# Supplementary material for: Lipidome determinants of maximal lifespan in mammals
Source: Sci Rep. 2017 Jan 31;7:5. doi: 10.1038/s41598-017-00037-7 (PMC5428381; doi:10.1038/s41598-017-00037-7)
Supplement: Supplementary file 2 — Supplementary Information [file 41598_2017_37_MOESM2_ESM.xls]

## Sheet: all samples
sample nb	sample weight	species	age	sex	tissue	individual	clade	lifespan
1296	9.3	greater short-nosed fruit bat	adult	nk	liver	5903	bat	10
1302	11.8	greater short-nosed fruit bat	adult	nk	liver	6003	bat	10
1308	10	greater short-nosed fruit bat	adult	nk	liver	6103	bat	10
1314	12.5	greater short-nosed fruit bat	adult	nk	liver	6203	bat	10
1320	10	greater short-nosed fruit bat	adult	nk	liver	6303	bat	10
1326	9.5	great roundleaf bat	adult	nk	liver	5103	bat	13
1332	11.9	great roundleaf bat	adult	nk	liver	5203	bat	13
1338	9.4	great roundleaf bat	adult	nk	liver	5303	bat	13
1344	10.6	great roundleaf bat	adult	nk	liver	5403	bat	13
1350	10.6	great roundleaf bat	adult	nk	liver	5503	bat	13
1236	10.8	common bent-winged bat	adult	nk	liver	3303	bat	22
1242	10.1	common bent-winged bat	adult	nk	liver	3403	bat	22
1248	10.1	common bent-winged bat	adult	nk	liver	3503	bat	22
1254	10.6	common bent-winged bat	adult	nk	liver	3603	bat	22
1260	11.5	common bent-winged bat	adult	nk	liver	3703	bat	22
1266	11.6	chinese horseshoe bat	adult	nk	liver	103	bat	30
1272	11.3	chinese horseshoe bat	adult	nk	liver	203	bat	30
1278	11.5	chinese horseshoe bat	adult	nk	liver	303	bat	30
1284	11.7	chinese horseshoe bat	adult	nk	liver	503	bat	30
1290	10.6	chinese horseshoe bat	adult	nk	liver	703	bat	30
1206	10.4	ricketts big-footed bat	adult	nk	liver	2203	bat	33
1212	11.8	ricketts big-footed bat	adult	nk	liver	2303	bat	33
1218	11.6	ricketts big-footed bat	adult	nk	liver	2603	bat	33
1224	10.4	ricketts big-footed bat	adult	nk	liver	2903	bat	33
1230	10.6	ricketts big-footed bat	adult	nk	liver	3103	bat	33
153	10	mouse	0.99	nk	liver	57719	rodent	4
158	10.5	mouse	0.91	nk	liver	57729	rodent	4
163	9.9	mouse	0.85	nk	liver	57739	rodent	4
198	10.7	mouse	1.03	nk	liver	57849	rodent	4
218	9.9	mouse	0.86	nk	liver	63443	rodent	4
238	10.6	mouse	0.65	nk	liver	63573	rodent	4
253	11.2	mouse	0.86	nk	liver	63603	rodent	4
258	10	mouse	1.84	nk	liver	63746	rodent	4
268	12.3	mouse	1.83	nk	liver	63776	rodent	4
273	11.4	mouse	1.83	nk	liver	63786	rodent	4
820	12.6	hamster	adult	nk	liver	Hamster _ 6 Liver	rodent	4
825	13.1	hamster	adult	nk	liver	Hamster _ 5 Liver	rodent	4
873	14	hamster	adult	nk	liver	Hamster _ 9 Liver	rodent	4
940	14.6	fischer rat	adult	nk	liver	Fischer Rat _ Liver	rodent	4
944	12.2	norway rat	adult	nk	liver	Norway Rat _ Liver	rodent	4
948	13.4	sprague-dawley rat	adult	nk	liver	Sprague-Dawley Rat _ Liver	rodent	4
962	13.2	deer mouse	adult	nk	liver	Deer Mouse _ 18 Liver	rodent	8
966	12.6	deer mouse	adult	nk	liver	Deer Mouse _ 19 Liver	rodent	8
897	11.8	muskrat	adult	nk	liver	Muskrat_ 4 Liver	rodent	10
901	10.8	muskrat	adult	nk	liver	Muskrat_ 5 Liver	rodent	10
919	10.7	red squirrel	adult	nk	liver	Red Squirrel _ 3 Liver	rodent	10
932	12.1	red squirrel	adult	nk	liver	Red Squirrel _ 1 Liver	rodent	10
952	13.3	guinea pig	adult	nk	liver	Guinea Pig (Striped) _ Liver	rodent	10
955	13	guinea pig	adult	nk	liver	Guinea Pig (Brown) _ Liver	rodent	10
959	10	red squirrel	adult	nk	liver	Red Squirrel _ 2 Liver	rodent	10
1	11.6	highveld mole-rat	adult	nk	liver	P1	rodent	11
5	9.2	highveld mole-rat	adult	nk	liver	P2	rodent	11
9	11	highveld mole-rat	adult	nk	liver	P3	rodent	11
13	9.5	highveld mole-rat	adult	nk	liver	P4	rodent	11
17	11.5	natal mole-rat	adult	nk	liver	N1	rodent	11
21	10.1	natal mole-rat	adult	nk	liver	N2	rodent	11
25	11.6	natal mole-rat	adult	nk	liver	N3	rodent	11
29	10.9	natal mole-rat	adult	nk	liver	N4	rodent	11
65	9.3	cape mole-rat	adult	nk	liver	G1	rodent	11.2
69	12.6	cape mole-rat	adult	nk	liver	G2	rodent	11.2
73	11.4	cape mole-rat	adult	nk	liver	G4	rodent	11.2
77	12.1	cape mole-rat	adult	nk	liver	G5	rodent	11.2
33	11.3	damaraland mole-rat	adult	nk	liver	D1	rodent	12
37	9.2	damaraland mole-rat	adult	nk	liver	D2	rodent	12
41	9.2	damaraland mole-rat	adult	nk	liver	D3	rodent	12
45	9.2	damaraland mole-rat	adult	nk	liver	D4	rodent	12
49	10.5	mashona mole-rat	adult	nk	liver	R1	rodent	12
53	11.8	mashona mole-rat	adult	nk	liver	R2	rodent	12
57	10.6	mashona mole-rat	adult	nk	liver	R3	rodent	12
61	12.8	mashona mole-rat	adult	nk	liver	R4	rodent	12
877	10.9	woodchuck	adult	nk	liver	Woodchuck _ 6 Liver	rodent	14
893	11.1	woodchuck	adult	nk	liver	Woodchuck _ 7 Liver	rodent	14
970	11.6	capybara	adult	nk	liver	Capybara _ 6 Liver	rodent	15
977	14.4	capybara	adult	nk	liver	Capybara _ 8 Liver	rodent	15
981	11.1	capybara	adult	nk	liver	Capybara _ 9 Liver	rodent	15
985	14.1	paca	adult	nk	liver	Paca _ 3 Liver	rodent	16
860	14.6	chinchilla	adult	nk	liver	Chinchilla _ 2 Liver	rodent	17
865	12.1	chinchilla	adult	nk	liver	Chinchilla _ 3 Liver	rodent	17
869	13.5	chinchilla	adult	nk	liver	Chinchilla _ 4 Liver	rodent	17
905	13.6	fox squirrel	adult	nk	liver	Fox Squirrel _ 1 Liver	rodent	18
909	14.6	fox squirrel	adult	nk	liver	Fox Squirrel _ 3 Liver	rodent	18
830	10.3	grey squirrel	adult	nk	liver	Grey Squirrel _ 11 Liver	rodent	24
835	11.2	grey squirrel	adult	nk	liver	Grey Squirrel _ 12 Liver	rodent	24
840	11.2	grey squirrel	adult	nk	liver	Grey Squirrel _ 10 Liver	rodent	24
845	11.1	beaver	adult	nk	liver	Beaver _ 8 Liver	rodent	24
850	11.2	beaver	adult	nk	liver	Beaver _ 9 Liver	rodent	24
855	12.3	beaver	adult	nk	liver	Beaver _ 6 Liver	rodent	24
81	10.6	naked mole-rat	adult	nk	liver	NMR1	rodent	31
87	11.6	naked mole-rat	adult	nk	liver	NMR2	rodent	31
92	10.2	naked mole-rat	adult	nk	liver	NMR3	rodent	31
881	15	naked mole-rat	adult	nk	liver	Naked Mole Rat _ 13 Liver	rodent	31
885	13	naked mole-rat	adult	nk	liver	Naked Mole Rat _ 18 Liver	rodent	31
889	10.1	naked mole-rat	adult	nk	liver	Naked Mole Rat _ 20 Liver	rodent	31
912	11	naked mole-rat	adult	nk	liver	Naked Mole Rat _ 4 Liver	rodent	31
916	11.1	naked mole-rat	adult	nk	liver	Naked Mole Rat _ 19 Liver	rodent	31
924	13.3	naked mole-rat	adult	nk	liver	Blind Mole Rat _ 6 (60) Liver	rodent	31
937	11.2	naked mole-rat	adult	nk	liver	Blind Mole Rat _ 3 (52) Liver	rodent	31
116	10.8	callithrix jacchus	1.5	f	liver	7768	primate	16
127	10.5	callithrix jacchus	3	f	liver	8700	primate	16
1037	12.5	callithrix jacchus	3	f	liver	8698	primate	16
1042	12.6	callithrix jacchus	4	f	liver	8715	primate	16
460	10.4	macaca mulatta	10.5	m	liver	4867	primate	35
462	9.8	macaca mulatta	10	m	liver	11671	primate	35
464	11.8	macaca mulatta	8	m	liver	212303	primate	35
467	11.1	macaca mulatta	11.5	m	liver	9907007	primate	35
469	12	macaca mulatta	11.5	m	liver	9907421	primate	35
472	12.5	macaca mulatta	12	m	liver	9811027	primate	35
486	12.9	macaca mulatta	15	m	liver	9605799	primate	35
488	11.2	macaca mulatta	11	m	liver	5917	primate	35
500	9.7	macaca mulatta	16	m	liver	9504209	primate	35
521	11.8	macaca mulatta	17	f	liver	2014-09-11	primate	35
531	12.2	macaca mulatta	17	f	liver	2014-06-23	primate	35
545	9.3	macaca mulatta	16	m	liver	2014-05-13	primate	35
604	11.2	macaca mulatta	9	f	liver	2015-10-28	primate	35
614	13	macaca mulatta	17	f	liver	2015-11-01	primate	35
111	10.5	macaca fascicularis	23	f	liver	7375	primate	37
131	11.7	macaca fascicularis	4	f	liver	7779	primate	37
134	10.3	macaca fascicularis	9	f	liver	7780	primate	37
1032	12.2	macaca fascicularis	6	f	liver	7778	primate	37
148	12.4	cebus capucinus	18	f	liver	CC42\4114\	primate	55
1388	10.4	chimpanzee	11.78	m	liver	Herman	primate	60
1389	13	chimpanzee	21	m	liver	Gelar	primate	60
1390	10.8	chimpanzee	24.77	m	liver	Phillip	primate	60
1391	9.9	chimpanzee	24.8	m	liver	Mortimer	primate	60
1397	13.8	chimpanzee	1.43014	f	liver	11452	primate	60
1398	13.2	chimpanzee	0	m	liver	11454	primate	60
1400	12.5	chimpanzee	0.0191781	m	liver	13308	primate	60
1401	15	chimpanzee	0.106849	m	liver	13309	primate	60
1403	11.4	chimpanzee	0	f	liver	13302	primate	60
1417	10.3	chimpanzee	57.21	f	liver	Jenny	primate	60
1419	14.2	chimpanzee	40	m	liver	Zurich	primate	60
1194	14.3	human	27	m	liver	602	primate	100
1195	11.4	human	25.5	m	liver	605	primate	100
1196	13.8	human	23	m	liver	777	primate	100
1197	13.8	human	39	m	liver	816	primate	100
1198	11.2	human	20	m	liver	1021	primate	100
1199	12.5	human	30	m	liver	1029	primate	100
1200	9.8	human	29	m	liver	1365	primate	100
1201	11.9	human	22	m	liver	1403	primate	100
1202	10.2	human	30	m	liver	1502	primate	100
1203	9.4	human	27	m	liver	1583	primate	100
1298	11.3	greater short-nosed fruit bat	adult	nk	muscle	5905	bat	10
1304	12.2	greater short-nosed fruit bat	adult	nk	muscle	6005	bat	10
1310	9.5	greater short-nosed fruit bat	adult	nk	muscle	6105	bat	10
1316	11	greater short-nosed fruit bat	adult	nk	muscle	6205	bat	10
1322	11.7	greater short-nosed fruit bat	adult	nk	muscle	6305	bat	10
1328	10.1	great roundleaf bat	adult	nk	muscle	5105	bat	13
1334	9.7	great roundleaf bat	adult	nk	muscle	5205	bat	13
1340	12.4	great roundleaf bat	adult	nk	muscle	5305	bat	13
1346	11.3	great roundleaf bat	adult	nk	muscle	5405	bat	13
1352	12.1	great roundleaf bat	adult	nk	muscle	5505	bat	13
1238	10.9	common bent-winged bat	adult	nk	muscle	3305	bat	22
1244	11.3	common bent-winged bat	adult	nk	muscle	3405	bat	22
1250	10.9	common bent-winged bat	adult	nk	muscle	3505	bat	22
1256	11.9	common bent-winged bat	adult	nk	muscle	3605	bat	22
1262	8.9	common bent-winged bat	adult	nk	muscle	3705	bat	22
1268	10.1	chinese horseshoe bat	adult	nk	muscle	105	bat	30
1274	10.7	chinese horseshoe bat	adult	nk	muscle	205	bat	30
1280	10.9	chinese horseshoe bat	adult	nk	muscle	305	bat	30
1286	11.9	chinese horseshoe bat	adult	nk	muscle	505	bat	30
1292	9.2	chinese horseshoe bat	adult	nk	muscle	705	bat	30
1208	9.8	ricketts big-footed bat	adult	nk	muscle	2205	bat	33
1214	12	ricketts big-footed bat	adult	nk	muscle	2305	bat	33
1220	10	ricketts big-footed bat	adult	nk	muscle	2605	bat	33
1226	10.4	ricketts big-footed bat	adult	nk	muscle	2905	bat	33
1232	11.3	ricketts big-footed bat	adult	nk	muscle	3105	bat	33
155	11.2	mouse	0.99	nk	muscle	57724	rodent	4
160	9.8	mouse	0.91	nk	muscle	57734	rodent	4
165	11.8	mouse	0.85	nk	muscle	57744	rodent	4
200	10.8	mouse	1.03	nk	muscle	57854	rodent	4
220	10.8	mouse	0.86	nk	muscle	63445	rodent	4
240	11.3	mouse	0.65	nk	muscle	63575	rodent	4
255	10.5	mouse	0.86	nk	muscle	63605	rodent	4
260	10.9	mouse	1.84	nk	muscle	63751	rodent	4
270	12.8	mouse	1.83	nk	muscle	63781	rodent	4
275	10	mouse	1.83	nk	muscle	63791	rodent	4
2	10.7	highveld mole-rat	adult	nk	muscle	P1	rodent	11
6	11.6	highveld mole-rat	adult	nk	muscle	P2	rodent	11
10	10.5	highveld mole-rat	adult	nk	muscle	P3	rodent	11
14	9	highveld mole-rat	adult	nk	muscle	P4	rodent	11
18	12.2	natal mole-rat	adult	nk	muscle	N1	rodent	11
22	9.8	natal mole-rat	adult	nk	muscle	N2	rodent	11
26	10.1	natal mole-rat	adult	nk	muscle	N3	rodent	11
30	10.1	natal mole-rat	adult	nk	muscle	N4	rodent	11
66	13	cape mole-rat	adult	nk	muscle	G1	rodent	11.2
70	10.2	cape mole-rat	adult	nk	muscle	G2	rodent	11.2
74	10.6	cape mole-rat	adult	nk	muscle	G4	rodent	11.2
34	9.6	damaraland mole-rat	adult	nk	muscle	D1	rodent	12
38	9.4	damaraland mole-rat	adult	nk	muscle	D2	rodent	12
42	12.4	damaraland mole-rat	adult	nk	muscle	D3	rodent	12
46	11.7	damaraland mole-rat	adult	nk	muscle	D4	rodent	12
50	8	mashona mole-rat	adult	nk	muscle	R1	rodent	12
54	10.7	mashona mole-rat	adult	nk	muscle	R2	rodent	12
58	10.6	mashona mole-rat	adult	nk	muscle	R3	rodent	12
62	13.1	mashona mole-rat	adult	nk	muscle	R4	rodent	12
82	9.4	naked mole-rat	adult	nk	muscle	NMR1	rodent	31
88	11.1	naked mole-rat	adult	nk	muscle	NMR2	rodent	31
93	11.6	naked mole-rat	adult	nk	muscle	NMR3	rodent	31
1605	10	mouse lemur	adult	nk	muscle	1	primate	15
1606	9.8	mouse lemur	adult	nk	muscle	2	primate	15
1607	14.1	mouse lemur	adult	nk	muscle	3	primate	15
1608	9.9	mouse lemur	adult	nk	muscle	4	primate	15
1609	11.8	mouse lemur	adult	nk	muscle	5	primate	15
1610	14.2	mouse lemur	adult	nk	muscle	6	primate	15
1611	11.2	mouse lemur	adult	nk	muscle	7	primate	15
1612	10.4	mouse lemur	adult	nk	muscle	8	primate	15
1613	10.2	mouse lemur	adult	nk	muscle	9	primate	15
1614	12.6	mouse lemur	adult	nk	muscle	10	primate	15
1615	10.6	mouse lemur	adult	nk	muscle	11	primate	15
1616	12.6	mouse lemur	adult	nk	muscle	12	primate	15
1617	11.5	mouse lemur	adult	nk	muscle	13	primate	15
1618	13.6	mouse lemur	adult	nk	muscle	14	primate	15
1619	11.9	mouse lemur	adult	nk	muscle	15	primate	15
1620	10.6	mouse lemur	adult	nk	muscle	17	primate	15
1621	10.9	mouse lemur	adult	nk	muscle	18	primate	15
1622	11.5	mouse lemur	adult	nk	muscle	19	primate	15
1623	10.2	mouse lemur	adult	nk	muscle	21	primate	15
1624	13.8	mouse lemur	adult	nk	muscle	24	primate	15
115	10.2	callithrix jacchus	1.5	f	muscle	7768	primate	16
125	11	callithrix jacchus	3	f	muscle	8700	primate	16
149	11.6	callithrix jacchus	2.5	f	muscle	cj 1004	primate	16
1038	14.1	callithrix jacchus	3	f	muscle	8698	primate	16
1043	12.1	callithrix jacchus	4	f	muscle	8715	primate	16
454	10	macaca mulatta	10.5	m	muscle	4867	primate	35
457	12.9	macaca mulatta	12	m	muscle	9811027	primate	35
465	12.9	macaca mulatta	11.5	m	muscle	9907007	primate	35
470	11.4	macaca mulatta	11.5	m	muscle	9907421	primate	35
485	10	macaca mulatta	15	m	muscle	9605799	primate	35
489	11.7	macaca mulatta	11	m	muscle	5917	primate	35
504	10.4	macaca mulatta	16	m	muscle	9504209	primate	35
523	10.7	macaca mulatta	17	f	muscle	2014-09-11	primate	35
532	11.8	macaca mulatta	17	f	muscle	2014-06-23	primate	35
547	12.8	macaca mulatta	16	m	muscle	2014-05-13	primate	35
616	10.3	macaca mulatta	17	f	muscle	2015-11-01	primate	35
113	10.3	macaca fascicularis	23	f	muscle	7375	primate	37
130	10.3	macaca fascicularis	4	f	muscle	7779	primate	37
133	10	macaca fascicularis	9	f	muscle	7780	primate	37
1033	12.6	macaca fascicularis	6	f	muscle	7778	primate	37
140	10	cebus apella	38	f	muscle	CA3\Boy \	primate	45
145	11.3	cebus capucinus	18	f	muscle	CC42\4114\	primate	55
1465	12	chimpanzee	30	m	muscle	7	primate	60
1469	11.7	chimpanzee	27	m	muscle	10	primate	60
1473	11.8	chimpanzee	27.83	m	muscle	11	primate	60
1481	10.6	chimpanzee	28.58	m	muscle	13	primate	60
1486	12.5	chimpanzee	31.67	f	muscle	15	primate	60
1489	14.5	chimpanzee	24.67	m	muscle	16	primate	60
1493	14.2	chimpanzee	31.67	m	muscle	17	primate	60
1497	13.9	chimpanzee	27.92	f	muscle	19	primate	60
1512	12.9	chimpanzee	28.25	m	muscle	24	primate	60
1516	13.1	chimpanzee	25.67	m	muscle	25	primate	60
1520	11	chimpanzee	26.5	m	muscle	26	primate	60
1548	13.8	chimpanzee	24.25	m	muscle	43	primate	60
1552	13.3	chimpanzee	26	f	muscle	44	primate	60
1559	15	chimpanzee	28.58	m	muscle	47	primate	60
1563	15	chimpanzee	30.83	m	muscle	48	primate	60
1567	14.4	chimpanzee	31.08	f	muscle	49	primate	60
1575	10.3	chimpanzee	30.67	m	muscle	51	primate	60
1579	10.6	chimpanzee	30.5	m	muscle	52	primate	60
1162	13.7	human	59	f	muscle	2008281	primate	100
1167	11.4	human	62	f	muscle	2008306	primate	100
1172	10.5	human	52	f	muscle	2009149	primate	100
1176	11.3	human	60	f	muscle	2010022	primate	100
1181	9.8	human	49	m	muscle	2010159	primate	100
1183	10.2	human	60	f	muscle	2010166	primate	100
1185	13	human	58	m	muscle	2011072	primate	100
1186	15.4	human	59	m	muscle	2011105	primate	100
1187	13	human	63	m	muscle	2011122	primate	100
1192	13	human	58	m	muscle	2011B	primate	100
1297	11.8	greater short-nosed fruit bat	adult	nk	kidney	5904	bat	10
1303	9.6	greater short-nosed fruit bat	adult	nk	kidney	6004	bat	10
1309	12.6	greater short-nosed fruit bat	adult	nk	kidney	6104	bat	10
1315	9.8	greater short-nosed fruit bat	adult	nk	kidney	6204	bat	10
1321	11.6	greater short-nosed fruit bat	adult	nk	kidney	6304	bat	10
1327	10.4	great roundleaf bat	adult	nk	kidney	5104	bat	13
1333	11.2	great roundleaf bat	adult	nk	kidney	5204	bat	13
1339	10	great roundleaf bat	adult	nk	kidney	5304	bat	13
1345	9.9	great roundleaf bat	adult	nk	kidney	5404	bat	13
1351	10.5	great roundleaf bat	adult	nk	kidney	5504	bat	13
1237	12	common bent-winged bat	adult	nk	kidney	3304	bat	22
1243	11.5	common bent-winged bat	adult	nk	kidney	3404	bat	22
1249	11.9	common bent-winged bat	adult	nk	kidney	3504	bat	22
1261	9.4	common bent-winged bat	adult	nk	kidney	3704	bat	22
1267	11.9	chinese horseshoe bat	adult	nk	kidney	104	bat	30
1273	10.9	chinese horseshoe bat	adult	nk	kidney	204	bat	30
1279	9.4	chinese horseshoe bat	adult	nk	kidney	304	bat	30
1285	9.5	chinese horseshoe bat	adult	nk	kidney	504	bat	30
1291	12	chinese horseshoe bat	adult	nk	kidney	704	bat	30
1207	11.1	ricketts big-footed bat	adult	nk	kidney	2204	bat	33
1213	11.4	ricketts big-footed bat	adult	nk	kidney	2304	bat	33
1219	11	ricketts big-footed bat	adult	nk	kidney	2604	bat	33
1225	10.3	ricketts big-footed bat	adult	nk	kidney	2904	bat	33
1231	11.7	ricketts big-footed bat	adult	nk	kidney	3104	bat	33
154	10	mouse	0.99	nk	kidney	57722	rodent	4
159	10.8	mouse	0.91	nk	kidney	57732	rodent	4
164	10.3	mouse	0.85	nk	kidney	57742	rodent	4
199	12.8	mouse	1.03	nk	kidney	57852	rodent	4
219	10.1	mouse	0.86	nk	kidney	63444	rodent	4
239	12.3	mouse	0.65	nk	kidney	63574	rodent	4
254	12.5	mouse	0.86	nk	kidney	63604	rodent	4
259	11.2	mouse	1.84	nk	kidney	63749	rodent	4
269	10.4	mouse	1.83	nk	kidney	63779	rodent	4
274	12.5	mouse	1.83	nk	kidney	63789	rodent	4
819	13.9	hamster	adult	nk	kidney	Hamster _ 6 Kidney	rodent	4
824	12	hamster	adult	nk	kidney	Hamster _ 5 Kidney	rodent	4
872	10.9	hamster	adult	nk	kidney	Hamster _ 9 Kidney	rodent	4
939	10.6	fischer rat	adult	nk	kidney	Fischer Rat _ Kidney	rodent	4
943	12.7	norway rat	adult	nk	kidney	Norway Rat _ Kidney	rodent	4
947	12.8	sprague-dawley rat	adult	nk	kidney	Sprague-Dawley Rat _ Kidney	rodent	4
961	12.1	deer mouse	adult	nk	kidney	Deer Mouse _ 18 Kidney	rodent	8
965	11.5	deer mouse	adult	nk	kidney	Deer Mouse _ 19 Kidney	rodent	8
896	12.5	muskrat	adult	nk	kidney	Muskrat_ 4 Kidney	rodent	10
900	11.1	muskrat	adult	nk	kidney	Muskrat_ 5 Kidney	rodent	10
918	11.1	red squirrel	adult	nk	kidney	Red Squirrel _ 3 Kidney	rodent	10
931	13.1	red squirrel	adult	nk	kidney	Red Squirrel _ 1 Kidney	rodent	10
951	13.5	guinea pig	adult	nk	kidney	Guinea Pig (Striped) _ Kidney	rodent	10
954	10.3	guinea pig	adult	nk	kidney	Guinea Pig (Brown) _ Kidney	rodent	10
958	10.3	red squirrel	adult	nk	kidney	Red Squirrel _ 2 Kidney	rodent	10
876	11.8	woodchuck	adult	nk	kidney	Woodchuck _ 6 Kidney	rodent	14
892	13.2	woodchuck	adult	nk	kidney	Woodchuck _ 7 Kidney	rodent	14
927	14.2	woodchuck	adult	nk	kidney	Woodchuck _ 12 Kidney	rodent	14
969	11.4	capybara	adult	nk	kidney	Capybara _ 6 Kidney	rodent	15
973	14	capybara	adult	nk	kidney	Capybara _ 7 Kidney	rodent	15
984	11.4	paca	adult	nk	kidney	Paca _ 3 Kidney	rodent	16
859	14.5	chinchilla	adult	nk	kidney	Chinchilla _ 2 Kidney	rodent	17
864	12.3	chinchilla	adult	nk	kidney	Chinchilla _ 3 Kidney	rodent	17
868	10.6	chinchilla	adult	nk	kidney	Chinchilla _ 4 Kidney	rodent	17
904	11.4	fox squirrel	adult	nk	kidney	Fox Squirrel _ 1 Kidney	rodent	18
908	13.2	fox squirrel	adult	nk	kidney	Fox Squirrel _ 3 Kidney	rodent	18
829	11.1	grey squirrel	adult	nk	kidney	Grey Squirrel _ 11 Kidney	rodent	24
834	10.5	grey squirrel	adult	nk	kidney	Grey Squirrel _ 12 Kidney	rodent	24
839	10	grey squirrel	adult	nk	kidney	Grey Squirrel _ 10 Kidney	rodent	24
844	10.2	beaver	adult	nk	kidney	Beaver _ 8 Kidney	rodent	24
849	14	beaver	adult	nk	kidney	Beaver _ 9 Kidney	rodent	24
854	9.9	beaver	adult	nk	kidney	Beaver _ 6 Kidney	rodent	24
880	10.4	naked mole-rat	adult	nk	kidney	Naked Mole Rat _ 13 Kidney	rodent	31
884	13.1	naked mole-rat	adult	nk	kidney	Naked Mole Rat _ 18 Kidney	rodent	31
888	11	naked mole-rat	adult	nk	kidney	Naked Mole Rat _ 20 Kidney	rodent	31
915	10.3	naked mole-rat	adult	nk	kidney	Naked Mole Rat _ 19 Kidney	rodent	31
923	11.4	naked mole-rat	adult	nk	kidney	Blind Mole Rat _ 6 (60) Kidney	rodent	31
936	10.8	naked mole-rat	adult	nk	kidney	Blind Mole Rat _ 3 (52) Kidney	rodent	31
114	12.1	callithrix jacchus	1.5	f	kidney	7768	primate	16
126	11.8	callithrix jacchus	3	f	kidney	8700	primate	16
150	11.9	callithrix jacchus	2.5	f	kidney	cj 1004	primate	16
1036	14.6	callithrix jacchus	3	f	kidney	8698	primate	16
1041	14.1	callithrix jacchus	4	f	kidney	8715	primate	16
487	10.7	macaca mulatta	15	m	kidney	9605799	primate	35
493	11.8	macaca mulatta	16	m	kidney	9504209	primate	35
522	10	macaca mulatta	17	f	kidney	2014-09-11	primate	35
546	10.6	macaca mulatta	16	m	kidney	2014-05-13	primate	35
615	11	macaca mulatta	17	f	kidney	2015-11-01	primate	35
707	13.5	macaca mulatta	14	m	kidney	92095	primate	35
708	14.8	macaca mulatta	14	m	kidney	93041	primate	35
712	12.7	macaca mulatta	17	m	kidney	90049	primate	35
112	9.8	macaca fascicularis	23	f	kidney	7375	primate	37
132	11.5	macaca fascicularis	4	f	kidney	7779	primate	37
135	12	macaca fascicularis	9	f	kidney	7780	primate	37
1031	13.5	macaca fascicularis	6	f	kidney	7778	primate	37
136	11.8	cebus capucinus	adult	f	kidney	CC6\4097\	primate	55
1468	13.4	chimpanzee	27	m	kidney	10	primate	60
1482	14.2	chimpanzee	26.92	f	kidney	14	primate	60
1515	12.1	chimpanzee	25.67	m	kidney	25	primate	60
1519	13	chimpanzee	26.5	m	kidney	26	primate	60
1551	14.2	chimpanzee	26	f	kidney	44	primate	60
362	10.8	human	25	f	kidney	1792	primate	100
408	9.8	human	33	m	kidney	2012064	primate	100
415	10.6	human	34	m	kidney	2012178	primate	100
425	11.8	human	26	m	kidney	2012073	primate	100
426	9.8	human	34	f	kidney	2012057	primate	100
428	10.2	human	33	m	kidney	2012046	primate	100
443	10	human	39	m	kidney	2012118	primate	100
1295	10.3	greater short-nosed fruit bat	adult	nk	heart	5902	bat	10
1301	12	greater short-nosed fruit bat	adult	nk	heart	6002	bat	10
1307	10.7	greater short-nosed fruit bat	adult	nk	heart	6102	bat	10
1313	13.5	greater short-nosed fruit bat	adult	nk	heart	6202	bat	10
1319	10.9	greater short-nosed fruit bat	adult	nk	heart	6302	bat	10
1325	11	great roundleaf bat	adult	nk	heart	5102	bat	13
1331	10.4	great roundleaf bat	adult	nk	heart	5202	bat	13
1337	12	great roundleaf bat	adult	nk	heart	5302	bat	13
1343	12.8	great roundleaf bat	adult	nk	heart	5402	bat	13
1349	9.3	great roundleaf bat	adult	nk	heart	5502	bat	13
1235	11.6	common bent-winged bat	adult	nk	heart	3302	bat	22
1241	11.8	common bent-winged bat	adult	nk	heart	3402	bat	22
1247	11.7	common bent-winged bat	adult	nk	heart	3502	bat	22
1253	9.2	common bent-winged bat	adult	nk	heart	3602	bat	22
1259	10.4	common bent-winged bat	adult	nk	heart	3702	bat	22
1265	10.2	chinese horseshoe bat	adult	nk	heart	102	bat	30
1271	10	chinese horseshoe bat	adult	nk	heart	202	bat	30
1277	11.2	chinese horseshoe bat	adult	nk	heart	302	bat	30
1283	10.8	chinese horseshoe bat	adult	nk	heart	502	bat	30
1289	10.5	chinese horseshoe bat	adult	nk	heart	702	bat	30
1205	11.5	ricketts big-footed bat	adult	nk	heart	2202	bat	33
1211	10.3	ricketts big-footed bat	adult	nk	heart	2302	bat	33
1223	10.6	ricketts big-footed bat	adult	nk	heart	2902	bat	33
1229	9.7	ricketts big-footed bat	adult	nk	heart	3102	bat	33
821	13.1	hamster	adult	nk	heart	Hamster _ 6 Heart	rodent	4
826	14.4	hamster	adult	nk	heart	Hamster _ 5 Heart	rodent	4
874	11.1	hamster	adult	nk	heart	Hamster _ 9 Heart	rodent	4
941	12.9	fischer rat	adult	nk	heart	Fischer Rat _ Heart	rodent	4
945	10	norway rat	adult	nk	heart	Norway Rat _ Heart	rodent	4
949	10.6	sprague-dawley rat	adult	nk	heart	Sprague-Dawley Rat _ Heart	rodent	4
1024	9.9	mouse	1.3	f	heart	87234	rodent	4
1025	10.4	mouse	1.3	f	heart	87238	rodent	4
1026	12.1	mouse	1.5	m	heart	85471	rodent	4
1027	10.7	mouse	1.5	m	heart	85511	rodent	4
1028	10.9	mouse	1.5	m	heart	85506	rodent	4
1029	12.8	mouse	1.5	m	heart	85507	rodent	4
1030	10.6	mouse	1.5	m	heart	85509	rodent	4
1050	11.2	mouse	1.79	nk	heart	63747	rodent	4
1056	12.3	mouse	1.78	nk	heart	63787	rodent	4
1057	11.7	mouse	1.78	nk	heart	63777	rodent	4
963	13.5	deer mouse	adult	nk	heart	Deer Mouse _ 18 Heart	rodent	8
967	14.2	deer mouse	adult	nk	heart	Deer Mouse _ 19 Heart	rodent	8
898	11.9	muskrat	adult	nk	heart	Muskrat_ 4 Heart	rodent	10
902	13.5	muskrat	adult	nk	heart	Muskrat_ 5 Heart	rodent	10
920	11.7	red squirrel	adult	nk	heart	Red Squirrel _ 3 Heart	rodent	10
933	10.7	red squirrel	adult	nk	heart	Red Squirrel _ 1 Heart	rodent	10
956	14.7	guinea pig	adult	nk	heart	Guinea Pig (Brown) _ Heart	rodent	10
960	12	red squirrel	adult	nk	heart	Red Squirrel _ 2 Heart	rodent	10
878	11	woodchuck	adult	nk	heart	Woodchuck _ 6 Heart	rodent	14
894	12.6	woodchuck	adult	nk	heart	Woodchuck _ 7 Heart	rodent	14
929	11.8	woodchuck	adult	nk	heart	Woodchuck _ 12 Heart	rodent	14
971	12.7	capybara	adult	nk	heart	Capybara _ 6 Heart	rodent	15
975	12.7	capybara	adult	nk	heart	Capybara _ 7 Heart	rodent	15
978	11.5	capybara	adult	nk	heart	Capybara _ 8 Heart	rodent	15
982	14.8	capybara	adult	nk	heart	Capybara _ 9 Heart	rodent	15
986	13	paca	adult	nk	heart	Paca _ 3 Heart	rodent	16
861	10.6	chinchilla	adult	nk	heart	Chinchilla _ 2 Heart	rodent	17
866	10.4	chinchilla	adult	nk	heart	Chinchilla _ 3 Heart	rodent	17
870	10	chinchilla	adult	nk	heart	Chinchilla _ 4 Heart	rodent	17
906	12.1	fox squirrel	adult	nk	heart	Fox Squirrel _ 1 Heart	rodent	18
910	10.1	fox squirrel	adult	nk	heart	Fox Squirrel _ 3 Heart	rodent	18
831	11.3	grey squirrel	adult	nk	heart	Grey Squirrel _ 11 Heart	rodent	24
836	13.4	grey squirrel	adult	nk	heart	Grey Squirrel _ 12 Heart	rodent	24
841	14.2	grey squirrel	adult	nk	heart	Grey Squirrel _ 10 Heart	rodent	24
846	11.1	beaver	adult	nk	heart	Beaver _ 8 Heart	rodent	24
851	12.8	beaver	adult	nk	heart	Beaver _ 9 Heart	rodent	24
856	14.6	beaver	adult	nk	heart	Beaver _ 6 Heart	rodent	24
882	13.9	naked mole-rat	adult	nk	heart	Naked Mole Rat _ 13 Heart	rodent	31
886	14.6	naked mole-rat	adult	nk	heart	Naked Mole Rat _ 18 Heart	rodent	31
890	10	naked mole-rat	adult	nk	heart	Naked Mole Rat _ 20 Heart	rodent	31
913	12.9	naked mole-rat	adult	nk	heart	Naked Mole Rat _ 4 Heart	rodent	31
917	10.8	naked mole-rat	adult	nk	heart	Naked Mole Rat _ 19 Heart	rodent	31
925	14.9	naked mole-rat	adult	nk	heart	Blind Mole Rat _ 6 (60) Heart	rodent	31
938	12	naked mole-rat	adult	nk	heart	Blind Mole Rat _ 3 (52) Heart	rodent	31
1076	12.5	macaca mulatta	11.96	m	heart	9811027	primate	35
1078	11	macaca mulatta	10.54	m	heart	4867	primate	35
1080	11	macaca mulatta	11.36	m	heart	9907007	primate	35
1081	10.7	macaca mulatta	11.32	m	heart	9907421	primate	35
1082	9.2	macaca mulatta	14.62	m	heart	9607091	primate	35
1083	10	macaca mulatta	14.81	m	heart	9605799	primate	35
1084	11.7	macaca mulatta	10.8	m	heart	5917	primate	35
1090	9.8	macaca mulatta	12.89	m	heart	9804105	primate	35
1091	10	macaca mulatta	15.88	m	heart	9504209	primate	35
1093	12.3	macaca mulatta	12.62	m	heart	9807483	primate	35
146	11.5	cebus capucinus	18	f	heart	CC42\4114\	primate	55
1096	12.2	human	59	f	heart	2008281	primate	100
1098	10.7	human	62	f	heart	2008306	primate	100
1104	12.2	human	65	m	heart	2009329	primate	100
1113	9.4	human	60	f	heart	2010022	primate	100
1122	10.1	human	56	f	heart	2010328	primate	100
1126	12.3	human	60	f	heart	2010166	primate	100
1130	9.6	human	63	m	heart	2011122	primate	100
1134	9.4	human	65	m	heart	2011043	primate	100
1139	10.5	human	58	m	heart	2011072	primate	100
1148	14.5	human	55	m	heart	2012181	primate	100
1154	9.6	human	62	m	heart	2012113	primate	100
1294	10.5	greater short-nosed fruit bat	adult	nk	cortex	5907	bat	10
1300	10.5	greater short-nosed fruit bat	adult	nk	cortex	6007	bat	10
1306	10.6	greater short-nosed fruit bat	adult	nk	cortex	6107	bat	10
1312	10.9	greater short-nosed fruit bat	adult	nk	cortex	6207	bat	10
1318	10	greater short-nosed fruit bat	adult	nk	cortex	6307	bat	10
1324	10.6	great roundleaf bat	adult	nk	cortex	5107	bat	13
1330	10.2	great roundleaf bat	adult	nk	cortex	5207	bat	13
1336	12.2	great roundleaf bat	adult	nk	cortex	5307	bat	13
1342	11.4	great roundleaf bat	adult	nk	cortex	5407	bat	13
1348	10.7	great roundleaf bat	adult	nk	cortex	5507	bat	13
1234	9.8	common bent-winged bat	adult	nk	cortex	3307	bat	22
1240	12.8	common bent-winged bat	adult	nk	cortex	3407	bat	22
1246	10.5	common bent-winged bat	adult	nk	cortex	3507	bat	22
1252	12.9	common bent-winged bat	adult	nk	cortex	3607	bat	22
1258	11.7	common bent-winged bat	adult	nk	cortex	3707	bat	22
1264	10.5	chinese horseshoe bat	adult	nk	cortex	107	bat	30
1270	9.4	chinese horseshoe bat	adult	nk	cortex	207	bat	30
1276	10.5	chinese horseshoe bat	adult	nk	cortex	307	bat	30
1282	10.2	chinese horseshoe bat	adult	nk	cortex	507	bat	30
1288	12	chinese horseshoe bat	adult	nk	cortex	707	bat	30
1204	11.6	ricketts big-footed bat	adult	nk	cortex	2207	bat	33
1210	10.1	ricketts big-footed bat	adult	nk	cortex	2307	bat	33
1216	10.8	ricketts big-footed bat	adult	nk	cortex	2607	bat	33
1222	9.8	ricketts big-footed bat	adult	nk	cortex	2907	bat	33
1228	9.9	ricketts big-footed bat	adult	nk	cortex	3107	bat	33
151	9.8	mouse	0.99	nk	cortex	57716	rodent	4
156	10.4	mouse	0.91	nk	cortex	57726	rodent	4
161	10.2	mouse	0.85	nk	cortex	57736	rodent	4
196	13.4	mouse	1.03	nk	cortex	57846	rodent	4
216	11	mouse	0.86	nk	cortex	63440	rodent	4
236	11.7	mouse	0.65	nk	cortex	63571	rodent	4
251	12.6	mouse	0.86	nk	cortex	63600	rodent	4
256	11.6	mouse	1.84	nk	cortex	63743	rodent	4
266	10	mouse	1.83	nk	cortex	63773	rodent	4
271	10.5	mouse	1.83	nk	cortex	63783	rodent	4
822	10.2	hamster	adult	nk	cortex	Hamster _ 6 Brain ctx	rodent	4
827	10.9	hamster	adult	nk	cortex	Hamster _ 5 Brain ctx	rodent	4
875	13	hamster	adult	nk	cortex	Hamster _ 9 Brain ctx	rodent	4
942	14.3	fischer rat	adult	nk	cortex	Fischer Rat _ Brain ctx	rodent	4
946	12.4	norway rat	adult	nk	cortex	Norway Rat _ Brain ctx	rodent	4
950	14.7	sprague-dawley rat	adult	nk	cortex	Sprague-Dawley Rat _ Brain ctx	rodent	4
964	11.5	deer mouse	adult	nk	cortex	Deer Mouse _ 18 Brain ctx	rodent	8
968	13	deer mouse	adult	nk	cortex	Deer Mouse _ 19 Brain ctx	rodent	8
899	13.5	muskrat	adult	nk	cortex	Muskrat_ 4 Brain ctx	rodent	10
903	12.1	muskrat	adult	nk	cortex	Muskrat_ 5 Brain ctx	rodent	10
921	11.2	red squirrel	adult	nk	cortex	Red Squirrel _ 3 Brain ctx	rodent	10
934	12.2	red squirrel	adult	nk	cortex	Red Squirrel _ 1 Brain ctx	rodent	10
953	13.4	guinea pig	adult	nk	cortex	Guinea Pig (Striped) _ Brain ctx	rodent	10
957	14	guinea pig	adult	nk	cortex	Guinea Pig (Brown) _ Brain ctx	rodent	10
4	10.4	highveld mole-rat	adult	nk	cortex	P1	rodent	11
8	10.5	highveld mole-rat	adult	nk	cortex	P2	rodent	11
12	10.4	highveld mole-rat	adult	nk	cortex	P3	rodent	11
16	11.6	highveld mole-rat	adult	nk	cortex	P4	rodent	11
20	10.9	natal mole-rat	adult	nk	cortex	N1	rodent	11
24	10.3	natal mole-rat	adult	nk	cortex	N2	rodent	11
28	10.8	natal mole-rat	adult	nk	cortex	N3	rodent	11
32	10.5	natal mole-rat	adult	nk	cortex	N4	rodent	11
68	13	cape mole-rat	adult	nk	cortex	G1	rodent	11.2
72	11.5	cape mole-rat	adult	nk	cortex	G2	rodent	11.2
76	9.5	cape mole-rat	adult	nk	cortex	G4	rodent	11.2
80	11.2	cape mole-rat	adult	nk	cortex	G5	rodent	11.2
36	10.9	damaraland mole-rat	adult	nk	cortex	D1	rodent	12
40	10.3	damaraland mole-rat	adult	nk	cortex	D2	rodent	12
44	10	damaraland mole-rat	adult	nk	cortex	D3	rodent	12
48	12.2	damaraland mole-rat	adult	nk	cortex	D4	rodent	12
52	9.5	mashona mole-rat	adult	nk	cortex	R1	rodent	12
56	9.3	mashona mole-rat	adult	nk	cortex	R2	rodent	12
60	9.7	mashona mole-rat	adult	nk	cortex	R3	rodent	12
64	10.3	mashona mole-rat	adult	nk	cortex	R4	rodent	12
879	10.6	woodchuck	adult	nk	cortex	Woodchuck _ 6 Brain ctx	rodent	14
895	11.8	woodchuck	adult	nk	cortex	Woodchuck _ 7 Brain ctx	rodent	14
930	12.7	woodchuck	adult	nk	cortex	Woodchuck _ 12 Brain ctx	rodent	14
972	12.7	capybara	adult	nk	cortex	Capybara _ 6 Brain ctx	rodent	15
976	11.3	capybara	adult	nk	cortex	Capybara _ 7 Brain ctx	rodent	15
979	12.7	capybara	adult	nk	cortex	Capybara _ 8 Brain ctx	rodent	15
983	11.5	capybara	adult	nk	cortex	Capybara _ 9 Brain ctx	rodent	15
987	13.8	paca	adult	nk	cortex	Paca _ 3 Brain ctx	rodent	16
862	11	chinchilla	adult	nk	cortex	Chinchilla _ 2 Brain ctx	rodent	17
867	14	chinchilla	adult	nk	cortex	Chinchilla _ 3 Brain ctx	rodent	17
871	13.2	chinchilla	adult	nk	cortex	Chinchilla _ 4 Brain ctx	rodent	17
907	14.2	fox squirrel	adult	nk	cortex	Fox Squirrel _ 1 Brain ctx	rodent	18
911	11.7	fox squirrel	adult	nk	cortex	Fox Squirrel _ 3 Brain ctx	rodent	18
832	13.9	grey squirrel	adult	nk	cortex	Grey Squirrel _ 11 Brain ctx	rodent	24
837	10.6	grey squirrel	adult	nk	cortex	Grey Squirrel _ 12 Brain ctx	rodent	24
847	10.4	beaver	adult	nk	cortex	Beaver _ 8 Brain ctx	rodent	24
852	11.2	beaver	adult	nk	cortex	Beaver _ 9 Brain ctx	rodent	24
857	13.6	beaver	adult	nk	cortex	Beaver _ 6 Brain ctx	rodent	24
84	12.8	naked mole-rat	adult	nk	cortex	NMR1	rodent	31
95	11	naked mole-rat	adult	nk	cortex	NMR3	rodent	31
883	10	naked mole-rat	adult	nk	cortex	Naked Mole Rat _ 13 Brain ctx	rodent	31
887	11.1	naked mole-rat	adult	nk	cortex	Naked Mole Rat _ 18 Brain ctx	rodent	31
891	14.1	naked mole-rat	adult	nk	cortex	Naked Mole Rat _ 20 Brain ctx	rodent	31
914	11.9	naked mole-rat	adult	nk	cortex	Naked Mole Rat _ 4 Brain ctx	rodent	31
922	15	naked mole-rat	adult	nk	cortex	Blind Mole Rat _ 3 (52) Brain ctx	rodent	31
926	11.2	naked mole-rat	adult	nk	cortex	Blind Mole Rat _ 6 (60) Brain ctx	rodent	31
935	11.1	naked mole-rat	adult	nk	cortex	Naked Mole Rat _ 19 Brain ctx	rodent	31
117	11.9	callithrix jacchus	1.5	f	cortex	7768	primate	16
128	9.8	callithrix jacchus	3	f	cortex	8700	primate	16
1034	13.6	callithrix jacchus	3	f	cortex	8698	primate	16
1040	14.7	callithrix jacchus	4	f	cortex	8715	primate	16
1044	11.4	callithrix jacchus	10	f	cortex	00060F2529 \Jamuna\	primate	16
479	10.3	macaca mulatta	12	m	cortex	9811027	primate	35
505	14	macaca mulatta	16	m	cortex	9504209	primate	35
515	14.6	macaca mulatta	15	m	cortex	9605799	primate	35
519	10	macaca mulatta	17	f	cortex	2014-09-11	primate	35
529	12.5	macaca mulatta	17	f	cortex	2014-06-23	primate	35
543	12.4	macaca mulatta	16	m	cortex	2014-05-13	primate	35
586	12.6	macaca mulatta	16	f	cortex	2015-06-17	primate	35
612	13	macaca mulatta	17	f	cortex	2015-11-01	primate	35
141	10	cebus apella	38	f	cortex	CA3\Boy \	primate	45
143	10.4	cebus capucinus	18	f	cortex	CC42\4114\	primate	55
1467	10.5	chimpanzee	27	m	cortex	10	primate	60
1471	11.9	chimpanzee	27.83	m	cortex	11	primate	60
1479	12	chimpanzee	28.58	m	cortex	13	primate	60
1510	13.5	chimpanzee	28.25	m	cortex	24	primate	60
1514	12.3	chimpanzee	25.67	m	cortex	25	primate	60
1518	10.7	chimpanzee	26.5	m	cortex	26	primate	60
1546	15	chimpanzee	24.25	m	cortex	43	primate	60
1557	12.6	chimpanzee	28.58	m	cortex	47	primate	60
294	9.6	human	38.5	m	cortex	816	primate	100
416	10.2	human	34	m	cortex	2012178	primate	100
424	11.3	human	41	m	cortex	2012I	primate	100
429	11.9	human	33	m	cortex	2012046	primate	100
430	10	human	45	m	cortex	2012161	primate	100
434	11.9	human	20	f	cortex	2012116	primate	100
439	12.5	human	21	f	cortex	2012Z	primate	100
440	11.8	human	29	m	cortex	2012120	primate	100
444	11.5	human	39	m	cortex	2012118	primate	100
1299	11	greater short-nosed fruit bat	adult	nk	cerebellum	5906	bat	10
1305	12	greater short-nosed fruit bat	adult	nk	cerebellum	6006	bat	10
1311	11.7	greater short-nosed fruit bat	adult	nk	cerebellum	6106	bat	10
1317	10.6	greater short-nosed fruit bat	adult	nk	cerebellum	6206	bat	10
1323	14	greater short-nosed fruit bat	adult	nk	cerebellum	6306	bat	10
1329	11.5	great roundleaf bat	adult	nk	cerebellum	5106	bat	13
1335	11.7	great roundleaf bat	adult	nk	cerebellum	5206	bat	13
1341	9.5	great roundleaf bat	adult	nk	cerebellum	5306	bat	13
1347	11.4	great roundleaf bat	adult	nk	cerebellum	5406	bat	13
1353	11.3	great roundleaf bat	adult	nk	cerebellum	5506	bat	13
1239	11.6	common bent-winged bat	adult	nk	cerebellum	3306	bat	22
1245	10.4	common bent-winged bat	adult	nk	cerebellum	3406	bat	22
1251	10.8	common bent-winged bat	adult	nk	cerebellum	3506	bat	22
1257	10.6	common bent-winged bat	adult	nk	cerebellum	3606	bat	22
1263	9.6	common bent-winged bat	adult	nk	cerebellum	3706	bat	22
1269	11.3	chinese horseshoe bat	adult	nk	cerebellum	106	bat	30
1275	9.8	chinese horseshoe bat	adult	nk	cerebellum	206	bat	30
1281	9.5	chinese horseshoe bat	adult	nk	cerebellum	306	bat	30
1287	9.5	chinese horseshoe bat	adult	nk	cerebellum	506	bat	30
1293	10.6	chinese horseshoe bat	adult	nk	cerebellum	706	bat	30
1209	9.4	ricketts big-footed bat	adult	nk	cerebellum	2206	bat	33
1215	11	ricketts big-footed bat	adult	nk	cerebellum	2306	bat	33
1221	12.3	ricketts big-footed bat	adult	nk	cerebellum	2606	bat	33
1227	12.1	ricketts big-footed bat	adult	nk	cerebellum	2906	bat	33
1233	9.7	ricketts big-footed bat	adult	nk	cerebellum	3106	bat	33
152	11.4	mouse	0.99	nk	cerebellum	57717	rodent	4
157	11.8	mouse	0.91	nk	cerebellum	57727	rodent	4
162	10.5	mouse	0.85	nk	cerebellum	57737	rodent	4
197	12.2	mouse	1.03	nk	cerebellum	57847	rodent	4
217	13.1	mouse	0.86	nk	cerebellum	63441	rodent	4
237	11.7	mouse	0.65	nk	cerebellum	63571	rodent	4
252	10.2	mouse	0.86	nk	cerebellum	63601	rodent	4
257	11.7	mouse	1.84	nk	cerebellum	63744	rodent	4
267	9.9	mouse	1.83	nk	cerebellum	63774	rodent	4
272	11.1	mouse	1.83	nk	cerebellum	63784	rodent	4
85	10.5	naked mole-rat	adult	nk	cerebellum	NMR1	rodent	31
90	10.4	naked mole-rat	adult	nk	cerebellum	NMR2	rodent	31
96	9.6	naked mole-rat	adult	nk	cerebellum	NMR3	rodent	31
129	12.3	callithrix jacchus	3	f	cerebellum	8700	primate	16
1035	10.6	callithrix jacchus	3	f	cerebellum	8698	primate	16
1039	16.1	callithrix jacchus	4	f	cerebellum	8715	primate	16
478	11.1	macaca mulatta	11.5	m	cerebellum	9907421	primate	35
480	10.9	macaca mulatta	12	m	cerebellum	9811027	primate	35
484	10	macaca mulatta	11.5	m	cerebellum	9907007	primate	35
506	14.2	macaca mulatta	16	m	cerebellum	9504209	primate	35
516	12.6	macaca mulatta	15	m	cerebellum	9605799	primate	35
520	13.4	macaca mulatta	17	f	cerebellum	2014-09-11	primate	35
530	10.8	macaca mulatta	17	f	cerebellum	2014-06-23	primate	35
544	11.3	macaca mulatta	16	m	cerebellum	2014-05-13	primate	35
587	11.7	macaca mulatta	16	f	cerebellum	2015-06-17	primate	35
601	9.8	macaca mulatta	11	f	cerebellum	2015-11-09	primate	35
613	12.3	macaca mulatta	17	f	cerebellum	2015-11-01	primate	35
1045	13	cebus capucinus	18	f	cerebellum	CC42\4114\	primate	55
1426	11.7	chimpanzee	26.4	m	cerebellum	1351	primate	60
1431	12	chimpanzee	27.1	m	cerebellum	1266	primate	60
1466	13.1	chimpanzee	27	m	cerebellum	10	primate	60
1470	10.9	chimpanzee	27.83	m	cerebellum	11	primate	60
1478	13	chimpanzee	28.58	m	cerebellum	13	primate	60
1487	12.3	chimpanzee	24.67	m	cerebellum	16	primate	60
1494	10.1	chimpanzee	27.92	f	cerebellum	19	primate	60
1509	11.9	chimpanzee	28.25	m	cerebellum	24	primate	60
1513	14.3	chimpanzee	25.67	m	cerebellum	25	primate	60
1517	14.5	chimpanzee	26.5	m	cerebellum	26	primate	60
1549	13.9	chimpanzee	26	f	cerebellum	44	primate	60
1556	10.6	chimpanzee	28.58	m	cerebellum	47	primate	60
338	12	human	20.5	f	cerebellum	1846	primate	100
361	9.9	human	25	f	cerebellum	1792	primate	100
365	11.4	human	42.5	m	cerebellum	871	primate	100
367	11.5	human	40.5	f	cerebellum	4676	primate	100
369	10.4	human	25.5	f	cerebellum	1455	primate	100
374	10	human	42.5	f	cerebellum	4841	primate	100
399	10.5	human	41	m	cerebellum	5243	primate	100
401	10.4	human	36	f	cerebellum	1380	primate	100
402	11.2	human	23	f	cerebellum	1486	primate	100
406	11	human	32	m	cerebellum	5238	primate	100
