# Supplementary material for: Lipidome determinants of maximal lifespan in mammals
Source: Sci Rep. 2017 Jan 31;7:5. doi: 10.1038/s41598-017-00037-7 (PMC5428381; doi:10.1038/s41598-017-00037-7)
Supplement: Supplementary file 3 — Supplementary Information [file 41598_2017_37_MOESM3_ESM.xls]

## Sheet: liver
	BMR	body temp.	diet	body mass	hibernation	age	sex
liver_pos_1	68	3	1.16158e-06	60	0.00964414	61	41
liver_pos_2	19	7	6.73186e-07	0.00230528	1	20	43
liver_pos_3	5	0.0406472	1.45997e-05	0.000600698	1	2	25
liver_pos_4	47	11	4.65414e-32	21	2.87802e-08	14	6
liver_pos_5	1	100	4.09226e-25	4	4.58129e-06	10	24
liver_pos_6	4	72	0.00517832	12	57	28	74
liver_pos_7	45	0.0041756	13	25	25	52	17
liver_pos_8	20	92	1.95324e-06	11	0.000631185	72	52
liver_pos_9	3.49698e-05	4	8.69374e-05	2.76937e-07	3	2	29
liver_pos_10	0.001681	56	1.81186e-06	3.33953e-05	0.00148466	4	14
liver_pos_12	0.0231546	8	0.00332875	12	1.75764e-09	31	15
liver_pos_13	3	6	11	2	86	80	0.00388103
liver_pos_14	1	3	0.00619333	10	55	44	80
liver_pos_15	0.00100185	0.00162299	5.02639e-08	2.48411e-05	5	15	4
liver_pos_16	3	7	0.00414758	6	25	94	41
liver_pos_17	92	18	9.50779e-08	9	90	0.00768026	15
liver_pos_18	74	41	2.41279e-09	39	6	87	12
liver_pos_19	3.76484e-09	5	6.24969e-10	1.26939e-07	63	0.00344653	2
liver_pos_20	2	15	5	0.0112678	32	19	26
liver_pos_21	2.35733e-05	2	21	0.000196143	4	44	59
liver_pos_23	74	18	3	55	39	16	30
liver_pos_24	10	2	0.000891518	13	31	21	14
liver_pos_25	36	2	7.06803e-13	34	8.53752e-05	74	72
liver_pos_26	2	21	1	0.00124714	7	62	0.00114964
liver_pos_27	0.00100957	10	6	0.00390428	0.000595674	0.035135	51
liver_pos_28	1	5	2	4	2	78	0.00562659
liver_pos_29	12	91	13	24	96	10	19
liver_pos_30	32	87	20	19	91	47	13
liver_pos_31	0.00247558	2	1	0.000134102	10	7	56
liver_pos_32	58	75	29	30	96	81	10
liver_pos_33	52	6	8	35	17	76	25
liver_pos_34	1	74	19	2.94489e-05	7	59	0.00055611
liver_pos_35	2	40	6	7.48171e-05	31	93	0.00300687
liver_pos_36	23	93	6.49165e-08	20	0.000842686	87	84
liver_pos_37	1	9	5.11534e-14	1.8642e-05	8.24317e-05	8	26
liver_pos_38	8.03284e-06	20	2.7762e-06	5.80877e-10	1	6	3
liver_pos_39	43	4	0.000314623	17	8.38515e-07	41	7
liver_pos_40	7	13	1.35929e-05	81	48	2	56
liver_pos_41	31	88	3.09894e-08	21	22	76	30
liver_pos_42	1	0.00220325	1	0.00553088	31	27	22
liver_pos_43	0.00010726	2	1.51722e-05	1.34793e-05	27	9	99
liver_pos_44	69	78	0.000953659	84	1	46	45
liver_pos_45	15	5	23	11	3	16	71
liver_pos_46	69	18	1.51759e-05	97	3	13	38
liver_pos_47	0.000327289	0.00151434	1.30127e-11	0.000410391	14	0.00824994	97
liver_pos_48	0.000255595	9.63711e-06	1.56598e-09	0.000182339	23	2	100
liver_pos_51	17	4	1	7	27	42	10
liver_pos_52	0.00364811	0.000185882	1	2	79	5	75
liver_pos_53	4	9	5.8871e-10	1	1	18	37
liver_pos_54	1	0.00655117	9.27268e-05	2	16	6	41
liver_pos_55	13	22	3	7	75	14	83
liver_pos_56	0.00156205	0.0084377	1.05599e-06	0.00108753	3	4	55
liver_pos_57	1	15	7.57262e-06	2	9	75	39
liver_pos_58	0.0099305	31	1.1545e-07	1	5	39	55
liver_pos_59	9	9	21	19	43	40	36
liver_pos_60	12	0.0115865	13	21	15	35	3
liver_pos_61	0.000728707	13	1.71538e-08	0.000465764	3	15	67
liver_pos_62	0.00399288	9	4.45292e-11	1	2	38	63
liver_pos_63	49	75	3	39	92	64	50
liver_pos_64	59	13	24	75	7	42	64
liver_pos_65	7	86	1	6	27	80	88
liver_pos_66	59	9	39	95	2	12	19
liver_pos_67	9	22	6.80753e-09	3	0.000226609	34	2
liver_pos_68	39	90	28	15	71	16	28
liver_pos_69	0.000404678	0.0037327	0.00620867	0.00262473	9	5	90
liver_pos_70	74	1	0.000750926	13	0.00018642	56	5
liver_pos_71	12	89	23	9	95	44	18
liver_pos_72	0.0286212	96	1.06078e-05	5	83	4	70
liver_pos_73	40	66	2	24	8	21	0.0022518
liver_pos_74	12	10	1.56368e-06	3	0.000582542	35	8
liver_pos_75	0.00018194	5	2.41914e-12	7.93277e-05	1	12	87
liver_pos_76	41	56	4.24077e-10	2	9	0.002882	22
liver_pos_77	2	0.0108876	3	1.87557e-05	78	41	65
liver_pos_78	0.00296726	35	2.41895e-14	0.0019233	1	22	76
liver_pos_79	71	37	0.000150168	22	49	0.00699568	34
liver_pos_80	0.00147036	47	5.02106e-17	0.000860605	2	6	93
liver_pos_81	3	29	1.04184e-11	0.00162818	91	0.00151264	98
liver_pos_82	10	96	3	3	52	50	4
liver_pos_84	0.000512049	28	1.11372e-12	0.000307077	1	5	69
liver_pos_85	0.00198523	37	1.84877e-13	0.00103363	1	12	72
liver_pos_86	3	84	6	2	41	0.0232974	4
liver_pos_87	1	3	4.48756e-11	6.74186e-05	0.00104483	12	63
liver_pos_88	0.00160019	22	1.5402e-10	0.00126193	2	24	98
liver_pos_89	49	2	0.000258103	5	4	1	40
liver_pos_90	30	44	16	59	17	60	56
liver_pos_91	1.25087e-08	6	2.2018e-10	8.82627e-10	0.000131841	0.00128665	3
liver_pos_92	2.76858e-05	98	72	1.72102e-06	82	27	2
liver_pos_93	0.00125286	2	91	3	20	51	33
liver_pos_94	0.00027132	7	2.98275e-06	0.000291776	11	54	10
liver_pos_95	39	45	4.30008e-07	24	1	24	9
liver_pos_96	2	9	0.00205958	1	43	6	36
liver_pos_97	65	32	0.000262171	97	50	6	74
liver_pos_98	0.0106971	0.00574095	2.77763e-06	0.00381325	8	20	38
liver_pos_99	66	91	0.000718252	69	0.00125159	41	7
liver_pos_100	1	0.000772848	2	2	18	61	85
liver_pos_101	0.000441136	0.00121421	1.04825e-11	0.0003809	6	1	97
liver_pos_102	5.16257e-05	4.5326e-05	1.49781e-05	3.12531e-05	63	24	41
liver_pos_103	5	0.00547789	0.000170319	2	1	72	78
liver_pos_104	1	2	96	20	6	48	36
liver_pos_105	0.000815259	0.000259395	1.66037e-09	0.00209383	8	3	25
liver_pos_106	69	2	8	66	78	9	75
liver_pos_107	0.000268599	0.000377189	1.85892e-06	0.000742442	100	9	40
liver_pos_108	96	11	0.000216361	85	73	13	66
liver_pos_109	0.000168201	0.000168931	1.30042e-07	0.000234251	34	4	87
liver_pos_110	0.000398382	0.000157029	2.37124e-06	0.000343101	18	24	16
liver_pos_111	3	4	1	0.0143684	35	15	18
liver_pos_112	1	79	1.62991e-08	0.00011711	0.000487412	43	90
liver_pos_113	1	70	1.34162e-05	3.96811e-06	0.000117735	3	85
liver_pos_114	1.72986e-05	27	1.85526e-12	7.73503e-07	1	8	0.0349219
liver_pos_115	0.000600625	34	1.89368e-14	0.000213373	1	5	81
liver_pos_116	0.00138752	78	3.54062e-05	0.000121897	79	2.8089e-07	65
liver_pos_117	79	12	98	63	87	63	53
liver_pos_118	0.000635267	0.00182997	0.000808145	6.19873e-05	18	1	56
liver_pos_119	46	64	5.01678e-05	29	46	60	92
liver_pos_120	1.44584e-06	0.00547953	8.5669e-06	8.52777e-09	4	1	46
liver_pos_121	0.00043875	0.00294375	5.76246e-07	0.000301495	86	10	95
liver_pos_122	0.000196466	0.00310723	4.31872e-08	7.35224e-05	35	0.0193908	22
liver_pos_123	0.000130388	0.00327082	2.76445e-10	7.62141e-05	2	0.00530292	39
liver_pos_124	13	1	9.64433e-05	16	1	20	97
liver_pos_125	0.000574345	0.000137685	7.72572e-08	0.00115128	99	2	64
liver_pos_126	1.58281e-05	0.00138138	4.2143e-07	5.41552e-06	46	17	16
liver_pos_129	0.00451627	0.000159344	0.000243183	1	78	1	20
liver_pos_130	0.00197866	0.00122947	1	1	68	79	98
liver_pos_131	0.00238854	0.000116996	4.82089e-06	1	41	20	50
liver_pos_132	7	0.020298	1.08236e-05	3	48	20	63
liver_pos_133	2	74	9.99096e-09	2	1	5	26
liver_pos_134	14	72	2.89248e-05	12	5	12	48
liver_pos_135	18	4	1.23655e-06	78	7.32343e-15	2	2
liver_pos_136	92	74	5.28293e-05	39	2.58859e-05	1	2
liver_pos_137	21	11	6	79	57	22	11
liver_pos_138	75	39	5.21778e-05	92	21	62	23
liver_pos_139	24	60	1.1632e-10	62	87	14	93
liver_pos_140	92	39	3.58225e-06	39	2.13088e-05	0.0257896	74
liver_pos_141	6	0.00142669	1	0.00418278	93	30	41
liver_pos_142	5.55683e-05	0.00917166	4.91052e-11	7.53164e-05	10	1	94
liver_pos_143	0.0088364	0.00104653	2.85098e-06	0.018196	9	0.00135128	68
liver_pos_144	0.00342506	0.000323516	3.6741e-09	0.000198735	7	11	95
liver_pos_146	0.00014704	0.00127996	1.81988e-10	0.000192261	24	2	100
liver_pos_147	2.76314e-05	0.0011126	9.36636e-13	5.89801e-06	2	1	43
liver_pos_148	18	1	2.4007e-05	38	0.0395043	19	88
liver_pos_149	0.0119015	0.00489055	0.000312888	3	88	2	40
liver_pos_150	0.000378927	0.000485842	6.44483e-06	0.000677786	59	1	98
liver_pos_153	0.0018136	0.006176	0.000467523	0.00265358	56	13	60
liver_pos_154	9	18	0.00365008	3	5	0.00941216	16
liver_pos_155	11	0.000694723	0.00383093	9	40	64	86
liver_pos_156	10	28	2	12	10	17	70
liver_pos_157	97	10	24	56	1	14	69
liver_pos_158	1.02355e-05	0.000567726	3.89975e-06	1.66225e-05	2	4	57
liver_pos_159	65	38	0.000129113	75	31	64	87
liver_pos_160	52	91	2.52248e-07	46	0.000123689	31	4
liver_pos_161	31	17	10	2	4.24963e-06	6	90
liver_pos_162	1	6	0.00799915	0.000129615	0.00745931	4	2
liver_pos_164	7.42891e-11	0.000286515	4.98079e-07	4.31458e-11	41	5	39
liver_pos_165	0.0016821	0.000572339	9.24861e-06	0.000152979	17	4	38
liver_pos_166	6.65393e-08	0.000195412	1.75118e-06	1.23553e-08	10	4	34
liver_pos_167	13	43	3.13238e-06	0.00104026	37	0.0033577	2
liver_pos_168	31	25	2.60285e-05	1	2	0.000103519	64
liver_pos_169	2.96947e-06	2	2.4188e-06	5.74222e-07	6	14	28
liver_pos_170	6	21	2.164e-05	1	3.48876e-07	4	85
liver_pos_171	99	9	4	98	71	76	49
liver_pos_172	0.000503518	1.58005e-05	2.34041e-05	0.00114211	61	18	62
liver_pos_174	0.0173292	0.000951944	5.99077e-06	2	22	15	19
liver_pos_175	1	0.00353075	0.00127965	3	54	75	52
liver_pos_176	11	0.00599881	0.000701823	10	90	18	39
liver_pos_177	4	12	1	0.00571115	24	17	43
liver_pos_178	95	50	2	84	33	26	89
liver_pos_179	0.000281068	74	6.74831e-06	3.75985e-08	2.2703e-06	0.000356368	18
liver_pos_180	32	11	0.000717904	85	2.81766e-05	77	67
liver_pos_181	0.000108603	24	1.79917e-05	1.21708e-05	1	1	20
liver_pos_182	83	0.00345544	2	12	35	19	1
liver_pos_183	4	11	8	8	4	81	30
liver_pos_184	0.00104961	0.0115272	1.82049e-09	0.000125829	2	3	29
liver_pos_186	46	85	33	89	10	23	80
liver_pos_189	28	32	0.00014025	87	62	19	11
liver_pos_191	90	59	55	94	17	8	2
liver_pos_192	0.00358651	1.81427e-05	0.00114199	2	3	30	54
liver_pos_193	0.00200138	0.00203268	1.77172e-06	0.00232284	32	11	71
liver_pos_194	1	0.00264867	0.000477366	2	17	4	9
liver_pos_195	22	8	0.000138137	14	5	54	65
liver_pos_196	16	26	0.000207543	11	0.000374013	9	48
liver_pos_197	1	14	0.000138899	0.00162997	0.00129678	0.0100665	10
liver_pos_198	31	0.00156448	7.80117e-06	9	8	54	29
liver_pos_199	52	5	0.00270968	18	0.000104517	53	63
liver_pos_200	47	3	2	93	1	87	48
liver_pos_201	36	45	0.00166491	65	2	2	17
liver_pos_202	45	35	0.0101074	25	39	75	0.0158365
liver_pos_203	30	4	0.000415548	27	6.92291e-05	29	78
liver_pos_204	86	35	9	64	16	24	0.00375709
liver_pos_205	48	15	1.04584e-06	44	97	5	31
liver_pos_206	16	4	8	10	4	32	80
liver_pos_208	2	3	1	1	23	75	99
liver_pos_209	37	30	0.00104694	6	1.45812e-05	10	76
liver_pos_210	0.00122647	0.00112224	0.00135572	0.00234562	65	33	62
liver_pos_211	57	10	6.46675e-05	45	56	4	2
liver_pos_212	1.02477e-05	0.000764759	1.85622e-05	2.71882e-06	54	28	26
liver_pos_213	0.00132106	0.00613368	3.87202e-05	6.98586e-06	21	0.0100797	80
liver_pos_214	80	35	6.22667e-09	41	23	4	3
liver_pos_215	1	9.37436e-05	2.21227e-08	0.000990104	9	0.00180647	61
liver_pos_217	3.561e-05	0.00754434	1.49924e-10	9.05319e-06	7	0.0035949	92
liver_pos_219	0.00148384	0.00372717	4.24937e-09	0.000170169	1	10	73
liver_pos_220	0.000186862	9.03135e-05	2.8983e-07	0.00118472	88	1	37
liver_pos_221	2	0.00218041	5.48767e-05	2	60	11	11
liver_pos_222	14	47	0.000150939	21	86	39	66
liver_pos_223	17	1	3.95458e-05	59	7.39217e-05	58	25
liver_pos_224	4	0.00877812	0.000741034	17	43	6	2
liver_pos_225	7	93	3.24292e-05	99	1	37	5
liver_pos_226	4	0.000326066	6	10	3	37	67
liver_pos_227	31	79	2.02024e-11	12	0.000224965	84	99
liver_pos_228	19	47	0.00298201	8	76	62	43
liver_pos_229	0.00274673	26	2.68353e-05	0.000208901	0.00224733	64	25
liver_pos_230	0.000120532	0.00310134	3.62135e-05	0.000110096	68	32	66
liver_pos_231	16	83	9.43071e-07	4	0.000333967	84	100
liver_pos_232	79	1	29	84	5	72	18
liver_pos_233	6	3	0.000202462	1	17	4	80
liver_pos_234	5.34426e-05	2	8.77215e-05	1	23	86	1
liver_pos_235	4	1	4.49053e-05	5	16	9	21
liver_pos_236	0.000222964	0.000186016	1.87255e-10	4.86253e-05	9	1	75
liver_pos_237	56	1	1	66	3	78	6
liver_pos_238	1	0.00181764	2.43574e-11	1	0.00142825	2	42
liver_pos_239	20	4	2.5545e-08	39	2	38	1
liver_pos_240	8	73	21	8	57	90	24
liver_pos_241	0.00316166	5	0.000440038	1	72	91	67
liver_pos_242	86	0.00276125	5	91	16	36	17
liver_pos_243	78	12	85	60	43	67	16
liver_pos_244	77	2	0.00228667	22	0.000227373	56	38
liver_pos_245	7	93	37	16	0.000143199	23	97
liver_pos_246	9	0.000151913	3.85703e-07	1	76	0.000217872	27
liver_pos_247	79	20	15	54	9	47	22
liver_pos_248	0.00319224	87	1.60138e-12	0.000559882	1	19	1
liver_pos_249	3.63488e-08	2.37546e-05	1.45002e-08	3.46483e-09	19	0.0154549	22
liver_pos_250	6.06865e-05	0.000479037	1.01808e-05	5.82428e-05	76	36	63
liver_pos_251	27	52	6.27735e-08	7	0.000747493	90	77
liver_pos_254	0.0342937	1	3.14574e-06	1	2	61	75
liver_pos_255	6.94695e-05	1	0.00013209	3.51988e-05	81	74	47
liver_pos_256	1.85529e-05	0.000908229	1.14752e-12	1.24629e-06	7	0.0182979	18
liver_pos_257	0.000529529	0.000237024	3.00758e-10	0.00098772	91	2	55
liver_pos_259	6	53	1	6	1	70	18
liver_pos_260	6	0.00385773	7.20361e-11	0.00628506	0.000697113	9	51
liver_pos_261	1.06027e-05	1	1.08165e-05	5.8427e-07	1	24	4
liver_pos_262	11	85	4.76646e-07	11	0.004592	13	8
liver_pos_263	30	27	52	39	20	32	26
liver_pos_264	12	99	2	13	6	73	69
liver_pos_265	0.00407886	3	1	0.000431965	6	1	38
liver_pos_266	3	80	2.35432e-08	0.0200793	1	54	2
liver_pos_267	17	82	7.08812e-09	8	0.00514041	16	3
liver_pos_268	20	53	2	29	6	18	31
liver_pos_269	34	8	0.00255384	44	23	62	5
liver_pos_270	39	67	0.000111968	18	2.47398e-05	29	3
liver_pos_271	76	52	32	89	44	96	95
liver_pos_272	31	97	13	11	0.00284891	14	33
liver_pos_273	78	54	0.00202519	92	4	7	3
liver_pos_274	42	54	0.0101997	12	4	46	30
liver_pos_275	0.00167472	48	5.11429e-12	0.000165422	1	9	10
liver_pos_276	77	9	16	64	2	10	20
liver_pos_277	89	0.00293704	6.13239e-06	88	2	37	12
liver_pos_278	39	19	2.41292e-05	41	1	59	36
liver_pos_281	41	44	7.08283e-07	46	71	1	39
liver_pos_284	0.000103685	0.000883152	6.67566e-05	0.000143998	86	40	50
liver_pos_285	76	3	0.0050998	59	15	89	39
liver_pos_286	0.00296784	0.0185489	7.05275e-05	0.00613538	78	8	70
liver_pos_288	24	1	30	0.05274	56	36	12
liver_pos_290	42	34	6.27987e-09	59	6.78444e-06	52	0.000645549
liver_pos_291	100	0.014001	55	89	49	67	10
liver_pos_292	0.000217352	2	5.01196e-06	0.000726569	14	8	52
liver_pos_293	20	31	0.0013409	8	2	40	1
liver_pos_295	13	20	1	1	1	0.00933029	2
liver_pos_296	2	0.00398123	2.03008e-05	3	47	17	35
liver_pos_298	18	63	4.95355e-09	8	3	81	2
liver_pos_299	0.000512392	3	10	0.00164556	60	85	51
liver_pos_300	23	61	2	23	53	31	15
liver_pos_301	1.97843e-06	21	5.54749e-05	6.93405e-07	34	65	1
liver_pos_302	47	4	0.00189173	14	1	33	0.0022818
liver_pos_303	21	52	9.78231e-12	6	1	85	16
liver_pos_304	83	7	2.40862e-08	82	1	29	3
liver_pos_305	36	6	2.19874e-07	8	6.58715e-06	76	0.00753864
liver_pos_306	5	100	2.97341e-06	7	3	45	1
liver_pos_307	8	86	1.63051e-06	10	1	16	9
liver_pos_308	3	69	5.95914e-05	4	5	63	1
liver_pos_309	1	47	2.08963e-09	1	2	60	0.000125103
liver_pos_312	12	44	1	15	5	57	6
liver_pos_313	10	49	1	14	4	48	18
liver_pos_314	7	69	0.00023097	7	6	23	8
liver_pos_315	19	97	1	10	0.000221098	60	3
liver_pos_316	66	15	1	67	42	49	5
liver_pos_319	10	29	1	2	10	56	0.00230056
liver_pos_320	6	82	2.79021e-06	11	31	15	0.00552227
liver_pos_321	34	94	0.00342285	49	53	12	37
liver_pos_322	41	66	2	31	12	65	2
liver_pos_323	34	87	11	49	60	3	4
liver_pos_324	76	41	6	71	2	47	3
liver_pos_325	7	63	4.25737e-07	3	6	35	18
liver_pos_326	3	0.00767177	0.000146695	0.00384738	25	40	20
liver_pos_327	67	10	6.57789e-06	45	24	90	84
liver_pos_329	42	28	3.66445e-05	66	5	89	51
liver_pos_330	8	19	4.94722e-09	0.0039828	6	2	81
liver_pos_331	0.00167057	1	4.73158e-12	0.000304711	2	1	93
liver_pos_332	0.014939	0.000412319	0.00433075	2	6	34	66
liver_pos_333	6.9285e-05	0.00105494	1.14839e-11	4.5424e-05	12	1	83
liver_pos_334	0.000163783	0.000790883	9.78691e-09	0.000529412	48	1	86
liver_pos_335	91	2	0.00171276	75	19	80	2
liver_pos_336	52	0.00542336	1.1011e-06	40	70	86	12
liver_pos_337	1.38115e-05	9.38358e-05	0.0014623	0.0015633	7.99413e-13	4	4
liver_pos_338	49	100	1.26117e-07	38	0.000266387	72	80
liver_pos_339	0.00146475	52	6.59502e-20	0.000856074	1	6	60
liver_pos_340	26	82	0.0001637	30	3	2	29
liver_pos_341	10	33	5.62022e-06	7	8	53	80
liver_pos_342	27	60	1	29	5	16	20
liver_pos_343	13	54	1	17	5	35	15
liver_pos_344	51	7	1	58	7	58	2
liver_pos_345	2	2	0.00132729	20	7.82693e-05	6	57
liver_pos_346	2	89	1.27368e-08	1	0.000239448	77	2
liver_pos_347	7.15076e-05	95	4.75248e-09	5.92982e-07	41	6.82906e-05	73
liver_pos_349	3	8.77478e-07	1.40731e-05	1	3	26	93
liver_pos_351	93	13	0.00154649	68	6	58	14
liver_pos_354	2	0.00452016	2.5082e-10	2	10	3	48
liver_pos_355	4.38011e-05	73	5.60128e-11	3.70581e-05	1	45	2
liver_pos_356	13	3	2.21496e-09	12	2	47	1
liver_pos_357	0.00105194	18	4.77886e-05	0.00100365	9	45	64
liver_pos_359	1	0.0128955	4.58919e-11	1.01933e-05	0.000351921	3	29
liver_pos_360	82	3	0.0018819	63	0.0242475	43	1
liver_pos_361	65	2	2.64048e-05	90	3	29	9
liver_pos_362	0.00139865	25	4.67274e-09	0.000896936	1	11	77
liver_pos_363	43	21	2	32	30	1	57
liver_pos_364	0.00254307	23	2.01381e-12	0.000649407	1	14	46
liver_pos_365	2	95	1.60016e-11	0.000201218	0.000362481	1	46
liver_pos_366	26	5	24	21	46	31	4
liver_pos_368	0.0380132	9	4.07455e-06	0.00714405	40	4	71
liver_pos_369	2	53	7	9	42	87	0.00633948
liver_pos_370	56	28	5.95731e-07	3	7	6.50322e-05	19
liver_pos_371	1.82326e-05	0.00455908	4.63841e-09	6.92584e-05	53	2	83
liver_pos_372	8.07151e-05	0.00174692	2.03424e-10	2.9854e-05	10	2	70
liver_pos_374	11	0.00839368	1.72482e-13	3	6.79001e-05	2	44
liver_pos_375	7	18	4.45689e-06	5	0.00816441	40	7
liver_pos_376	2	52	5.52751e-12	1	1	45	55
liver_pos_377	2	38	3.60863e-06	1	5	41	69
liver_pos_378	0.005478	26	2.38523e-05	1	11	22	42
liver_pos_379	0.000186196	20	2.14038e-11	7.20548e-05	3	20	72
liver_pos_380	4.66322e-05	32	8.04647e-24	2.41941e-05	1	4	76
liver_pos_381	0.000167667	31	2.77902e-18	0.000134533	1	10	91
liver_pos_382	13	62	1.15665e-05	16	6	45	83
liver_pos_383	8.26077e-06	7	8.61859e-08	3.30629e-06	2	9	87
liver_pos_384	0.000534969	13	2.0079e-09	0.000559251	2	20	58
liver_pos_385	2	40	2.42886e-05	3	4	55	33
liver_pos_386	34	3	0.00498115	48	10	19	92
liver_pos_387	91	87	1	74	34	0.00368889	2
liver_pos_388	8	34	0.000115731	11	11	98	42
liver_pos_389	0.000412441	16	3.03583e-18	0.000212903	1	5	70
liver_pos_390	0.00149406	63	9.07414e-19	0.000966636	1	5	97
liver_pos_391	0.00267786	44	3.76274e-13	0.00188227	1	9	92
liver_pos_392	1	9	8.07957e-08	0.000135109	2	1	14
liver_pos_394	0.000492887	34	1.74048e-10	0.000691635	2	9	99
liver_pos_395	13	6	1.4189e-07	7	0.000664444	83	90
liver_pos_396	5	2	0.00128114	9	5	9	18
liver_pos_397	17	3	3.49574e-05	5	55	14	78
liver_pos_398	8.98799e-06	0.00416741	2.09382e-07	2.02329e-05	28	12	38
liver_pos_399	11	0.00178316	0.000125855	11	94	34	100
liver_pos_401	0.00137247	0.00134255	2.5045e-10	0.00300833	10	1	93
liver_pos_402	0.00218692	0.000292555	1.18712e-05	1	71	5	97
liver_pos_403	8	0.0055289	0.00111699	22	53	11	18
liver_pos_404	0.000203793	5.98234e-06	4.16515e-06	0.00392159	26	7	70
liver_pos_405	0.000507399	8	7.86986e-07	0.00045419	5	26	96
liver_pos_406	78	43	6	67	5	37	87
liver_pos_407	3.97616e-05	7	6.04574e-10	2.53346e-05	3	17	73
liver_pos_408	5.44846e-06	8	1	7.36322e-06	1	30	44
liver_pos_409	1	5	1.10723e-09	1	0.00371672	6	69
liver_pos_410	77	65	0.000883136	29	10	35	33
liver_pos_411	0.000863315	10	3.43335e-12	0.000140406	1	5	78
liver_pos_412	0.000394685	8	4.98433e-08	6.40918e-05	1	0.00156301	33
liver_pos_413	81	3	1	29	79	2	61
liver_pos_414	0.0018151	13	1.93729e-09	0.00150654	2	20	87
liver_pos_415	5.29555e-06	1	3.40656e-11	5.70014e-06	1	1	75
liver_pos_416	85	92	8	41	0.00580384	47	84
liver_pos_417	2.20969e-05	0.000191874	1.37264e-05	2.65723e-05	2	16	20
liver_pos_418	65	42	3.66774e-06	7	5.77742e-08	6.30967e-06	62
liver_pos_419	5.73036e-07	0.000714256	1.79494e-06	3.00355e-07	12	23	52
liver_pos_420	0.000240469	0.0223964	2.08849e-08	0.00012525	44	11	59
liver_pos_421	9	1	1	52	20	13	23
liver_pos_422	52	19	3.61729e-08	81	10	54	8
liver_pos_423	36	92	0.00040749	31	14	55	70
liver_pos_424	46	3	0.000190246	43	5	24	96
liver_pos_425	18	39	0.000128038	14	14	42	0.0134166
liver_pos_426	3	0.000181498	9.25316e-06	1	70	7	48
liver_pos_427	95	66	7	83	38	20	7
liver_pos_428	1	15	1.73235e-06	0.00024536	1	42	43
liver_pos_429	0.000887606	38	0.000915368	0.00128435	10	0.000989178	99
liver_pos_430	67	31	9.04917e-06	32	23	6	30
liver_pos_431	100	59	44	96	85	7	46
liver_pos_432	72	36	15	25	41	25	44
liver_pos_433	0.000165779	0.000274704	0.000198597	0.000469276	36	21	30
liver_pos_434	43	93	10	8	0.00218055	0.000384805	98
liver_pos_435	0.00173282	0.00053122	5.72762e-06	5.92209e-05	18	8	54
liver_pos_436	7.37491e-05	2	3.99841e-07	3.85274e-05	10	6	95
liver_pos_437	7.27684e-05	0.000116088	0.00137204	0.000142878	98	37	27
liver_pos_438	99	22	0.0130757	98	29	38	3
liver_pos_440	13	32	1	8	0.00408751	7	3
liver_pos_441	2.23954e-05	43	0.000355161	1.6013e-06	2	42	12
liver_pos_442	8	0.00199026	5.83858e-06	5	1	60	25
liver_pos_443	14	1	1	1	1	18	0.00520621
liver_pos_444	56	2	34	54	85	17	34
liver_pos_446	1	19	2.3246e-05	1	27	47	88
liver_pos_447	19	36	2	2	12	31	65
liver_pos_448	12	98	3.6854e-06	4	0.000710546	49	91
liver_pos_449	0.000101308	4.08028e-05	0.00891827	0.00542504	59	5	31
liver_pos_450	0.000294379	9	1.93809e-09	6.5517e-05	7	17	34
liver_pos_451	0.000509511	2	1.58589e-05	0.000363816	34	5	42
liver_pos_452	0.000327862	4.07583e-05	8.54562e-08	0.00114817	35	1	41
liver_pos_454	91	22	9.44084e-08	64	0.00163081	3	65
liver_pos_456	7	0.0034341	6.06283e-06	17	24	59	10
liver_pos_457	5	89	1	0.00414993	32	12	57
liver_pos_458	0.000233579	91	0.000684401	0.000202578	30	57	98
liver_pos_460	1	0.000322443	5.79439e-05	2	6	24	32
liver_pos_461	97	10	53	55	25	59	75
liver_pos_462	92	25	31	72	53	11	50
liver_pos_463	0.000914137	0.000417359	5.67188e-07	5.47104e-05	4	2	63
liver_pos_464	47	9	0.000393508	15	5.01322e-05	14	40
liver_pos_465	97	5	1	35	86	19	31
liver_pos_466	3	59	5	0.00029424	1	11	9.17986e-05
liver_pos_467	50	81	0.0104103	20	8	87	33
liver_pos_468	0.000311557	1	0.000119686	1.0645e-06	75	5	6
liver_pos_469	35	39	20	73	59	57	82
liver_pos_470	16	36	3	15	20	23	38
liver_pos_474	14	74	59	5	71	47	86
liver_pos_475	2	5	6.19081e-05	3	34	7	4
liver_pos_476	0.00253843	2	5.62375e-05	8	86	52	99
liver_pos_477	39	49	3	19	3	8	39
liver_pos_478	10	48	2.1795e-05	11	5	86	87
liver_pos_479	2.36407e-05	0.00212671	5.02245e-06	1.90492e-05	98	16	25
liver_pos_480	28	7	2.10782e-05	1	71	0.00483384	99
liver_pos_481	3.74137e-05	0.00340455	2.67291e-14	4.83685e-06	7	0.000687309	76
liver_pos_482	2	4	0.00112302	3	32	71	80
liver_pos_483	0.00601643	0.000719115	5.47681e-07	0.00880981	31	2	60
liver_pos_484	3	6	1	0.001241	6	37	4
liver_pos_485	2	0.00339687	1.26411e-12	3	0.000118008	16	48
liver_pos_486	69	62	2	82	6	66	26
liver_pos_487	0.00127368	7.05418e-05	7.16311e-08	0.00207804	76	2	95
liver_pos_488	1	0.00416673	3.51232e-08	0.000881661	3	1	63
liver_pos_489	7.65914e-05	0.00169914	2.45795e-07	4.31253e-05	18	30	24
liver_pos_491	0.000706029	0.000176983	2.78685e-07	0.00110444	85	2	50
liver_pos_492	0.0151218	15	0.000352536	0.011465	0.00461151	5	6
liver_pos_493	3	10	9.4036e-06	1	1	9	16
liver_pos_494	0.00182384	0.00317218	1.80208e-05	0.00246328	64	21	80
liver_pos_495	4	1	1.88771e-09	1	66	14	35
liver_pos_496	7	21	0.016124	4	54	6	46
liver_pos_497	94	0.0136531	1	57	57	17	65
liver_pos_498	3.66538e-07	4	7.80007e-16	2.15857e-09	0.000386411	5	4
liver_pos_499	88	37	7.44098e-12	55	6.52646e-05	61	72
liver_pos_500	91	19	72	88	41	100	89
liver_pos_501	19	37	1.94154e-05	0.00079585	6.92675e-06	0.00244568	40
liver_pos_502	44	6	0.000344598	15	7	99	14
liver_pos_503	1	5	6.02079e-05	20	9	98	9
liver_pos_504	1	0.000887531	3.19691e-08	0.00201189	20	22	55
liver_pos_505	81	5	0.000178179	29	65	57	5
liver_pos_506	0.000310918	0.000166722	2.53577e-13	0.000728634	48	2	77
liver_pos_508	12	0.000528025	0.000891863	30	26	5	88
liver_pos_510	0.000202534	0.000261127	4.08585e-07	0.00142326	18	1	58
liver_pos_511	90	83	2.93736e-06	95	0.00375955	62	76
liver_pos_512	11	71	0.0012282	24	1	23	23
liver_pos_513	7	32	0.00564934	1	18	4	63
liver_pos_514	0.0137138	5	3.94783e-06	1	0.000150659	6	97
liver_pos_515	9.33575e-05	21	6.86855e-06	4.00614e-08	0.000416855	2	1
liver_pos_516	1	1	0.000209399	2.24108e-07	1.20549e-05	9	1
liver_pos_518	71	24	3.61347e-07	42	0.0100086	3	30
liver_pos_519	14	4	9.13305e-06	16	17	80	27
liver_pos_520	29	97	1.46856e-07	19	0.00108601	100	48
liver_pos_521	4	91	1.9264e-05	6.30769e-07	9.57253e-05	5	26
liver_pos_522	79	28	2.15047e-05	38	32	65	17
liver_pos_523	44	6	4.60244e-09	47	6	60	76
liver_pos_524	51	1	15	93	66	10	79
liver_pos_525	7	1	3.41279e-05	2	1	28	15
liver_pos_526	82	19	11	77	23	23	35
liver_pos_527	45	5	53	34	34	35	17
liver_pos_528	82	26	27	93	35	73	74
liver_pos_529	0.00621517	2	4.00243e-05	1.00207e-05	0.000117094	5	11
liver_pos_530	0.000441926	2.59984e-06	62	2	0.000967076	71	72
liver_pos_531	11	53	58	1	57	63	29
liver_pos_532	58	77	71	26	67	6	24
liver_pos_533	30	36	0.000184829	52	1	14	58
liver_pos_534	6.70909e-05	23	5.14591e-05	3.41069e-05	34	51	65
liver_pos_535	4	98	0.00225342	1	6	53	13
liver_pos_537	0.00558855	4	3	0.0101751	69	10	83
liver_pos_538	0.00075694	0.000258713	3.021e-07	0.00270532	38	13	44
liver_pos_539	0.00331758	0.00258758	3.59366e-05	1	84	16	62
liver_pos_540	1	1	1.83464e-05	1	5	14	29
liver_pos_541	22	87	52	29	49	60	33
liver_pos_544	3	3	3.65157e-06	1	2	56	28
liver_pos_545	0.000899694	26	3	0.000188649	8	10	49
liver_pos_546	31	62	5.16796e-06	3	8.78315e-06	0.0170023	1
liver_pos_547	0.000152153	26	0.00368428	2.78323e-06	12	0.00245021	37
liver_pos_548	0.000154878	0.00606835	1.5515e-09	0.00016411	22	8	92
liver_pos_550	9.54526e-05	0.000248901	1.8613e-08	5.28516e-05	57	2	54
liver_pos_551	1	33	0.000679996	3	3	7	34
liver_pos_552	7.75774e-05	0.0021592	4.0138e-08	1.99456e-06	14	8	49
liver_pos_554	8	0.00148727	9.61292e-09	27	27	58	13
liver_pos_555	3	45	24	3	45	82	9
liver_pos_556	2.13074e-05	4	3.77856e-20	7.82285e-06	1	4	80
liver_pos_557	1.53655e-05	21	5.85217e-15	5.75217e-06	1	13	48
liver_pos_558	18	0.000338618	8.49197e-07	1	0.00411844	21	52
liver_pos_559	30	9	2.17778e-06	73	0.0001427	77	97
liver_pos_560	60	0.00649561	6	52	91	8	83
liver_pos_561	2.00042e-05	41	7.40414e-24	1.09764e-05	1	9	37
liver_pos_562	45	86	24	90	3	74	94
liver_pos_564	4.99533e-06	90	3.39074e-18	5.06431e-06	2	23	3
liver_pos_565	3	18	4.58351e-05	1	8	66	73
liver_pos_566	90	95	0.00435404	58	14	56	0.0187258
liver_pos_567	6.16363e-06	21	2.17228e-20	3.24348e-06	1	7	21
liver_pos_568	84	82	2.86781e-08	7	68	0.00964437	17
liver_pos_569	14	4	8	3	38	68	50
liver_pos_570	0.00360567	0.00224843	0.000714511	1	54	14	42
liver_pos_571	0.000138249	0.0014324	1.2053e-12	0.00017625	20	4	82
liver_pos_572	1.74325e-05	0.000975907	2.06653e-09	0.00207983	35	43	63
liver_pos_573	1	2.14242e-05	0.000132734	2	99	39	99
liver_pos_574	95	94	0.000544116	78	15	21	54
liver_pos_575	33	84	19	25	45	13	34
liver_pos_576	2	3	0.00621451	0.00296666	77	20	27
liver_pos_577	78	19	82	90	29	5	9
liver_pos_578	4	9	42	2	53	15	21
liver_pos_579	3.319e-06	69	4.17156e-24	1.68065e-06	1	3	16
liver_pos_580	0.00515385	0.00881629	5.0701e-06	0.000561388	2	8	94
liver_pos_581	27	85	1	39	91	55	0.0116357
liver_pos_582	0.000147266	22	2	0.00106385	96	80	16
liver_pos_583	2	24	0.000223065	2	97	58	35
liver_pos_584	2.32799e-07	4.6322e-05	1.02583e-07	4.73029e-07	23	2	64
liver_pos_585	0.00547234	6	2	2.82125e-05	3	14	19
liver_pos_586	4	1	0.00152899	41	37	8	97
liver_pos_587	60	80	0.000651234	71	56	23	87
liver_pos_588	2.94743e-05	1	1.27681e-11	1.56142e-06	1	0.00535625	75
liver_pos_589	73	8	2.43277e-05	88	4	12	74
liver_pos_590	4.12259e-06	0.00713119	5.04784e-07	1.29791e-06	68	12	56
liver_pos_591	0.00103782	1	2	0.00765655	29	1	20
liver_pos_592	2	3.53328e-05	4.86221e-09	4	30	21	77
liver_pos_593	0.0023102	6.50368e-05	2.44563e-06	4	9	13	70
liver_pos_594	0.00740564	0.000108169	3.2332e-07	2	32	5	56
liver_pos_595	0.00317107	1	1.0052e-06	0.00414272	2	0.010778	21
liver_pos_596	0.00156217	0.00660875	0.000250288	1	8	92	89
liver_pos_597	38	4	1	8	0.000275815	13	54
liver_pos_598	5.013e-07	48	1.69526e-05	1.18601e-09	1	6	7
liver_pos_599	36	17	1.68056e-05	86	77	7	40
liver_pos_600	8	1	1	58	14	1	23
liver_pos_601	5.7035e-05	12	2.17225e-06	17	1	66	3
liver_pos_602	1	0.00482793	5.15272e-12	0.000731101	1	4	45
liver_pos_603	0.000141335	0.00717959	2.24233e-09	0.000223418	32	2	100
liver_pos_604	24	98	20	20	84	99	41
liver_pos_606	0.00426581	8.15973e-05	3.35622e-05	0.00281841	62	16	45
liver_pos_607	30	1	64	52	49	70	100
liver_pos_609	0.000169268	1.9635e-05	1.87536e-05	0.00379367	38	27	59
liver_pos_610	1	4	0.00137695	3	10	14	6
liver_pos_611	0.00819799	0.00685303	0.00119975	1	53	17	15
liver_pos_612	44	7	6.67431e-07	37	2	63	31
liver_pos_613	12	59	1	28	0.0133783	35	3
liver_pos_614	6	47	0.000205542	15	0.0001143	42	28
liver_pos_615	15	0.00571523	1.92251e-06	5	0.000192974	75	17
liver_pos_616	31	1	1	30	81	12	61
liver_pos_617	8	59	40	0.00687007	96	2	62
liver_pos_618	72	9	78	100	46	84	10
liver_pos_619	1.62156e-07	79	2.81806e-08	4.58107e-08	1	16	0.00197684
liver_pos_620	3.48921e-05	14	1.21207e-08	5.81702e-07	8	24	6
liver_pos_621	0.000189598	9	0.00216006	0.000289264	89	17	31
liver_pos_622	0.00749412	5	9.43141e-06	4	18	35	51
liver_pos_623	7.60496e-05	14	0.000263737	0.000208254	31	32	99
liver_pos_625	44	5	10	29	2	1	81
liver_pos_626	4	0.00472948	7.7849e-06	0.00360056	12	3	47
liver_pos_627	0.00076451	8	6.6532e-08	0.000305067	11	0.0170671	78
liver_pos_628	80	97	1	45	0.000703314	43	28
liver_pos_629	0.00392145	3.819e-06	1.73202e-05	0.00230093	58	0.0040546	28
liver_pos_630	67	9	10	77	0.00175295	97	59
liver_pos_631	99	25	1	96	12	54	84
liver_pos_632	0.00169512	0.00217256	5.1648e-07	0.000745318	11	10	61
liver_pos_633	0.00186925	0.00260048	2.38056e-09	0.00283627	6	4	48
liver_pos_634	3	1	1	2	6	29	71
liver_pos_636	9.50499e-05	8	3.52912e-08	7.77866e-06	7	15	20
liver_pos_637	14	0.00165343	1.76191e-05	27	33	45	25
liver_pos_638	96	51	0.000226904	50	14	73	47
liver_pos_639	10	4	2.28153e-05	4	3.97406e-05	25	58
liver_pos_640	3	2	2.35841e-05	3	4	35	31
liver_pos_641	73	17	68	45	24	12	32
liver_pos_642	9.07749e-05	41	18	1.16598e-05	48	96	13
liver_pos_643	16	3	0.00639371	49	95	86	27
liver_pos_644	1	0.00445115	6.83263e-05	0.000462581	4	6	39
liver_pos_645	5	50	0.000964977	1	0.000146391	8	8
liver_pos_646	7	40	26	39	3	97	87
liver_pos_647	0.000257981	0.00933665	2.52177e-08	0.00143267	49	5	67
liver_pos_648	1.0403e-06	0.000919645	1.8735e-05	5.76709e-05	15	2	91
liver_pos_650	85	0.00559441	0.000538937	28	28	55	14
liver_pos_651	27	0.0468283	0.000102765	70	0.00149044	44	11
liver_pos_652	2	0.000420325	1.78278e-07	0.00166986	0.000697677	4	44
liver_pos_654	0.000114146	25	3	1.52361e-06	25	36	5
liver_pos_655	8	17	1	86	29	8	85
liver_pos_656	0.00717747	0.000857813	0.000333161	12	43	94	69
liver_pos_657	2	10	17	1	76	9	81
liver_pos_658	62	52	4.14388e-13	95	0.00935696	66	11
liver_pos_659	0.0115727	55	5.49861e-07	0.000563837	51	0.00280308	47
liver_pos_660	0.000705505	2	8.57163e-05	0.000210313	11	3	91
liver_pos_661	60	4	4.20364e-05	77	0.000193964	16	81
liver_pos_662	0.000552716	0.00130402	0.000371944	0.00206127	37	5	61
liver_pos_664	4.13405e-05	0.000396102	1.20141e-13	1.22864e-07	0.000320587	2	32
liver_pos_665	5	2	2	2	24	21	65
liver_pos_666	32	1	8.74903e-05	22	6	28	17
liver_pos_667	0.00323704	0.00152105	6.20085e-06	1	35	7	41
liver_pos_668	1	18	5.19507e-08	0.00199059	1	19	94
liver_pos_669	3	55	0.000253596	2	0.00294999	30	18
liver_pos_670	0.00547122	0.00124459	3.53453e-08	0.00342156	6	12	33
liver_pos_671	24	1	8.26263e-08	13	15	32	50
liver_pos_672	44	15	2.23856e-11	14	1	21	13
liver_pos_673	35	13	0.000680697	5	3	9	81
liver_pos_674	42	5	1	9	4.41942e-05	7	49
liver_pos_675	6	0.00055662	0.00100675	0.0112669	7	6	47
liver_pos_676	0.000686136	7.16977e-06	4.01983e-05	0.000168788	6	6	75
liver_pos_677	0.00236454	0.00238396	1.5465e-15	0.00194479	3.47309e-05	63	33
liver_pos_678	5	1.81136e-05	3.55993e-11	40	2.02998e-06	97	17
liver_pos_679	0.000453976	1	29	0.012421	1.06628e-05	99	46
liver_pos_680	0.00509472	8	0.000690081	1	75	82	46
liver_pos_681	4	0.000134006	0.00078002	0.00620991	87	0.0170549	79
liver_pos_682	4.91175e-06	0.0143004	5.93162e-10	8.9192e-09	0.00104553	3	31
liver_pos_684	0.000455967	3	2.56218e-08	1.09462e-05	2	0.00509345	63
liver_pos_685	1	0.000474116	6.64084e-07	0.0035582	68	4	67
liver_pos_686	33	30	0.00786861	73	24	78	72
liver_pos_687	0.000140966	1	2.5905e-08	0.000148392	4	7	64
liver_pos_688	79	54	0.00106026	38	33	34	10
liver_pos_689	0.000941447	3.34722e-05	1.31735e-11	0.00151091	33	1	39
liver_pos_690	26	14	1	27	13	7	47
liver_pos_691	0.00084517	0.000232111	2.57501e-11	1	56	2	77
liver_pos_693	9.15261e-05	1	1.59857e-08	1.32165e-05	13	9	63
liver_pos_694	7	0.00012714	0.000165848	18	87	34	17
liver_pos_695	6	12	0.00107775	6	80	17	15
liver_pos_696	44	79	21	37	51	8	52
liver_pos_697	11	3	0.000466569	30	96	99	38
liver_pos_698	52	1	9.8165e-07	23	2	61	78
liver_pos_699	98	80	16	60	15	71	99
liver_pos_700	2	88	1	0.000194684	44	75	76
liver_pos_701	69	50	3	61	84	6	0.00873273
liver_pos_702	1	45	8.5848e-05	0.00127661	32	72	0.00388138
liver_pos_703	6	72	2.31981e-11	2	0.00556301	85	5
liver_pos_704	6	32	4.56905e-06	15	24	52	0.0149839
liver_pos_705	1.02062e-05	0.000665216	3	0.000191859	26	15	52
liver_pos_706	0.0352805	38	3	9	41	40	48
liver_pos_707	9.37148e-07	0.00482741	5.23687e-06	5.38469e-07	55	14	41
liver_pos_708	23	72	3.77751e-05	0.00324356	4	15	7
liver_pos_709	50	92	47	21	20	94	89
liver_pos_710	13	0.000435628	0.000108397	0.00611525	15	0.00765586	66
liver_pos_711	0.00035397	0.000360339	5.68329e-05	0.00156472	24	4	88
liver_pos_712	3	0.000119873	0.000112423	21	14	26	85
liver_pos_714	5.72892e-05	0.000155923	9.59302e-12	6.09392e-06	13	5	17
liver_pos_715	1	0.000159655	1	6	7	64	50
liver_pos_716	0.000221744	2.8979e-06	2.35258e-06	0.00129661	5	3	92
liver_pos_717	0.00105707	0.000753392	4.7773e-12	0.000620361	2	4	77
liver_pos_719	64	83	0.000119125	20	1	72	25
liver_pos_720	61	5	100	70	83	63	1
liver_pos_721	21	15	1.75618e-08	1	0.00229595	2	58
liver_pos_722	0.000327729	0.000340866	5.58714e-08	8.17784e-05	10	2	84
liver_pos_723	0.0046235	42	5	0.00012768	11	72	14
liver_pos_724	3	25	1.1298e-06	5	18	92	0.00654448
liver_pos_725	16	7	50	48	79	8	35
liver_pos_726	5.78203e-05	0.00885917	1	0.000835337	4	0.0306483	83
liver_pos_727	17	72	0.00313881	11	73	20	4
liver_pos_728	2	25	1	0.00121194	2	21	25
liver_pos_729	4.12532e-07	0.000479509	7.61959e-10	1.81451e-07	0.00563897	3	87
liver_pos_730	19	3	1.70381e-07	90	94	4	35
liver_pos_731	0.00443691	0.00761208	45	19	5	3	12
liver_pos_732	1.85522e-06	6	2.95187e-07	2.23938e-08	3	2	34
liver_pos_733	45	2	1	30	5	37	37
liver_pos_734	0.000156397	6	7.03051e-05	0.000773902	88	43	79
liver_pos_735	93	50	27	14	7	94	17
liver_pos_736	30	41	0.000483726	21	2	53	44
liver_pos_737	0.00423092	0.000495666	0.000167157	0.00106962	50	3	47
liver_pos_738	2	1	1	0.000397359	3	34	89
liver_pos_739	0.0148783	0.00140226	0.000123608	4	16	4	19
liver_pos_740	14	48	0.00437622	9	5	25	68
liver_pos_741	0.00224393	1	2.90596e-07	0.0022706	11	8	66
liver_pos_742	1	3	8.21234e-07	1	5	8	27
liver_pos_743	27	32	9.49061e-06	0.0262472	4	68	82
liver_pos_744	41	86	64	33	87	55	6
liver_pos_745	41	15	2	69	21	59	72
liver_pos_747	6.34433e-05	2	1	0.00016745	71	66	12
liver_pos_748	1	54	10	3	51	62	2
liver_pos_749	4	80	23	7	43	18	9
liver_pos_750	6	87	2	6	48	46	5
liver_pos_751	1	20	11	2	6	58	27
liver_pos_752	61	73	19	10	57	86	36
liver_pos_753	78	7	2	44	37	47	6
liver_pos_754	4	2	3	1	11	72	83
liver_pos_758	71	23	12	13	44	80	9
liver_pos_759	1	0.000444027	3.71798e-09	1	12	16	40
liver_pos_760	0.000481185	3.1375e-05	2.92535e-05	0.00295291	86	10	57
liver_pos_762	0.00404019	0.00119606	5.39655e-06	1	60	9	26
liver_pos_763	0.000334665	2.82393e-05	2.95877e-06	0.0017873	17	13	46
liver_pos_764	29	17	0.00318952	29	53	49	68
liver_pos_765	23	31	7.31506e-09	28	0.000908909	61	1
liver_pos_766	32	83	47	2	5	58	99
liver_pos_767	23	1	28	32	8	47	35
liver_pos_768	71	24	60	73	39	100	97
liver_pos_769	0.00330379	0.0025827	0.000931002	0.000834987	4	0.00456452	2
liver_pos_770	0.000499434	0.000520162	2.0753e-09	0.000150469	4	8	94
liver_pos_771	2.02663e-05	0.000610535	7.49935e-13	1.76067e-06	24	0.0107022	93
liver_pos_772	35	4	51	26	97	96	7
liver_pos_774	11	12	3.05686e-05	1	1	25	3
liver_pos_775	11	63	2.45159e-05	0.0171149	1	62	98
liver_pos_776	16	19	3	1	64	69	59
liver_pos_777	4	3	3	0.0278792	27	47	63
liver_pos_778	84	31	40	97	0.00238394	7	30
liver_pos_779	43	0.000689199	19	62	19	8	69
liver_pos_780	63	21	4	12	70	81	35
liver_pos_781	0.00114784	2	2.84742e-05	0.000417764	13	11	83
liver_pos_782	24	99	2	10	34	94	75
liver_pos_783	13	32	0.000921317	74	49	8	40
liver_pos_784	1	1	6.59005e-07	0.000443159	5	2	5
liver_pos_785	4	9	3.51047e-07	0.000104327	0.000174801	8	4
liver_pos_786	39	24	5	92	26	62	9
liver_pos_788	16	21	0.000417777	2	1	13	61
liver_pos_789	0.000127028	5	2.02621e-09	3.58794e-06	2	1	93
liver_pos_790	7.90146e-05	5	5.24062e-10	8.01756e-06	1	0.00315331	70
liver_pos_791	0.000144836	3	1.53237e-06	0.000160873	35	28	67
liver_pos_793	0.000786083	0.00246545	4.31336e-08	1	13	13	44
liver_pos_794	16	81	0.00239535	5	9.44147e-07	20	23
liver_pos_795	14	24	3.18189e-07	67	2	12	77
liver_pos_796	0.00186485	0.00432601	1	0.0103929	53	2	19
liver_pos_797	0.00234571	6.4936e-05	1.6832e-05	0.00880473	48	9	84
liver_pos_798	0.00160354	0.000405903	2.58388e-05	0.00900497	24	2	50
liver_pos_799	4.78482e-05	0.000209499	1.89232e-12	3.50906e-06	15	3	24
liver_pos_800	1	2.09597e-05	5.07033e-08	0.00351523	44	5	90
liver_pos_801	0.000701732	0.000219006	1.10819e-07	0.000335763	15	3	33
liver_pos_802	72	2	43	55	17	28	65
liver_pos_804	0.00106701	0.000670152	6.03115e-06	0.00187614	44	8	98
liver_pos_808	0.00315552	1	0.000312374	0.00619993	15	18	13
liver_pos_809	23	20	76	49	7	24	26
liver_pos_810	85	97	8	92	19	57	2
liver_pos_811	83	57	1	51	31	37	57
liver_pos_812	61	42	8.3162e-05	75	47	2	59
liver_pos_815	0.00524029	3	1.2395e-08	0.000143839	2	0.00384672	68
liver_pos_816	0.000447584	0.000987105	2.38012e-05	0.00172455	80	2	85
liver_pos_817	0.000608546	0.000144072	4.46285e-10	0.00112233	83	1	98
liver_pos_818	1	0.000478038	2.29485e-07	1	6	18	100
liver_pos_819	0.000538787	0.000249778	1.60147e-08	0.00234946	99	3	96
liver_pos_820	0.00172739	25	0.000328335	2	29	13	80
liver_pos_821	8.78226e-05	0.000361898	2.16034e-06	0.00025691	86	10	86
liver_pos_822	2	5	3	2	15	12	9
liver_pos_823	19	34	0.00106994	6	8	13	84
liver_pos_824	4.846e-05	9	0.00493794	2.8268e-07	6	6	5
liver_pos_825	93	16	41	94	17	42	80
liver_pos_826	26	1	8.70468e-10	28	3	57	16
liver_pos_827	1.95743e-06	2	6.17687e-06	6.97567e-08	1	8	52
liver_pos_828	0.00012107	1	9.87932e-09	1.07131e-05	0.0149848	1	36
liver_pos_829	64	50	5.74224e-05	49	1	21	70
liver_pos_830	9.10153e-05	1	8.87745e-08	0.000138525	19	2	85
liver_pos_832	0.00105135	0.00115927	0.000961903	1	53	13	73
liver_pos_833	1	0.000918865	1.64903e-10	1.91988e-05	1	8	8
liver_pos_835	16	0.00190428	0.00191931	17	30	36	8
liver_pos_836	0.00034857	4	2.04581e-07	5.43169e-05	61	18	29
liver_pos_837	22	12	22	37	10	54	8
liver_pos_838	7	0.00377667	0.000708763	9	73	42	28
liver_pos_841	26	52	65	2	54	3.59163e-05	95
liver_pos_842	61	21	0.000128912	23	73	0.0142855	5
liver_pos_843	0.000332061	0.00134175	1	8.57799e-06	1	47	11
liver_pos_844	48	4	0.00116079	46	87	24	29
liver_pos_846	0.00154668	1	7.94438e-05	0.000763542	18	9	31
liver_pos_847	1	0.019926	2.80301e-19	1.66175e-07	1.77272e-05	0.000562255	25
liver_pos_848	0.00269916	0.00576677	5.25963e-05	0.000224828	84	2	62
liver_pos_849	0.00103	3.68088e-06	2.48983e-09	0.00192822	26	6	81
liver_pos_850	33	8	2	87	10	76	58
liver_pos_851	0.000392203	0.000804702	4.70743e-11	0.000191177	5	2	97
liver_pos_853	28	0.00138245	3	93	88	8	16
liver_pos_854	21	58	2.35094e-09	0.0141434	9.96424e-05	14	74
liver_pos_856	75	39	4.20334e-27	32	9.61006e-08	15	2
liver_pos_857	77	6	2.3812e-22	56	5.39534e-08	23	4
liver_pos_858	1.66894e-07	0.00196314	0.000339504	2.23416e-07	21	33	48
liver_pos_859	11	55	1	3	10	3	82
liver_pos_860	0.000233589	0.0114229	2.75587e-06	0.000415958	27	3	66
liver_pos_861	0.00154703	9.40997e-05	9.37872e-06	0.0083725	96	21	71
liver_pos_862	2	0.00213756	1.06135e-06	3	38	22	94
liver_pos_863	18	0.0203111	0.00935094	6	37	29	39
liver_pos_864	5	0.000161651	0.0010488	10	10	75	98
liver_pos_865	0.00223066	0.000333231	6.58373e-07	0.00434138	23	7	94
liver_pos_866	26	61	1	18	6	67	10
liver_pos_867	14	46	1.42408e-09	0.00396264	8.96204e-06	2	75
liver_pos_868	25	7	4.65664e-10	3	3.08807e-05	1	92
liver_pos_869	32	5	0.000797042	9	1.72879e-05	17	61
liver_pos_870	22	22	1.2651e-05	6	8.92248e-05	38	71
liver_pos_871	20	86	2.85905e-05	8	0.00043163	82	32
liver_pos_872	87	11	5	54	6	35	0.00367891
liver_pos_873	19	2.1774e-05	9.55966e-05	14	0.000992887	73	0.000516189
liver_pos_874	1	69	11	0.000201525	31	71	11
liver_pos_875	3.28259e-06	0.00803896	2.01135e-08	6.93303e-08	0.00741477	6	18
liver_pos_877	62	69	31	22	9	37	68
liver_pos_878	8	2.96453e-05	7.67026e-05	70	1.60827e-05	48	4
liver_pos_879	7	12	0.00201883	10	34	96	54
liver_pos_880	16	4	0.00351806	18	32	29	13
liver_pos_881	0.00477412	0.000130554	0.000132246	0.0102096	5	16	42
liver_pos_883	60	10	0.00455595	80	4	60	37
liver_pos_884	0.00039378	1	2.01798e-10	4.84429e-05	2	0.00889451	78
liver_pos_885	0.000459839	0.000715734	1.67267e-08	0.000153943	22	0.00800961	75
liver_pos_886	35	0.0017048	3.61397e-05	99	0.00138104	60	9
liver_pos_887	0.000242772	3.48814e-05	1.35282e-06	0.000902838	95	1	55
liver_pos_888	0.00186017	0.000133173	1.21557e-06	0.0107857	94	23	68
liver_pos_889	99	32	0.00172069	50	2	27	39
liver_pos_890	0.00396379	0.000506144	4.45841e-05	2	97	4	38
liver_pos_891	0.00640731	0.00200807	0.000469092	0.00581531	36	3	47
liver_pos_892	8	1	2	7	6	30	24
liver_pos_893	3	2	8.56624e-05	1	98	27	0.00257644
liver_pos_894	42	10	4.70167e-09	9	2	48	68
liver_pos_895	22	1	2.2882e-07	3	0.0122856	12	40
liver_pos_897	1	0.00118681	1.62461e-10	1	1.28153e-05	88	9
liver_pos_898	3.06488e-05	1	8.10343e-05	2.95978e-06	3	5	84
liver_pos_899	0.00289018	2	1.97845e-09	0.01509	1.02791e-05	87	57
liver_pos_900	4.86775e-06	21	4.94e-07	8.90826e-07	1	0.000757109	79
liver_pos_901	0.000216204	9.42069e-06	3.81906e-05	0.00141516	29	1	22
liver_pos_903	74	86	2	44	0.00120406	62	65
liver_pos_905	0.000413396	0.00121494	3.32479e-08	0.00120783	89	1	91
liver_pos_906	9	5	0.0162753	13	44	90	9
liver_pos_907	7	52	0.000356633	1	23	3	67
liver_pos_908	23	26	8	12	92	9	25
liver_pos_909	1	0.00364452	0.00280966	35	26	43	61
liver_pos_911	0.000115911	6	2.01214e-07	7.53078e-05	20	3	99
liver_pos_912	0.000564832	30	3	7	3	45	6
liver_pos_913	0.00249495	0.000473998	1.46228e-08	0.00864037	89	2	63
liver_pos_914	0.00174796	0.000309393	1.22808e-06	0.00880815	96	0.0219427	58
liver_pos_915	6.16115e-05	0.000422194	1.93369e-05	0.00172666	25	26	50
liver_pos_916	83	31	1	51	46	99	16
liver_pos_917	12	12	23	26	11	99	9
liver_pos_918	0.0127177	2	0.000609503	0.00153232	4	12	96
liver_pos_919	2	7	0.00568982	2	37	14	10
liver_pos_920	7	5	1.30673e-06	3	4	51	82
liver_pos_921	33	1	44	23	58	30	11
liver_pos_922	2.37398e-10	9	7.74447e-05	7.06691e-13	0.00139293	47	1
liver_pos_923	8	0.0254889	6.09367e-09	2	4	50	84
liver_pos_924	3.60852e-06	6	0.000160333	2.76484e-05	6	44	43
liver_pos_925	11	83	2	51	75	87	57
liver_pos_926	0.00026499	1	0.000107613	0.000269325	38	20	83
liver_pos_927	0.000135145	0.00121018	2.32283e-07	0.000286275	53	5	69
liver_pos_928	21	35	0.0010488	1	1	1	5
liver_pos_929	0.000202123	0.000423573	5.9474e-06	0.000665385	47	2	71
liver_pos_931	65	15	9.20894e-06	85	3	8	31
liver_pos_932	1	0.00123088	7.33498e-06	0.000734373	39	3	73
liver_pos_933	1	4	5	1	43	23	61
liver_pos_934	1.72071e-05	0.00191064	3.38427e-11	2.38405e-06	6	2	56
liver_pos_935	0.0015405	1.34707e-05	4.45278e-07	0.00409457	70	9	92
liver_pos_936	0.00122223	7.24061e-05	5.95436e-07	0.00257479	40	16	82
liver_pos_937	1	0.000267472	5.8262e-05	0.005354	61	9	71
liver_pos_938	7	0.000803871	3.56715e-05	7	29	26	30
liver_pos_939	0.00348362	0.00208335	0.00220015	0.00420396	65	26	39
liver_pos_940	47	7	5.49655e-08	32	0.00855931	74	17
liver_pos_941	55	2	0.000852052	60	14	33	6
liver_pos_942	27	56	5.24607e-05	45	2	18	11
liver_pos_943	91	6	5.54306e-06	79	2	79	42
liver_pos_944	0.00271495	26	1	1.46543e-05	10	42	17
liver_pos_945	7.72177e-05	0.016105	0.011532	0.00011372	84	33	24
liver_pos_946	78	32	15	86	92	96	50
liver_pos_947	2	0.00154284	1.94562e-06	0.000986	77	4	54
liver_pos_948	42	98	0.0048349	0.00783013	8	0.00147207	28
liver_pos_949	58	3	7	19	10	51	9
liver_pos_950	0.000708786	8.34787e-07	2.54338e-05	0.00131672	98	1	35
liver_pos_951	12	7	14	3	69	38	97
liver_pos_952	0.000594274	5.93367e-06	4.35656e-07	0.00195621	67	1	44
liver_pos_953	43	3	9.19273e-08	29	0.00989802	52	48
liver_pos_954	80	84	7	56	4	32	70
liver_pos_955	1.5993e-05	2	2.11742e-08	4.57852e-07	1	3	95
liver_pos_956	56	62	0.019391	60	50	61	4
liver_pos_957	38	14	9.17011e-06	12	1	2	26
liver_pos_958	75	76	3.27683e-09	59	2	25	65
liver_pos_959	26	50	13	92	0.00656001	7	100
liver_pos_961	3	0.00178417	2.53274e-12	0.00515709	0.000209872	30	48
liver_pos_962	0.000219607	0.00018433	1.25711e-10	0.000157983	13	3	64
liver_pos_964	0.00101773	6.75622e-05	7.21961e-07	0.00363854	26	9	39
liver_pos_965	1	0.000109459	0.00826558	8	21	29	37
liver_pos_966	3	6	2	1	13	8	13
liver_pos_967	67	1	6.96053e-13	76	9.15718e-06	0.0148706	37
liver_pos_968	0.00141162	6	2.33516e-08	0.00327698	4	0.00341453	46
liver_pos_969	27	18	7	4	60	62	93
liver_pos_970	80	32	0.00443735	78	66	32	43
liver_pos_971	2	54	6.45402e-12	5	6	0.00988454	3
liver_pos_972	2	56	0.00605358	1	17	96	54
liver_pos_973	1	88	0.00149899	0.0012602	9	85	24
liver_pos_974	54	30	3.39183e-08	31	1	87	84
liver_pos_975	0.000877158	2	0.000349074	0.000544336	34	43	34
liver_pos_976	0.00775162	4.84903e-05	0.000472167	2	35	6	42
liver_pos_977	71	10	66	81	70	90	97
liver_pos_979	0.000997361	0.0229468	1.94927e-06	4	8	92	99
liver_pos_980	4.94347e-05	19	5.31453e-13	1.06241e-07	3.3806e-05	0.00127799	68
liver_pos_981	63	3	1	33	61	67	57
liver_pos_982	6	13	0.0244245	1	81	82	86
liver_pos_983	70	0.00464691	0.00105455	58	8	94	80
liver_pos_984	0.000420039	9.35007e-05	1.48032e-08	0.000749105	39	1	52
liver_pos_985	84	65	2	33	3	19	74
liver_pos_986	1.66538e-05	0.00215105	5.73442e-10	2.11435e-05	9	1	96
liver_pos_987	9	42	1	36	5	33	0.00217307
liver_pos_989	0.000954777	0.00627737	1.15163e-07	0.00102919	9	0.0191178	44
liver_pos_990	68	1	2.05426e-08	23	2	55	87
liver_pos_991	62	19	1	15	3.29381e-06	30	67
liver_pos_992	41	31	33	44	31	84	88
liver_pos_993	0.000740834	3	1.87806e-11	1.04732e-05	0.000918961	1	85
liver_pos_995	0.000276139	5.0868e-06	6.27686e-06	0.00177786	88	9	11
liver_pos_999	0.000182349	3.49505e-06	3.87537e-06	0.00129793	47	2	79
liver_pos_1002	24	12	3	5	0.000101775	43	8
liver_pos_1003	0.000237613	5	5.01413e-06	1.34519e-07	3	9	32
liver_pos_1004	1	81	6.37479e-06	9.75452e-05	2	18	2
liver_pos_1005	0.00217795	2	0.00137014	5.13111e-05	8	45	68
liver_pos_1006	0.00116804	22	1	0.000314517	51	32	29
liver_pos_1007	10	0.00304986	0.000991217	4	0.0242167	74	84
liver_pos_1008	11	80	57	23	30	97	42
liver_pos_1009	2.55118e-05	23	1.42942e-10	8.92631e-08	0.000221184	0.00170025	66
liver_pos_1010	0.000161247	10	3.73923e-14	2.12216e-06	0.00106181	0.000861243	33
liver_pos_1013	3	2	0.00212599	4	13	21	82
liver_pos_1015	1	1	6.7079e-05	7.95349e-05	31	3	53
liver_pos_1016	0.000478799	1	1.70689e-09	2.38903e-05	4	1	29
liver_pos_1017	0.00201889	0.000461027	3.64493e-07	0.00460704	99	1	70
liver_pos_1018	4.59306e-05	0.000798124	5.04931e-14	1.57754e-06	1	4	7
liver_pos_1019	0.00464125	0.006373	7.34599e-05	0.00412255	30	5	25
liver_pos_1020	2.3958e-05	8.53735e-05	1.27994e-06	0.000167278	61	23	46
liver_pos_1021	0.000442176	7.86589e-05	2.03933e-06	0.00163656	75	6	87
liver_pos_1022	76	9	0.000280866	75	37	57	100
liver_pos_1024	1	3	9.1463e-06	0.00141847	51	19	88
liver_pos_1025	52	0.00117403	1.54767e-14	39	8.14431e-05	20	65
liver_pos_1027	89	60	17	45	1	52	1
liver_pos_1028	13	8	1	24	21	0.00462069	96
liver_pos_1029	29	18	16	21	15	5	20
liver_pos_1030	0.00816921	89	0.000148951	0.000547104	2	38	15
liver_pos_1031	22	2	0.000290488	36	43	7	42
liver_pos_1032	3.39048e-05	2	2.1978e-06	0.000136181	7	12	80
liver_pos_1033	1	0.00300252	8.97426e-09	0.00619303	0.0011977	47	40
liver_pos_1034	4.03503e-05	1.07179e-05	1.30877e-08	0.000139513	61	2	80
liver_pos_1036	0.00128502	0.000551561	1.77502e-06	0.000487426	3	2	29
liver_pos_1037	0.000463699	1	11	1	4	83	0.0062584
liver_pos_1039	12	1	1.43413e-08	3	0.00246977	63	96
liver_pos_1040	0.018048	44	2.74827e-16	0.00473111	9.90385e-05	3	56
liver_pos_1041	27	18	1	26	87	24	0.00177941
liver_pos_1042	80	7	15	79	45	61	0.00180918
liver_pos_1043	93	56	71	92	25	33	8
liver_pos_1044	12	13	8.9604e-08	0.00491211	1	9	5
liver_pos_1045	70	33	0.000584539	93	9	93	49
liver_pos_1046	0.00222691	1	0.000555924	1	48	41	65
liver_pos_1047	0.000803982	1.64914e-05	1	0.00830795	30	22	66
liver_pos_1048	0.00206098	0.00627769	0.000100888	2	58	80	59
liver_pos_1049	0.00185964	0.0116024	0.00223637	1	13	47	74
liver_pos_1050	0.000270153	0.000405641	2.65592e-05	0.000405276	11	14	65
liver_pos_1051	0.000836445	9	6.50648e-07	5.41852e-05	10	11	77
liver_pos_1052	22	1	0.00178201	24	35	83	42
liver_pos_1053	0.00037927	0.00235099	3.67597e-09	5.08213e-05	7	0.00626291	80
liver_pos_1055	21	19	7.75746e-05	54	65	72	70
liver_pos_1056	0.000392716	0.000160321	1.57387e-06	0.00079266	78	22	96
liver_pos_1057	2	0.00354422	1.24723e-06	0.0015297	17	2	93
liver_pos_1058	83	93	4	52	58	71	75
liver_pos_1059	28	37	17	1	21	25	100
liver_pos_1060	57	8	1	51	97	82	47
liver_pos_1061	2.6382e-06	30	0.00451232	4.50275e-07	55	25	7
liver_pos_1062	26	0.00513324	0.000518374	40	0.000112024	39	18
liver_pos_1063	0.00048158	9	1.49983e-09	5.38734e-06	1.61627e-05	1	47
liver_pos_1064	1	0.000438509	3.46258e-07	0.00212965	0.00477617	3	85
liver_pos_1065	2.958e-06	0.00110709	2.14901e-11	2.76889e-07	8	0.0089273	62
liver_pos_1066	19	13	15	65	18	96	98
liver_pos_1067	70	89	9	76	45	75	86
liver_pos_1068	90	15	9	48	14	96	32
liver_pos_1069	75	5	9	84	1	63	8
liver_pos_1070	43	36	0.0070219	6	8.49768e-05	2	16
liver_pos_1071	24	87	0.00100006	58	37	8	0.000284493
liver_pos_1072	85	83	3	60	2	73	96
liver_pos_1073	60	92	5.9903e-05	54	8	87	46
liver_pos_1074	52	31	3.91399e-08	53	1	75	74
liver_pos_1075	0.000109511	4	3.32817e-05	0.0002643	3	14	23
liver_pos_1076	49	46	1.24338e-06	18	18	7	9
liver_pos_1077	1	0.000444614	0.000454167	17	0.00237175	68	84
liver_pos_1078	2	0.000566286	2.07374e-07	4	2	25	87
liver_pos_1079	1	65	0.00068282	5	10	57	36
liver_pos_1080	0.00120726	0.00717978	2.16689e-06	1	10	48	77
liver_pos_1082	1	11	9.12916e-08	0.000233193	10	19	71
liver_pos_1083	0.000311036	0.00474124	1.63662e-08	0.000109756	8	0.0119467	95
liver_pos_1084	71	25	4.04935e-05	11	0.000117639	0.00473804	93
liver_pos_1085	4.20827e-05	31	7.67108e-12	2.14722e-06	2	0.00437333	31
liver_pos_1086	80	1	1.64317e-11	18	3.0751e-06	28	23
liver_pos_1087	0.0019321	0.00235945	9.05969e-14	0.000392693	4.37684e-05	11	44
liver_pos_1088	2	0.00328674	3.242e-12	1	0.0001995	30	39
liver_pos_1089	0.000136859	8.0358e-07	0.000660084	0.00190558	75	10	32
liver_pos_1090	0.000858425	4.6267e-06	1.29785e-07	0.0055113	24	3	66
liver_pos_1091	9.63105e-05	1.35777e-06	3.02667e-05	0.000928088	32	2	68
liver_pos_1092	0.000203941	4.69147e-07	4.70883e-08	0.00103777	7	2	80
liver_pos_1093	0.00140781	0.00087223	7.98019e-05	0.00961586	8	42	49
liver_pos_1094	0.00074118	0.00243748	9.52369e-05	0.00275911	83	9	84
liver_pos_1096	0.00197682	0.00320802	4.95539e-05	0.00564543	91	8	21
liver_pos_1097	12	0.00202103	4.33046e-07	8	13	46	30
liver_pos_1098	92	1	1.86745e-09	52	100	1	10
liver_pos_1099	0.0107278	22	5.02241e-06	1	2.4604e-05	8	6
liver_pos_1100	0.000716557	56	0.000781544	0.000448603	6	10	32
liver_pos_1101	55	20	2.27518e-10	11	58	0.00499102	66
liver_pos_1102	6.723e-07	2	3.40656e-07	1.89494e-08	2	3	49
liver_pos_1103	17	16	2.37007e-07	31	98	12	36
liver_pos_1104	4	58	8.6759e-09	5	70	15	1
liver_pos_1105	8	50	3.52319e-10	13	89	5	1
liver_pos_1106	6	68	1	14	61	1	1
liver_pos_1107	1	94	3.76004e-05	0.000871113	6	4	6
liver_pos_1108	38	45	1	38	29	46	2
liver_pos_1109	13	99	1.0558e-09	48	16	3	6
liver_pos_1110	1.95586e-05	17	4.14384e-07	5.42878e-05	0.00240629	10	8
liver_pos_1111	2.74192e-05	37	5.58647e-06	7.59846e-05	0.00358593	25	28
liver_pos_1112	7	26	0.000451946	83	75	7	19
liver_pos_1113	8.8637e-07	11	5.45589e-05	8.00768e-06	1	7	21
liver_pos_1115	7.88833e-05	0.00370959	8.36464e-09	7.20108e-05	16	2	84
liver_pos_1116	3	4	2	5	98	67	22
liver_pos_1117	9.22397e-05	0.000628905	1.12288e-07	0.000366657	93	3	73
liver_pos_1118	0.00020568	0.000171806	6.22067e-06	0.00096389	80	14	89
liver_pos_1120	29	2	0.00243695	17	11	90	62
liver_pos_1121	14	30	8.09737e-09	6	40	25	20
liver_pos_1122	5.0595e-05	58	1.50339e-05	1	21	36	76
liver_pos_1124	8.95353e-06	1.25576e-05	1.47678e-08	2.60012e-06	48	4	22
liver_pos_1125	0.00327327	4.883e-05	2.60937e-07	0.00402276	18	15	75
liver_pos_1126	0.000396724	1.05434e-05	0.00111261	0.00443547	29	17	82
liver_pos_1127	1	1	0.00516951	8.57979e-06	27	2	0.00515339
liver_pos_1128	0.000251575	0.000151899	6.64774e-12	2.58514e-05	1	0.00240749	79
liver_pos_1129	9	21	9	6	1	18	29
liver_pos_1130	88	30	2.70521e-05	88	63	11	1
liver_pos_1131	3	0.000842605	1.98379e-09	5.30954e-05	1	13	43
liver_pos_1132	0.000419979	0.0102725	4	0.000509223	88	31	13
liver_pos_1133	4.94248e-05	2	4.72702e-08	9.02444e-06	81	0.0180568	50
liver_pos_1134	6	3	2.65781e-06	3	0.00547188	99	76
liver_pos_1135	3.97584e-05	0.000296947	1.10042e-08	0.000139199	59	2	60
liver_pos_1136	0.00206969	0.000111114	3.87391e-07	0.00505764	31	1	68
liver_pos_1137	3	3	4	2	54	11	3
liver_pos_1138	0.00349041	0.0127088	2.74122e-05	0.00514327	23	8	22
liver_pos_1139	0.000187814	0.00251125	2.7697e-13	0.000110088	3	2	71
liver_pos_1140	49	21	2.46952e-05	57	5	79	98
liver_pos_1141	65	78	0.00370193	17	92	48	0.000238328
liver_pos_1142	34	13	2	14	73	19	93
liver_pos_1143	80	25	71	58	65	37	1
liver_pos_1144	0.0026315	84	3	0.000503281	95	19	23
liver_pos_1145	92	53	0.000348586	35	2	15	1
liver_pos_1146	95	8	7.28064e-14	95	0.00162982	88	48
liver_pos_1147	2	47	1	0.00393789	71	70	32
liver_pos_1148	2.80908e-05	2	14	4.43097e-05	0.00434812	80	67
liver_pos_1150	0.000301625	0.000567193	2.7653e-09	0.000255389	34	1	69
liver_pos_1151	0.000448805	0.000336577	1.57847e-08	0.000330649	10	0.0108881	64
liver_pos_1152	100	72	0.0147773	64	48	70	17
liver_pos_1154	0.00189046	1	27	1	27	57	6
liver_pos_1156	0.00036344	0.00029561	6.06967e-07	0.000453405	78	3	93
liver_pos_1157	74	20	0.00332091	44	52	32	22
liver_pos_1158	3	7	13	1	13	18	0.00130127
liver_pos_1159	0.000318833	5.33838e-05	1.89573e-09	0.00021995	6	0.013471	100
liver_pos_1160	0.000220242	0.0037644	1.71266e-14	8.4562e-05	0.00194291	0.00822227	90
liver_pos_1161	3.5183e-05	0.000680321	1.56569e-16	4.86303e-06	0.000254991	0.00456237	70
liver_pos_1162	6	0.0029822	9.6208e-06	3	3	5	96
liver_pos_1163	73	68	5.26997e-05	19	0.000106914	11	7
liver_pos_1164	10	28	1	0.00187991	6.45344e-05	25	6
liver_pos_1166	23	4	5.22152e-05	10	1	84	61
liver_pos_1167	2	0.00175814	1.11509e-06	0.00808424	0.0020044	14	86
liver_pos_1168	0.000614108	0.00140203	6.09561e-10	0.000207302	6	0.0213911	84
liver_pos_1169	0.00191633	4.75942e-06	2.45819e-09	14	3.92961e-07	59	47
liver_pos_1170	65	2	2.19354e-05	31	4	93	51
liver_pos_1171	0.000562076	1.40322e-06	6.76144e-07	0.00960734	75	10	80
liver_pos_1172	6	0.0029173	7.68601e-07	1	0.000549589	7	43
liver_pos_1175	0.00106891	3	3.47479e-08	0.000599394	2	1	63
liver_pos_1176	0.00160666	0.00577275	0.00409642	1	23	22	20
liver_pos_1177	1	32	1.98379e-05	0.00344059	4	28	68
liver_pos_1178	51	2	0.000320094	21	1	35	89
liver_pos_1179	13	33	1	31	7	36	0.00413041
liver_pos_1180	2	73	0.00611163	0.00145711	1	50	89
liver_pos_1181	12	27	4.24929e-10	1	2	39	79
liver_pos_1182	3	72	5.68398e-07	0.00280939	2	36	32
liver_pos_1183	17	79	0.00155916	5	26	89	35
liver_pos_1184	68	26	0.00290806	37	3	71	27
liver_pos_1185	1	2	1.2253e-05	1	93	23	89
liver_pos_1186	5	6	0.00377015	4	24	50	76
liver_pos_1187	86	46	39	96	3	74	3
liver_pos_1188	82	64	0.00395998	91	15	78	66
liver_pos_1189	58	7	1	14	5.82024e-07	4.44391e-05	70
liver_pos_1190	0.000336767	0.00518268	1	0.00013745	66	60	1
liver_pos_1191	0.00224899	28	4	0.00400875	96	43	97
liver_pos_1192	10	17	2	24	14	61	26
liver_pos_1193	2.2632e-05	22	0.00024301	0.000195785	0.00031696	67	15
liver_pos_1194	4.07076e-05	0.00570085	1.51557e-08	2.80999e-05	9	0.00820518	26
liver_pos_1195	37	0.00286996	2	57	6	67	48
liver_pos_1196	5	87	7.1598e-08	0.00252462	0.000154437	0.0064447	43
liver_pos_1197	84	19	8	91	69	81	43
liver_pos_1198	0.000581512	0.0020037	6.8614e-12	0.000478668	6	2	56
liver_pos_1199	16	5	2.31169e-05	19	26	23	53
liver_pos_1200	19	11	1	27	33	61	44
liver_pos_1201	45	3	6.70912e-05	19	0.000100671	39	95
liver_pos_1202	0.00299821	42	3.19491e-10	0.000389317	1	5	93
liver_pos_1203	2	7	1.60699e-08	1.17941e-05	1	16	49
liver_pos_1204	1	4	1.04576e-05	2.85603e-05	6	20	51
liver_pos_1205	0.00129773	0.000161867	1.98149e-09	0.000894312	2	0.0180024	83
liver_pos_1206	63	50	91	27	24	8	81
liver_pos_1207	26	5	4.64745e-07	9	0.000467307	11	20
liver_pos_1208	9	65	9	0.00944907	2	45	34
liver_pos_1209	0.000113415	1	8.4713e-08	5.47323e-08	1	5	20
liver_pos_1210	0.00287904	0.00446084	3.8434e-09	3.11329e-05	0.00113851	28	11
liver_pos_1211	0.00633076	12	5	0.000140488	84	90	5
liver_pos_1212	5	65	5	22	27	53	30
liver_pos_1213	0.00189235	20	1	0.000185055	1	30	94
liver_pos_1214	3.38989e-05	2	1.86408e-12	2.30484e-05	5	2	52
liver_pos_1215	3	0.000287752	5.26566e-08	0.00187634	1	3	96
liver_pos_1216	1	8.42551e-05	2.77216e-10	0.000329627	10	0.0134202	69
liver_pos_1217	0.00062809	1	1.28647e-07	0.00128427	45	16	90
liver_pos_1218	43	3	0.00124731	31	51	41	36
liver_pos_1219	0.000943946	1	7.75907e-07	1	65	4	26
liver_pos_1220	0.00425474	10	2.9805e-06	0.0055974	13	0.0103185	23
liver_pos_1222	0.00242822	27	1.5362e-05	0.000677533	21	16	73
liver_pos_1223	2	77	0.00157153	0.0103838	33	62	85
liver_pos_1224	0.00662362	17	0.00214928	0.000301965	18	27	59
liver_pos_1225	68	78	1.92244e-05	84	7	54	72
liver_pos_1226	0.00250443	99	0.000967998	7.69278e-05	4	74	25
liver_pos_1227	2	88	1.01988e-05	0.000211845	2	24	87
liver_pos_1228	12	10	5.18383e-05	0.011689	1	33	39
liver_pos_1229	0.000258565	4	7.09355e-06	1.28517e-06	2	8	48
liver_pos_1230	7.92309e-06	0.00021425	9.06412e-11	1.63346e-06	26	0.00420265	62
liver_pos_1231	2	96	5.87148e-11	0.000292233	1	18	79
liver_pos_1232	2	17	3.51026e-06	0.0192242	1	22	23
liver_pos_1233	9.87661e-05	30	4.56617e-10	1.17726e-08	7.31633e-05	1	9
liver_pos_1234	4	70	1.56247e-08	0.002982	0.0048405	74	66
liver_pos_1235	7	1	1	2	26	52	10
liver_pos_1236	0.00125844	85	1.27525e-09	2.47114e-05	2	11	33
liver_pos_1238	1	4	2.56267e-08	0.00020347	1	63	42
liver_pos_1239	1	83	1	1	1	16	54
liver_pos_1241	1.65915e-05	53	15	1.35082e-05	16	64	21
liver_pos_1242	13	33	3	4	6	90	15
liver_pos_1243	0.000455825	5.90397e-05	8.38024e-07	0.000727127	15	9	35
liver_pos_1244	1.3551e-05	6	2.07399e-10	4.17301e-08	0.00302155	1	56
liver_pos_1246	0.00223174	15	4.09597e-05	0.00160493	8	33	41
liver_pos_1247	1	1	3.17416e-05	1	37	25	34
liver_pos_1248	63	0.00180628	2	32	4	76	46
liver_pos_1249	0.00184536	0.000259306	2.02016e-07	0.00227035	21	0.0105319	48
liver_pos_1250	12	0.00464799	3.49612e-06	1	0.000227778	20	84
liver_pos_1251	0.000288006	0.00106553	3.8141e-09	0.000144835	10	0.0152575	97
liver_pos_1252	80	45	1	80	1	89	3
liver_pos_1253	0.000453296	0.000928952	1.80946e-08	0.00195084	44	4	53
liver_pos_1254	0.000865006	0.000305273	1.22923e-06	0.00279939	46	2	83
liver_pos_1255	0.00314361	3	0.000180927	1	60	10	27
liver_pos_1257	18	11	0.000270305	24	25	10	33
liver_pos_1258	0.00164747	48	4.40416e-06	0.000158831	2	32	97
liver_pos_1259	1	0.000205967	0.000262546	1	5	17	80
liver_pos_1260	12	60	4.45864e-08	6	1.66105e-07	2	21
liver_pos_1261	44	28	8.17218e-17	12	0.000572804	13	9
liver_pos_1262	1.459e-05	0.000436429	6.27842e-05	0.000241288	38	11	79
liver_pos_1263	0.000341389	1	1.70889e-08	0.00141712	10	0.000518619	36
liver_pos_1264	0.000165271	0.00322084	4.39378e-13	7.66093e-05	6	3	11
liver_pos_1265	0.0017531	3	0.00129799	0.00467714	87	13	65
liver_pos_1267	94	7	90	95	41	34	20
liver_pos_1268	0.000689746	5.75151e-06	1.44458e-07	0.000376268	16	1	63
liver_pos_1269	63	11	45	31	31	24	61
liver_pos_1270	45	14	5.14087e-05	10	1	73	60
liver_pos_1271	1.97612e-09	29	1.99531e-07	6.73147e-10	0.00107018	4	44
liver_pos_1272	4.08876e-05	0.00183536	1.18484e-07	0.00016979	1	37	20
liver_pos_1274	0.00187408	15	18	1	38	73	63
liver_pos_1275	40	93	8	34	1	90	43
liver_pos_1276	0.00259608	0.00062342	0.000168762	0.00443666	69	12	74
liver_pos_1277	22	63	3	4	69	24	77
liver_pos_1278	67	6	2	16	4.44486e-05	36	38
liver_pos_1279	11	39	9	6	3	22	45
liver_pos_1281	0.00049025	59	2	1	56	91	32
liver_pos_1282	5.31145e-06	0.00355597	1.34165e-05	2.78226e-07	9	14	56
liver_pos_1283	3.8355e-05	0.0174041	1	7.77281e-06	46	54	26
liver_pos_1284	7.51867e-06	33	2.33376e-05	7.81262e-06	95	61	16
liver_pos_1285	0.00258339	0.00254374	6.8759e-07	0.00204345	5	20	27
liver_pos_1286	0.00259192	0.000417948	2.28313e-05	0.000477098	17	31	63
liver_pos_1287	0.000102365	0.000292578	1.81762e-09	4.30453e-05	17	2	30
liver_pos_1288	2.90086e-05	0.00188279	0.000293364	2.51459e-07	11	9	82
liver_pos_1289	7.41215e-07	0.000259686	1.73938e-06	8.10579e-09	13	5	54
liver_pos_1290	1	23	15	2.89081e-05	100	88	27
liver_pos_1292	1	0.000297223	10	2	6	58	33
liver_pos_1293	0.000145265	4	2.06893e-05	0.000116368	89	1	38
liver_pos_1294	27	2	2.17367e-08	81	4.23707e-08	71	9
liver_pos_1295	11	3	11	11	12	39	41
liver_pos_1296	0.00102189	0.00228763	1.27159e-09	0.0014247	47	1	53
liver_pos_1297	9	21	0.00154696	2	44	7	48
liver_pos_1299	20	58	2	3	48	75	18
liver_pos_1300	1	0.0012476	9.11476e-10	0.000200979	0.00480567	0.0161368	93
liver_pos_1301	0.00703493	0.00189866	1.40483e-05	0.00448789	4	17	44
liver_pos_1302	5	1	2.41741e-06	4	2	3	88
liver_pos_1304	35	84	38	20	13	56	98
liver_pos_1305	56	15	0.000736924	24	1	85	89
liver_pos_1306	3.94521e-06	4.19735e-05	6.07833e-05	1.09441e-05	25	7	2
liver_pos_1307	65	27	2.67892e-05	59	0.00265289	62	88
liver_pos_1308	15	89	9.9716e-05	1	0.000752408	2	67
liver_pos_1309	5.28989e-05	5	9.4564e-12	1.35802e-06	2	0.00364311	56
liver_pos_1310	0.00186033	0.00230318	4.30464e-10	0.00164128	17	2	97
liver_pos_1311	16	1	3.84887e-06	9	0.00184478	4	88
liver_pos_1312	0.000488921	0.000223492	3.69802e-06	0.0051162	40	7	84
liver_pos_1313	0.00316517	0.000275483	7.11818e-07	0.00456772	14	8	89
liver_pos_1314	0.0062175	0.00279623	7.46811e-09	0.0106796	23	0.0153503	90
liver_pos_1317	2	0.00137481	2.02833e-09	0.00768429	53	14	54
liver_pos_1318	1	18	6.29536e-08	0.00283789	6	9	89
liver_pos_1319	1	26	2	0.000193074	1	12	68
liver_pos_1320	0.000157716	1	1.78822e-06	1.4526e-06	3	0.017159	99
liver_pos_1321	97	29	59	99	3	55	24
liver_pos_1322	4.19845e-05	6	6.04623e-08	1.87064e-07	1	6	81
liver_pos_1323	0.00255729	11	5.30582e-06	0.00215593	10	18	48
liver_pos_1324	1	0.00359078	1.04294e-08	0.00138696	4	1	65
liver_pos_1325	4.33402e-05	1	8.63337e-12	2.14391e-05	28	1	76
liver_pos_1326	5	7	0.00375458	9	59	10	62
liver_pos_1327	1	0.0021139	7.27444e-06	1	83	5	80
liver_pos_1330	0.00024522	0.00177336	2.87457e-11	0.000199182	14	3	13
liver_pos_1331	0.00463122	0.00221227	0.00243335	3	12	27	38
liver_pos_1332	74	3	0.00875502	95	68	15	8
liver_pos_1333	10	1	0.00218519	6	23	14	44
liver_pos_1334	65	3	1.89016e-07	46	2.4607e-06	69	64
liver_pos_1335	72	61	89	70	37	66	79
liver_pos_1336	9	46	1.92207e-20	3	1.24813e-05	11	25
liver_pos_1337	0.0134135	87	1	0.000325248	8	36	16
liver_pos_1338	97	54	43	97	95	47	75
liver_pos_1339	5	2	8.70246e-05	45	8.38523e-06	0.00127668	57
liver_pos_1341	1	0.00154683	1.75259e-09	3	0.00143215	24	79
liver_pos_1342	0.000263344	18	2.54321e-08	1.33392e-07	0.000569898	11	21
liver_pos_1344	37	17	38	9	39	52	66
liver_pos_1345	94	7	8.66685e-08	24	1.16452e-11	24	57
liver_pos_1346	36	23	5.539e-11	57	2	29	28
liver_pos_1348	5	87	6	4	0.0077076	44	7
liver_pos_1349	60	6	0.00900364	47	26	21	66
liver_pos_1350	29	3	8.04677e-06	15	0.00121073	3	74
liver_pos_1353	96	19	2	74	83	48	60
liver_pos_1354	0.000693906	0.000289425	7.74641e-09	0.000671549	53	4	68
liver_pos_1355	2	3	7.06118e-06	1	80	26	66
liver_pos_1356	70	71	85	93	36	58	65
liver_pos_1357	44	80	2	9	9	37	31
liver_pos_1358	78	2	0.000248325	84	11	45	90
liver_pos_1359	89	2	5	79	0.000314136	26	20
liver_pos_1360	0.0015261	2	1	0.0003524	21	41	66
liver_pos_1361	39	43	0.000154872	39	9	12	23
liver_pos_1362	2.10016e-05	61	9	7.64858e-07	26	42	82
liver_pos_1363	0.000165737	1	2.37615e-10	6.19966e-06	27	5	100
liver_pos_1364	42	6.14013e-06	2.30407e-09	78	8.09509e-05	28	23
liver_pos_1366	3.57485e-07	0.00272603	2.18286e-05	9.3505e-08	41	7	32
liver_pos_1367	0.00533946	10	8.75971e-06	0.000249786	0.000249494	1	69
liver_pos_1368	90	1	7.32131e-12	93	0.000485158	82	68
liver_pos_1369	91	2	1.31464e-06	11	2.46337e-07	0.000187254	56
liver_pos_1370	0.00482244	30	0.0149098	4.35048e-06	8	15	96
liver_pos_1371	40	4	0.000684404	57	0.000982478	0.00152275	4
liver_pos_1372	0.000622979	0.000794077	5.50983e-07	0.00025305	86	47	1
liver_pos_1373	0.000447168	2.26773e-05	9.16169e-06	0.000450238	43	10	28
liver_pos_1374	3	2	1.03722e-12	7.99845e-05	1.01512e-05	0.00841095	7
liver_pos_1375	8.09862e-05	3	1.47138e-06	0.000312325	1	8	33
liver_pos_1376	0.000189972	9	6.57271e-06	0.000218165	44	25	92
liver_pos_1377	4.2233e-05	2	2.38792e-10	4.66034e-05	13	3	34
liver_pos_1378	21	51	4.06681e-07	2	3	2	12
liver_pos_1383	37	4	0.000944938	11	6	10	82
liver_pos_1384	1.88956e-05	0.00123609	6.94501e-07	8.76219e-05	72	0.00731288	73
liver_pos_1385	30	24	1	40	1	2	64
liver_pos_1386	0.000510607	0.00355997	1.97539e-09	0.000939921	4	2	69
liver_pos_1388	0.00041521	0.00671117	9.43547e-09	0.000427111	8	5	85
liver_pos_1389	0.00836173	2	7.98388e-06	2	9	6	10
liver_pos_1390	0.00024832	3	7.84337e-06	0.000606413	52	8	95
liver_pos_1391	0.00106421	1	4.11085e-09	0.00327153	94	10	75
liver_pos_1392	49	32	9.51716e-05	100	95	55	88
liver_pos_1393	34	0.0196111	0.000646185	15	53	45	40
liver_pos_1394	61	1	0.00158973	32	32	31	26
liver_pos_1395	32	3	0.00217926	6	1	29	44
liver_pos_1397	71	9	1	38	0.000555292	4	36
liver_pos_1398	9	27	1	10	17	80	10
liver_pos_1400	0.00134893	0.00372778	1.36359e-05	0.000394586	24	47	36
liver_pos_1401	93	93	0.000234317	85	13	86	94
liver_pos_1402	39	5	2	21	4	29	31
liver_pos_1403	55	43	1.10306e-06	6	0.000930754	14	92
liver_pos_1404	59	30	9.91814e-07	37	21	1	0.00194813
liver_pos_1406	4	33	0.00495512	0.000941068	8	71	18
liver_pos_1407	1	46	19	75	92	22	54
liver_pos_1408	46	0.0120117	2	28	3	63	7
liver_pos_1409	35	2	2	15	1	47	14
liver_pos_1410	7.45167e-06	0.00417248	0.00682042	0.000323192	4.55576e-05	84	99
liver_pos_1411	7.43311e-05	1	0.00279391	8.59368e-06	80	29	51
liver_pos_1412	0.000175921	1	0.000373757	1.93834e-06	12	19	1
liver_pos_1413	0.000246838	10	1	1.3886e-05	51	56	36
liver_pos_1414	27	22	6	65	2	1	9
liver_pos_1415	3	0.00554864	5.59396e-09	0.00887277	6	2	74
liver_pos_1416	55	15	4.89887e-11	76	9.12524e-05	44	3
liver_pos_1417	0.000189739	4	0.000157887	0.00183581	8	1	99
liver_pos_1418	87	70	71	82	100	49	7
liver_pos_1419	3	1	0.00025903	4	68	34	46
liver_pos_1421	6	5	1.51408e-07	6	79	50	95
liver_pos_1422	1	20	2.30757e-05	0.00529492	0.000115709	18	25
liver_pos_1423	60	71	24	30	26	66	49
liver_pos_1424	0.0162028	96	4	1	27	100	21
liver_pos_1425	75	0.00720485	6.12968e-05	0.0223897	0.0013339	52	23
liver_pos_1426	33	11	1.34457e-05	40	1	92	63
liver_pos_1427	94	20	89	69	5	25	56
liver_pos_1428	5	30	4	0.0166644	25	78	10
liver_pos_1429	2.19989e-05	6	2.51547e-09	1.2503e-09	0.000278036	8	25
liver_pos_1430	1	74	1.68183e-06	0.00194261	3	58	36
liver_pos_1431	0.00505064	0.0146105	2.77545e-05	0.00101149	10	66	93
liver_pos_1432	4	1	4	1	26	97	97
liver_pos_1433	38	0.000196816	1.15974e-13	95	1.09595e-05	93	69
liver_pos_1434	0.00130578	0.0039998	5.77169e-06	0.000632305	96	16	78
liver_pos_1435	0.00504957	5.2174e-05	2.69245e-08	5	0.00352827	32	66
liver_pos_1436	3	0.000600147	0.00383092	56	0.00217126	70	38
liver_pos_1439	32	27	3	5	0.000215052	35	3
liver_pos_1441	0.000271462	2.84423e-05	2.82879e-11	2	5.89151e-06	66	26
liver_pos_1442	0.00044781	0.00172791	3.85909e-08	0.00128199	19	2	78
liver_pos_1443	0.00499093	1	1.53981e-06	0.0102595	95	42	51
liver_pos_1444	0.000956147	0.000466391	1.09332e-06	2	28	3	60
liver_pos_1445	1	24	0.000780193	0.0192391	9	46	11
liver_pos_1446	55	71	5.96633e-07	44	11	4	42
liver_pos_1447	43	9	3.3883e-08	5	7.86128e-06	23	19
liver_pos_1448	0.00083889	3	0.00010472	0.00196276	1.60562e-06	1	52
liver_pos_1449	88	24	6.59601e-15	42	4.23382e-06	15	100
liver_pos_1450	51	2	1.16554e-12	8	1	10	45
liver_pos_1451	4	71	0.000407877	19	1	5	53
liver_pos_1452	58	43	34	87	0.00589436	48	11
liver_pos_1453	73	69	37	65	74	100	12
liver_pos_1454	10	71	6.95898e-05	60	2	6	31
liver_pos_1455	19	15	1	6	27	86	91
liver_pos_1456	91	61	48	99	58	31	37
liver_pos_1458	3	33	5.46739e-05	6	35	47	71
liver_pos_1459	0.000611403	7	2	2	82	47	28
liver_pos_1461	74	10	4.29992e-10	77	0.000250126	39	0.00147694
liver_pos_1462	0.00395806	3.76476e-06	2.98462e-05	0.00448558	42	22	92
liver_pos_1463	0.00074319	3.50704e-06	8.22769e-05	1	5	0.0496368	39
liver_pos_1464	8.52914e-05	4.84766e-05	1.73432e-06	0.00100023	26	2	91
liver_pos_1466	12	23	0.0053093	3	3	98	94
liver_pos_1467	16	38	3.14699e-06	1	1.26899e-08	0.000649004	62
liver_pos_1468	1.70793e-05	69	3.32815e-09	2.09455e-06	0.000314492	1	24
liver_pos_1469	22	63	46	56	4	11	29
liver_pos_1470	7.83096e-05	1	2.4009e-09	5.15878e-06	0.000526139	7	57
liver_pos_1471	7.56438e-06	0.00636282	7.49505e-05	1.91238e-06	20	17	29
liver_pos_1472	0.00013856	0.00238296	1.17482e-12	0.000218066	34	2	81
liver_pos_1473	100	38	1.12371e-07	31	0.0014177	14	11
liver_pos_1474	1.5522e-05	5.79492e-05	2.89069e-09	1.10518e-05	95	5	46
liver_pos_1475	4	90	2	3	61	45	47
liver_pos_1477	0.00115605	3.06419e-07	9.68189e-05	0.00324649	2	15	78
liver_pos_1479	0.00215743	8.61594e-05	2.82318e-06	0.00404169	100	3	62
liver_pos_1480	19	22	2	77	24	42	59
liver_pos_1481	2	11	0.00181055	1	42	27	7
liver_pos_1482	4	6	16	2	81	60	24
liver_pos_1483	26	29	1.1333e-30	10	1.38257e-08	7	6
liver_pos_1484	12	79	0.000116024	0.0215004	24	87	38
liver_pos_1486	26	1	0.0026486	10	2	30	9
liver_pos_1488	0.000134109	1	0.000396971	1	98	30	88
liver_pos_1489	6.23488e-05	4	0.00218579	1.43243e-05	61	5	40
liver_pos_1490	31	28	16	10	11	0.00428547	95
liver_pos_1492	0.00157313	9.33461e-05	5.41023e-06	0.00308811	71	4	100
liver_pos_1493	1	3	0.00266741	2	97	3	82
liver_pos_1496	0.00127663	0.0015034	4.93323e-08	0.000729447	6	5	75
liver_pos_1497	2	55	8.50937e-05	1	4	40	15
liver_pos_1498	5	93	4.24296e-05	4	3	60	31
liver_pos_1499	26	0.000884743	6.1362e-06	11	29	86	70
liver_pos_1500	93	24	0.00132999	98	17	76	15
liver_pos_1502	1	27	3.88794e-17	5.73705e-05	3.26221e-05	0.00142204	61
liver_pos_1503	49	47	7	95	1	14	19
liver_pos_1504	83	17	0.0064361	26	0.000110622	38	34
liver_pos_1507	60	28	0.0383854	36	4	81	16
liver_pos_1508	82	1	0.000129371	58	21	27	42
liver_pos_1509	61	7	6.0582e-07	37	1.60604e-06	51	66
liver_pos_1510	0.000149155	1	1.64427e-07	7.7915e-05	47	4	99
liver_pos_1511	0.000357608	0.00059906	7.7206e-16	0.000269416	39	3	30
liver_pos_1513	20	63	0.00170274	61	1.26069e-05	40	78
liver_pos_1514	1.11268e-05	0.000253645	8.12096e-06	4.67255e-05	88	4	52
liver_pos_1516	87	10	1.79065e-13	23	4.67925e-05	48	87
liver_pos_1517	7	60	9	8	13	59	3
liver_pos_1518	1	0.00389963	0.000141522	0.00681281	22	23	91
liver_pos_1519	9	0.000129766	9.91285e-11	2	61	37	85
liver_pos_1520	73	38	3.5817e-06	60	0.00197966	88	20
liver_pos_1521	47	5	2.61528e-08	59	0.00121595	46	45
liver_pos_1522	8	62	0.000660299	9	37	57	16
liver_pos_1523	7	71	0.000164655	15	4	82	15
liver_pos_1524	36	26	10	77	100	55	24
liver_pos_1525	0.0125054	1	5	0.0114759	100	84	40
liver_pos_1526	56	43	2	13	72	3	66
liver_pos_1527	0.00348942	0.00948747	2	8	0.000963988	56	22
liver_pos_1528	5	0.000718356	5.01723e-06	23	1.88065e-05	57	35
liver_pos_1529	6.31614e-05	0.00163033	8.46359e-13	2.10312e-05	5	0.00477465	66
liver_pos_1531	0.000116167	0.0157385	1.99748e-14	9.65401e-06	0.00496845	0.00241642	81
liver_pos_1532	6	4	3	1	5	13	43
liver_pos_1534	7	90	17	5	16	55	94
liver_pos_1535	0.000228761	0.000406794	0.000319636	0.00197057	35	4	55
liver_pos_1536	0.00115167	0.00181851	8.06136e-07	0.00239583	48	17	78
liver_pos_1537	16	47	4	14	99	51	20
liver_pos_1540	11	0.00503008	8.26219e-08	0.00202695	1	6	57
liver_pos_1542	0.00180957	34	4	0.00244745	92	50	50
liver_pos_1543	34	4	2.72667e-08	5	9.28299e-06	7	47
liver_pos_1544	54	35	4	62	43	61	69
liver_pos_1545	26	11	5	5	9	8	52
liver_pos_1546	6	81	7.5813e-06	0.00470027	1	86	71
liver_pos_1547	0.00811283	77	5	0.00434614	2	27	8
liver_pos_1548	19	4	0.00153273	10	4	14	30
liver_pos_1549	4	25	4	10	77	6	72
liver_pos_1550	0.002992	57	1	0.00034511	50	18	14
liver_pos_1551	0.000332181	0.0002529	1.62698e-07	0.000170932	11	10	93
liver_pos_1552	9	43	0.00515703	2	86	42	79
liver_pos_1553	0.000211844	23	0.000431636	3.55043e-05	44	14	11
liver_pos_1555	0.00541098	13	24	8	1	25	32
liver_pos_1556	5	0.00547046	1	8	16	22	75
liver_pos_1557	0.000895872	4.13454e-05	6.29383e-06	0.00336936	10	4	85
liver_pos_1558	0.000477177	0.00456062	1.38542e-07	0.000984681	96	12	76
liver_pos_1560	0.00133404	1.00882e-05	7.20321e-05	0.00949529	3	5	12
liver_pos_1561	10	0.000725295	5.0857e-06	1	21	4	61
liver_pos_1562	57	9	4.91427e-23	28	1.56416e-07	42	71
liver_pos_1563	65	20	2	46	2	7	23
liver_pos_1564	1	0.000805105	3	0.0201138	3	40	35
liver_pos_1565	7.60848e-05	0.00175581	1.78939e-11	0.00120183	45	2	45
liver_pos_1566	58	50	1.40392e-09	56	1	62	4
liver_pos_1567	0.000772856	1.68855e-05	5.46827e-12	0.00135428	9	2	87
liver_pos_1568	85	6.15852e-07	8.26276e-10	36	4.00138e-05	70	39
liver_pos_1570	10	7.07275e-05	9.41254e-07	3	49	6	31
liver_pos_1571	7	52	1.56482e-10	41	0.00122992	35	55
liver_pos_1572	68	39	0.00480509	41	1	29	9
liver_pos_1573	0.0020048	1	4	0.00127408	63	58	38
liver_pos_1574	8.56852e-05	1	0.000145405	0.000361372	73	10	68
liver_pos_1575	1	64	7.52507e-10	0.000352624	2.61487e-06	7	1
liver_pos_1576	86	3	0.000474603	68	5	43	49
liver_pos_1577	12	90	5	6	7	77	36
liver_pos_1578	6.22301e-05	17	3.73001e-05	3.13798e-05	20	54	25
liver_pos_1579	0.00340089	5	3.30598e-05	1	5	61	47
liver_pos_1580	0.000433298	5.92308e-05	6.6664e-09	0.000229618	47	1	59
liver_pos_1581	0.0020357	19	0.000853033	0.000671372	99	23	38
liver_pos_1582	5	0.00138475	1.55444e-06	8	0.000523278	79	49
liver_pos_1583	0.000265782	1	1.29081e-14	6.27408e-06	0.00124295	0.00134378	53
liver_pos_1584	0.000784648	1.17224e-05	1.75837e-12	10	7.48006e-05	27	32
liver_pos_1585	1	0.000864886	9	1	49	1	41
liver_pos_1586	81	11	9.50497e-12	25	2.82859e-06	30	68
liver_pos_1587	1	25	0.000734405	1	36	31	57
liver_pos_1590	0.000406622	14	3	0.00642936	30	67	82
liver_pos_1591	60	8	4.5948e-14	44	0.00293681	29	13
liver_pos_1592	36	2	4.4125e-07	50	45	3	1
liver_pos_1593	36	2	1	16	0.000206121	14	9
liver_pos_1594	5	26	0.000394546	20	91	11	72
liver_pos_1595	5	17	1.77533e-07	5	11	0.00385926	12
liver_pos_1596	0.00130131	0.0063889	1.89287e-08	3.69013e-05	0.0029971	18	61
liver_pos_1597	7	67	6.01495e-06	0.00021976	1	0.00184673	21
liver_pos_1598	38	4	0.000896843	94	0.00121203	16	72
liver_pos_1599	0.00187573	8.692e-05	4.94944e-12	1	5	19	63
liver_pos_1600	31	0.000212487	7.39956e-08	69	4.45568e-07	71	17
liver_pos_1601	0.000291948	3	1.70165e-07	0.000694762	87	17	82
liver_pos_1603	29	0.0020502	1.32633e-10	6	0.000508683	16	5
liver_pos_1606	0.000344328	2	9	0.00685423	41	4	66
liver_pos_1607	55	5	4.32847e-12	71	2.74152e-06	16	70
liver_pos_1609	1	9.09191e-05	4.25794e-06	1	16	38	76
liver_pos_1610	16	9	0.00642813	10	39	98	10
liver_pos_1612	14	63	1	3	15	33	53
liver_pos_1613	9.12291e-06	0.00793258	6.22786e-05	1.04092e-05	21	1	40
liver_pos_1614	89	3	2	48	1	12	25
liver_pos_1616	5	83	0.000857178	0.00268788	0.00577865	1	70
liver_pos_1617	3	93	0.000127176	1	4	95	28
liver_pos_1618	5.28434e-09	1.63868e-05	1.23077e-07	2.05972e-09	36	0.0114601	44
liver_pos_1619	22	81	11	19	20	82	60
liver_pos_1620	6	20	4	60	0.00227428	36	19
liver_pos_1621	1	0.00268468	5.25251e-05	21	8.10501e-05	37	13
liver_pos_1622	0.000219537	1	3.88451e-06	0.00128895	3	37	69
liver_pos_1623	11	6	0.00146032	1	0.00506949	21	91
liver_pos_1624	0.000350172	28	8.16371e-08	4.59671e-06	0.00173507	2	20
liver_pos_1625	0.00267778	0.0026432	4.38647e-09	0.000101023	15	1	46
liver_pos_1626	0.00106339	27	3	0.000773041	21	9	64
liver_pos_1627	8.22258e-05	1.65685e-05	4.53849e-08	8.68771e-05	23	4	77
liver_pos_1628	3	0.00401296	0.000723456	9	61	3	10
liver_pos_1629	1	0.00037215	1.05654e-07	1	58	2	36
liver_pos_1630	0.00619128	0.00380059	0.000176675	1	70	80	16
liver_pos_1631	59	3	0.00748435	35	2	64	47
liver_pos_1632	74	36	58	84	95	53	27
liver_pos_1633	1	4	0.000164054	9.20748e-05	21	87	49
liver_pos_1634	39	11	0.00163774	85	29	64	2
liver_pos_1635	0.000475949	2	8	1.7852e-05	44	1	70
liver_pos_1636	3	0.00787562	6	23	14	72	52
liver_pos_1637	30	40	0.00747617	4	29	11	54
liver_pos_1638	2	31	1.64307e-06	5	0.00131696	70	26
liver_pos_1639	77	82	20	22	8	4	40
liver_pos_1640	5.02461e-05	0.000541706	1.44673e-06	9.52223e-05	56	0.0040582	85
liver_pos_1641	3.53844e-05	0.000605053	1.07419e-06	8.89414e-05	84	1	76
liver_pos_1642	4	44	3.16285e-07	2	37	10	90
liver_pos_1644	8.4431e-06	0.0119656	4.26057e-11	8.25995e-07	1	1	53
liver_pos_1645	41	11	1.83663e-16	88	4.11374e-06	47	4.67795e-05
liver_pos_1646	0.0112791	0.00170622	1.39964e-05	0.00745199	61	4	22
liver_pos_1647	0.0017428	0.00127135	3.9455e-06	2	35	4	24
liver_pos_1648	76	0.000263977	4	85	49	2	61
liver_pos_1649	74	0.00829703	0.000722869	70	3	24	10
liver_pos_1650	5	7	2.002e-06	3	8.1167e-05	64	2
liver_pos_1651	77	3	8.75946e-06	43	0.000208111	87	4
liver_pos_1652	80	6	4.90398e-05	80	26	100	10
liver_pos_1653	28	5	0.000578864	12	0.000870544	86	24
liver_pos_1654	13	60	41	21	26	7	9
liver_pos_1655	0.000653642	0.00103044	7.41063e-07	0.000261959	11	14	90
liver_pos_1656	0.00502474	0.00188409	1.41863e-05	0.0118582	1	47	48
liver_pos_1659	3	1	4.3505e-14	0.00286096	7.13111e-06	48	11
liver_pos_1660	0.00385072	0.000683977	8.07509e-06	1	82	4	82
liver_pos_1661	7.40784e-05	0.000270534	6.53708e-10	2.14151e-05	48	0.0178412	75
liver_pos_1663	36	2	0.000566834	67	3.60347e-06	79	38
liver_pos_1666	21	2	8.11077e-06	45	12	91	79
liver_pos_1667	9.131e-06	3	8.94995e-06	4.06915e-05	35	4	72
liver_pos_1668	0.00249583	2	4.45096e-07	0.00343604	67	12	88
liver_pos_1669	16	40	0.000438617	14	1	68	22
liver_pos_1671	71	42	1.36643e-05	36	0.000143511	20	77
liver_pos_1672	12	100	17	0.00703509	90	7	34
liver_pos_1673	0.00105444	0.00416593	4.85943e-05	0.000417948	81	19	57
liver_pos_1674	1	75	1.3923e-06	0.000213404	0.000850817	1	28
liver_pos_1676	0.000564802	0.0013459	1.36016e-13	0.000403464	11	3	11
liver_pos_1677	0.000858882	3.81537e-05	2.83917e-09	0.00245688	43	1	71
liver_pos_1678	0.000247858	4.21559e-06	4.22108e-06	0.00202482	17	1	16
liver_pos_1679	29	2	3.72448e-07	61	0.000189366	61	35
liver_pos_1680	5	56	0.00219853	23	7	77	64
liver_pos_1681	2	0.00436474	5.76546e-05	5	2	57	91
liver_pos_1682	0.00615207	0.00640366	0.000703682	1	8	48	92
liver_pos_1683	6	60	0.00078764	10	99	94	90
liver_pos_1684	86	10	12	81	39	9	17
liver_pos_1685	18	42	1.25998e-05	39	1	63	32
liver_pos_1686	1	48	0.00133858	0.00360375	0.000811487	4	30
liver_pos_1687	8	14	0.000313788	7	69	38	26
liver_pos_1688	91	2	2	45	11	8	25
liver_pos_1689	88	68	5.41792e-06	35	7	0.00606515	69
liver_pos_1690	2.36972e-05	5	1	7.96035e-06	29	2	14
liver_pos_1693	17	10	3.02938e-06	21	30	70	92
liver_pos_1694	1	0.00285589	3.54439e-15	8.62037e-05	3	0.00284341	69
liver_pos_1695	0.00172391	0.00176023	1.72128e-05	0.00674303	59	10	47
liver_pos_1696	0.00085604	1	1.07685e-05	0.00185049	46	19	74
liver_pos_1697	0.00135641	0.00200786	4.31283e-05	0.0143849	59	16	81
liver_pos_1699	42	17	5.11422e-05	90	7	92	73
liver_pos_1700	4.45413e-05	1	2.50987e-08	4.16203e-06	2	10	81
liver_pos_1702	6	1	1.78636e-06	43	0.000614619	25	35
liver_pos_1703	31	20	0.000109326	73	1	5	16
liver_pos_1704	0.00633775	0.00697382	0.000131707	0.00938855	35	54	32
liver_pos_1705	0.000246205	0.000713721	0.000451044	0.00208745	92	26	62
liver_pos_1706	0.00141296	0.00432277	0.000374369	0.00364239	71	25	67
liver_pos_1707	0.00559683	19	9.10892e-06	0.010876	43	69	90
liver_pos_1708	0.00436989	57	2.14564e-08	0.00048596	6.60495e-06	9	11
liver_pos_1709	10	78	1.04424e-12	2	1	12	94
liver_pos_1710	4.23673e-05	52	35	0.000499887	47	37	55
liver_pos_1711	2	68	23	1	41	78	52
liver_pos_1712	13	3	9	12	57	97	21
liver_pos_1713	1	65	17	2	64	92	16
liver_pos_1714	37	0.00770445	0.0167818	15	100	19	90
liver_pos_1715	15	40	0.000953494	11	0.000501923	57	52
liver_pos_1716	57	84	39	61	16	20	28
liver_pos_1717	1	0.00270262	1	0.000169824	45	94	87
liver_pos_1718	8	82	7	18	65	26	25
liver_pos_1719	4	39	17	3	91	6	58
liver_pos_1720	0.0113497	33	0.00163756	0.00183299	0.00111493	28	93
liver_pos_1721	0.00290115	8	0.00521099	0.00289515	0.0001736	41	41
liver_pos_1724	14	16	1	1	12	6	14
liver_pos_1726	1	9	0.00539883	17	6.02819e-05	1	16
liver_pos_1727	2	26	0.0004677	1	1.72468e-05	16	77
liver_pos_1729	0.00146281	1	0.00231312	0.00978387	21	48	47
liver_pos_1730	79	7	0.000419242	84	0.00847747	40	2
liver_pos_1731	1	75	0.00107913	1	0.000585576	21	68
liver_pos_1733	0.000437145	0.00125288	2.32893e-06	0.000823062	97	3	100
liver_pos_1734	0.000962488	0.00668206	9.25969e-10	0.000521005	17	1	98
liver_pos_1735	6.04748e-05	4.22686e-07	2.90427e-09	9.75032e-05	20	2	47
liver_pos_1737	0.000639471	6.13894e-05	5.39137e-07	0.00192324	32	5	13
liver_pos_1738	0.00820079	65	9	1	3	18	34
liver_pos_1739	2	0.000838756	1.80906e-05	3	79	6	43
liver_pos_1740	27	7	0.000133343	39	9	22	15
liver_pos_1742	4.63484e-05	2	1.46818e-08	1.57037e-05	13	18	41
liver_pos_1743	0.000933336	0.00529667	5.64734e-05	1	78	64	69
liver_pos_1745	0.00752693	46	3	0.00755725	2	66	93
liver_pos_1746	1	13	2	3	3	61	67
liver_pos_1747	0.000492826	44	3	0.000195118	0.00295667	39	33
liver_pos_1748	0.000352356	13	0.0130298	0.000158895	0.00111816	73	62
liver_pos_1750	0.00264872	57	0.0156185	0.000645004	0.00318025	44	86
liver_pos_1751	2	90	1	1	1	40	72
liver_pos_1752	0.00296499	32	0.004284	0.0016793	0.00108555	51	60
liver_pos_1754	0.00612396	72	18	0.00938122	36	92	98
liver_pos_1755	0.000821461	39	3	0.000488796	1	60	64
liver_pos_1756	0.00305849	38	2	0.00233534	2	68	79
liver_pos_1757	1	41	0.00427303	0.000149056	0.000432872	33	51
liver_pos_1758	1.52353e-05	21	0.000256839	2.15641e-05	74	6	47
liver_pos_1760	2	49	8	3	3	38	3
liver_pos_1761	0.00195364	32	0.00330149	0.000600931	0.000372932	34	58
liver_pos_1763	47	1	8.4321e-07	8	3	63	81
liver_pos_1764	0.00108394	25	0.00123291	0.000434384	0.000518673	42	83
liver_pos_1765	0.00116472	39	0.00159586	0.000832679	1	28	59
liver_pos_1766	0.00158251	23	0.00406019	0.000908278	0.00200864	37	59
liver_pos_1767	0.00112364	46	1	0.000626577	0.000940494	57	90
liver_pos_1768	0.000516043	35	0.00208579	0.000467754	0.000718502	29	60
liver_pos_1769	0.00102831	26	0.00572127	9.9621e-05	0.00129521	26	64
liver_pos_1770	0.00308398	18	0.00296707	0.00229287	2	57	93
liver_pos_1772	18	4	4.35841e-11	2	5.58829e-05	1	48
liver_pos_1773	0.000204281	29	0.00383032	0.000125637	0.000595606	19	86
liver_pos_1774	0.00160613	84	0.0101768	7.61984e-05	0.000380852	35	76
liver_pos_1775	8.81522e-05	58	1	3.19898e-05	0.00337493	20	99
liver_pos_1776	0.0020353	13	0.00367627	1	1	46	67
liver_pos_1777	73	0.00898524	3	84	2	53	78
liver_pos_1778	0.00727513	9	0.000622056	0.00161149	0.00107541	20	36
liver_pos_1779	70	80	0.00038094	38	33	78	13
liver_pos_1780	11	52	59	25	90	92	61
liver_pos_1781	0.000737028	36	0.00209741	0.000322366	9.66065e-05	35	85
liver_pos_1782	0.00292753	11	0.00431929	0.00133906	0.000254711	18	48
liver_pos_1783	9.82009e-05	82	45	7.9869e-05	59	37	42
liver_pos_1784	0.00127969	97	2	0.000535294	1	50	87
liver_pos_1785	77	46	4	71	1	48	9
liver_pos_1786	75	8	0.00817168	70	6	45	40
liver_pos_1787	2	2	38	1	44	59	38
liver_pos_1788	24	1	0.00016246	36	0.00819476	25	94
liver_pos_1790	1.84692e-05	7.63666e-08	6.50391e-07	2.93281e-06	76	6	51
liver_pos_1792	92	2	4	29	10	68	41
liver_pos_1795	79	7	0.000470696	14	41	15	10
liver_pos_1796	7	2	4.1328e-05	1	47	14	20
liver_pos_1797	0.000167556	3.61737e-05	1.02991e-09	1	8.91566e-05	88	64
liver_pos_1798	0.000663071	45	0.00256176	6.19873e-06	0.00083365	8	56
liver_pos_1799	3.42448e-05	7.91013e-05	3.72769e-09	9.27543e-06	56	1	63
liver_pos_1800	0.000460045	1	1	0.000732142	56	27	90
liver_pos_1802	2	10	3	13	0.00298432	13	88
liver_pos_1803	9	81	0.000198462	4	1	86	75
liver_pos_1804	41	72	1	89	82	86	85
liver_pos_1805	0.0182002	51	12	2	12	99	41
liver_pos_1806	0.00376667	0.000376924	1.41861e-07	0.00255089	16	0.0161358	59
liver_pos_1807	1	12	17	3	8	99	85
liver_pos_1808	0.00172702	89	0.000236105	0.0010568	0.00227418	21	55
liver_pos_1809	0.000162255	7.67773e-05	2.28262e-07	0.000396808	99	6	98
liver_pos_1810	12	81	1.39919e-05	3	3	80	98
liver_pos_1811	1	92	0.00129122	0.000766161	2.45301e-05	8	20
liver_pos_1816	2	23	3	0.00449734	22	38	97
liver_pos_1817	27	3	0.000148637	2	18	62	56
liver_pos_1819	5	46	1.93476e-07	3	12	45	34
liver_pos_1820	56	2	2	14	46	55	99
liver_pos_1821	39	5	2	91	1	90	26
liver_pos_1822	72	59	1	77	4	44	9
liver_pos_1825	1	3	0.000103151	0.00328851	31	2	29
liver_pos_1826	2	0.000107004	8.44326e-09	19	1.93321e-05	45	73
liver_pos_1828	1	0.00209121	7.20747e-15	0.00030681	3	1	72
liver_pos_1829	0.0099297	0.00145469	0.0051786	3	43	42	45
liver_pos_1830	22	0.000834809	8.32701e-06	71	7.58698e-05	56	16
liver_pos_1831	0.0111615	2	2	3	21	3	64
liver_pos_1832	0.000862718	0.000101696	1.20597e-05	0.00332087	93	45	58
liver_pos_1833	2	2.92391e-07	2.63427e-06	13	2.55961e-07	82	55
liver_pos_1834	18	73	2.23151e-06	93	0.00422166	21	57
liver_pos_1835	0.00311633	43	4	0.0154833	81	91	90
liver_pos_1836	9	52	40	0.0106583	26	75	32
liver_pos_1837	6	25	8	53	17	10	71
liver_pos_1838	29	10	0.00054144	6	0.00231226	8	21
liver_pos_1839	2	6	6.80031e-11	0.0113793	7.57171e-05	16	95
liver_pos_1840	66	69	0.000100822	71	1	2.40036e-05	2
liver_pos_1841	4.73603e-05	22	10	0.000110355	10	98	27
liver_pos_1842	0.000454599	0.00229813	2.85099e-10	3.57692e-05	2	0.00792377	94
liver_pos_1843	0.000188517	0.00533024	4.67597e-10	5.38993e-05	8	0.00768413	50
liver_pos_1844	0.000526647	1	1.29376e-08	3.32634e-05	13	0.0108646	17
liver_pos_1845	4	9.36365e-06	1.41746e-08	30	1.34312e-06	91	32
liver_pos_1846	0.000170704	0.00017377	1.356e-17	0.000105464	5	2	35
liver_pos_1847	76	4.09029e-05	1.68227e-09	25	1.01032e-05	80	94
liver_pos_1848	25	0.00127294	6.21926e-15	4	1.28667e-05	63	55
liver_pos_1849	52	0.00553337	4.70513e-08	96	2	15	59
liver_pos_1850	23	13	1.85421e-12	17	22	96	93
liver_pos_1851	13	98	3.08721e-13	21	4	16	68
liver_pos_1852	51	5	5	12	4	33	97
liver_pos_1853	0.00230694	6	2	1.21749e-05	16	44	13
liver_pos_1854	17	14	2.1013e-06	5	6.89116e-05	0.00398868	19
liver_pos_1855	60	3	2	31	0.000151713	2	15
liver_pos_1856	23	8	0.000458518	10	1	27	14
liver_pos_1857	3	90	1	9	35	62	81
liver_pos_1858	32	1	4.80897e-07	38	12	2	88
liver_pos_1859	62	53	0.000367849	34	0.00236423	42	75
liver_pos_1860	0.00125687	5	1.44176e-07	0.000383928	20	17	30
liver_pos_1861	0.00153667	1	1.16588e-09	6.03884e-07	0.000286001	2	49
liver_pos_1862	4.66906e-05	0.00196797	3.27866e-06	1.16536e-05	48	1	85
liver_pos_1863	1	0.000902235	2.20614e-07	0.00234984	98	0.0345085	99
liver_pos_1864	0.0014533	1	6.89419e-05	0.00179459	57	13	83
liver_pos_1865	56	5	5.76084e-11	97	0.00296829	30	78
liver_pos_1866	86	9	1	92	89	74	94
liver_pos_1867	0.000158616	4.31002e-05	1.06276e-07	5.09733e-06	26	0.0100594	47
liver_pos_1868	0.000190295	1.89963e-05	5.15822e-08	1.41823e-05	10	1	37
liver_pos_1869	9	62	4	6	23	48	99
liver_pos_1870	25	19	58	7	7	70	39
liver_pos_1871	97	5	0.00354074	72	0.000950081	5	31
liver_pos_1872	67	14	0.00133775	14	0.00731859	25	32
liver_pos_1873	24	48	1	69	18	0.00391354	1
liver_pos_1874	18	68	4.27873e-08	36	69	0.00677045	1
liver_pos_1875	27	22	0.000119496	68	36	0.00109444	13
liver_pos_1876	2.91228e-05	1	7	3.81299e-06	32	21	7
liver_pos_1877	0.00462005	79	36	0.000211716	0.00075722	25	20
liver_pos_1879	16	92	1	0.000849758	2	0.0107688	86
liver_pos_1880	2	31	4.43962e-08	6.18616e-07	0.000535999	4	27
liver_pos_1881	2	10	2.57205e-07	10	0.00432043	84	61
liver_pos_1882	2.8951e-05	5	0.000519483	8.33085e-06	42	8	25
liver_pos_1883	0.000687805	86	4.60599e-06	0.000641727	1	50	0.00319568
liver_pos_1884	17	15	15	7	17	79	76
liver_pos_1885	0.00739814	75	0.00230066	14	1	42	14
liver_pos_1886	2	3	2.36038e-12	24	1	67	23
liver_pos_1888	24	7	4.83499e-08	8	1	41	74
liver_pos_1889	0.000416513	0.00329269	8.41035e-07	0.000742349	22	14	46
liver_pos_1890	21	24	0.00215193	55	7	73	34
liver_pos_1891	0.00992277	28	0.00347506	3	69	79	60
liver_pos_1892	80	2	1.29387e-06	92	7	91	37
liver_pos_1893	0.00780234	47	13	0.00165236	0.000208761	2	4
liver_pos_1894	1	69	0.00656606	2	8	99	66
liver_pos_1895	6.99978e-07	2	9.0236e-05	1.20143e-06	41	36	19
liver_pos_1897	17	23	2.74736e-06	6	8	30	45
liver_pos_1898	96	26	0.000294078	42	1	24	11
liver_pos_1899	19	98	34	58	17	69	62
liver_pos_1900	7.15987e-10	1	1.77678e-07	5.43666e-11	2	9	25
liver_pos_1902	97	0.000143836	1	77	4.84872e-05	100	13
liver_pos_1903	2	1	1.97599e-05	4	0.000480765	48	43
liver_pos_1904	51	0.00633019	3.87085e-10	12	1	19	72
liver_pos_1906	0.00234503	0.00319011	3.95379e-08	1	58	5	98
liver_pos_1907	48	1	1.20748e-07	78	13	38	63
liver_pos_1908	0.000174041	0.00157551	8.6683e-07	0.000199513	24	7	88
liver_pos_1909	4	0.00432651	4.92822e-07	6	51	47	43
liver_pos_1910	40	3	9.51188e-07	75	0.00130164	69	8
liver_pos_1911	2	1	2.47041e-05	6	16	82	26
liver_pos_1912	0.00166489	4.96159e-06	3.43418e-06	2	0.000285021	50	88
liver_pos_1913	10	93	1.15462e-16	2	2	15	28
liver_pos_1914	4	19	91	1	40	39	54
liver_pos_1915	99	0.00173341	1.17774e-08	27	30	29	6
liver_pos_1916	83	1	2.4152e-07	73	28	2	47
liver_pos_1917	13	5	5.87676e-08	49	2	100	69
liver_pos_1918	16	66	9.93829e-10	3	1.05292e-07	26	78
liver_pos_1919	49	2	0.0239937	28	3	10	13
liver_pos_1920	1.14983e-05	9.97486e-05	4.93689e-13	6.18726e-09	1	0.000965856	43
liver_pos_1921	90	66	31	27	59	76	18
liver_pos_1922	47	1	9	23	13	45	71
liver_pos_1923	0.000241234	13	2.8225e-13	4.13206e-05	1	13	63
liver_pos_1924	43	60	1	8	63	79	66
liver_pos_1925	11	63	1.6771e-05	28	36	0.00848363	30
liver_pos_1926	83	31	4	94	21	1	16
liver_pos_1927	9	12	5.01266e-06	0.00147118	8	50	51
liver_pos_1928	52	29	37	22	13	1	71
liver_pos_1929	3.33643e-05	1	5.102e-07	1.81243e-05	47	53	67
liver_pos_1930	99	47	51	47	58	37	78
liver_pos_1931	14	28	0.00173222	3	13	15	50
liver_pos_1932	1	20	0.00171638	0.00155065	55	18	37
liver_pos_1933	0.000852206	30	9.97115e-06	3.54172e-05	0.00217995	7	97
liver_pos_1935	0.0112303	0.000175588	8.29672e-05	2	1	29	73
liver_pos_1937	0.00120773	1	1.02619e-10	0.000242927	2	1	94
liver_pos_1939	1	0.00152129	0.000220509	2	23	33	46
liver_pos_1940	22	2.51925e-05	9.67734e-09	20	10	46	100
liver_pos_1941	0.00157995	0.00064894	2.74855e-05	0.00684054	0.000355135	8	5
liver_pos_1942	99	11	4.93418e-12	55	5.01537e-06	98	100
liver_pos_1944	26	45	2.79132e-11	1	1	10	31
liver_pos_1945	4	9	9.19086e-07	3	2	26	71
liver_pos_1947	0.000956133	0.0011082	2.43022e-07	0.00555008	2	19	78
liver_pos_1948	2	2	0.00182092	11	13	89	66
liver_pos_1949	0.000591208	74	1.12153e-05	6.29236e-05	3	76	24
liver_pos_1950	0.00965217	3	1.33905e-07	0.00143377	0.00538523	7	78
liver_pos_1951	0.00529224	2	5.66349e-06	0.00130108	0.00126537	10	33
liver_pos_1952	90	9	27	82	72	3	25
liver_pos_1953	0.00623813	53	2.97099e-11	0.00254808	0.00346768	46	8
liver_pos_1954	66	0.000528059	41	61	96	20	35
liver_pos_1955	2	100	0.000621688	3	1	21	86
liver_pos_1956	45	65	4.32985e-07	27	1	19	16
liver_pos_1959	8.76784e-05	1	1.32944e-09	2.44759e-05	4	9	44
liver_pos_1960	6	46	8.28351e-11	1	1.02159e-05	4	5
liver_pos_1962	1	0.00312452	9.74717e-07	0.00880779	29	3	84
liver_pos_1964	0.0010053	3.33165e-06	0.000556282	1	2.46681e-05	25	77
liver_pos_1965	27	11	7	23	65	18	96
liver_pos_1966	5	51	2	3	23	51	15
liver_pos_1967	0.000332556	18	9.42973e-13	5.33357e-05	1	4	58
liver_pos_1968	9	0.00612019	4.30295e-06	2	1	13	18
liver_pos_1969	0.00196002	69	1.40647e-08	1	0.00156888	18	78
liver_pos_1970	72	4	2	43	0.000196665	17	11
liver_pos_1971	0.0058563	61	2.48919e-05	0.000508146	1	61	19
liver_pos_1972	0.00386677	57	10	0.000791715	41	71	0.0346713
liver_pos_1973	9.02011e-06	8	1.03226e-14	1.2863e-07	1	15	40
liver_pos_1974	5	1	7.68919e-07	77	1	71	91
liver_pos_1975	30	0.000858356	1.34555e-05	61	1.18514e-09	45	33
liver_pos_1976	24	0.00769403	1	27	82	95	27
liver_pos_1977	1	2.18033e-06	3.20094e-06	5	0.000582893	44	56
liver_pos_1978	0.000413212	0.00272805	8.54869e-16	4.28735e-06	1	1	28
liver_pos_1979	0.000508027	0.00112554	1.93213e-08	0.000254211	16	0.0177838	80
liver_pos_1981	7	1	2.48174e-08	24	15	67	22
liver_pos_1982	4	1	1.18213e-06	10	42	100	55
liver_pos_1983	11	1	3.29932e-06	22	45	46	75
liver_pos_1984	0.0159345	39	0.000149722	4	8	100	91
liver_pos_1986	76	93	1	80	100	78	63
liver_pos_1987	18	73	15	14	6	2	8
liver_pos_1988	6	16	22	14	100	82	8
liver_pos_1989	2.88243e-05	11	2	4.72288e-06	33	7	95
liver_pos_1991	5.5818e-06	5	7.6822e-05	1.65805e-07	76	7	3
liver_pos_1992	80	36	0.00512524	45	5.76741e-05	1	27
liver_pos_1993	2	0.00167385	0.000295629	1	39	31	70
liver_pos_1994	0.000476807	2	1.58203e-12	0.000134893	2	4	54
liver_pos_1995	0.000783533	0.00270528	6.72918e-13	6.77393e-05	1	1	52
liver_pos_1996	3	0.000391351	0.000200485	11	11	56	22
liver_pos_1997	76	38	0.00119379	73	38	41	84
liver_pos_1998	86	67	6.1502e-06	31	7.96461e-07	19	79
liver_pos_1999	15	79	0.000561341	9	2	57	42
liver_pos_2000	1.8557e-06	0.00576992	7.71135e-11	1.02733e-09	0.00458732	0.00428459	34
liver_pos_2001	35	5	3	17	89	32	0.0210448
liver_pos_2002	3	39	4	36	3	38	72
liver_pos_2003	2.54283e-05	8	4.35379e-10	4.76443e-09	0.000158242	2	37
liver_pos_2005	0.000113127	16	8.30554e-07	4.44567e-07	11	4	26
liver_pos_2006	0.00122428	1	1.01709e-06	0.00047933	24	4	53
liver_pos_2007	5	7	5.70752e-12	0.00419672	1	0.0118494	95
liver_pos_2008	0.000407037	4.20209e-05	2.35923e-09	0.000427786	20	6	93
liver_pos_2009	8.57689e-05	91	1	1	73	54	55
liver_pos_2010	100	2	0.000252135	96	10	87	93
liver_pos_2011	1	10	25	0.0155502	47	58	48
liver_pos_2012	26	22	6.89738e-13	0.0097205	3.73903e-05	41	56
liver_pos_2013	53	61	0.00111935	7	4	38	13
liver_pos_2014	0.00244098	0.000778822	2.39641e-05	0.00174331	68	4	84
liver_pos_2015	0.000280247	0.000255724	9.10792e-09	0.000145021	31	0.0146577	58
liver_pos_2016	39	8	1	95	5.26391e-07	73	67
liver_pos_2018	30	2	28	43	9	37	20
liver_pos_2019	0.000134786	6.07716e-06	2.58857e-07	0.000643693	77	9	87
liver_pos_2020	0.000275001	0.000646122	1.2242e-06	0.000512893	21	8	78
liver_pos_2021	1	0.00183018	1.17221e-17	0.00341329	7	2	20
liver_pos_2022	5.91039e-05	0.000210389	2.01869e-12	3.55712e-05	8	0.00504873	89
liver_pos_2023	34	0.000465598	0.000172899	3	2	10	14
liver_pos_2024	8	1	1.09586e-08	2	9	2	17
liver_pos_2025	0.00285458	0.000204897	2.55841e-07	0.00251917	94	49	35
liver_pos_2026	4	9	0.00105103	1	43	36	42
liver_pos_2027	1.53312e-05	0.00259699	7.74696e-08	3.01282e-06	33	7	74
liver_pos_2028	1.16756e-05	3	3.26982e-05	1.20082e-07	71	0.022295	8
liver_pos_2030	4.11714e-05	99	26	4.42208e-05	85	13	2
liver_pos_2033	5	60	5.65735e-13	2	0.00268778	10	7
liver_pos_2034	21	84	0.00108625	30	4	88	40
liver_pos_2035	7	17	9	0.00498805	6	11	96
liver_pos_2036	22	69	2	20	15	53	92
liver_pos_2037	0.000212469	1.33472e-05	3.30746e-07	0.000570176	44	2	75
liver_pos_2038	0.00024906	0.000627326	4.63432e-12	0.000100476	2	0.00793258	55
liver_pos_2040	1.91653e-05	0.00505616	8.37048e-14	3.43449e-06	1	1	84
liver_pos_2041	47	0.00149901	0.000326606	6	10	6	7
liver_pos_2042	11	0.00178377	0.000391854	2	6	6	34
liver_pos_2043	0.00264109	97	8.53908e-29	0.000476761	1.05228e-08	5	43
liver_pos_2044	0.0121254	2	3.53404e-07	0.0030367	2	6	36
liver_pos_2045	5.34077e-06	15	3	1	47	81	3
liver_pos_2046	1	0.00913789	0.00035518	13	1.27691e-06	69	18
liver_pos_2047	0.00013294	15	2.69638e-08	5.41007e-08	1	2	1
liver_pos_2048	47	54	0.00408119	29	0.00126994	90	5
liver_pos_2049	0.00115472	0.000412471	1.80917e-13	2	0.00257856	70	48
liver_pos_2051	9	2.85118e-05	9	10	39	43	30
liver_pos_2053	2.23641e-05	1	6.94034e-12	4.15507e-07	0.00140456	1	81
liver_pos_2054	0.000340291	0.000914803	1.20722e-05	0.000337453	65	3	82
liver_pos_2055	0.00019288	2	7.72657e-08	1.39292e-05	47	21	47
liver_pos_2056	19	10	2.40153e-07	3	0.00135495	0.00960767	11
liver_pos_2057	53	8	0.00042014	30	21	82	26
liver_pos_2058	1.32793e-05	0.000812348	4.65179e-11	4.019e-06	55	0.00953037	67
liver_pos_2059	1	5	1	0.00674063	98	22	37
liver_pos_2061	53	69	0.00214106	47	39	4	96
liver_pos_2062	0.00344056	0.000904037	6.65821e-08	0.00124568	4	6	80
liver_pos_2063	0.00367116	61	1	6	2	39	16
liver_pos_2064	0.000297027	1	2.0915e-08	0.000134141	28	1	80
liver_pos_2065	21	5.10364e-05	1.16542e-08	75	4.7777e-06	48	84
liver_pos_2067	0.000472561	0.000537252	4.13616e-08	0.000524737	61	1	78
liver_pos_2068	53	10	5.67609e-10	6	0.000305635	14	23
liver_pos_2069	17	5.23849e-05	1.90987e-07	91	1.2833e-05	47	45
liver_pos_2070	0.00227125	8	1	0.00315747	47	2	3
liver_pos_2071	89	12	1.76497e-07	36	0.000985331	4	6
liver_pos_2072	2.56411e-06	93	1	2.47219e-09	0.00133035	1	1.53833e-05
liver_pos_2073	2	0.0119974	0.00144502	9	0.000393838	33	23
liver_pos_2074	28	32	1	83	0.00132914	1	13
liver_pos_2075	4.36971e-05	3	1.12606e-06	2.15579e-05	17	5	67
liver_pos_2076	0.00113731	0.00410686	1.01628e-09	0.000869004	21	2	66
liver_pos_2077	0.000749975	1	5.88496e-09	0.000299025	10	2	94
liver_pos_2078	0.00186153	0.000458222	2.75231e-09	0.000486837	2	4	88
liver_pos_2079	0.000204401	1	3.28249e-21	5.05841e-06	4.88539e-05	3	4
liver_pos_2080	0.000468628	0.00113846	4.60212e-09	0.00164974	74	9	39
liver_pos_2081	0.000966457	0.000409615	7.49066e-06	0.000833577	46	5	65
liver_pos_2082	6	54	4	9	63	41	97
liver_pos_2083	11	26	5.80161e-06	53	0.000133955	17	63
liver_pos_2084	2	9	2.82017e-05	4.36391e-05	1	19	86
liver_pos_2085	7	46	9.82084e-10	2	4.25709e-05	33	98
liver_pos_2086	5	60	0.000206426	0.00854164	1	4	67
liver_pos_2087	30	2.57408e-05	1	6	4	31	52
liver_pos_2088	82	22	44	81	55	25	84
liver_pos_2089	8	29	1	0.000473104	68	53	7
liver_pos_2090	7	21	14	8	20	43	0.00165912
liver_pos_2091	75	16	1	15	86	1	69
liver_pos_2092	78	54	1.83891e-05	22	1	3	41
liver_pos_2093	0.000132794	0.000163849	1.8137e-09	2.90124e-05	84	1	21
liver_pos_2094	0.00063975	54	54	0.000381188	22	36	27
liver_pos_2095	7	14	14	15	54	10	64
liver_pos_2096	44	48	9.9729e-06	59	34	18	47
liver_pos_2097	0.00229963	0.00236004	2.92247e-10	0.00125262	7	0.0188338	93
liver_pos_2098	10	6.25295e-05	0.000511163	2	56	1	57
liver_pos_2099	95	2	4.7772e-10	44	3.90782e-05	14	99
liver_pos_2100	59	2	1.87239e-05	77	5.70228e-05	100	26
liver_pos_2101	21	6	0.00078174	51	1.9423e-05	31	86
liver_pos_2102	19	4	0.001138	76	7.08324e-07	93	48
liver_pos_2103	2	5	4.26177e-06	2	2.16473e-05	30	28
liver_pos_2105	1.92164e-06	0.000247479	5.34085e-07	8.68319e-07	34	3	96
liver_pos_2106	2.90894e-06	1	9.51482e-05	5.21118e-09	19	4	27
liver_pos_2107	9.56071e-05	48	31	1.66835e-05	37	59	14
liver_pos_2108	17	33	2	17	7	3	14
liver_pos_2109	53	4	5	98	2	43	27
liver_pos_2110	4	17	0.000102486	20	0.00124204	78	93
liver_pos_2112	0.0010856	0.00316184	1.04593e-06	0.00135684	13	17	50
liver_pos_2113	0.00380799	4	2.0436e-07	1	83	40	20
liver_pos_2114	36	9	7.12958e-05	56	90	71	7
liver_pos_2115	28	55	2.34205e-13	17	4.62135e-05	56	21
liver_pos_2116	13	77	5.29948e-05	2	4	71	45
liver_pos_2117	10	13	1.38353e-05	4	2	0.000520251	53
liver_pos_2118	0.00423848	1	1.91303e-07	0.0051424	2	8	29
liver_pos_2119	7	1	5.10721e-06	8	4	36	45
liver_pos_2120	0.0133947	0.00222402	5.42001e-06	0.00249549	3	10	33
liver_pos_2121	56	0.000151237	8.27115e-05	9	3.04309e-06	64	32
liver_pos_2123	20	10	1.63977e-08	2	0.000167611	17	89
liver_pos_2124	9	4.39701e-05	1.43862e-12	44	3.4401e-06	99	98
liver_pos_2128	2	2	0.000184246	0.000613917	5	0.00134136	65
liver_pos_2129	90	11	0.000561588	32	6.22255e-05	3	18
liver_pos_2130	6	0.000779302	6.0178e-07	0.000778163	0.00524918	0.00204744	40
liver_pos_2131	44	47	0.00648842	6	6	18	56
liver_pos_2133	0.000664478	1	9.13175e-06	0.000370789	89	9	99
liver_pos_2135	2	0.0038543	1.46693e-05	10	0.00115882	43	58
liver_pos_2138	0.000456642	1	2.97219e-10	0.000200963	11	0.0167104	100
liver_pos_2140	55	7	5.47702e-05	62	0.000396846	77	2
liver_pos_2142	5	2	2.93157e-06	9	0.000351703	81	58
liver_pos_2143	72	2	2.5583e-09	92	21	33	83
liver_pos_2144	67	6	1.85704e-08	72	8	19	75
liver_pos_2145	44	77	5.63769e-05	62	3	62	27
liver_pos_2148	5	95	0.000189374	2	0.000663623	6	18
liver_pos_2149	71	49	0.000272978	14	9	23	77
liver_pos_2150	38	44	40	20	38	37	45
liver_pos_2151	83	17	3.12676e-06	43	61	10	66
liver_pos_2152	8	0.00303576	0.00308618	0.0056723	31	16	37
liver_pos_2153	21	33	1.87118e-17	9	1.57409e-08	11	41
liver_pos_2154	5	0.00153337	5.84369e-05	12	79	8	1
liver_pos_2155	45	47	7.51808e-15	25	4.73403e-06	0.010857	32
liver_pos_2156	2	0.00137301	6.02129e-06	1	36	2	76
liver_pos_2157	15	0.000129433	1.80511e-10	16	0.00074922	4	10
liver_pos_2158	4	77	7.15338e-05	0.000701616	6	9	12
liver_pos_2159	58	2	9.72526e-09	26	0.00104631	4	2
liver_pos_2160	0.00373266	3	0.000607584	1	6	39	91
liver_pos_2161	0.000110562	1	7.16532e-06	1.34324e-05	38	1	71
liver_pos_2162	6	5	2.03592e-06	66	0.000167707	69	23
liver_pos_2163	3.50432e-05	1	3.04629e-13	3.83002e-06	1	0.0039288	91
liver_pos_2164	1.41931e-06	0.00391278	5.02227e-05	5.67059e-07	59	8	26
liver_pos_2165	6	0.00144544	2.94918e-05	25	0.00599483	40	69
liver_pos_2166	0.00267489	2	1.01881e-08	0.00022556	7	0.022578	52
liver_pos_2167	1	0.00200176	2.04539e-06	0.00604292	9	12	90
liver_pos_2168	9.71725e-06	1	5.74266e-10	0.000130459	58	8	70
liver_pos_2169	0.000414608	0.000608271	8.7019e-10	0.000130144	82	5	21
liver_pos_2170	1	1	8.21179e-13	0.000563418	5	0.00211927	58
liver_pos_2173	0.00653554	6	7.32862e-07	1	7	6	75
liver_pos_2174	53	66	8.30901e-12	87	6	29	34
liver_pos_2175	14	7.71939e-07	1.19237e-12	65	1.64201e-05	38	81
liver_pos_2176	0.00820937	4	2.61565e-06	6	88	62	35
liver_pos_2177	8	29	0.000474867	31	1	95	79
liver_pos_2178	0.00405003	4	0.00392111	0.00538769	97	16	91
liver_pos_2179	48	1	4.87837e-08	62	0.000876266	79	79
liver_pos_2180	28	53	0.00276771	5	6.32813e-05	33	69
liver_pos_2182	63	1	30	50	80	39	7
liver_pos_2183	5	3	0.00287825	0.00643486	45	2	61
liver_pos_2184	1.10719e-05	54	0.00444946	0.000183941	45	75	1
liver_pos_2185	4.38104e-07	6.28701e-05	2.249e-08	3.24586e-07	68	1	76
liver_pos_2186	17	38	0.000136694	12	3	16	14
liver_pos_2187	32	1.68809e-07	3.62164e-11	82	0.000272782	59	12
liver_pos_2188	19	53	1.72432e-06	84	1	20	0.0101209
liver_pos_2189	0.00122896	1	5.624e-08	0.00107834	83	6	80
liver_pos_2191	11	2.44283e-05	1.50259e-06	27	3	75	27
liver_pos_2192	10	7	8.02409e-09	37	9.15451e-07	91	89
liver_pos_2193	92	91	1.09786e-06	54	0.000373677	15	72
liver_pos_2194	1	7	7.05249e-05	3	31	37	24
liver_pos_2195	1	89	6.08212e-16	0.00149584	0.000302237	7	75
liver_pos_2196	66	4	49	66	91	48	7
liver_pos_2197	22	5	3.34701e-05	43	90	46	71
liver_pos_2199	91	10	4.22989e-07	62	2.45828e-05	69	65
liver_pos_2200	73	8	2.85791e-05	98	0.000478666	92	72
liver_pos_2201	22	7	3.16117e-07	2	2.88944e-08	2	73
liver_pos_2202	1.52105e-07	1	2	3.46193e-09	73	14	8
liver_pos_2203	95	23	2	46	71	66	10
liver_pos_2204	6	9	7	16	6	97	17
liver_pos_2205	9	0.00033898	0.000828483	16	27	59	70
liver_pos_2206	0.00784732	0.000133407	1.98807e-05	1	20	10	69
liver_pos_2207	5.44443e-05	1	0.000338552	0.000520252	44	10	81
liver_pos_2208	100	8	0.00327348	82	82	24	18
liver_pos_2209	0.00153025	0.00241627	1.25454e-10	0.00182423	15	2	93
liver_pos_2210	13	33	16	34	1	62	29
liver_pos_2211	0.00192989	2	8.61187e-08	3	87	6	36
liver_pos_2212	3	38	0.000240013	17	3	8	43
liver_pos_2213	83	63	10	94	46	85	3
liver_pos_2214	20	8	4.97831e-05	58	0.000114951	76	68
liver_pos_2216	12	60	1	3	1	10	22
liver_pos_2217	9	3	0.000271499	2	13	26	93
liver_pos_2218	25	79	2	88	1	58	90
liver_pos_2219	59	83	0.000531982	10	1	100	54
liver_pos_2220	94	68	45	42	80	7	99
liver_pos_2221	12	59	91	17	8	21	0.0139176
liver_pos_2222	3	0.000702446	0.00186454	1	58	20	90
liver_pos_2223	3.51702e-06	1	0.00435086	2.03859e-06	0.000268702	53	7
liver_pos_2224	3	9	14	0.0102824	47	10	80
liver_pos_2225	3	5.21433e-07	2.02807e-09	40	0.000991071	87	76
liver_pos_2226	4	1.23295e-05	1.74475e-07	55	1.57865e-07	20	77
liver_pos_2227	6.72188e-05	0.000198055	9.88859e-08	9.99838e-05	12	8	3
liver_pos_2228	7.70671e-07	0.0018803	8.91929e-08	1.37608e-06	71	1	23
liver_pos_2229	0.00662254	0.000120392	8.82048e-07	2	1	10	48
liver_pos_2230	8.64042e-06	65	17	1.64076e-06	98	13	1
liver_pos_2231	42	84	3.51076e-08	12	0.00041452	61	19
liver_pos_2232	0.004263	0.000208055	3.14382e-07	0.00344546	4	8	68
liver_pos_2235	0.00161716	0.00168905	4.05431e-09	0.00128812	43	7	59
liver_pos_2236	40	1	0.00468458	85	2	98	15
liver_pos_2238	3	3	0.000182692	0.000457827	1.26367e-09	0.00017675	42
liver_pos_2239	17	9	1.11556e-05	1	0.000557401	1	40
liver_pos_2241	4	5	3.01695e-11	0.000842611	0.000892405	1	44
liver_pos_2242	2	1	3.39614e-06	0.00201216	11	23	53
liver_pos_2243	48	3	0.0124272	22	4	16	4
liver_pos_2244	0.00604601	46	1.61079e-08	0.000688242	1	4	95
liver_pos_2245	63	52	87	63	61	52	41
liver_pos_2246	0.00488066	6	0.000331303	0.00362464	12	0.00899548	100
liver_pos_2247	6	0.000161641	79	31	0.00400425	73	34
liver_pos_2248	2	75	9.06382e-06	0.00109563	14	29	5
liver_pos_2249	2	0.00015154	6.80844e-08	0.0214943	12	17	70
liver_pos_2250	0.00110433	4	1	6.57079e-05	12	4	35
liver_pos_2251	46	2.22924e-05	5.69535e-12	95	0.000303506	91	94
liver_pos_2252	56	0.0104661	7.23798e-05	0.00280735	0.000717407	37	82
liver_pos_2254	0.000198186	1	1.28135e-05	0.000497148	22	13	78
liver_pos_2256	1	0.00638858	1.30888e-05	0.00415491	10	19	54
liver_pos_2257	69	1	1	86	36	7	90
liver_pos_2258	94	26	42	76	42	31	19
liver_pos_2259	72	0.000566205	4.31344e-05	4	3.4824e-05	76	29
liver_pos_2260	2	16	3	5	54	94	16
liver_pos_2261	90	74	4.84229e-05	70	65	99	10
liver_pos_2262	1.80803e-06	4	0.000432748	3.40891e-08	17	3	14
liver_pos_2263	5.13015e-07	0.0028168	3.44282e-05	2.81836e-06	67	73	52
liver_pos_2264	4	69	7.70736e-06	46	0.000183457	68	15
liver_pos_2265	74	0.000493035	5.14936e-06	27	1	97	90
liver_pos_2266	7.31024e-05	1	1.37923e-09	2.2297e-05	100	0.0145167	17
liver_pos_2271	20	5	3.08646e-05	37	80	45	95
liver_pos_2274	28	0.023246	1	99	93	88	39
liver_pos_2275	6	0.00872884	9.06143e-05	4	59	32	77
liver_pos_2276	1	0.000524157	0.000149028	0.0134996	91	4	34
liver_pos_2277	0.0112633	1	0.00396302	2	0.00707552	33	13
liver_pos_2279	9	5	1.48462e-09	0.00529213	0.00102173	1	75
liver_pos_2280	0.000269912	5	0.000740234	1.1949e-07	21	8	53
liver_pos_2281	61	53	0.000148962	35	9	45	76
liver_pos_2282	24	2	4	7	8.74357e-05	5	54
liver_pos_2283	3	8	0.000343574	5	1	8	40
liver_pos_2284	18	1	6	9	27	24	69
liver_pos_2285	2.14786e-06	0.0107714	1.19338e-05	1.40365e-09	10	1	43
liver_pos_2286	0.000100701	91	0.000549845	7.88374e-07	3	9	78
liver_pos_2287	50	51	45	5	94	2	78
liver_pos_2288	86	82	1	96	2.61119e-05	2	3
liver_pos_2289	1	0.000304745	2.3453e-06	1	1	9	23
liver_pos_2290	3	89	11	1	62	1	76
liver_pos_2291	6	45	1	0.0106408	37	1	26
[truncated: 17,881 more rows]

## Sheet: muscle
	BMR	body temp.	diet	body mass	hibernation	age	sex
muscle_pos_1	1.00574e-06	97	0.00199639	3.7993e-06	66	11	75
muscle_pos_2	89	15	6.01652e-05	77	2	21	5
muscle_pos_3	67	2	1.54275e-06	91	4	1	30
muscle_pos_4	1	17	19	2	10	0.000203334	13
muscle_pos_5	1	5	16	2	83	0.0114116	23
muscle_pos_6	13	11	36	12	88	5	9
muscle_pos_7	100	7	7	89	18	15	95
muscle_pos_8	2	77	0.000835925	1	1	3	48
muscle_pos_9	1	1	13	1	22	0.000458595	13
muscle_pos_10	0.0104849	2	6	1	25	0.00203466	28
muscle_pos_11	3	1	19	4	82	5	20
muscle_pos_12	41	74	2	59	26	71	62
muscle_pos_13	8.33322e-06	25	6.08097e-10	1.9124e-07	7.50636e-05	27	0.00689214
muscle_pos_16	89	0.00600177	0.00377673	77	5	16	61
muscle_pos_19	28	1	0.000317538	9	1	18	8
muscle_pos_20	31	0.0142488	9.10981e-05	27	53	64	82
muscle_pos_21	1	52	0.000181302	0.00041163	11	72	89
muscle_pos_22	7.54344e-07	5	3.08647e-14	0.0081713	11	9	71
muscle_pos_23	5.69784e-05	0.00063428	0.000975604	0.000511484	71	12	64
muscle_pos_24	9	11	0.0056625	0.0113741	8	9.23023e-05	3
muscle_pos_25	31	97	8.22247e-17	4	1	35	15
muscle_pos_26	0.00298545	15	3	2	60	91	83
muscle_pos_27	0.00142245	19	2.0326e-08	0.000186209	1	39	20
muscle_pos_28	91	76	6.60441e-13	35	9.53512e-05	5	28
muscle_pos_30	1.22427e-12	2	1.3028e-06	8.15371e-11	63	1	39
muscle_pos_31	7.5466e-10	8	4.16673e-09	1.65279e-08	48	3	25
muscle_pos_32	4.36382e-05	68	1.08714e-05	0.000482609	98	29	28
muscle_pos_33	0.000941733	1	0.000436704	1	0.00981566	12	73
muscle_pos_34	0.000185216	82	3.41033e-07	0.00147605	0.00024291	0.000521493	74
muscle_pos_35	81	39	7	97	0.00129986	1.72612e-05	15
muscle_pos_36	1	1	0.00372024	1	5	4	82
muscle_pos_37	0.000526967	34	1.3462e-33	4.28887e-05	1.14944e-07	9	3
muscle_pos_38	4	1	1.94414e-07	8	91	14	40
muscle_pos_39	0.00147331	1	1	0.00201531	2	2.20684e-05	7
muscle_pos_40	13	0.00603759	1.21473e-08	7	4	28	9
muscle_pos_41	78	36	8	75	6	78	68
muscle_pos_42	2	0.0022963	0.0104666	7	0.00038605	10	7
muscle_pos_43	60	74	7.02183e-10	8	1	34	13
muscle_pos_44	1.06384e-06	0.00097397	4.55662e-09	0.000468673	14	81	52
muscle_pos_46	0.000568635	5	3	0.00241619	7.93985e-06	2	36
muscle_pos_47	3.66076e-10	13	1.86379e-07	6.87455e-08	44	21	87
muscle_pos_48	14	38	0.000348699	50	1	26	1
muscle_pos_49	4.72395e-09	9	3.37715e-08	3.06272e-10	3.3378e-07	50	10
muscle_pos_50	0.000384556	69	8.63435e-06	0.00299785	0.00014494	4.44006e-05	93
muscle_pos_51	13	1	3	32	17	51	32
muscle_pos_52	55	61	20	53	4	2	80
muscle_pos_53	6.58474e-08	34	2.60995e-08	1.61065e-05	3	0.00236102	49
muscle_pos_54	0.000148845	54	1.36088e-07	0.00104002	2.93643e-07	1.34354e-08	24
muscle_pos_56	5	43	1.00945e-11	3	0.00373357	7	62
muscle_pos_57	14	99	0.000164966	28	7	16	58
muscle_pos_58	29	3	4	36	28	87	56
muscle_pos_59	3	6	1.08439e-05	3	29	53	97
muscle_pos_61	2.68057e-07	1	1.66808e-06	1.95932e-05	93	78	71
muscle_pos_62	0.0116768	3	3	3	24	1	94
muscle_pos_63	3.3816e-06	1	0.00416624	6.53079e-05	67	92	83
muscle_pos_64	6.25738e-06	2	3	7.06452e-05	28	53	80
muscle_pos_65	2.46703e-05	4.59752e-05	0.00825789	0.000378637	27	78	66
muscle_pos_67	7.92666e-06	36	0.00246077	3.81539e-05	40	32	51
muscle_pos_68	2.79276e-07	8	1	1.22951e-05	81	15	61
muscle_pos_69	1.64191e-05	90	0.00243602	5.81607e-05	6	3	68
muscle_pos_70	7.7564e-07	1	8.80973e-11	1.33473e-07	0.000118815	83	4
muscle_pos_71	6	2	1.76594e-06	3	0.00237315	61	14
muscle_pos_72	41	12	5.60119e-26	9	1.64099e-13	1	4
muscle_pos_73	21	9	7.80532e-05	15	6	67	43
muscle_pos_74	64	28	5.78982e-15	31	2	21	43
muscle_pos_75	6.17269e-06	2	2	2.52722e-06	16	70	61
muscle_pos_76	4	0.00213906	1	19	6	51	59
muscle_pos_77	8.24932e-06	23	1	4.51484e-05	77	44	77
muscle_pos_78	3.29381e-09	12	0.000140188	3.72741e-07	45	13	81
muscle_pos_79	2.6392e-06	10	1	4.41254e-08	8	0.00198546	40
muscle_pos_80	1.29422e-05	8	1.30905e-07	4.43175e-06	1	73	7
muscle_pos_81	2.56785e-08	0.000899313	4.57237e-12	1.41281e-07	40	10	67
muscle_pos_82	5.79047e-09	63	0.000106184	5.09539e-11	0.0058801	8	13
muscle_pos_83	3	2	1.06701e-08	3	1.4073e-05	13	14
muscle_pos_84	0.00157827	0.00490574	8	0.00286719	28	18	83
muscle_pos_85	4.57648e-07	65	0.00251559	3.26634e-09	5	0.0014804	53
muscle_pos_86	74	79	2.96973e-05	97	9	28	35
muscle_pos_88	1	79	14	0.00973527	76	85	71
muscle_pos_89	4	24	4.36353e-15	0.0054469	1.82955e-06	53	15
muscle_pos_90	1	0.000159104	1	4	71	10	52
muscle_pos_91	0.00161925	0.00111045	0.0021131	1	90	5	70
muscle_pos_93	1.35402e-06	0.000749591	1	1.58726e-05	32	49	93
muscle_pos_95	22	70	12	32	0.00172194	38	18
muscle_pos_96	0.00744633	1	4	1	99	12	18
muscle_pos_97	7	40	7	7	13	84	34
muscle_pos_98	7.61523e-06	68	6.44015e-29	4.92771e-07	1.9522e-21	9	24
muscle_pos_99	25	59	0.00100365	57	76	15	25
muscle_pos_100	32	85	4.77709e-09	49	82	32	47
muscle_pos_101	12	19	0.00570921	14	7	2	97
muscle_pos_102	0.000250443	67	1	0.000211005	0.00029551	81	37
muscle_pos_103	1.3076e-08	73	0.00013472	6.98784e-11	5	5	14
muscle_pos_104	18	7	1.80029e-11	72	0.00133062	14	40
muscle_pos_105	1.05647e-08	44	1	4.86212e-11	7	0.000126776	24
muscle_pos_106	31	88	0.00212462	10	4	80	25
muscle_pos_108	41	8	9.81155e-06	38	7	3	80
muscle_pos_109	22	14	1	12	75	60	31
muscle_pos_110	1	34	7.47164e-05	2	85	69	57
muscle_pos_111	0.000204809	29	1	0.000808056	60	42	58
muscle_pos_112	4.22705e-07	0.000394203	3.24125e-05	6.51311e-06	48	29	91
muscle_pos_114	0.00172961	1	3.80667e-06	2	54	15	69
muscle_pos_116	2.72015e-05	0.0122328	0.00338802	6.70252e-05	6	86	21
muscle_pos_117	1.78177e-06	52	0.000972937	5.23278e-06	93	45	96
muscle_pos_118	6.18413e-05	1	1	0.000848425	17	77	57
muscle_pos_119	0.000352106	58	1	0.000174209	15	0.00265332	85
muscle_pos_120	0.0163108	98	0.00134911	8	5	30	11
muscle_pos_121	12	66	3	24	58	21	36
muscle_pos_122	2.02051e-05	0.00671505	7	9.32177e-05	44	1	28
muscle_pos_123	10	19	2.143e-11	15	1.59356e-07	29	45
muscle_pos_124	1.55087e-08	51	0.000359911	2.19013e-10	1	29	73
muscle_pos_125	81	46	0.0271485	78	27	9	13
muscle_pos_127	3	64	1	14	41	0.00975414	32
muscle_pos_128	1.76579e-05	0.00194587	0.00226663	0.000310235	85	33	67
muscle_pos_129	2.81527e-06	0.00365707	0.000196762	3.83969e-05	21	15	40
muscle_pos_130	2.75834e-05	1	6	9.68708e-05	54	39	99
muscle_pos_131	4.33534e-07	27	1	6.70283e-06	81	14	62
muscle_pos_132	3.33745e-07	2	4.59896e-06	8.40991e-05	71	45	54
muscle_pos_133	7.67336e-08	8	0.00123592	5.97454e-05	13	11	21
muscle_pos_134	2.05352e-05	78	0.00253642	3.29326e-05	78	21	43
muscle_pos_135	2.39504e-06	23	9.42265e-08	1.79062e-06	76	7	70
muscle_pos_136	0.00082368	1	4.50111e-05	0.00158217	37	94	78
muscle_pos_137	49	9.14336e-05	1	63	91	0.00149941	66
muscle_pos_138	1	6	1.15046e-13	1	5	65	20
muscle_pos_139	5	3	0.00300897	6	40	14	78
muscle_pos_140	0.00267565	85	3	1	47	52	56
muscle_pos_142	0.00783233	11	0.00159329	0.00615201	1.91363e-05	13	33
muscle_pos_144	4.21561e-05	17	14	0.000445972	85	60	63
muscle_pos_145	7.01394e-05	0.00339966	4	0.000407483	12	26	75
muscle_pos_146	1	3	0.00589775	0.000586117	58	0.00394157	18
muscle_pos_147	0.00057525	6	7.63169e-07	2	0.00234429	5	52
muscle_pos_148	7.52709e-07	64	1.90192e-05	3.4038e-05	15	9	42
muscle_pos_149	3.02403e-05	19	7.05755e-08	0.0041359	72	52	19
muscle_pos_152	19	0.0235896	6.53013e-05	41	24	50	29
muscle_pos_153	4	99	2.88497e-06	23	0.00143772	7	100
muscle_pos_154	1.19261e-05	15	3.89335e-11	6.65212e-07	0.000194041	87	5
muscle_pos_155	88	0.0033284	1	70	28	0.00410823	38
muscle_pos_156	73	7	21	93	0.00181744	6	80
muscle_pos_157	44	51	2	56	80	48	97
muscle_pos_158	0.00119214	0.00175334	3.90183e-15	0.00705791	31	92	24
muscle_pos_159	5.92593e-06	1	4.57246e-11	1	49	61	7
muscle_pos_160	3	85	1.33737e-11	6	0.000314722	94	13
muscle_pos_161	0.00194818	40	29	0.000961217	33	15	85
muscle_pos_164	5	31	0.0036017	3	15	1	61
muscle_pos_165	73	98	1	35	78	33	57
muscle_pos_167	58	22	3.72895e-05	14	0.000417478	0.0035186	30
muscle_pos_168	0.00213736	0.000344708	0.00456967	0.00689515	28	96	83
muscle_pos_169	72	0.0160941	2.01725e-08	32	1	36	82
muscle_pos_170	0.0186538	1	0.00678419	6	79	10	19
muscle_pos_171	0.00406567	1	1	1	98	0.00963978	74
muscle_pos_172	8	18	2	5	82	87	14
muscle_pos_173	0.00173495	0.00137194	0.000163848	1	5	99	43
muscle_pos_174	2.83274e-07	0.00151548	0.00120716	6.4601e-06	99	93	95
muscle_pos_175	6.03398e-06	2	0.00159752	0.000115107	59	95	91
muscle_pos_179	8.13459e-06	22	0.0010857	0.00011404	88	74	96
muscle_pos_180	25	10	1.85997e-10	50	7	1	47
muscle_pos_182	2.88945e-05	66	8.84415e-06	0.000123735	40	17	53
muscle_pos_184	8	0.00324119	5	10	45	13	54
muscle_pos_185	1	49	0.0190862	0.00062756	49	14	94
muscle_pos_186	12	2	3	25	86	37	78
muscle_pos_187	5	2	3	2	0.00014163	36	12
muscle_pos_188	1	0.000181521	0.000268078	1	29	7	95
muscle_pos_189	5.53005e-06	0.000472109	0.0031796	6.03043e-05	29	13	66
muscle_pos_190	5.73536e-06	6.35549e-07	7.79905e-10	0.000646159	91	74	92
muscle_pos_191	5.39192e-05	5.5591e-05	9.4117e-05	0.00119001	3	25	95
muscle_pos_193	2.2399e-05	18	0.000548201	0.000594955	61	24	59
muscle_pos_194	0.000175091	7	0.000237635	0.00279054	1	58	68
muscle_pos_195	10	45	2	33	74	21	14
muscle_pos_196	0.00650786	1	13	1	99	56	60
muscle_pos_197	0.000343084	0.000390439	0.0023303	0.00270923	82	44	70
muscle_pos_198	1.58595e-07	4	0.000659616	1.15933e-06	83	57	64
muscle_pos_201	2.37109e-06	18	0.00157726	1.59288e-05	85	48	47
muscle_pos_202	9	0.00459115	0.00431788	11	5	0.000821173	45
muscle_pos_203	0.000542141	24	2.91436e-13	0.000290946	4.87774e-14	2	40
muscle_pos_204	52	68	5	79	48	87	19
muscle_pos_206	7.88046e-06	1	2.59057e-05	2.13999e-05	0.0133478	25	37
muscle_pos_207	0.000512732	0.00391529	3	0.00265783	59	97	65
muscle_pos_208	0.00565255	0.000116665	0.00428893	1	64	14	81
muscle_pos_209	2.87557e-05	2	7.36093e-05	1.40574e-05	0.000870509	31	47
muscle_pos_211	1.49857e-05	0.000931694	0.00205867	0.000622871	10	92	41
muscle_pos_212	1.23604e-05	1	0.000943629	0.000140247	85	92	59
muscle_pos_213	2.87463e-07	13	5.80726e-05	1.07373e-05	86	43	67
muscle_pos_215	6.67882e-08	0.00579741	2.48275e-05	3.9816e-06	45	44	64
muscle_pos_216	1.37697e-05	0.0141689	7.71022e-05	1.66541e-06	0.000190738	99	52
muscle_pos_217	1	1	2	1	17	0.00641602	74
muscle_pos_218	20	0.00132169	1.42818e-09	9	3	3	15
muscle_pos_220	51	31	1.58443e-07	36	71	20	67
muscle_pos_223	88	74	0.000758907	97	84	56	77
muscle_pos_224	5.13155e-08	0.00985873	0.000927505	1.32833e-06	99	78	99
muscle_pos_225	0.000153504	6	0.00212406	0.00212523	95	84	91
muscle_pos_226	7	37	1	13	8	1	90
muscle_pos_227	0.000454555	84	3.50354e-12	0.00157383	77	42	72
muscle_pos_228	5.39914e-07	2	1	1.1453e-05	16	44	97
muscle_pos_229	0.0025227	96	1.39637e-06	0.00390991	45	3	67
muscle_pos_230	2	6	0.00195827	0.0064552	9.44354e-08	22	2
muscle_pos_231	37	6	35	26	52	0.00402951	90
muscle_pos_232	16	0.00220763	9	42	0.00516963	63	60
muscle_pos_233	71	0.00872821	1.29495e-06	72	0.00131497	12	75
muscle_pos_234	3	99	3.7015e-06	5	98	89	43
muscle_pos_238	2.08897e-06	57	3.32788e-05	2.60086e-06	3	76	20
muscle_pos_239	98	85	16	42	1	15	16
muscle_pos_240	29	21	5.92423e-06	13	0.00589197	40	0.00507305
muscle_pos_241	1.08282e-05	6	1.91217e-05	0.000419468	67	98	47
muscle_pos_242	1.06237e-05	49	4.55306e-08	4.82361e-05	85	40	54
muscle_pos_243	0.000220583	47	9.63713e-06	1	0.00596756	12	19
muscle_pos_244	39	5	2	22	0.00121052	15	74
muscle_pos_245	0.000366546	3	0.00214231	8.10698e-05	3.65752e-07	4	1
muscle_pos_246	2	12	70	0.00329006	7	0.00376212	37
muscle_pos_247	26	59	0.000256527	36	0.000683071	14	32
muscle_pos_248	0.00384466	0.00904822	0.00138365	0.0035727	10	83	51
muscle_pos_249	1.47168e-05	12	0.000471702	1.43823e-05	0.0031069	84	82
muscle_pos_250	0.00933889	5	19	0.00333463	2.17442e-05	1	1
muscle_pos_251	19	63	2	16	21	9	53
muscle_pos_252	7.71238e-06	14	7.94978e-05	2.42944e-06	8.22729e-09	30	3
muscle_pos_253	7	81	78	6	55	1.91232e-05	99
muscle_pos_254	3	10	3	0.00917047	3.80958e-06	6	18
muscle_pos_255	3	4	2	0.00498519	5.25636e-07	12	4
muscle_pos_256	13	6	31	0.0321642	0.0027336	2	12
muscle_pos_258	2	5	7	0.00598936	2.28543e-05	44	6
muscle_pos_259	20	0.000464982	8	10	4	0.000871555	54
muscle_pos_261	9	0.0128937	20	5	12	3.04473e-05	65
muscle_pos_262	3.99809e-05	94	46	6.55213e-05	29	0.00190035	7
muscle_pos_263	0.00258569	2	0.00280096	0.000628751	9.72714e-08	10	0.00870073
muscle_pos_264	55	9	8	87	1	50	43
muscle_pos_266	28	63	5	11	31	49	42
muscle_pos_267	93	61	6.3384e-07	89	59	71	42
muscle_pos_268	68	0.0223887	16	77	32	68	51
muscle_pos_269	0.00233571	0.0203524	9.61912e-05	1	4	4	31
muscle_pos_270	0.00213406	5	5	0.00464575	67	8	75
muscle_pos_271	1	31	2	6	96	33	7
muscle_pos_273	0.0146738	21	4	4	89	65	34
muscle_pos_275	0.00066531	1	3	0.00389292	44	85	88
muscle_pos_276	2.27611e-05	5	1	0.000115861	84	28	70
muscle_pos_278	0.000152319	61	1	3.93624e-05	97	21	79
muscle_pos_280	1.72058e-06	6	7.9554e-06	9.40716e-05	3	33	73
muscle_pos_281	3.04396e-09	0.0167921	2.20179e-06	1.45793e-08	0.000456618	40	52
muscle_pos_282	3.98258e-06	74	0.000265248	0.000103894	44	17	94
muscle_pos_283	4	2	2	2	3	61	25
muscle_pos_284	19	9	7	25	6	64	61
muscle_pos_285	8.86733e-05	0.000927042	0.00019962	0.000447534	0.0184558	10	55
muscle_pos_286	12	3	32	9	1	6	81
muscle_pos_287	6	0.00327873	0.00023447	8	9	87	56
muscle_pos_292	0.00647967	0.0018069	0.000270307	6	42	25	36
muscle_pos_293	95	69	3	80	0.00735824	41	43
muscle_pos_294	1.72176e-05	0.00352499	0.00217692	1.6337e-05	1	55	58
muscle_pos_295	2.33849e-08	0.000133055	4.41411e-06	9.70223e-07	26	30	80
muscle_pos_296	2.6893e-06	31	0.00547531	5.07649e-06	16	99	34
muscle_pos_297	0.000669884	3	0.000684516	5.06624e-05	5	60	27
muscle_pos_298	1.16815e-06	22	2	8.61438e-08	9	0.000274348	23
muscle_pos_299	56	0.0224581	1	36	23	0.00850052	35
muscle_pos_300	2.22733e-08	72	0.00596664	1.62204e-10	4	1	36
muscle_pos_301	6	3	0.000906531	7	15	0.00202073	60
muscle_pos_303	2	4	5.19856e-07	11	34	36	65
muscle_pos_304	0.00853211	5	1	1	53	62	41
muscle_pos_305	1	55	14	1	95	83	37
muscle_pos_306	83	8	1	92	4	73	72
muscle_pos_308	9.82109e-07	1	0.00393396	2.38364e-06	9	94	69
muscle_pos_309	1.0467e-06	0.00334383	1.99854e-09	8.31469e-05	1	5	13
muscle_pos_310	6.83068e-05	0.00215531	0.00133787	0.000907715	64	68	100
muscle_pos_311	0.000122856	45	0.000168673	0.00268269	9	18	63
muscle_pos_312	7.31606e-08	0.000329063	9.36226e-05	1.34691e-05	55	94	79
muscle_pos_314	3.41885e-08	6	0.00011036	9.65632e-07	83	37	63
muscle_pos_316	14	27	0.00173195	52	1.99553e-06	77	2
muscle_pos_317	6.33134e-06	90	3.97908e-05	6.53366e-05	51	29	29
muscle_pos_318	0.0104946	0.000942514	2.12328e-13	0.00686599	3.97942e-05	10	62
muscle_pos_319	0.000272379	45	3	5.21151e-05	57	0.00179065	82
muscle_pos_320	1.82709e-07	60	7.70093e-10	1.71233e-09	21	7	28
muscle_pos_321	21	1	3	13	4	0.000153431	85
muscle_pos_322	1	1	7.76359e-06	0.000319327	2	82	31
muscle_pos_323	4.05323e-05	5	2	3.26639e-06	18	0.00317998	2
muscle_pos_324	48	66	71	50	76	74	72
muscle_pos_325	1.18968e-05	25	7	4.27806e-06	53	0.000573578	15
muscle_pos_326	5	32	8	21	91	0.000169812	87
muscle_pos_327	7.79724e-08	24	5.8645e-07	5.8737e-10	0.000665093	17	6
muscle_pos_329	1.82765e-06	50	2.19357e-08	1.74697e-08	1	37	33
muscle_pos_330	20	36	2	6	43	0.0448854	31
muscle_pos_331	0.000235982	89	1	2.15389e-05	78	0.0151464	34
muscle_pos_333	1.40446e-07	56	2.82151e-05	2.72411e-09	0.00217239	5	21
muscle_pos_334	6.85605e-08	2	2	1.19507e-07	9	1	42
muscle_pos_335	1.31954e-09	60	0.000742204	8.65772e-11	1	11	45
muscle_pos_338	0.000135485	0.00339992	1	0.00040812	9	8	19
muscle_pos_339	0.00453839	1	0.00016115	1	83	56	58
muscle_pos_340	3.22628e-09	83	0.00294116	3.98708e-11	2	0.000246202	29
muscle_pos_341	0.000772505	29	0.000408284	0.00024066	94	41	21
muscle_pos_342	84	4	7.52399e-06	57	69	0.0040125	83
muscle_pos_343	38	14	1.94409e-08	44	2	49	10
muscle_pos_344	76	38	1	46	50	9	11
muscle_pos_345	6	70	1.55665e-06	21	14	0.00374682	15
muscle_pos_346	54	2	3.56624e-06	85	23	17	96
muscle_pos_347	14	10	4.53081e-07	17	48	4	61
muscle_pos_350	1	4	3.38356e-06	2	7	23	75
muscle_pos_351	0.0109479	8	2	2	23	62	16
muscle_pos_352	56	6	1.35277e-10	24	0.00439944	28	32
muscle_pos_353	16	1	0.00102468	25	34	49	65
muscle_pos_354	0.000403387	1	6.01803e-05	5.73173e-05	7	66	74
muscle_pos_355	0.000680064	0.000394094	0.000831961	2	88	3	68
muscle_pos_356	0.00397207	7.96618e-05	0.000771128	3	32	1	56
muscle_pos_357	4.98443e-05	1	1	0.00011616	20	45	40
muscle_pos_358	3	77	1.88896e-06	34	30	21	7
muscle_pos_359	0.0038398	3.89814e-05	1	1	23	31	71
muscle_pos_360	0.000350328	2	2.86085e-05	0.00060354	4	52	90
muscle_pos_361	1.30229e-07	0.000176407	3.40234e-05	4.29046e-06	28	28	76
muscle_pos_362	6.23115e-07	6.83441e-05	6.29339e-06	2.51552e-05	49	17	90
muscle_pos_363	3.09625e-06	3	1	6.27554e-05	9	42	81
muscle_pos_364	8.61101e-07	22	3.24886e-08	0.00010553	99	69	40
muscle_pos_365	9.71193e-07	1	1	7.30713e-07	0.00437685	80	18
muscle_pos_366	0.000160593	1	0.00114455	0.000876066	0.0220942	10	86
muscle_pos_367	27	84	2	24	39	6	65
muscle_pos_368	1	0.00128431	0.00052008	3	40	1	100
muscle_pos_370	77	16	1.46664e-07	25	20	12	24
muscle_pos_371	0.00920202	49	0.00116146	0.0215396	0.000585442	4	27
muscle_pos_372	8.83009e-06	0.00403645	0.000545342	0.00014458	79	40	78
muscle_pos_373	0.000127118	0.00161503	2	0.00116452	18	52	58
muscle_pos_376	1	36	1.07017e-06	17	0.00242596	9	81
muscle_pos_377	4.56284e-05	16	0.000545255	0.000290305	17	41	20
muscle_pos_378	67	36	2.63855e-08	94	18	3	60
muscle_pos_382	42	29	3.5398e-08	99	2	36	14
muscle_pos_383	7.12261e-07	1	1	4.75739e-06	18	57	64
muscle_pos_384	2	1	5.46437e-07	0.00287526	0.00256986	65	4
muscle_pos_387	0.00465414	23	3.83625e-07	6	80	32	39
muscle_pos_388	3.41092e-05	7.29884e-05	3.71181e-05	0.00067866	88	35	93
muscle_pos_389	7	44	2.16547e-05	33	0.000722214	2.41376e-05	19
muscle_pos_390	0.000272636	11	1	0.00131909	96	69	24
muscle_pos_391	2.36299e-05	41	0.00268248	1.05435e-05	0.00586578	55	15
muscle_pos_392	1.92237e-08	9	1.05222e-07	1.70483e-07	6	91	86
muscle_pos_393	2	38	1	7	4	63	57
muscle_pos_394	4	1	1	2	38	7	10
muscle_pos_395	4	92	7.25211e-08	0.0135653	3	24	76
muscle_pos_396	28	85	0.000453648	28	47	6	65
muscle_pos_397	5.38966e-05	20	2	1	12	1	51
muscle_pos_402	0.00350251	56	0.00240341	0.000983239	14	85	54
muscle_pos_403	8.99481e-05	2	3	0.000232002	27	69	48
muscle_pos_404	0.0125775	2	2	6	53	42	70
muscle_pos_406	1.1753e-05	27	7.8988e-06	0.000727208	80	57	53
muscle_pos_407	1.06288e-05	9	0.00277979	7.52378e-05	20	50	61
muscle_pos_408	2.43988e-07	2	4.16059e-06	2.11148e-05	81	77	98
muscle_pos_409	7.16198e-08	60	0.000105932	1.1736e-06	32	0.0149222	92
muscle_pos_410	1	0.00509591	3	1	62	20	76
muscle_pos_411	8	14	1.16461e-38	0.00570987	1.9792e-05	23	27
muscle_pos_412	3	23	0.000607652	2	28	37	83
muscle_pos_413	3	0.0088817	1	3	43	35	64
muscle_pos_414	11	0.00192674	0.00242529	8	31	2	96
muscle_pos_415	1	59	6.88023e-05	0.000726487	0.000128342	3	14
muscle_pos_417	0.00175905	1	0.0258016	2	40	56	70
muscle_pos_419	50	58	3.17019e-06	52	1	77	29
muscle_pos_420	0.00113875	3	2	1	16	49	53
muscle_pos_422	1.81019e-06	6	4	3.12499e-06	8	53	66
muscle_pos_423	2.36653e-08	3	3.48846e-06	1.42165e-06	95	72	100
muscle_pos_424	41	12	0.00323231	40	0.00164368	0.000893131	53
muscle_pos_425	35	2	0.00131352	44	86	10	13
muscle_pos_426	12	52	1	9	25	24	100
muscle_pos_427	26	41	0.000236633	27	6.80819e-07	5.20497e-06	56
muscle_pos_428	13	46	0.000324812	8	99	33	96
muscle_pos_430	2	13	0.000805311	6	47	19	76
muscle_pos_432	3.06496e-05	13	10	0.000143909	40	60	52
muscle_pos_433	0.000929298	1	0.00190207	1	57	22	40
muscle_pos_435	1.4858e-05	83	0.0002101	0.000155047	70	31	79
muscle_pos_436	2	1	3	6	10	10	15
muscle_pos_438	0.0385237	10	1	0.00662078	47	72	0.0244992
muscle_pos_439	0.000122947	0.00127295	1.64672e-07	0.000250118	3	27	28
muscle_pos_440	1.05597e-05	1	3.79855e-12	7.56152e-07	1	1	33
muscle_pos_441	35	0.00273602	0.000305316	29	81	22	74
muscle_pos_442	3	0.000686988	2	6	11	58	89
muscle_pos_443	94	38	0.000638972	65	6	4	94
muscle_pos_444	0.000624012	0.0168233	15	0.000505059	72	93	31
muscle_pos_445	0.0142565	0.000373137	0.000648246	5	94	1	43
muscle_pos_447	1.23719e-07	0.00544112	7.71374e-05	1.72481e-05	99	96	52
muscle_pos_448	6.98811e-06	7	1.4247e-05	0.000479885	26	60	59
muscle_pos_449	1	11	3.77527e-12	2	77	59	0.0135488
muscle_pos_451	1.77725e-08	40	0.000310511	3.11657e-10	19	0.000688105	18
muscle_pos_452	0.0117291	0.00525865	5	1	94	31	76
muscle_pos_453	91	23	7	71	0.0104523	30	18
muscle_pos_454	0.00899277	1	0.00306943	2	13	0.00919309	98
muscle_pos_455	0.000185607	1	13	0.00239384	39	91	88
muscle_pos_456	3	60	0.00369816	8	72	72	44
muscle_pos_457	1.06266e-08	83	1.49926e-10	1.47194e-10	5	13	8
muscle_pos_458	4	7	12	21	58	41	27
muscle_pos_459	3.6304e-07	53	1.73708e-06	3.2789e-09	66	0.0118359	34
muscle_pos_460	9.61642e-06	8	1.37947e-14	3.16943e-05	1.44663e-05	0.00269894	85
muscle_pos_462	7.40617e-06	4	1.50324e-12	3.77462e-07	6	42	6
muscle_pos_463	53	7	0.0112043	62	38	17	17
muscle_pos_464	9.58607e-06	2	1	1.27465e-05	3	54	7
muscle_pos_465	1	0.0232945	5.09752e-07	4	3	37	83
muscle_pos_466	37	5	0.0241506	53	3	41	38
muscle_pos_467	4	0.00035329	2.98244e-06	26	20	13	17
muscle_pos_468	25	49	0.000380397	17	46	8	45
muscle_pos_469	3	4.39092e-05	7.86952e-05	11	26	90	62
muscle_pos_470	1	70	4	0.0041991	4	2	59
muscle_pos_472	4	8	6.31672e-11	48	1	95	82
muscle_pos_474	0.0022697	0.00250482	0.00016099	1	87	24	87
muscle_pos_475	5	30	4.20277e-07	49	2	82	53
muscle_pos_477	0.000143298	5	0.000550397	0.00685668	52	90	67
muscle_pos_478	93	86	1	42	0.00458124	50	6
muscle_pos_479	0.00017745	22	1	0.000382467	53	97	46
muscle_pos_480	17	40	0.00365468	39	0.000136376	28	19
muscle_pos_481	6.87698e-05	5	0.00207849	0.000401403	0.00389024	3	24
muscle_pos_482	25	3	0.00224788	11	41	27	13
muscle_pos_483	8	0.000755286	0.00323699	10	8	49	83
muscle_pos_484	36	42	9	24	72	88	82
muscle_pos_485	0.00109881	0.00064951	3.82831e-06	2	88	2	73
muscle_pos_486	2.38704e-08	0.00569795	0.000176595	1.8885e-07	1	44	99
muscle_pos_487	0.00202383	50	0.000278979	0.0230875	4	1	65
muscle_pos_488	2.86381e-05	0.00129233	0.000193546	0.00105959	25	91	86
muscle_pos_489	0.000753594	47	7.1589e-07	5.73361e-05	7.68474e-11	80	49
muscle_pos_490	3	6	2	27	16	26	94
muscle_pos_491	0.00416413	3	17	0.00684584	97	36	63
muscle_pos_492	0.00341913	0.00738821	1	1	10	26	50
muscle_pos_493	26	99	5.62512e-05	15	0.000561468	67	12
muscle_pos_495	1	0.0260828	7.79081e-10	5	13	33	36
muscle_pos_496	1	3	0.00110572	0.0188734	66	0.000903489	96
muscle_pos_497	5	24	0.000136909	8	3	6	68
muscle_pos_498	1	2	9.18319e-20	63	22	23	97
muscle_pos_500	1	2	1	5	52	45	47
muscle_pos_501	15	70	4.463e-13	98	16	70	78
muscle_pos_502	17	3	2.3706e-11	2	1	30	58
muscle_pos_503	0.00240044	23	3	1	74	52	11
muscle_pos_504	5.66442e-06	0.00155212	1	4.27027e-05	76	88	74
muscle_pos_505	4.81368e-07	2	0.000504452	2.13642e-06	11	77	40
muscle_pos_507	8.28945e-06	1	0.00247751	0.000208994	43	61	78
muscle_pos_509	1	30	9	0.00488906	36	0.0016045	3
muscle_pos_510	26	7	6.35088e-08	53	50	1	33
muscle_pos_511	9.16688e-05	2	2.76637e-07	7.78588e-05	34	0.0017317	77
muscle_pos_512	7	1	0.00388245	21	6	53	89
muscle_pos_513	0.000930449	0.000857259	0.000428107	1	99	5	35
muscle_pos_514	0.0074457	24	0.00149218	16	47	46	22
muscle_pos_515	4.58153e-07	1	1	1.06146e-05	92	58	97
muscle_pos_517	8	59	3	8	49	80	54
muscle_pos_518	0.000953211	67	4.5713e-11	3.69302e-05	14	16	0.0137433
muscle_pos_519	1	0.00831779	1.96357e-05	0.00219435	83	33	0.00190095
muscle_pos_520	15	47	3	12	0.000587853	43	62
muscle_pos_521	0.000626552	13	0.00177387	2.4091e-05	0.000228626	8	32
muscle_pos_522	92	71	2.82508e-05	65	0.00233974	59	32
muscle_pos_523	60	8	1	65	21	45	48
muscle_pos_525	0.00188834	2.87778e-05	1.03998e-06	5	77	1	73
muscle_pos_526	6.12421e-07	0.0015971	2.22551e-05	5.14017e-05	62	37	54
muscle_pos_527	4.43186e-05	2.81875e-06	5.2743e-08	0.0018447	92	7	79
muscle_pos_528	3.06972e-06	35	2	9.78654e-06	43	20	90
muscle_pos_529	2	0.000850174	0.00502776	9	59	23	88
muscle_pos_530	2	5	3	7	21	67	55
muscle_pos_532	74	13	0.00241439	59	27	26	50
muscle_pos_533	51	2	55	63	52	4	58
muscle_pos_534	70	18	8	80	28	2	39
muscle_pos_537	96	1	4.67609e-06	49	1.01521e-07	4	86
muscle_pos_539	2	0.00627284	3.56106e-06	1	2	13	80
muscle_pos_540	4	95	2.62435e-07	29	0.00281687	4	44
muscle_pos_541	6.71952e-07	0.0100143	2	7.97001e-06	69	99	76
muscle_pos_542	6.81539e-07	0.0017097	6.3759e-08	0.000774509	14	63	70
muscle_pos_544	4	0.000577118	1.028e-13	49	8.32418e-05	77	62
muscle_pos_545	9	0.000217443	0.00107519	40	5	0.0129883	65
muscle_pos_546	30	2	1.60854e-07	22	73	10	13
muscle_pos_547	0.0104421	67	2	0.00360947	5	1	59
muscle_pos_548	10	31	0.00315409	16	7	64	44
muscle_pos_549	55	25	1.67425e-09	60	18	28	50
muscle_pos_551	1	92	0.00357845	0.0067466	51	60	66
muscle_pos_552	1.87328e-07	0.00935512	0.000500901	2.43802e-07	15	92	96
muscle_pos_554	2.92637e-07	59	0.00091233	2.38933e-08	0.00310687	40	94
muscle_pos_555	2	3	3	2	0.0143602	71	70
muscle_pos_556	1.10738e-06	2	0.000211285	0.000122359	41	60	46
muscle_pos_557	2	13	7.38429e-12	10	90	13	0.00298793
muscle_pos_558	1.80865e-05	47	0.000131615	0.000251799	73	46	49
muscle_pos_559	99	19	3.80339e-10	90	63	36	35
muscle_pos_560	80	2	1.82722e-11	18	6.32856e-07	91	66
muscle_pos_561	8	31	9.33476e-09	7	20	80	75
muscle_pos_562	2	39	1	0.0102892	98	92	59
muscle_pos_564	66	52	0.000762815	86	18	2	32
muscle_pos_565	0.00244967	53	1	0.00820887	32	95	65
muscle_pos_566	0.00276483	43	4	0.00256072	89	79	82
muscle_pos_568	0.000509106	4.88876e-05	5.47112e-07	1	73	2	79
muscle_pos_569	2.98479e-06	27	1	4.33278e-06	20	59	76
muscle_pos_570	3.36412e-05	61	0.00073962	5.29703e-05	64	31	51
muscle_pos_571	3.61795e-08	30	0.000163439	3.99247e-07	94	16	56
muscle_pos_572	2	0.00575089	13	4	10	13	69
muscle_pos_573	36	10	9	33	23	25	12
muscle_pos_574	0.00073637	66	6.19177e-06	0.00795481	37	60	26
muscle_pos_576	1.9156e-07	2	8.51096e-06	3.20281e-08	1.35234e-05	36	40
muscle_pos_577	42	10	6	78	1	6	22
muscle_pos_578	1	1.806e-06	3.05543e-11	14	26	45	53
muscle_pos_579	10	0.00178887	0.000117854	4	0.0145127	1	43
muscle_pos_580	0.00575412	0.0090319	12	0.00552106	22	50	30
muscle_pos_581	10	14	0.000352091	14	54	90	62
muscle_pos_582	0.000150177	68	7.47386e-07	0.000120401	3.29572e-08	44	86
muscle_pos_583	64	28	0.000449692	61	0.000143195	0.000359684	2
muscle_pos_584	0.00432196	16	2	2	19	92	38
muscle_pos_586	4	0.000215408	0.00149824	9	18	1	44
muscle_pos_587	1	1	0.0019889	6	31	45	65
muscle_pos_588	0.00166226	31	14	0.0012216	76	91	36
muscle_pos_589	0.005597	0.00578409	0.000310446	2	59	17	52
muscle_pos_592	3.30625e-08	9	0.000213359	6.11322e-08	17	29	81
muscle_pos_593	2.23014e-07	36	3.75289e-06	6.33598e-06	16	74	53
muscle_pos_594	1	69	1	6	4	28	10
muscle_pos_595	3.85238e-06	22	8.24854e-16	2.87279e-07	8.27928e-06	99	8
muscle_pos_596	34	68	2	18	0.00161691	8	12
muscle_pos_597	0.00225553	0.00201646	0.00130735	0.0111569	93	8	58
muscle_pos_598	66	42	0.00526907	71	1	7	3
muscle_pos_599	13	2	2	15	20	42	73
muscle_pos_600	4	25	71	6	98	3	32
muscle_pos_601	74	5	6	57	93	6	95
muscle_pos_602	0.000789442	2.08296e-06	4.84687e-05	0.0221998	12	14	66
muscle_pos_603	2.92912e-09	4	1	6.0061e-08	10	34	88
muscle_pos_604	0.00020947	2	0.00380414	0.00227917	89	34	85
muscle_pos_605	1.03295e-07	0.00812602	1	3.09545e-07	85	91	95
muscle_pos_608	3.84434e-06	40	0.00214054	2.04021e-05	80	44	97
muscle_pos_609	1	51	0.00033908	7	99	57	7
muscle_pos_610	32	7	2.55536e-06	53	14	46	2
muscle_pos_611	64	98	5.0111e-05	82	4.84201e-09	12	21
muscle_pos_612	1.70576e-08	14	3.27108e-07	3.23255e-05	47	1	46
muscle_pos_613	14	2	2	18	20	23	16
muscle_pos_615	3	0.00157427	8.04246e-14	82	0.00797395	53	53
muscle_pos_616	0.000853529	56	1	1	26	55	57
muscle_pos_617	5	0.0128779	20	16	8.98657e-08	37	27
muscle_pos_618	65	0.0264901	7.00432e-07	88	56	4	73
muscle_pos_619	9	3	2.68841e-05	17	13	52	100
muscle_pos_620	64	21	0.000791342	86	2	75	35
muscle_pos_621	0.00353883	2	3	2	71	6	41
muscle_pos_622	8	26	2	6	88	64	13
muscle_pos_623	0.00718933	26	9.64011e-07	2	1	29	41
muscle_pos_624	2.15262e-05	19	2.45749e-08	0.0039978	0.00526865	74	7
muscle_pos_625	2.51371e-10	5	1.77153e-07	9.34688e-09	42	6	19
muscle_pos_626	0.00108601	27	6.5709e-27	3.84876e-05	1.1893e-10	14	91
muscle_pos_627	11	82	1	3	0.00123192	9	57
muscle_pos_628	1.5083e-06	30	5	2.54512e-05	77	71	66
muscle_pos_629	60	1.94139e-05	0.00641656	51	37	0.00309591	15
muscle_pos_630	3	7	6.4938e-06	0.000821578	1	63	6
muscle_pos_631	3	1	0.0159038	13	79	0.0388477	81
muscle_pos_632	0.00224641	0.0016527	0.0112218	1	0.00521312	40	78
muscle_pos_634	0.000290474	18	2.05107e-07	2	29	18	31
muscle_pos_636	7.77231e-13	3	2.86032e-10	3.77127e-12	8	46	24
muscle_pos_637	2.22242e-07	12	0.000398585	1.77518e-06	38	93	72
muscle_pos_638	8.68244e-09	47	4.47052e-09	5.94363e-08	18	17	47
muscle_pos_639	0.000367643	38	0.000114095	0.0024377	16	9	21
muscle_pos_640	2	68	1	0.0021334	14	0.000859369	41
muscle_pos_641	43	22	1	42	14	95	25
muscle_pos_642	23	63	9.7993e-05	15	1	33	83
muscle_pos_643	0.00112055	0.00315765	3.65948e-05	3	37	2	27
muscle_pos_644	0.000657243	1	0.00131658	0.00236813	28	76	95
muscle_pos_645	3	42	1	3	1	91	28
muscle_pos_647	0.000116754	1	0.000244333	0.0018293	0.00522221	55	100
muscle_pos_649	0.000729759	1	0.00229805	0.0039854	81	100	41
muscle_pos_651	8.93275e-11	7	5.91453e-09	8.81824e-11	33	20	13
muscle_pos_653	5.41326e-10	49	0.000401644	2.01913e-09	1	58	86
muscle_pos_654	0.000168849	20	0.00020631	0.00161981	100	29	18
muscle_pos_655	1.0313e-10	0.00214158	1.19669e-08	3.51226e-08	16	17	17
muscle_pos_656	8.68341e-09	13	2.97505e-07	5.78935e-06	70	0.000546639	72
muscle_pos_659	0.000834186	24	2	0.000951439	45	43	64
muscle_pos_660	0.00217321	3	0.00695907	0.00954697	86	21	52
muscle_pos_661	0.0124325	84	2	1	62	29	30
muscle_pos_664	1.05143e-06	0.00137639	9.16416e-06	6.20711e-05	95	33	61
muscle_pos_665	4.34401e-05	6	5.39606e-08	0.00302656	41	28	40
muscle_pos_666	6.01554e-07	28	0.000125172	7.66112e-05	47	40	82
muscle_pos_668	0.00027827	68	1.88375e-15	9.06974e-06	1.05264e-13	19	8
muscle_pos_669	0.00029684	0.017145	0.00435417	0.00122312	56	11	91
muscle_pos_670	5	9	1	18	5	59	74
muscle_pos_671	0.00488909	0.00130427	0.000463937	1	83	3	50
muscle_pos_672	10	7	0.00323611	10	65	74	81
muscle_pos_673	75	2	2.4778e-06	33	1	0.00012871	8
muscle_pos_674	66	1	5	80	1	66	45
muscle_pos_675	57	15	2	100	0.00409734	16	23
muscle_pos_676	5	95	0.000474902	3	0.00465265	39	5
muscle_pos_678	77	52	0.00414291	95	8.16274e-05	47	59
muscle_pos_679	79	30	2.50345e-08	57	4	50	18
muscle_pos_681	7.05494e-07	1	1.74833e-07	2.93142e-06	8	34	20
muscle_pos_682	6.38292e-07	0.00206699	7.72881e-06	4.00806e-05	25	57	89
muscle_pos_683	6.4988e-07	8	3	3.24661e-06	33	35	63
muscle_pos_684	1	12	2.1472e-06	7	1	12	25
muscle_pos_685	0.000179089	34	1.19991e-11	0.000281648	63	55	64
muscle_pos_686	1.75449e-09	42	1.67406e-06	7.46898e-08	90	5	50
muscle_pos_687	36	18	9.63044e-05	67	2	24	1
muscle_pos_688	10	4	7.31464e-63	1	1.07808e-05	13	52
muscle_pos_689	5	29	6.03006e-05	2	4.04865e-05	11	23
muscle_pos_690	40	10	1.22592e-07	63	4.70393e-05	15	49
muscle_pos_691	1	0.000261238	1	6	12	3	70
muscle_pos_692	0.000521364	1	2	0.00222931	17	65	86
muscle_pos_694	0.000269108	0.000843229	0.00924788	0.0023218	0.00100323	18	74
muscle_pos_696	0.00780114	1	0.000385939	0.0464095	8	43	95
muscle_pos_697	4.7488e-11	2	4.31421e-08	7.3214e-08	6	11	61
muscle_pos_700	6.47731e-10	0.000341004	5.37541e-08	1.53835e-07	64	33	89
muscle_pos_701	1.7117e-07	0.00778126	1	1.80963e-06	41	71	94
muscle_pos_702	1.42606e-09	31	4.06518e-05	3.42171e-09	7	11	49
muscle_pos_703	8.80337e-08	7	1.06782e-05	2.96448e-05	7	31	72
muscle_pos_704	7.39898e-05	99	9.98578e-06	0.000246502	86	81	41
muscle_pos_705	0.000327972	40	6.49856e-09	6.59103e-05	1.85667e-13	41	46
muscle_pos_706	0.000296863	1	1	0.0015355	31	30	91
muscle_pos_707	30	3	6.2524e-18	1	3.78558e-07	16	7
muscle_pos_708	0.00415909	0.000413534	7.90422e-13	1	0.00291562	0.0042426	14
muscle_pos_709	2	95	6.02727e-07	1	0.000702023	23	59
muscle_pos_710	0.00233487	84	1.55644e-09	0.0015734	0.00199207	10	62
muscle_pos_711	0.000181856	0.00179048	1.6572e-15	0.000518188	0.00198493	2	48
muscle_pos_712	14	73	3.13629e-10	18	70	25	91
muscle_pos_713	15	20	1.84451e-10	4	0.000195561	37	15
muscle_pos_714	0.00412554	17	1.96599e-10	1	1	21	11
muscle_pos_715	2.74791e-05	1	8.6579e-05	0.000213818	28	70	32
muscle_pos_716	91	3	0.00045307	71	27	10	93
muscle_pos_720	0.00314806	66	1	0.00918073	98	46	39
muscle_pos_723	9	21	1.54317e-07	32	0.00524925	0.0002336	30
muscle_pos_724	0.00139028	1.21354e-05	0.000136172	1	23	2	79
muscle_pos_726	5	32	3.92839e-08	0.0132325	1	58	30
muscle_pos_727	11	36	0.000924634	46	30	18	26
muscle_pos_728	0.00234158	1	3.28608e-06	3	81	95	33
muscle_pos_729	1.08918e-10	2	2.02985e-06	1.03325e-09	9	100	56
muscle_pos_730	3.21229e-11	0.0113355	7.46308e-09	2.55548e-09	17	52	88
muscle_pos_731	86	0.0212094	1.18859e-06	52	9	1	51
muscle_pos_732	2	25	1.17022e-10	0.00590082	2	55	39
muscle_pos_733	27	94	3	16	15	90	67
muscle_pos_734	0.00378074	23	3.14023e-12	0.00331919	0.00135895	11	72
muscle_pos_737	40	3	1.98292e-09	38	4	1	54
muscle_pos_738	24	2	2.72704e-07	62	48	7	38
muscle_pos_739	45	17	1.61582e-08	12	4	99	42
muscle_pos_741	5.63269e-09	0.00591746	6.19063e-06	1.58145e-08	15	91	39
muscle_pos_742	8.80705e-07	61	3.88564e-06	1.65471e-06	69	22	86
muscle_pos_743	1.8975e-08	2	1.98079e-05	7.73835e-07	70	51	87
muscle_pos_744	0.00297329	1	11	0.00655251	51	15	48
muscle_pos_745	2.44037e-05	3	9.39691e-12	1.77904e-05	1.43974e-06	3	76
muscle_pos_746	2	8	4.6136e-08	0.00371651	0.0538008	53	2
muscle_pos_747	13	11	1.02003e-06	11	3	96	61
muscle_pos_748	64	20	1	100	98	50	23
muscle_pos_749	9.62311e-06	0.00199586	0.000739399	0.000194904	73	27	67
muscle_pos_751	7.35562e-07	0.000905117	3	1.40675e-05	24	26	93
muscle_pos_752	2.99829e-06	6.76429e-06	2.22974e-06	5.10238e-05	40	93	55
muscle_pos_756	45	7	0.00125056	90	9.09089e-05	9	8
muscle_pos_757	19	10	1	62	1	1	10
muscle_pos_758	1.67681e-05	3	2	8.03544e-05	62	15	39
muscle_pos_759	0.000886529	0.000664288	0.000233468	1	4	99	35
muscle_pos_760	0.00362898	0.00174601	4	1	57	100	90
muscle_pos_761	12	9	2.22886e-14	11	81	96	32
muscle_pos_762	15	1	3.97845e-07	85	1	18	53
muscle_pos_763	53	3	0.00164191	88	0.00551608	72	66
muscle_pos_766	89	76	11	68	4	1	67
muscle_pos_767	67	63	0.00391376	19	17	26	71
muscle_pos_768	0.00319034	0.000194457	8.72258e-06	1	2	31	97
muscle_pos_770	6.42506e-07	3	3.26784e-05	3.45985e-06	99	92	73
muscle_pos_771	6	83	0.000486975	29	11	58	13
muscle_pos_772	5.99094e-09	12	1.03526e-05	1.00221e-08	7	47	75
muscle_pos_773	6.46199e-09	72	7.66883e-05	2.35694e-07	22	0.000232439	55
muscle_pos_774	1	7	1	0.00255822	22	53	23
muscle_pos_775	0.000810668	6.58813e-05	1	0.00109311	6	27	54
muscle_pos_776	0.00345543	2	5.05067e-05	1	1	83	94
muscle_pos_777	0.000779148	2	0.000421186	0.000996302	7	21	40
muscle_pos_779	23	70	0.000712662	22	17	6	47
muscle_pos_781	6	0.00215303	0.0011349	15	1	81	92
muscle_pos_782	0.00233407	0.00237981	0.0040783	1	46	7	32
muscle_pos_783	0.00191926	0.00151142	3	2	10	54	92
muscle_pos_786	22	8	1.20857e-11	89	0.000352978	19	36
muscle_pos_787	3.95767e-06	43	9.17221e-06	3.57386e-05	56	70	45
muscle_pos_788	0.000603352	30	8.83989e-08	0.00125336	75	40	66
muscle_pos_789	10	24	1	9	14	87	3
muscle_pos_790	1.33491e-09	0.00668992	2.73834e-11	9.23462e-12	0.000116459	29	2
muscle_pos_791	10	42	0.00348442	14	32	12	62
muscle_pos_792	0.00289318	0.000306107	9.65543e-05	0.000770764	14	90	56
muscle_pos_794	81	5	5.07845e-07	32	51	91	62
muscle_pos_797	82	44	2.73793e-08	62	4	0.0015024	0.00216229
muscle_pos_798	6	23	0.00288101	32	0.0403044	58	79
muscle_pos_800	4.86261e-07	4	0.000129714	5.0343e-07	4	49	88
muscle_pos_802	6	69	3.32775e-10	29	47	2	95
muscle_pos_803	34	0.00958472	1.70503e-06	89	19	45	53
muscle_pos_804	1.92766e-07	26	7.66734e-06	1.13133e-05	46	36	67
muscle_pos_807	3.17779e-07	1	0.00273844	1.66233e-06	9	32	53
muscle_pos_810	0.000898153	20	7.51614e-06	0.00760859	2	6	19
muscle_pos_811	5	1	4.11114e-05	4	5	32	21
muscle_pos_812	38	14	0.00130639	47	8	3	69
muscle_pos_813	0.00471227	1	4.72998e-05	4	90	26	44
muscle_pos_814	0.00195687	11	1.97896e-09	0.000866809	5.91826e-09	5	56
muscle_pos_815	8.26863e-05	30	4.48217e-08	6.72437e-05	7.94523e-08	55	11
muscle_pos_816	2	0.000320759	1	9	9	8	43
muscle_pos_818	6.94614e-07	0.00172653	1.86951e-13	0.000226879	59	44	21
muscle_pos_820	9.06984e-05	3	9.74883e-10	0.000509582	46	58	18
muscle_pos_821	77	3	1.441e-09	39	0.003042	68	45
muscle_pos_822	84	92	0.0001371	95	2	67	80
muscle_pos_823	14	77	3.37901e-05	40	22	92	79
muscle_pos_825	0.00173056	17	0.000967939	0.00625868	16	21	20
muscle_pos_826	0.00480341	23	0.000389518	2	60	88	46
muscle_pos_827	3.54368e-05	11	1	0.000120186	77	56	65
muscle_pos_829	1	80	2	1	44	77	23
muscle_pos_830	2.55772e-06	1	4.56002e-11	0.00110687	24	73	65
muscle_pos_831	5.07558e-05	12	1	0.000107096	75	59	69
muscle_pos_832	4	23	0.000901459	55	0.0193362	94	60
muscle_pos_837	8.8566e-11	5	0.000612887	6.81997e-10	23	16	79
muscle_pos_838	6	4	19	4	66	1	2
muscle_pos_840	59	81	0.000957658	84	81	12	71
muscle_pos_841	33	22	60	34	71	43	62
muscle_pos_842	84	72	0.000461006	84	0.00296925	58	64
muscle_pos_844	2	1	3	1	96	46	17
muscle_pos_845	2	6	17	5	87	31	52
muscle_pos_847	0.011464	1	0.0029932	4	59	26	65
muscle_pos_849	7	1	1.08833e-14	0.0143554	0.00769215	16	91
muscle_pos_850	6	49	0.00359154	29	68	24	98
muscle_pos_852	0.00188225	42	1	1	4	4	56
muscle_pos_853	2	3	0.0209107	20	8	36	3
muscle_pos_855	5.18329e-06	0.00255095	3.84565e-05	0.000244093	5	67	59
muscle_pos_856	1.15172e-08	0.00144224	0.00033803	1.11054e-07	97	58	91
muscle_pos_857	5.63388e-07	62	3.88794e-07	9.52885e-06	19	15	95
muscle_pos_859	2.62407e-09	58	2.40184e-05	1.97847e-07	9	0.000149704	78
muscle_pos_860	72	1	0.000197108	33	0.00014987	21	0.0117286
muscle_pos_861	65	2	3.77649e-08	30	0.003178	17	48
muscle_pos_863	0.00527313	0.0123532	0.00144973	0.0148687	95	7	75
muscle_pos_864	4.21652e-07	5.25155e-05	0.000186234	1.09219e-05	100	41	45
muscle_pos_865	2	82	0.000493911	0.0056211	4.9758e-06	13	8
muscle_pos_866	8	49	6.28168e-07	29	0.000361391	33	90
muscle_pos_868	10	49	2.27253e-05	9	92	82	71
muscle_pos_869	0.00503887	19	0.00136793	0.00059226	0.000681021	94	93
muscle_pos_870	23	30	0.00533258	5	1	13	68
muscle_pos_872	14	100	0.000297578	5	2.23584e-07	21	56
muscle_pos_873	3	72	17	2	23	10	15
muscle_pos_874	2	85	1	8	42	19	92
muscle_pos_875	0.00226039	5	0.00139872	1	73	96	78
muscle_pos_877	0.000298231	11	1	0.000498122	50	59	65
muscle_pos_878	0.000255118	1	1	0.000874005	68	14	29
muscle_pos_879	11	41	1	34	18	58	85
muscle_pos_880	0.00402678	1	0.00575419	1	66	23	78
muscle_pos_881	1.63454e-06	51	12	2.09168e-06	21	25	45
muscle_pos_882	1.95103e-05	0.00204836	2.1689e-05	0.00334893	10	51	39
muscle_pos_883	0.000537842	41	2	0.00148227	1	5	100
muscle_pos_886	4.74034e-08	1	1.80043e-08	3.94691e-06	53	82	54
muscle_pos_887	5.69767e-06	15	2.19924e-12	0.00139905	57	10	62
muscle_pos_888	2.87872e-08	2	1.70839e-06	4.98728e-06	18	4	95
muscle_pos_889	8	28	0.00514746	16	0.00137338	21	2
muscle_pos_890	6.23027e-05	0.000252114	7.93189e-05	4.92891e-06	6.33806e-07	13	22
muscle_pos_891	9	4	0.0181301	37	1	1	52
muscle_pos_892	3	9	1.71947e-05	1	1	1	66
muscle_pos_893	0.00175894	0.0106055	3	0.00113266	42	44	90
muscle_pos_895	26	73	5.62608e-12	21	18	97	65
muscle_pos_897	1	23	0.000269449	6	26	31	62
muscle_pos_899	0.000153729	44	0.00437401	0.000507722	29	25	24
muscle_pos_900	0.00015297	3	0.00151899	0.00128244	32	18	43
muscle_pos_901	5.47124e-07	19	0.000320074	2.25918e-07	7	59	96
muscle_pos_903	1	0.00660593	5.4038e-06	1	5.84412e-08	5	48
muscle_pos_904	53	2	0.000197871	29	29	0.0172508	98
muscle_pos_905	70	5	3.00447e-09	47	1	43	39
muscle_pos_906	97	21	0.00804716	66	6	0.00329977	5
muscle_pos_907	0.000307858	69	1.56763e-09	0.000132181	1.34579e-07	14	69
muscle_pos_908	0.00054948	34	35	0.00267466	42	0.000488838	37
muscle_pos_909	3	49	4.15695e-08	2	0.00161092	5	47
muscle_pos_910	0.0049879	2	1.54811e-09	0.000420253	5	35	14
muscle_pos_911	27	3	10	33	3	45	17
muscle_pos_912	42	23	0.0122314	81	5	76	41
muscle_pos_913	94	28	2.24398e-09	41	30	6	15
muscle_pos_914	3.03775e-06	0.000206765	0.0027115	0.000110744	7	26	89
muscle_pos_915	2.77578e-06	0.000796311	1	3.88682e-05	56	78	72
muscle_pos_916	1	41	1	5	0.00274988	3	82
muscle_pos_917	0.00226913	8	1.1001e-09	4	77	31	0.0120846
muscle_pos_918	4.92989e-10	0.00507282	4.5282e-05	2.87723e-10	30	1	81
muscle_pos_920	61	26	0.000173253	50	88	12	20
muscle_pos_921	1	26	1.31313e-06	0.0241033	0.0030903	23	51
muscle_pos_922	1.91495e-12	0.00052422	4.32929e-05	2.36182e-12	0.00576695	81	64
muscle_pos_923	22	12	1.55419e-09	25	7	73	3
muscle_pos_924	2.5899e-05	2	1.72319e-08	3.80363e-06	0.0141479	14	69
muscle_pos_925	10	0.000377079	7.48384e-06	19	29	2	50
muscle_pos_927	23	86	0.000740304	38	71	62	59
muscle_pos_928	20	8	6	18	62	22	38
muscle_pos_929	15	5	4	18	24	49	82
muscle_pos_930	0.00486698	0.00258848	0.0130693	1	97	13	96
muscle_pos_931	27	1	1.63207e-10	94	2.18085e-05	0.00158005	84
muscle_pos_934	1.3279e-09	4	3.48997e-11	2.99727e-06	12	13	81
muscle_pos_935	7.11444e-07	0.0068102	2	4.11644e-06	65	1	91
muscle_pos_936	75	14	17	79	1	42	5
muscle_pos_937	1	4	5.1791e-07	5	1.5305e-06	1	70
muscle_pos_939	31	16	6.57062e-05	22	24	5	92
muscle_pos_940	68	61	2	66	10	70	24
muscle_pos_941	6.33531e-06	1	0.000209037	0.000344404	31	52	74
muscle_pos_942	3.75607e-05	8.27607e-05	0.000617557	0.00113493	11	86	66
muscle_pos_943	5	1	7.5091e-05	1	10	20	49
muscle_pos_944	11	2	0.000191587	3	34	63	38
muscle_pos_945	0.000736896	0.000141671	0.00118213	0.00177014	73	41	91
muscle_pos_946	30	70	1	33	0.0321178	20	34
muscle_pos_947	8.72892e-06	0.0037233	8.66072e-05	8.523e-07	7	27	33
muscle_pos_948	0.0074715	7	4.74785e-06	2	1	82	57
muscle_pos_949	27	0.0104789	3.5106e-13	72	1	55	90
muscle_pos_951	13	11	46	24	94	13	77
muscle_pos_952	0.00066892	20	0.000367457	0.000422929	0.0125195	97	99
muscle_pos_953	0.0054651	1	0.00156786	2	87	1	89
muscle_pos_954	1.16285e-06	21	0.00147003	0.000158081	6	5	63
muscle_pos_955	4.71291e-06	0.000226153	1	8.83621e-05	2	24	75
muscle_pos_956	1.06647e-05	0.00176984	0.000343414	0.000128756	87	48	50
muscle_pos_957	1.23977e-09	35	7.15985e-06	2.37369e-07	3	0.00516856	78
muscle_pos_958	0.0713949	15	1.88949e-05	15	5.35523e-06	0.000271644	88
muscle_pos_959	8.18279e-05	0.000714978	0.00129248	0.00113169	81	27	55
muscle_pos_960	0.000486695	1	0.00122438	0.000721912	5	25	90
muscle_pos_961	19	25	5.82789e-05	6	1	53	95
muscle_pos_962	3	4	0.000506233	3	86	96	40
muscle_pos_963	12	0.00535542	1.54655e-05	34	8	3	51
muscle_pos_964	0.000371329	14	0.00160123	0.000944999	36	21	18
muscle_pos_965	95	32	87	93	100	42	56
muscle_pos_966	2	85	5.85764e-10	0.00331283	5.48213e-09	33	60
muscle_pos_968	99	15	1.90389e-07	64	0.0021233	27	27
muscle_pos_969	1.80341e-05	3	0.00307516	4.29428e-05	9	36	37
muscle_pos_970	3.42447e-05	0.00509121	0.000496321	4.01986e-05	4	43	63
muscle_pos_972	4.14987e-05	1	0.000355759	0.00124078	27	42	64
muscle_pos_973	1.05064e-08	5	1.18519e-05	9.43658e-09	2	30	59
muscle_pos_974	1	18	1	1	26	0.000210446	50
muscle_pos_975	4.5322e-08	5	5.83517e-09	2.00913e-05	8	1	89
muscle_pos_976	0.0282685	28	2.79116e-06	5	5.83418e-05	8	10
muscle_pos_977	1.61161e-06	2	0.00261516	3.23906e-06	12	64	65
muscle_pos_978	73	12	1.15308e-05	37	70	20	72
muscle_pos_979	49	10	2.75948e-16	7	0.0121934	50	72
muscle_pos_980	0.0011231	100	0.00188711	0.00111972	0.0151033	62	53
muscle_pos_981	34	72	41	34	52	73	38
muscle_pos_982	2	33	2.09067e-24	0.00475907	1.61907e-05	29	89
muscle_pos_983	49	98	5.0115e-06	93	0.000153943	14	80
muscle_pos_984	0.00133699	0.000238875	2.22172e-13	13	1	41	81
muscle_pos_985	3	6	1.667e-05	25	4.23338e-09	68	4
muscle_pos_986	94	20	8.00742e-11	32	4	44	40
muscle_pos_987	40	64	2	72	0.0162465	83	19
muscle_pos_988	1.88211e-07	0.00381431	0.000109179	3.3852e-06	25	49	61
muscle_pos_989	2.07429e-05	66	1	5.16139e-05	20	2	81
muscle_pos_990	3.04852e-06	7	0.00056404	1.67984e-05	33	62	56
muscle_pos_991	9.18254e-06	11	7.02851e-05	0.000496025	33	91	92
muscle_pos_992	4.86133e-05	2	0.000116682	0.00169405	79	56	40
muscle_pos_993	8.91226e-08	1	0.000598476	8.44855e-07	28	71	62
muscle_pos_994	1.39164e-06	0.000765024	0.000165364	1.90596e-05	69	73	45
muscle_pos_995	2.98747e-06	89	1	0.000113919	8	7	57
muscle_pos_997	4.08614e-07	0.00146395	6.80496e-05	1.04782e-05	68	86	46
muscle_pos_998	2.47011e-07	6	1.94373e-09	6.40832e-05	28	28	95
muscle_pos_999	7.70715e-07	4	1.20549e-09	0.00054694	21	9	52
muscle_pos_1000	20	23	11	14	0.0088059	6.25818e-06	66
muscle_pos_1004	77	22	3.90937e-05	53	71	15	74
muscle_pos_1005	74	2	6.0138e-07	44	19	20	77
muscle_pos_1006	86	0.00601147	3.01076e-09	24	7	67	2
muscle_pos_1007	39	0.00239369	6.59192e-08	20	11	28	10
muscle_pos_1008	28	1	1.37313e-07	3	0.00877637	52	0.00521321
muscle_pos_1009	5	73	1.56776e-05	5	5.92046e-05	7	9
muscle_pos_1012	1.52771e-07	0.000978035	1	4.27038e-06	58	81	89
muscle_pos_1013	1.21785e-05	4	2.09403e-08	0.00061576	45	88	85
muscle_pos_1014	0.00766592	20	0.0122861	0.00326028	20	9.41263e-05	40
muscle_pos_1015	3.09973e-06	91	1.40458e-08	3.76142e-05	85	36	51
muscle_pos_1017	77	2	4.38266e-05	42	9	9	66
muscle_pos_1018	77	3	7.11511e-08	48	3	12	54
muscle_pos_1019	68	1	1.91448e-08	62	6	4	69
muscle_pos_1020	8	0.000998189	4.39496e-06	7	22	29	62
muscle_pos_1021	1	13	1.27291e-05	1	31	96	3
muscle_pos_1022	4	79	7.68558e-08	39	1	69	32
muscle_pos_1023	54	25	21	70	29	31	77
muscle_pos_1024	50	0.00224375	2.56277e-08	18	60	25	11
muscle_pos_1025	28	21	5.20376e-11	18	48	39	63
muscle_pos_1026	0.0170155	0.000575938	0.00270988	9	24	21	66
muscle_pos_1027	2	13	0.000397222	18	3	37	14
muscle_pos_1028	3.37617e-08	17	7.02171e-07	1.93366e-07	25	66	80
muscle_pos_1030	0.000622789	87	4.28102e-08	1	91	29	22
muscle_pos_1031	13	89	1.00185e-09	2	41	1	26
muscle_pos_1032	93	11	11	80	8	10	17
muscle_pos_1033	6.31751e-05	9.48729e-05	1.7843e-06	0.00223158	69	63	65
muscle_pos_1034	0.00189161	69	0.000311756	0.00232783	0.000129204	55	25
muscle_pos_1035	6.21583e-07	2.89625e-05	0.000272855	2.19577e-05	27	80	74
muscle_pos_1036	39	67	0.00251061	12	7	3	26
muscle_pos_1037	60	30	69	63	15	76	82
muscle_pos_1038	1.95123e-05	42	1.45623e-10	1.29747e-06	1.63241e-09	24	31
muscle_pos_1039	11	0.00571543	2.44586e-07	24	29	6	44
muscle_pos_1040	5	72	0.000276328	10	15	5	85
muscle_pos_1041	8.6664e-06	7	9.93275e-06	5.95356e-05	0.0173452	61	12
muscle_pos_1042	2	2	3.92553e-09	39	0.00133253	86	90
muscle_pos_1043	2.43236e-05	6	2.04541e-07	0.00392769	40	91	24
muscle_pos_1044	8.38107e-06	9	1.16907e-06	0.000275943	17	43	94
muscle_pos_1045	3.91025e-07	12	1.14107e-05	4.0474e-06	20	40	32
muscle_pos_1046	8.23531e-06	55	1.6686e-05	4.24611e-06	28	9	53
muscle_pos_1047	2	6	0.000443509	2	51	0.00896691	84
muscle_pos_1048	0.00225093	12	5	0.0014633	0.0134822	4.14908e-05	90
muscle_pos_1049	14	17	3	1	41	27	6
muscle_pos_1050	4	50	1	4	2	0.00258936	46
muscle_pos_1051	52	81	69	69	13	70	8
muscle_pos_1052	2.02637e-05	83	8.32214e-17	8.85807e-06	1.65817e-10	4	48
muscle_pos_1053	3	36	13	8	64	19	55
muscle_pos_1054	8.58092e-15	18	5.73846e-13	2.67659e-15	8.66717e-09	60	51
muscle_pos_1055	56	16	9.98775e-06	37	4.3091e-05	25	64
muscle_pos_1056	46	33	2	61	44	35	55
muscle_pos_1058	8	1	41	27	9	4	50
muscle_pos_1059	0.00174703	10	0.00840486	0.00584694	68	26	77
muscle_pos_1060	1.5173e-07	0.00648243	0.000287473	9.00869e-07	16	51	60
muscle_pos_1061	15	63	1.73842e-10	14	0.002123	1	54
muscle_pos_1062	7.25872e-07	19	4.47847e-05	6.30977e-06	54	73	65
muscle_pos_1063	1	85	3.43807e-10	1	0.000130832	14	45
muscle_pos_1064	58	72	0.00154957	30	0.0124417	4.84315e-05	10
muscle_pos_1065	52	34	3.5876e-07	100	0.000982451	2	22
muscle_pos_1066	1	16	3.74757e-06	0.00409161	8.85401e-08	0.0087697	83
muscle_pos_1067	98	33	5.82884e-08	79	9	39	82
muscle_pos_1069	0.00536437	60	14	1	21	18	71
muscle_pos_1070	8.65411e-06	13	0.00183389	1.37009e-05	1	46	62
muscle_pos_1073	0.000393405	76	5.82009e-05	0.00263551	46	7	45
muscle_pos_1074	1.36516e-06	7	0.000723723	1.2586e-05	85	20	81
muscle_pos_1075	1.07641e-07	43	8.29577e-05	3.85306e-07	37	31	59
muscle_pos_1076	5	23	9.97365e-05	13	5.48637e-05	3	76
muscle_pos_1077	0.023252	1	1.89253e-05	0.0169567	94	3	79
muscle_pos_1078	6	0.00461222	1.93865e-05	1	4	1	91
muscle_pos_1079	47	26	1.59488e-05	96	2	1	2
muscle_pos_1081	3	26	5	5	1	49	98
muscle_pos_1082	0.000201666	0.00113538	0.000303086	0.000109978	38	41	93
muscle_pos_1083	1	1	4.14597e-07	0.00311376	5.39162e-06	23	14
muscle_pos_1084	5	8	0.00925342	19	0.00309295	26	35
muscle_pos_1085	3	0.0021714	2.67262e-07	10	56	31	73
muscle_pos_1086	20	3	16	26	2	19	94
muscle_pos_1087	8	3	0.00114896	18	20	88	87
muscle_pos_1089	8.17205e-06	2	0.000550749	6.43281e-05	49	50	88
muscle_pos_1090	0.000110069	1	0.000100581	0.0015538	28	78	77
muscle_pos_1091	2.69288e-06	0.00535098	1.94414e-05	9.94073e-05	68	72	88
muscle_pos_1092	0.000429265	47	1.11725e-09	0.0120111	6	3	37
muscle_pos_1093	0.00123671	0.00140475	0.00406528	0.00198079	33	0.0164369	76
muscle_pos_1094	96	2	6.66468e-05	65	96	93	28
muscle_pos_1095	6	14	41	8	94	2	19
muscle_pos_1096	7.57788e-08	0.00211206	0.000103247	2.8734e-07	0.021687	76	80
muscle_pos_1098	2	0.00204041	8.91673e-07	13	23	25	53
muscle_pos_1099	7.73773e-06	1	5.66646e-09	1.02412e-06	0.00810737	4	22
muscle_pos_1100	48	73	1.00427e-06	79	0.000347229	26	84
muscle_pos_1101	17	23	2.57721e-09	44	35	38	68
muscle_pos_1102	14	93	2.70708e-06	23	82	3	92
muscle_pos_1103	53	32	2.34655e-07	77	5	11	87
muscle_pos_1104	4	0.00355053	1.31158e-06	26	2.88578e-06	1	30
muscle_pos_1106	6	68	3.16785e-11	0.00686132	0.000672842	75	94
muscle_pos_1107	7	93	1	36	86	7	83
muscle_pos_1108	0.000244549	1	0.000352215	1	26	38	57
muscle_pos_1110	7.7584e-06	0.000447655	8.93411e-12	1	9	16	71
muscle_pos_1111	13	8	1.27801e-07	26	1	0.00142226	1
muscle_pos_1112	2.08124e-06	93	9.27776e-07	7.74127e-06	65	39	62
muscle_pos_1113	69	90	0.000223836	88	2	0.00596186	90
muscle_pos_1114	6.1031e-05	2	0.00315782	0.000233825	22	33	55
muscle_pos_1115	14	0.00193871	2	8	73	6	23
muscle_pos_1116	1.89133e-05	0.00156512	0.00843029	0.000102361	38	66	68
muscle_pos_1117	1	88	1	1	12	47	99
muscle_pos_1118	1	80	0.000126686	11	59	56	20
muscle_pos_1119	15	81	1	14	7	21	59
muscle_pos_1120	40	32	1	82	34	44	1
muscle_pos_1122	79	8	4.48196e-07	50	6.77562e-06	60	36
muscle_pos_1126	0.0129803	1	1.14148e-06	11	0.000437297	58	28
muscle_pos_1127	59	0.00825184	1.14573e-09	48	0.000294271	68	40
muscle_pos_1128	2	70	0.000150922	16	89	52	56
muscle_pos_1129	0.00196128	2	5.29705e-06	1	9	38	38
muscle_pos_1130	5	41	0.0117303	19	2	91	55
muscle_pos_1132	3.39319e-06	5	1	2.43206e-05	30	48	82
muscle_pos_1133	0.000124405	2.40762e-05	0.00327388	0.00157163	78	32	99
muscle_pos_1135	0.00053748	0.0107436	1	0.00320432	23	81	63
muscle_pos_1136	1	76	5.38559e-10	0.00884084	0.00338985	55	58
muscle_pos_1137	5.52487e-08	0.00209213	1.26225e-05	8.16123e-07	57	48	64
muscle_pos_1139	0.000441502	6.47364e-07	0.000169267	1	95	16	97
muscle_pos_1140	5.15987e-05	2.60456e-06	2.13048e-07	0.00107696	74	21	90
muscle_pos_1141	0.000112857	32	2.26191e-05	0.00111824	26	21	64
muscle_pos_1142	3.26443e-07	3	2.0754e-06	2.39664e-05	84	53	56
muscle_pos_1143	1.85063e-10	31	4	6.91611e-09	3	3.57607e-05	36
muscle_pos_1144	38	55	0.000201076	66	2.27534e-06	1	44
muscle_pos_1145	0.000494222	90	6.81981e-15	8.74329e-05	1.36954e-07	3	48
muscle_pos_1146	7.92057e-16	30	3.62303e-10	1.05983e-17	2.93734e-05	10	25
muscle_pos_1147	0.000540388	0.000748103	0.00440087	0.00478711	61	10	80
muscle_pos_1148	10	90	0.00691051	18	60	41	67
muscle_pos_1149	17	87	0.00037665	26	79	63	16
muscle_pos_1151	11	1	5.0877e-13	88	0.0198972	22	16
muscle_pos_1152	57	86	1	60	20	70	90
muscle_pos_1154	5.44726e-07	3	2	2.56067e-06	64	22	84
muscle_pos_1155	0.000201254	0.0012629	0.000146673	1	85	95	73
muscle_pos_1158	3.71193e-11	0.000807318	7.15138e-08	8.18404e-07	15	21	93
muscle_pos_1159	33	64	3.30789e-07	48	9	7	16
muscle_pos_1160	4.55247e-14	4	1.35726e-12	4.67195e-11	1	94	57
muscle_pos_1161	1.43655e-07	3	1.49551e-08	0.0001325	21	6	83
muscle_pos_1162	4.06788e-13	36	2.8173e-16	2.30277e-14	2.16681e-08	51	37
muscle_pos_1163	4	31	1.52607e-22	2	0.00119681	18	76
muscle_pos_1164	1	8	18	3	57	7	97
muscle_pos_1165	5	0.0016442	3.18929e-05	22	3	88	28
muscle_pos_1166	12	0.00486111	3.02707e-12	7	9.39735e-05	55	0.00339874
muscle_pos_1167	19	0.0248981	0.00152038	50	51	10	77
muscle_pos_1168	62	55	0.000384678	64	0.000637311	24	82
muscle_pos_1169	27	2	1.35649e-11	77	5	83	98
muscle_pos_1170	2	100	14	6	48	43	74
muscle_pos_1171	1	6	5	1	5	89	83
muscle_pos_1172	4.57703e-05	5.59388e-06	2.94737e-05	0.000784551	93	25	67
muscle_pos_1173	2.87724e-05	1.12623e-05	5.72281e-07	0.00139991	61	33	96
muscle_pos_1174	6.19358e-08	0.00201792	7.60769e-05	2.32214e-06	24	44	97
muscle_pos_1175	2.05838e-07	66	1	1.15873e-07	90	0.000247567	35
muscle_pos_1176	0.000117046	11	7.06623e-05	0.002828	25	76	32
muscle_pos_1178	3.3347e-10	24	1.25548e-08	1.09849e-07	26	91	65
muscle_pos_1180	19	0.01589	7	19	4	4	69
muscle_pos_1181	23	0.0148145	26	25	7	5	79
muscle_pos_1182	8.97487e-07	0.000896535	5.71539e-05	1.56806e-05	12	22	92
muscle_pos_1185	100	2	1	94	57	1	43
muscle_pos_1186	12	36	0.00104846	25	84	16	70
muscle_pos_1188	2	7	0.013302	11	8	80	64
muscle_pos_1189	4.8687e-05	2.31798e-05	1.57459e-06	0.00118066	59	3	67
muscle_pos_1191	2.78906e-08	10	4.17105e-05	1.60605e-06	27	92	91
muscle_pos_1193	5.90193e-09	35	1	9.77441e-09	72	2	50
muscle_pos_1195	0.00029365	21	1.99481e-10	0.000798164	61	19	27
muscle_pos_1196	86	1	3.04703e-12	94	8	1	69
muscle_pos_1197	1.3926e-06	89	1.81046e-05	2.75195e-05	4	0.00394257	81
muscle_pos_1198	33	0.0108894	2.80638e-06	16	0.000134586	4	31
muscle_pos_1199	74	6	36	59	69	8	5
muscle_pos_1200	7	0.000680651	2	7	48	29	45
muscle_pos_1201	0.000375241	4	0.00259573	0.00184016	38	17	96
muscle_pos_1202	0.00069154	1	1	0.00224293	73	29	90
muscle_pos_1203	1	88	45	3	17	67	42
muscle_pos_1204	1.5204e-07	2	5.73922e-05	2.60245e-07	0.00401032	73	40
muscle_pos_1206	1.02674e-06	0.000104488	6.51827e-06	0.000194222	20	69	88
muscle_pos_1208	2.24806e-06	87	4.22853e-10	0.00165781	47	39	4
muscle_pos_1209	4.48232e-08	5	4.81726e-10	1.43956e-05	29	62	54
muscle_pos_1210	6.78188e-05	96	1	0.000436159	6	0.000794267	72
muscle_pos_1211	2	7	8.52789e-05	13	0.000611915	8	20
muscle_pos_1212	0.0307625	0.00714299	11	0.0303157	79	0.0232251	93
muscle_pos_1213	20	42	0.0041282	21	2	5	88
muscle_pos_1214	0.000272784	83	4.0818e-17	0.00011239	1.12884e-07	4	54
muscle_pos_1215	76	0.0052141	5.37604e-06	47	0.000168694	35	33
muscle_pos_1217	49	6	0.00010586	64	1.82136e-06	45	67
muscle_pos_1218	5	79	2	12	74	10	61
muscle_pos_1220	31	45	3.01715e-06	15	7.38324e-05	52	54
muscle_pos_1221	1	1	0.00077284	2	99	88	84
muscle_pos_1223	0.000435531	3.87722e-06	7.75289e-06	0.00926309	4	23	56
muscle_pos_1224	0.0204468	0.00626808	4.60527e-15	79	29	40	68
muscle_pos_1225	0.00472712	81	20	1	9	46	34
muscle_pos_1230	5.08893e-10	1	9.87364e-08	1.70327e-08	1	62	46
muscle_pos_1231	0.00483941	19	2.38531e-08	0.0125934	23	24	53
muscle_pos_1232	0.000686511	73	2.19367e-09	1	4	0.0110364	68
muscle_pos_1233	1	30	1.55047e-14	0.00420564	4.41804e-05	32	12
muscle_pos_1234	23	0.00252428	3	19	31	32	25
muscle_pos_1235	52	39	0.000280417	61	0.00287545	10	28
muscle_pos_1238	14	8	17	16	49	61	48
muscle_pos_1240	11	4	1	55	54	10	4
muscle_pos_1241	51	9	0.000129579	65	0.0024708	7	87
muscle_pos_1244	15	3	4	20	17	61	72
muscle_pos_1246	4	0.000173082	2.12036e-14	71	0.00208209	48	85
muscle_pos_1248	8.65803e-06	1.68253e-05	9.58371e-08	0.00179127	18	85	80
muscle_pos_1250	1.05454e-06	26	0.000354279	2.48612e-05	7	20	86
muscle_pos_1251	6.52299e-05	43	2.51353e-06	0.00433483	0.00981843	2	84
muscle_pos_1253	5.07372e-12	38	4.2447e-18	5.1798e-13	7.55831e-08	93	4
muscle_pos_1254	1.3144e-09	24	2.41116e-21	8.83325e-10	3.53481e-07	36	17
muscle_pos_1255	1	2	1.52403e-05	1	0.000368494	49	40
muscle_pos_1256	83	0.00926197	13	94	22	0.0118736	42
muscle_pos_1257	0.000238283	90	7.83568e-07	0.000233596	1.02036e-05	96	97
muscle_pos_1258	5	1	9	0.0169634	0.00125556	1	90
muscle_pos_1260	50	0.00136534	0.00515601	32	9	95	28
muscle_pos_1262	65	60	2.82886e-06	76	94	82	35
muscle_pos_1263	1.54649e-05	1.30125e-05	1.34961e-05	0.000428786	42	2	73
muscle_pos_1266	0.000566835	8	0.000291364	1	12	59	88
muscle_pos_1267	0.00677366	33	2.53639e-10	10	2	5	98
muscle_pos_1268	1.91538e-07	0.00162147	4.48894e-06	4.76815e-05	33	58	80
muscle_pos_1269	3.40356e-08	0.000206177	0.000104155	5.99151e-06	6	46	97
muscle_pos_1270	2.32173e-07	0.000212282	7.86215e-06	1.52878e-05	7	7	60
muscle_pos_1271	1.56596e-06	72	0.000700214	3.91852e-05	17	0.000299557	58
muscle_pos_1272	0.000300524	37	9.11135e-07	0.00120738	36	51	12
muscle_pos_1276	4	81	2	3	0.000281871	6	22
muscle_pos_1277	1	3	43	1	79	2	11
muscle_pos_1278	2.87633e-06	49	2.53444e-19	2.42547e-07	4.33543e-08	11	96
muscle_pos_1279	13	74	0.0125447	20	0.0132147	0.00161449	84
muscle_pos_1280	2	19	0.000328856	5	29	21	60
muscle_pos_1281	1	60	3.28453e-06	0.0246812	0.00027398	0.00543467	82
muscle_pos_1282	5.46054e-09	59	1.41807e-07	3.57114e-10	1.09267e-09	50	84
muscle_pos_1283	0.00110683	73	8.44603e-11	5	28	29	88
muscle_pos_1284	53	49	2.55317e-07	32	7.81428e-05	92	19
muscle_pos_1285	0.00180506	43	2	0.0109335	89	9	71
muscle_pos_1286	6	29	8.61572e-14	0.0207272	9.85522e-11	2.36266e-05	95
muscle_pos_1287	17	3	0.00250727	9	61	0.00261336	18
muscle_pos_1288	63	3	8	73	34	0.0131457	54
muscle_pos_1290	0.000464503	1	2.47995e-07	0.000423072	7	5	52
muscle_pos_1291	4	0.000114687	0.00294662	5	1	95	89
muscle_pos_1292	10	61	2	26	7	69	13
muscle_pos_1293	2	53	0.000998275	3	99	1	15
muscle_pos_1294	88	8	0.0143212	77	9	0.0155672	89
muscle_pos_1295	43	21	2.03823e-08	56	4	5	70
muscle_pos_1300	43	11	0.00828311	44	11	81	90
muscle_pos_1302	57	35	5.82307e-06	56	8	11	97
muscle_pos_1304	3.37586e-06	1.23238e-07	5.43968e-08	0.00042406	81	6	63
muscle_pos_1305	0.00024568	0.00596935	2	0.00359123	5	21	90
muscle_pos_1306	0.000672526	0.0148332	2	0.00102357	91	48	94
muscle_pos_1307	1	37	2.75535e-07	1	2	6	21
muscle_pos_1308	6.70138e-06	0.000350838	2.94404e-05	0.000821645	0.00785446	56	92
muscle_pos_1311	1.69131e-07	3	3.67584e-09	4.91401e-06	1	60	89
muscle_pos_1312	7.50033e-10	0.000484132	3.24269e-07	6.06733e-07	14	15	92
muscle_pos_1313	2	11	5.11048e-13	3	75	97	0.0211326
muscle_pos_1314	0.0258538	4	2.57646e-05	5	27	1	48
muscle_pos_1315	2	5	1.61605e-05	2	13	2	55
muscle_pos_1316	33	0.0182679	5.87477e-05	53	1.94204e-06	5.4914e-05	72
muscle_pos_1317	0.00306293	6	15	0.00259682	0.0226797	89	17
muscle_pos_1318	1	14	3.82147e-05	1	70	70	85
muscle_pos_1319	0.00236055	26	0.00202585	1	75	0.00689089	23
muscle_pos_1320	0.00320165	18	8.34232e-07	0.00592704	3.43246e-07	48	64
muscle_pos_1322	5	92	2.28514e-08	46	8	6	59
muscle_pos_1323	5	14	4.25257e-08	0.0123797	1	10	42
muscle_pos_1324	52	38	3	13	34	2	88
muscle_pos_1327	1.56874e-05	5.22347e-05	0.00037073	0.000674348	14	79	98
muscle_pos_1328	0.000117328	1.93697e-06	8.39983e-08	0.00588612	66	9	55
muscle_pos_1329	0.000981705	71	6.07864e-13	3	39	0.0139233	37
muscle_pos_1330	2.96255e-05	1	1.4213e-09	1	4	41	64
muscle_pos_1331	0.00689637	14	5	0.00284963	100	9	28
muscle_pos_1333	1	5	4.23297e-05	2	12	2	38
muscle_pos_1334	4	92	1	14	6.39682e-05	1	30
muscle_pos_1335	12	2	0.000145552	8	96	1	49
muscle_pos_1336	14	0.000220602	5.54379e-18	84	2	67	100
muscle_pos_1337	0.00214372	0.000764338	0.000852403	1	17	19	73
muscle_pos_1338	4	71	0.00317459	4	2	7	65
muscle_pos_1339	0.000331754	15	5.95448e-05	0.00197661	56	81	87
muscle_pos_1340	3	27	2	3	34	77	38
muscle_pos_1341	0.00058948	3	4.55066e-08	0.00176919	1.19163e-06	0.0175923	73
muscle_pos_1343	2	17	2	2	61	95	70
muscle_pos_1344	0.0474816	7.52539e-05	1.319e-11	1	0.000601482	0.0270508	14
muscle_pos_1346	2	27	0.0214962	6	76	91	78
muscle_pos_1347	4.68509e-06	1.00024e-06	3.93113e-06	0.000410441	41	25	94
muscle_pos_1349	0.0149559	4	0.000338577	0.00801412	33	6	39
muscle_pos_1350	35	98	1	14	37	3	4
muscle_pos_1351	0.00590209	12	0.00754302	1	5	5	48
muscle_pos_1352	8.6039e-05	1	0.00473213	0.000964009	13	27	48
muscle_pos_1353	2	13	6.29115e-08	2	60	3	69
muscle_pos_1354	55	9	1.60392e-06	61	0.000875252	9	29
muscle_pos_1355	43	4	6	24	17	0.00421681	87
muscle_pos_1356	2	0.00285487	1	2	35	84	70
muscle_pos_1357	1.28502e-05	0.000223643	3.32023e-14	0.00189908	0.0189178	62	40
muscle_pos_1359	1	44	4.71944e-08	6	10	37	47
muscle_pos_1360	1	10	1.93126e-07	1	50	40	65
muscle_pos_1361	58	92	0.000147856	85	4.83746e-07	0.00981854	19
muscle_pos_1362	18	54	1	44	5	0.00457525	78
muscle_pos_1363	33	0.0063301	3	31	81	1	87
muscle_pos_1364	0.0023311	57	1.21411e-15	0.00206297	9.1995e-05	3	80
muscle_pos_1365	5	1	8	7	6	11	15
muscle_pos_1366	18	26	0.000116988	32	0.00113736	5	12
muscle_pos_1367	80	27	7	69	15	35	82
muscle_pos_1368	6	4.48202e-07	0.00031593	5	29	21	41
muscle_pos_1369	4	77	2	0.00470386	13	33	46
muscle_pos_1371	6	23	0.000406145	4	38	74	83
muscle_pos_1372	52	29	72	46	77	80	41
muscle_pos_1373	27	80	9.47831e-17	11	17	98	59
muscle_pos_1374	52	3	7	96	10	0.00255241	54
muscle_pos_1375	0.000851646	56	2	0.00386933	76	86	57
muscle_pos_1376	5	7.38523e-05	1.2833e-06	8	59	72	42
muscle_pos_1377	1.32633e-06	9	2.2318e-05	0.000166232	17	78	21
muscle_pos_1380	5	1	2.11194e-23	91	0.00246789	7	5
muscle_pos_1381	4.83239e-05	58	3.16376e-07	0.00184823	0.000186327	7	71
muscle_pos_1383	2.70454e-09	1	2.72248e-12	0.000152093	0.00890579	9	44
muscle_pos_1384	0.0187802	21	8.1859e-13	2	83	80	11
muscle_pos_1385	9	0.00279278	1	5	10	95	73
muscle_pos_1386	33	15	2.63639e-10	5	0.000218995	16	58
muscle_pos_1387	53	18	1.21637e-06	19	0.00325328	53	77
muscle_pos_1388	31	42	0.000165677	48	59	7	87
muscle_pos_1389	0.00350932	32	0.015959	0.00191127	79	81	76
muscle_pos_1390	0.000605993	1	0.000909209	0.00835352	42	91	70
muscle_pos_1391	3	16	0.0254021	8	71	57	56
muscle_pos_1392	8.12999e-05	1.72986e-07	3.83671e-07	0.00250726	84	7	56
muscle_pos_1393	1.59496e-05	2	3.33722e-10	0.00584759	13	59	79
muscle_pos_1394	7	4	17	5	52	7	95
muscle_pos_1395	3	64	0.000573757	2	4	9	65
muscle_pos_1396	10	70	1	34	48	61	29
muscle_pos_1397	5	29	19	3	10	71	98
muscle_pos_1400	89	3	43	81	0.0006154	68	92
muscle_pos_1402	0.00136438	8	2.54524e-09	4.85758e-05	0.000451131	31	70
muscle_pos_1404	7	57	0.0112027	10	52	93	93
muscle_pos_1405	2	3	4.70704e-22	85	7	81	12
muscle_pos_1406	3.8773e-06	2.71052e-08	8.45423e-07	0.000472704	17	70	96
muscle_pos_1407	7.40251e-07	1	0.000258568	1.82096e-05	30	46	71
muscle_pos_1409	4	3	4	3	46	16	67
muscle_pos_1410	57	39	1.74206e-05	28	0.0014347	8	88
muscle_pos_1411	2.42677e-10	2	1.12885e-06	2.67013e-12	0.0125198	93	0.00368391
muscle_pos_1413	3.03097e-05	3.39958e-05	0.000513424	0.000209595	57	100	83
muscle_pos_1415	0.0061952	11	3.67226e-07	6	1	0.00906615	97
muscle_pos_1416	59	1	3	88	1	0.00359425	19
muscle_pos_1417	87	2	63	93	18	39	43
muscle_pos_1418	39	0.00508778	2.62121e-10	73	0.000664412	27	14
muscle_pos_1419	68	0.00216936	4	73	28	1	99
muscle_pos_1420	0.00354772	21	0.00338161	1	4	95	40
muscle_pos_1421	0.00135019	6	0.0017413	1	93	20	77
muscle_pos_1424	0.00263746	96	0.00170343	3	2	29	78
muscle_pos_1425	2.92122e-07	0.018886	2	2.29403e-06	96	27	85
muscle_pos_1426	3.31133e-05	0.00148481	2.04775e-05	0.00163709	3	38	83
muscle_pos_1427	9.47879e-06	0.00231608	0.000777542	0.000162943	39	55	77
muscle_pos_1428	7.49884e-06	2.14054e-05	8.02489e-07	0.000421988	4	87	52
muscle_pos_1429	19	56	2.14097e-24	5	1	24	17
muscle_pos_1432	4.38492e-05	43	2.91809e-05	2.59254e-05	35	4	68
muscle_pos_1433	83	41	1	44	7.3091e-07	1	11
muscle_pos_1434	12	8	1.82045e-07	10	1.62979e-08	1.98782e-07	0.00848705
muscle_pos_1435	76	29	1.4632e-05	98	81	86	12
muscle_pos_1436	0.000978311	0.00142659	3.09253e-06	5	27	6	54
muscle_pos_1437	2	59	1.28619e-06	2	0.0121732	0.00488361	68
muscle_pos_1438	3	9	2.82193e-08	68	0.0158958	14	20
muscle_pos_1439	40	0.0114425	0.00726628	68	0.000126567	44	43
muscle_pos_1441	84	4	0.013988	65	6	4	37
muscle_pos_1442	0.000167461	81	24	0.000755338	11	47	61
muscle_pos_1443	0.000517338	17	2.72102e-05	1	3	56	98
muscle_pos_1444	1.81569e-05	0.000433446	2	4.35133e-05	49	68	81
muscle_pos_1445	1.57583e-12	25	4.00405e-08	1.99171e-14	1	21	35
muscle_pos_1446	4.7475e-07	66	4.42037e-05	1.0299e-06	41	24	77
muscle_pos_1447	4.83864e-07	94	0.000863734	2.629e-06	73	1	47
muscle_pos_1448	39	1	0.000136781	15	5.83041e-06	2.35824e-05	10
muscle_pos_1449	2.8328e-06	99	0.000713527	4.42774e-05	11	6.09745e-07	86
muscle_pos_1450	3	46	6.29083e-05	4	0.00921919	0.00547665	62
muscle_pos_1451	76	27	0.00891607	78	61	4	36
muscle_pos_1452	32	95	0.000123201	57	1	4	19
muscle_pos_1453	0.000981583	1	1.07878e-08	0.00240727	40	69	22
muscle_pos_1454	3	34	1.58538e-06	2	0.000374314	1	64
muscle_pos_1455	49	25	6	75	2	0.0048594	9
muscle_pos_1456	3.02484e-06	0.00073392	7.21154e-07	6.60852e-05	48	7	69
muscle_pos_1457	0.00226127	9	0.00360437	0.00515022	9	17	71
muscle_pos_1458	13	41	1	28	14	45	42
muscle_pos_1459	80	98	3	77	73	0.00277113	40
muscle_pos_1461	8	19	3.08014e-05	12	73	5	67
muscle_pos_1462	2	10	3	0.0290501	0.0297393	39	25
muscle_pos_1463	1	3	0.00304618	0.00666569	10	16	82
muscle_pos_1464	47	4	1.01983e-09	7	1	15	6
muscle_pos_1465	0.000302391	10	3	0.000357221	1	0.00445839	85
muscle_pos_1468	0.0427835	0.00011659	4.7963e-12	57	1	16	44
muscle_pos_1469	2.41381e-05	5.61936e-06	1.13334e-05	0.00203772	79	7	68
muscle_pos_1470	1.12782e-06	10	0.00171734	1.14724e-05	75	19	100
muscle_pos_1471	1.18912e-05	7	0.000139373	0.00195803	0.00958703	18	53
muscle_pos_1472	0.000121801	1	3	0.00128222	7	57	90
muscle_pos_1473	5.93957e-06	1	0.0026825	6.09068e-05	54	26	77
muscle_pos_1475	0.000633645	0.000241897	2.04065e-06	3	0.000414969	34	76
muscle_pos_1476	8.2949e-08	20	0.00422934	2.551e-07	6	31	58
muscle_pos_1477	4.0303e-07	40	2	5.06762e-07	58	23	89
muscle_pos_1479	1.33506e-08	13	2.73055e-05	1.41655e-07	80	36	62
muscle_pos_1481	8.33267e-10	4	9.70548e-08	6.94016e-09	19	19	74
muscle_pos_1482	1.50818e-07	12	2.76813e-05	3.10678e-06	75	49	63
muscle_pos_1483	2.76986e-05	80	1.67152e-06	0.000429491	12	2	82
muscle_pos_1484	0.000372543	5	6.60523e-08	0.000828664	13	1	91
muscle_pos_1485	1.71957e-05	52	4.26812e-06	0.000348042	0.00370801	3	70
muscle_pos_1486	2.22566e-23	0.00614444	5.38066e-21	1.14622e-24	1.75131e-10	48	1
muscle_pos_1487	35	50	2.04704e-08	65	77	0.00299578	19
muscle_pos_1488	13	45	0.00138767	12	46	1	99
muscle_pos_1490	0.000114403	14	2	1.47394e-05	0.000418932	0.0188496	68
muscle_pos_1491	76	2	6.28033e-09	49	0.00214788	91	90
muscle_pos_1492	36	40	7.07448e-16	66	19	24	19
muscle_pos_1493	7.42777e-07	0.0002246	4.9479e-06	0.000216812	93	21	88
muscle_pos_1494	7.66994e-06	0.00263868	0.000354655	0.000304228	72	77	83
muscle_pos_1496	2.42829e-07	5.31797e-05	1.10699e-12	0.000958499	75	91	79
muscle_pos_1497	7.88093e-09	41	6.49174e-05	1.87325e-07	81	2	97
muscle_pos_1498	0.00376901	2	9.71522e-06	0.020778	10	0.00530086	1
muscle_pos_1499	56	81	1.8506e-06	56	3	0.00347062	53
muscle_pos_1500	14	27	6.50904e-05	14	85	6	21
muscle_pos_1501	77	99	0.000202699	53	2	34	13
muscle_pos_1502	7.99585e-05	1	0.000566199	0.00209151	77	39	91
muscle_pos_1503	86	1	5.32205e-13	21	0.000889381	23	55
muscle_pos_1504	0.000457088	1	0.00321591	0.00395948	72	39	69
muscle_pos_1505	0.000427703	2	3	0.00446972	65	51	41
muscle_pos_1506	4.9431e-06	0.00460332	0.000656182	0.000185299	1	4	77
muscle_pos_1508	4.65704e-09	0.0281473	1	9.64252e-08	35	37	67
muscle_pos_1509	2.48371e-07	23	8.69325e-06	4.11159e-07	91	12	94
muscle_pos_1510	30	13	24	16	25	3	43
muscle_pos_1511	57	72	21	52	78	0.00730354	71
muscle_pos_1512	94	7	6	96	15	18	69
muscle_pos_1513	91	0.00101554	7.53628e-09	31	1	15	42
muscle_pos_1514	41	1	0.000380085	91	9.17339e-05	20	36
muscle_pos_1515	43	0.00311025	7.52602e-09	66	0.000926344	37	73
muscle_pos_1516	2	45	16	0.00668215	79	71	19
muscle_pos_1517	0.000252948	5	0.00839937	0.00127576	85	78	99
muscle_pos_1518	0.000205709	8	7	0.000471294	91	78	97
muscle_pos_1520	2.60156e-06	0.000685469	0.000653064	0.000562554	31	57	31
muscle_pos_1521	9.26061e-08	0.00979344	0.000145066	2.09393e-05	20	44	39
muscle_pos_1522	3.11858e-07	18	1.29452e-05	3.81686e-05	0.00336599	1	100
muscle_pos_1523	3.27742e-05	23	1.81717e-09	1.24212e-05	6.67514e-05	9	43
muscle_pos_1524	7.21751e-09	71	0.00896184	7.82873e-10	32	9.60707e-05	10
muscle_pos_1525	0.00240433	54	1	0.00136049	36	0.000896903	31
muscle_pos_1526	88	24	1	67	84	25	79
muscle_pos_1527	3.95823e-06	48	3.08703e-11	8.89124e-07	5	0.00219202	16
muscle_pos_1528	1.16379e-06	59	0.00466824	1.57321e-07	7	0.00127377	39
muscle_pos_1529	0.00728987	9	0.00124182	0.00702053	38	0.0188397	89
muscle_pos_1530	5.96935e-08	37	8.82783e-05	3.58903e-09	12	0.000939327	25
muscle_pos_1533	0.000555765	8	1.20932e-05	0.000120954	1.72747e-05	1	33
muscle_pos_1535	2.55947e-13	58	0.000376117	2.51239e-17	13	1.83564e-05	2
muscle_pos_1536	0.00124806	78	0.00124629	0.00399766	72	46	46
muscle_pos_1538	0.000121007	2	1.23988e-06	1	6	98	49
muscle_pos_1539	0.00993384	8	7	2	10	0.00100165	48
muscle_pos_1540	0.000469706	82	30	0.00146182	99	17	54
muscle_pos_1541	4.43792e-05	5	4	0.000786114	0.000725783	3	67
muscle_pos_1542	0.0005861	6	4	1	0.000117589	4	65
muscle_pos_1543	98	2	1	71	2	25	1
muscle_pos_1544	1.42702e-14	64	0.000123843	9.7638e-18	2	8.88494e-05	8
muscle_pos_1545	6.75617e-08	58	1	4.54933e-09	42	0.000171538	62
muscle_pos_1546	3	27	8.2666e-07	3	2	2	44
muscle_pos_1547	2	40	0.000913523	2	0.0115816	3	73
muscle_pos_1548	0.000491502	7	4.9818e-05	0.000129731	87	0.000154338	3
muscle_pos_1549	8.13444e-05	14	7.53851e-05	0.000130013	92	0.000524384	73
muscle_pos_1550	3.24655e-07	42	3.34759e-05	3.1024e-08	4	0.00593238	56
muscle_pos_1551	7	10	4.28951e-05	13	43	1	76
muscle_pos_1553	2	5	0.000281145	1	22	0.00020598	80
muscle_pos_1554	4.54455e-06	3	3	2.87544e-06	87	4	14
muscle_pos_1555	1	16	3.36947e-05	0.0023468	57	0.000882995	11
muscle_pos_1556	7	2	1.23874e-07	32	0.000215231	30	20
muscle_pos_1560	0.00562379	8	1	0.00224311	0.000445112	11	33
muscle_pos_1564	0.000961354	1	0.00141594	0.00925304	3	75	62
muscle_pos_1565	0.00734941	8	0.000516626	0.00547184	5	51	68
muscle_pos_1567	2.68592e-09	51	9.82426e-06	2.50793e-09	52	0.000425059	12
muscle_pos_1568	0.00841605	1	0.000201201	0.00388856	77	0.000455926	99
muscle_pos_1570	20	1	0.00133866	19	87	0.000429239	100
muscle_pos_1571	40	0.00138099	11	35	12	2	27
muscle_pos_1572	20	16	6.42152e-06	55	1	25	85
muscle_pos_1573	39	1	2.74616e-05	93	0.00807114	1	53
muscle_pos_1574	1	0.00101111	4.96278e-05	2	67	26	53
muscle_pos_1575	3	0.00644167	5	4	89	5	96
muscle_pos_1576	1.00268e-07	8	2.46674e-17	2.09413e-08	1	30	9
muscle_pos_1577	0.00348875	64	6	0.000364329	47	28	63
muscle_pos_1578	69	1	1	59	18	0.000229035	13
muscle_pos_1579	13	7	3	2	0.0017192	0.00031423	11
muscle_pos_1581	0.000173308	4	1	0.000339422	55	96	94
muscle_pos_1582	0.00918978	100	0.000139527	0.00158691	1	100	88
muscle_pos_1584	92	10	4.59183e-06	47	44	76	78
muscle_pos_1585	4.00291e-11	43	0.00156886	1.97174e-12	3	0.00653077	40
muscle_pos_1586	53	8	2.59025e-05	23	1	8	100
muscle_pos_1588	1.88848e-07	2.06513e-05	2.93543e-06	3.44536e-05	82	36	95
muscle_pos_1589	3.25014e-06	2	12	8.67151e-06	65	41	90
muscle_pos_1590	0.00157008	1	4.6388e-05	2	12	58	11
muscle_pos_1592	99	8	6.42679e-24	58	23	8	28
muscle_pos_1593	0.00029958	62	3.01651e-09	2	4	0.00208873	96
muscle_pos_1594	88	7	1.35026e-08	41	4	9	14
muscle_pos_1595	4.70191e-07	1	1.81388e-19	6.26307e-09	3.55547e-07	23	25
muscle_pos_1596	71	1	0.000449089	61	1	0.000141336	39
muscle_pos_1597	4	71	5.86349e-07	6	0.0150709	0.00563587	80
muscle_pos_1598	6	25	1	3	1	4	52
muscle_pos_1599	8	84	6.98319e-06	3	12	12	15
muscle_pos_1601	0.00939756	0.00228112	0.00490838	6	1	80	56
muscle_pos_1602	4	0.00214192	1	22	6	23	43
muscle_pos_1605	0.0152376	0.00352729	1	5	3	6	30
muscle_pos_1606	55	4	1	69	3	0.00498395	11
muscle_pos_1607	0.00210735	6	2	0.00514492	93	61	53
muscle_pos_1608	0.000179225	96	2.99471e-05	0.000576893	42	97	58
muscle_pos_1609	1.21944e-06	0.000810213	3.84043e-11	0.00320524	17	42	16
muscle_pos_1610	0.00907736	0.000126289	0.000193699	5	2	43	53
muscle_pos_1611	2	0.000212887	5.65626e-14	59	0.00291938	11	39
muscle_pos_1612	8.83787e-07	5	3	2.72117e-06	99	53	87
muscle_pos_1613	17	5	1.2359e-09	12	4.95926e-05	0.00984607	14
muscle_pos_1614	92	20	7.22354e-10	51	4.70111e-05	8	9
muscle_pos_1615	3.3235e-07	0.00346731	4.59923e-09	8.65217e-05	57	1	95
muscle_pos_1616	38	5	10	55	7	98	89
muscle_pos_1617	31	47	2.18627e-05	46	32	0.00887249	36
muscle_pos_1618	1	17	1	1	7.77652e-05	11	17
muscle_pos_1619	3	35	1.8515e-05	10	2	4	52
muscle_pos_1620	2.4329e-06	0.000791947	1.16017e-05	1.28075e-05	0.00322237	17	89
muscle_pos_1621	1	17	7.16433e-06	9	68	33	67
muscle_pos_1622	1	2	5.5763e-05	1	7.33138e-05	0.011735	95
muscle_pos_1623	12	29	4	7	23	5	6
muscle_pos_1624	0.0245163	2	17	1	74	24	25
muscle_pos_1625	1.96379e-05	0.00281498	3.42329e-06	4.27972e-05	0.000986674	0.0424825	79
muscle_pos_1626	4.92717e-13	0.000885404	1.34824e-07	1.76157e-14	0.000560771	4	18
muscle_pos_1627	2	0.000391551	19	5	75	94	53
muscle_pos_1629	89	96	2	71	2	99	40
muscle_pos_1630	0.000965335	0.000352828	2.83313e-06	0.0060043	68	61	99
muscle_pos_1631	43	8	1.47766e-09	71	0.00016456	76	11
muscle_pos_1632	7	82	0.00093402	9	18	8	18
muscle_pos_1633	0.000501249	11	2	0.000225336	0.00733841	79	16
muscle_pos_1634	0.00112814	1.00641e-05	2.46099e-06	0.00132825	24	68	59
muscle_pos_1635	7	38	1.56737e-15	68	43	1	59
muscle_pos_1638	7.12329e-06	4	8.72611e-05	0.000782235	29	87	97
muscle_pos_1639	93	5	9	68	28	2	97
muscle_pos_1642	4.85497e-05	2.50639e-05	0.000147802	0.00188142	25	92	57
muscle_pos_1643	5.17442e-05	0.000392118	5.47975e-06	0.0134015	3	94	99
muscle_pos_1644	0.00101018	2.19113e-05	0.00253234	2	6	89	98
muscle_pos_1645	58	85	9.16221e-08	17	0.00464016	12	69
muscle_pos_1646	3.1762e-08	10	1	6.14918e-07	68	4	61
muscle_pos_1647	4.68264e-12	5	8.79386e-08	1.05678e-08	30	3	88
muscle_pos_1648	3.7526e-06	1	3.03388e-09	1	0.000366011	0.00311482	61
muscle_pos_1649	1.75252e-06	55	4.3669e-09	0.00024098	13	0.00175959	84
muscle_pos_1650	1.65597e-07	54	1.01575e-05	2.57383e-05	12	0.00507298	99
muscle_pos_1651	2	7	0.00309866	2	29	7	56
muscle_pos_1652	6.94502e-05	1	0.000130216	0.00010991	5	11	91
muscle_pos_1653	53	48	5.15405e-06	85	20	91	54
muscle_pos_1654	50	7	1	94	1	6	41
muscle_pos_1655	1	35	12	0.000586713	1	81	10
muscle_pos_1656	0.000840799	2.35753e-08	3.33985e-06	1	0.00333758	95	92
muscle_pos_1657	32	41	0.00025421	41	50	75	73
muscle_pos_1659	28	40	0.001496	53	33	93	14
muscle_pos_1660	0.000210444	56	0.00319515	0.0048732	71	17	70
muscle_pos_1662	0.000117863	0.00125714	8.02124e-05	0.00274915	13	68	83
muscle_pos_1663	0.00148327	6	3.06609e-06	3	5	55	20
muscle_pos_1664	0.001706	0.000103861	4.10133e-06	0.0170155	27	94	15
muscle_pos_1665	0.000157177	1	1	0.000947797	5	73	72
muscle_pos_1666	1.32709e-08	96	1.26895e-16	2.75995e-06	55	7	26
muscle_pos_1667	0.000588442	22	2.91787e-09	4	5	2	12
muscle_pos_1668	0.000137879	34	1.34318e-07	0.00011925	45	1	8
muscle_pos_1669	0.000183295	2	7	0.000246008	56	94	69
muscle_pos_1670	45	55	0.000137029	74	30	12	87
muscle_pos_1671	11	84	0.000136387	14	0.00261033	4	69
muscle_pos_1672	18	56	0.000124886	39	60	36	40
muscle_pos_1673	1	22	1.58641e-07	4	34	3	68
muscle_pos_1674	1	19	1.65813e-06	1	27	5	60
muscle_pos_1675	8	91	2.94395e-12	5	5.78888e-05	14	4
muscle_pos_1676	73	45	3	86	80	6	98
muscle_pos_1677	79	73	4.55585e-06	27	1	81	50
muscle_pos_1678	4.32795e-06	52	1.26454e-08	1.4313e-05	3.8775e-06	29	39
muscle_pos_1679	58	60	5	48	67	17	79
muscle_pos_1680	57	4	2.65454e-14	45	2	41	31
muscle_pos_1681	5	3	0.000255942	31	21	3	77
muscle_pos_1683	0.000113088	1	0.0198122	0.000692024	65	85	96
muscle_pos_1684	1	0.000612653	0.000623417	1	20	47	96
muscle_pos_1686	6.2288e-09	73	3.14642e-09	6.94315e-08	87	13	29
muscle_pos_1687	1	17	1.36826e-06	5	14	0.000926187	93
muscle_pos_1688	62	82	1.12996e-05	13	43	3	60
muscle_pos_1689	5	1	1.86321e-07	0.0047224	0.000108974	10	53
muscle_pos_1690	0.00240973	46	1.54429e-07	1	46	92	45
muscle_pos_1693	2	0.000332397	5.15349e-05	25	0.00213523	56	41
muscle_pos_1694	2.74356e-05	5.70033e-05	1.16865e-07	0.00152106	0.014174	20	82
muscle_pos_1695	6.33247e-07	71	1.59039e-05	2.58694e-06	93	9.5028e-05	7
muscle_pos_1696	77	76	5	66	0.0138449	2	22
muscle_pos_1697	1	0.0071904	2	1	16	1	76
muscle_pos_1698	91	8	0.000456307	84	5	42	58
muscle_pos_1699	10	5	1	28	7	79	51
muscle_pos_1700	91	12	2.19382e-05	43	1	16	58
muscle_pos_1701	0.00575905	2	0.000562087	0.00284786	15	90	89
muscle_pos_1702	5.28587e-06	53	4	1.4311e-05	9	42	57
muscle_pos_1703	1.64999e-05	7.90465e-05	0.00356587	0.000302092	7	41	64
muscle_pos_1704	5.94138e-08	7	1.35457e-06	1.33161e-06	11	17	25
muscle_pos_1706	1.65417e-11	25	8.57599e-15	5.88514e-09	19	22	26
muscle_pos_1707	0.000288067	57	3.34784e-07	0.000719845	97	2	31
muscle_pos_1708	2.86434e-05	68	1.82498e-06	0.000180347	7	14	41
muscle_pos_1709	9.05757e-08	41	6.24362e-06	5.66261e-07	85	1	36
muscle_pos_1710	4.29322e-05	2	2	1.99347e-05	0.0108679	78	8
muscle_pos_1711	1	32	4.21333e-06	1	0.00017286	38	59
muscle_pos_1712	3.97314e-05	0.000877208	0.00218537	0.000268336	27	36	76
muscle_pos_1713	4	24	0.0130334	12	100	16	40
muscle_pos_1714	1	44	6.48736e-06	1	2	4	82
muscle_pos_1715	0.00389171	26	2.79855e-06	6	53	13	7
muscle_pos_1717	88	87	4.94823e-13	24	7.15764e-05	35	89
muscle_pos_1718	0.00242278	91	4	0.00689607	43	26	81
muscle_pos_1719	6.84763e-06	1	1	7.10189e-05	95	74	87
muscle_pos_1720	1	0.00238246	1.04023e-08	20	0.00591925	89	99
muscle_pos_1721	2.79592e-05	6	1	0.000100568	67	82	96
muscle_pos_1722	4.48341e-07	6	7.36259e-07	1.28265e-06	6	20	19
muscle_pos_1723	0.000994985	5.87951e-06	1.25859e-07	4	2	82	81
muscle_pos_1724	5.34423e-06	33	5.04989e-10	0.000574659	1	12	88
muscle_pos_1725	1	79	6.85604e-06	2	0.00445639	0.00526974	78
muscle_pos_1728	24	50	1.16852e-05	35	6.97865e-05	0.000214502	28
muscle_pos_1729	0.00295919	42	1.3064e-06	0.000119133	36	1.57494e-05	1
muscle_pos_1730	1.57709e-06	66	5.54636e-08	1.78798e-06	9.71163e-11	66	92
muscle_pos_1731	53	1	0.007273	88	2	27	54
muscle_pos_1734	26	84	0.000211372	4	1	0.00866971	74
muscle_pos_1735	2.92528e-06	0.00114973	0.000320479	3.45528e-05	34	50	98
muscle_pos_1738	8.06415e-06	0.00102797	7.03761e-06	0.000554453	2	57	100
muscle_pos_1740	6.29695e-06	14	4.11918e-09	0.000101729	35	47	42
muscle_pos_1743	7	8	2.08415e-05	0.0136849	0.000137489	2	93
muscle_pos_1744	1	26	6.88468e-05	1	16	20	83
muscle_pos_1745	2.46063e-11	0.00805125	4.12506e-14	1.27041e-12	3.00662e-07	73	17
muscle_pos_1748	82	0.0131115	7.11307e-09	26	1	3	100
muscle_pos_1750	0.00134897	0.0137123	2.16804e-07	0.0215983	30	82	15
muscle_pos_1751	1.61874e-07	0.00122294	9.22885e-05	2.75502e-06	14	35	86
muscle_pos_1752	23	13	4.81818e-08	4	6.60846e-05	61	97
muscle_pos_1753	2	86	5.57563e-07	8	12	3	84
muscle_pos_1754	2	0.0187707	0.000308868	0.00659194	11	84	80
muscle_pos_1755	25	4	12	41	1	49	74
muscle_pos_1756	0.000519694	9	5.283e-08	0.000284869	0.00172685	27	76
muscle_pos_1757	5.1313e-05	1	0.00351259	8.24581e-05	13	63	62
muscle_pos_1759	0.000580924	23	0.000547525	0.00337217	0.00183509	8	30
muscle_pos_1760	0.00107649	12	1.27561e-08	0.00539528	1	10	42
muscle_pos_1761	31	3	5	34	8	65	28
muscle_pos_1763	95	20	0.000975894	33	0.000877858	21	22
muscle_pos_1764	15	1	0.00441067	57	1	26	37
muscle_pos_1766	0.00422149	0.00142113	0.00292083	4	0.0181529	76	92
muscle_pos_1767	3.17659e-06	27	1	3.97008e-07	7.47257e-07	4	96
muscle_pos_1768	4	59	2.19931e-05	0.00220028	5.35497e-05	0.00323118	17
muscle_pos_1770	0.0110032	1	3	2	60	22	93
muscle_pos_1771	1	31	8.57439e-09	0.0022692	8.21122e-06	14	20
muscle_pos_1772	0.00054051	0.000981649	8.34172e-16	5	0.000412839	28	58
muscle_pos_1776	4.15177e-05	2	6.65889e-09	0.00262604	6	8	51
muscle_pos_1777	18	3	1.388e-14	78	1	96	9
muscle_pos_1778	0.000722121	7.93025e-07	7.4291e-05	2	4	69	97
muscle_pos_1780	6.12447e-09	8	2.34565e-12	3.88286e-08	28	95	61
muscle_pos_1781	7.84957e-07	4	0.000564197	7.5649e-06	32	8	100
muscle_pos_1782	8	23	1.26307e-07	1	0.000665494	19	0.00487312
muscle_pos_1783	1.85773e-05	1	0.00475516	2.7105e-05	9	64	61
muscle_pos_1785	5	2	11	9	13	41	96
muscle_pos_1786	1.72928e-05	24	3.25776e-08	0.000246481	66	40	83
muscle_pos_1787	0.00666725	62	6.76149e-15	0.0107479	67	93	58
muscle_pos_1788	7	3	2	12	47	72	95
muscle_pos_1789	9.50676e-05	22	0.000751187	6.27057e-06	7.07829e-05	2	77
muscle_pos_1790	94	48	0.00175896	54	91	36	85
muscle_pos_1791	1.12561e-05	5	8.97138e-05	5.0261e-06	0.000558601	100	84
muscle_pos_1792	8	1	1	16	16	93	92
muscle_pos_1793	0.0107091	17	3	2	18	77	72
muscle_pos_1795	0.0219706	8.00634e-06	2.83651e-13	38	3	8	59
muscle_pos_1796	0.000464084	36	1.74746e-07	0.00286002	0.00113692	38	63
muscle_pos_1797	0.000112833	4	0.013192	0.000130643	27	60	94
muscle_pos_1798	2.24074e-06	2	4.77168e-11	1.00437e-06	1.1891e-07	33	10
muscle_pos_1800	68	26	1.39051e-05	69	4	68	81
muscle_pos_1801	5.01212e-05	0.0147725	3.39148e-17	6.36822e-06	3.00314e-08	11	37
muscle_pos_1802	1	2	1.59359e-07	5	21	59	58
muscle_pos_1803	0.00279706	1	1.06356e-06	3	0.0118024	91	28
muscle_pos_1804	7.46713e-08	0.000753004	0.000303768	2.05407e-07	71	56	85
muscle_pos_1805	0.0200269	1	1.2112e-06	26	1	72	65
muscle_pos_1806	0.000124209	83	7.59239e-09	0.00343047	15	29	58
muscle_pos_1807	0.000113059	0.000108646	0.000570219	0.00150824	32	39	51
muscle_pos_1808	2.40512e-07	3	0.000316458	2.01201e-07	0.00605487	59	51
muscle_pos_1809	0.000115684	18	2.14099e-07	0.000217309	7	12	58
muscle_pos_1810	44	13	2.0553e-07	79	0.00643036	70	73
muscle_pos_1811	0.00317902	26	5.11932e-16	1	3.31313e-05	5	94
muscle_pos_1812	35	21	3.39224e-15	2	2.50335e-05	85	43
muscle_pos_1813	1	93	7.47933e-11	3	2	47	56
muscle_pos_1814	0.00108579	0.00220707	0.000829117	0.0131666	53	44	64
muscle_pos_1815	2	7	8.86098e-07	16	1	82	43
muscle_pos_1816	32	84	2.55992e-16	2	0.000571543	36	61
muscle_pos_1817	20	5	1	3	0.000129965	27	46
muscle_pos_1818	1.06962e-06	2	1	3.20292e-06	25	100	91
muscle_pos_1819	3.08994e-07	6	0.000966906	1.04075e-06	18	89	82
muscle_pos_1820	4.05297e-06	18	1.50462e-05	6.92237e-05	74	75	93
muscle_pos_1821	1.45208e-07	1	2.38607e-08	1.57252e-05	55	19	97
muscle_pos_1822	1.58229e-06	0.00129848	7.52607e-24	0.00179106	8	72	74
muscle_pos_1823	4.18463e-08	0.00225126	4.43672e-12	1.60432e-05	53	23	67
muscle_pos_1824	4.46448e-05	13	5.74592e-11	0.0033454	0.0057051	10	95
muscle_pos_1825	1.50331e-14	6	4.27859e-06	3.34217e-15	3.47228e-05	4	35
muscle_pos_1828	2	73	2.78259e-05	1	0.000486756	36	96
muscle_pos_1829	18	96	5.75035e-19	7	8.54584e-05	10	27
muscle_pos_1830	0.000120453	7	0.000537644	0.000184795	79	53	46
muscle_pos_1831	3.08898e-06	2	0.00105518	1.48959e-05	51	62	99
muscle_pos_1832	48	37	7.95135e-13	53	92	18	61
muscle_pos_1835	0.000145093	84	2.42884e-13	0.000213196	0.000354462	94	48
muscle_pos_1836	21	32	0.0118444	18	65	18	52
muscle_pos_1837	42	0.00768488	8.31163e-08	86	0.00311288	2	66
muscle_pos_1838	1	32	7.1936e-07	1	5.6262e-06	64	26
muscle_pos_1840	91	81	1.93172e-09	43	0.0061922	80	20
muscle_pos_1841	3.5265e-07	4	0.00111478	2.8969e-07	0.00387161	58	49
muscle_pos_1842	1.42007e-06	4	3.1182e-05	1.7645e-05	90	73	98
muscle_pos_1843	2.56116e-07	1	0.000867599	2.01191e-06	40	88	99
muscle_pos_1844	0.00394538	5	1.01993e-08	15	5	69	29
muscle_pos_1845	1	20	5.8969e-14	31	0.00119869	11	51
muscle_pos_1846	3.3658e-06	60	2.65468e-06	2.16326e-05	7	0.000278339	9
muscle_pos_1847	3	8	1.21173e-05	3	1.09762e-06	1	57
muscle_pos_1849	1	18	0.000384529	1	12	45	16
muscle_pos_1850	83	86	2.6271e-07	100	23	3	52
muscle_pos_1851	0.000138115	17	2.50095e-07	0.000918924	1	48	66
muscle_pos_1852	50	96	1	71	51	64	19
muscle_pos_1853	3	81	2.90627e-10	11	16	38	41
muscle_pos_1854	1	9	1.05574e-05	1	6.56331e-08	3	7
muscle_pos_1855	7.02602e-07	6	2.86305e-14	5.31854e-06	9.43106e-05	79	68
muscle_pos_1857	73	0.00408167	0.00454035	93	19	22	81
muscle_pos_1858	8.53025e-05	1	6.35773e-06	0.00055505	50	77	71
muscle_pos_1859	78	0.00800613	1.58778e-09	12	0.0144474	62	58
muscle_pos_1861	1.07963e-05	10	1.38212e-05	3.78448e-05	60	68	91
muscle_pos_1862	7.02826e-07	5	6.71878e-20	0.000238477	1	20	42
muscle_pos_1863	5.37144e-08	59	4.04995e-09	4.78304e-08	97	2	14
muscle_pos_1864	9.42832e-05	7	6.38347e-06	0.000231942	9	19	14
muscle_pos_1865	3.73839e-05	2	4.04131e-16	0.0074827	0.025891	8	55
muscle_pos_1866	10	32	3.25802e-13	2	0.000622017	20	95
muscle_pos_1867	12	11	1.47314e-19	69	0.019213	59	90
muscle_pos_1868	1	18	2.2463e-08	3	5	1	48
muscle_pos_1870	20	2	2	48	14	71	28
muscle_pos_1871	0.00046599	1	1.30553e-08	0.00376674	26	38	95
muscle_pos_1872	6	0.00716854	7.00767e-09	42	26	87	47
muscle_pos_1873	0.0213392	9	9.18067e-08	30	1	69	79
muscle_pos_1874	70	1	4.55216e-15	35	3	66	99
muscle_pos_1875	8.88991e-07	0.0042937	1.09196e-07	7.21199e-06	53	0.0100531	63
muscle_pos_1876	28	25	2.10058e-14	82	0.00495283	34	67
muscle_pos_1878	24	40	5.42536e-07	52	60	7	45
muscle_pos_1879	63	26	8.83329e-06	55	45	1	19
muscle_pos_1880	83	85	0.0259927	52	14	87	4
muscle_pos_1881	0.000128657	10	3.75155e-08	0.000363842	0.000955639	19	66
muscle_pos_1882	7	49	0.00227063	27	44	7	24
muscle_pos_1883	75	79	3.21603e-07	90	7.47986e-07	47	77
muscle_pos_1885	90	37	1.76057e-08	31	7.88791e-06	69	41
muscle_pos_1886	11	7	3.82388e-07	63	1	36	80
muscle_pos_1887	7	1	1.04578e-11	64	0.00927637	6	14
muscle_pos_1888	0.000962985	1	1.09021e-10	0.0150974	5	34	59
muscle_pos_1889	1.27182e-06	0.000799212	0.000117715	4.34454e-05	4	23	88
muscle_pos_1890	2	24	5.40921e-17	17	2	5	90
muscle_pos_1891	1	11	1.52261e-07	0.00214425	55	2	29
muscle_pos_1892	8	13	0.000660499	4	34	20	35
muscle_pos_1893	57	19	28	59	42	1	73
muscle_pos_1894	24	77	3.28781e-10	13	1	19	71
muscle_pos_1897	1.68677e-10	28	1.59675e-15	2.90342e-09	7.90969e-05	14	90
muscle_pos_1898	3.55276e-09	100	4.8906e-10	5.48619e-09	5.54666e-05	91	56
muscle_pos_1900	4.98971e-05	35	3.19974e-05	5.89783e-05	9	49	72
muscle_pos_1901	4.32626e-05	1	5	6.8362e-05	30	81	88
muscle_pos_1902	11	52	4.0265e-11	50	74	9	35
muscle_pos_1903	1	61	1.81583e-14	0.000636477	1.21827e-07	0.00216944	59
muscle_pos_1904	0.000759767	5	1	0.0016005	9	45	61
muscle_pos_1905	0.00482255	42	2.60694e-12	0.00281951	1	2	81
muscle_pos_1906	8.1139e-09	48	1.41375e-09	4.2335e-09	4.63174e-07	33	65
muscle_pos_1907	3	10	7.16692e-16	1	0.000675751	61	93
muscle_pos_1908	0.00209786	46	36	0.00327477	86	0.00477454	28
muscle_pos_1909	44	8	2.26581e-06	8	2.99976e-05	4	24
muscle_pos_1910	41	0.00364412	3.78685e-07	82	0.00161117	3	70
muscle_pos_1911	11	88	3.7833e-06	7	26	31	85
muscle_pos_1912	71	12	3.36955e-10	16	5.59094e-05	21	77
muscle_pos_1913	0.00276445	1	1	1	74	74	55
muscle_pos_1916	19	1	17	20	50	29	94
muscle_pos_1917	45	0.000681108	1.23966e-07	63	0.00211086	9	46
muscle_pos_1918	6.35752e-07	1	0.00170225	5.31688e-06	12	82	77
muscle_pos_1919	0.0005595	8	1	0.00236504	40	98	95
muscle_pos_1920	17	49	3	31	19	24	51
muscle_pos_1921	0.000145357	1	7.47797e-08	0.00092228	7	54	87
muscle_pos_1922	85	74	0.000462418	65	29	98	85
muscle_pos_1923	3	2	0.00835407	12	38	49	87
muscle_pos_1924	1.54906e-07	4	4.19421e-06	2.90926e-06	41	83	80
muscle_pos_1925	11	6	4.02235e-06	29	2	91	95
muscle_pos_1928	2.62367e-06	80	8.72279e-16	0.00019781	31	6	59
muscle_pos_1930	2.90179e-07	25	3.94979e-08	6.49706e-05	21	38	93
muscle_pos_1931	2	10	1.03277e-06	2	26	50	81
muscle_pos_1932	1	14	3.17512e-05	1	57	27	52
muscle_pos_1933	5.04397e-06	1	6.69599e-10	5.07063e-05	0.000694623	31	60
muscle_pos_1934	5.14179e-05	71	7.10644e-06	0.000373301	6	2	63
muscle_pos_1935	3	6.95912e-05	3.34041e-07	10	90	38	86
muscle_pos_1936	0.000810062	5	0.00104221	0.000274878	1.26696e-05	31	89
muscle_pos_1937	18	8.83991e-05	3.64744e-09	98	0.0114824	1	39
muscle_pos_1939	0.000201473	2	1	0.0011137	40	77	61
muscle_pos_1940	1	4	0.000112497	19	5	21	52
muscle_pos_1941	52	85	7.64142e-08	9	0.00105519	6	27
muscle_pos_1943	0.000427841	1	2.41612e-05	0.00365557	62	83	60
muscle_pos_1945	7.24449e-05	2	3.08855e-07	0.00169513	5	71	22
muscle_pos_1946	3.64864e-07	7	2.19575e-05	2.20869e-06	39	45	100
muscle_pos_1947	45	34	2.83855e-09	78	0.000352636	40	94
muscle_pos_1948	18	13	9.91355e-07	3	1	27	83
muscle_pos_1949	2.34003e-05	3	0.000110043	6.74774e-05	94	49	48
muscle_pos_1950	81	44	1.00505e-12	31	0.0234308	37	83
muscle_pos_1951	4.12544e-06	12	4.31165e-13	1.97313e-05	0.00408007	53	86
muscle_pos_1952	3	7	0.00032048	2	27	17	72
muscle_pos_1954	2	2	3.19151e-07	1	3.6108e-10	61	47
muscle_pos_1955	0.00181919	96	0.000225103	0.000483886	2.17824e-06	7	57
muscle_pos_1958	91	76	0.000215536	54	2	89	14
muscle_pos_1959	0.00104288	43	1.28495e-07	0.000180892	1.45674e-05	41	88
muscle_pos_1960	1.16653e-07	13	3.01933e-05	4.19558e-06	67	96	73
muscle_pos_1961	4.52145e-05	1	3.62911e-08	0.00144438	12	46	68
muscle_pos_1964	10	58	9.93906e-10	66	1	22	21
muscle_pos_1965	73	0.00305277	0.00300262	76	20	1	28
muscle_pos_1966	76	0.000636521	2.39436e-05	36	11	7	37
muscle_pos_1967	9.24382e-11	50	1.52583e-12	1.39665e-09	0.00174032	91	56
muscle_pos_1968	3	1	0.00474826	4	58	11	69
muscle_pos_1969	0.00238793	5	1.64081e-06	2	35	74	59
muscle_pos_1970	2.8247e-05	4	4.42254e-07	0.000395642	10	91	69
muscle_pos_1971	100	21	0.00336669	48	62	1	0.0035944
muscle_pos_1972	56	7.21081e-05	8.00671e-06	61	2.69649e-05	12	90
muscle_pos_1973	33	60	9.91389e-07	17	3	60	55
muscle_pos_1974	0.000436041	0.000463904	0.000575648	0.00629592	65	45	72
muscle_pos_1975	0.00631654	0.00141202	0.00720583	2	56	30	83
muscle_pos_1979	2	15	3.64044e-11	6	26	7	53
muscle_pos_1981	0.00628519	60	1.20765e-07	0.0213862	53	24	64
muscle_pos_1982	46	57	2.17268e-14	96	72	5	40
muscle_pos_1983	0.0095333	16	9.79249e-11	3	25	42	92
muscle_pos_1985	5	30	6.95188e-09	30	99	60	6
muscle_pos_1986	0.000794183	9	2.47787e-08	0.00040229	1.74232e-05	89	65
muscle_pos_1987	0.00988711	41	4.75876e-05	0.00183644	1.53054e-07	69	56
muscle_pos_1988	22	73	2.63854e-12	80	1	13	36
muscle_pos_1989	0.00422741	1	1.14194e-07	4	11	44	75
muscle_pos_1990	0.00370234	0.00437165	5.5695e-13	3	16	12	63
muscle_pos_1991	6	72	2.55612e-10	46	83	13	97
muscle_pos_1992	55	0.000534067	3.16008e-12	50	3	1	83
muscle_pos_1994	0.00562832	18	6.09157e-10	2	28	10	91
muscle_pos_1995	98	8	3.70558e-06	97	15	60	54
muscle_pos_1996	81	11	5.64326e-05	84	16	22	58
muscle_pos_1997	2	76	1.03125e-07	4	3	99	17
muscle_pos_1998	1.70269e-06	6	3.73634e-08	7.76665e-05	1	54	28
muscle_pos_1999	29	71	1	63	11	26	89
muscle_pos_2001	0.00136192	0.000231781	1.60661e-11	0.000691432	7.4034e-06	15	71
muscle_pos_2002	0.0143719	20	3	5	81	31	48
muscle_pos_2004	14	15	6.7318e-05	5	43	74	31
muscle_pos_2007	0.00395302	0.000404119	1.72499e-13	7	2	19	47
muscle_pos_2008	7.8472e-05	1	1.52525e-06	0.000598006	63	54	62
muscle_pos_2009	2.80973e-07	1	0.000114101	4.6984e-06	38	60	93
muscle_pos_2010	2.98671e-06	13	4.20736e-05	5.07577e-05	61	56	78
muscle_pos_2011	1.55218e-05	22	2.42598e-07	0.00105279	90	4	52
muscle_pos_2012	62	24	0.000192455	29	94	16	53
muscle_pos_2013	0.00160193	0.00308228	1.49513e-05	0.0104732	64	2	10
muscle_pos_2014	9	31	1.00473e-05	16	52	69	2
muscle_pos_2015	0.000261525	5.93677e-06	5.08597e-11	0.0155241	2	56	52
muscle_pos_2016	2	2.87929e-05	1.21379e-18	86	1	97	38
muscle_pos_2017	89	44	5.54989e-08	58	18	96	42
muscle_pos_2018	4.01655e-05	2	1.44786e-14	0.00464602	0.0261058	90	64
muscle_pos_2019	3.6096e-10	16	5.31377e-07	1.87377e-07	90	17	50
muscle_pos_2020	7.07474e-09	0.000289545	2.69206e-07	1.30478e-05	16	21	67
muscle_pos_2021	0.000202734	6	1.08796e-11	1	39	36	7
muscle_pos_2022	9.55698e-05	0.00835823	8	0.000302686	74	70	79
muscle_pos_2023	76	1	9.81919e-07	67	2	0.00186119	60
muscle_pos_2024	16	98	1.79377e-05	29	16	23	79
muscle_pos_2025	75	1	1	93	3	33	51
muscle_pos_2026	4.50338e-05	4	1.60609e-07	1	94	30	89
muscle_pos_2028	98	11	9.34488e-06	22	0.000126766	16	73
muscle_pos_2029	96	77	9.10445e-05	41	81	8	90
muscle_pos_2032	0.0395236	74	3.04536e-13	0.0131869	0.000502025	55	18
muscle_pos_2034	0.00128426	5	9.36055e-20	4	64	93	92
muscle_pos_2035	0.000361144	3	1.06883e-15	5	49	64	64
muscle_pos_2037	3.96516e-21	7	2.70914e-10	3.13006e-25	3.74256e-07	23	57
muscle_pos_2039	81	10	3.45407e-07	60	57	4	62
muscle_pos_2040	5	36	0.0034617	12	10	24	51
muscle_pos_2041	0.00879291	0.000550337	1.8963e-06	0.00483807	71	60	62
muscle_pos_2042	3	20	3.63311e-19	1	0.000487662	10	26
muscle_pos_2043	2	1	9	4	42	29	90
muscle_pos_2044	19	79	4.04737e-06	26	2.89745e-05	32	92
muscle_pos_2045	52	1	5.82788e-09	2	0.000381971	16	14
muscle_pos_2048	58	2	2.3014e-07	54	1	7	33
muscle_pos_2049	72	3	2.89103e-09	45	0.00354262	25	30
muscle_pos_2051	21	23	3.05596e-06	70	0.00172117	21	31
muscle_pos_2052	78	7	3.20649e-05	86	33	36	52
muscle_pos_2053	24	28	2.0467e-06	9	20	82	39
muscle_pos_2054	5.76e-05	0.00123776	1.49754e-08	0.000771065	50	27	61
muscle_pos_2056	17	1	4.6277e-13	80	2	84	90
muscle_pos_2057	7	19	6.35415e-13	88	12	98	12
muscle_pos_2058	0.000289979	15	1.12813e-20	2	1	71	87
muscle_pos_2060	8.18881e-07	16	1	1.94281e-05	85	24	55
muscle_pos_2061	36	40	3.55833e-07	94	25	17	0.0163981
muscle_pos_2062	0.0025724	20	0.000161765	1	93	9	8
muscle_pos_2063	3	6	1.809e-05	2	10	23	93
muscle_pos_2064	98	15	1	30	3.60084e-06	4	10
muscle_pos_2065	0.00438716	13	0.000181013	2	100	17	3
muscle_pos_2066	0.00705847	18	1	1	14	1	12
muscle_pos_2067	16	11	0.000191995	45	15	92	88
muscle_pos_2071	29	9	8.06567e-13	77	48	2	39
muscle_pos_2073	1	2.7496e-05	1.43538e-06	2	22	12	97
muscle_pos_2075	0.00114827	0.00255229	7.41689e-20	9	3	30	35
muscle_pos_2076	1.50637e-07	0.000804751	7.67262e-06	1.37753e-05	94	37	78
muscle_pos_2078	4	5	1	2	6	18	17
muscle_pos_2079	49	0.00689013	0.00205324	29	71	3	59
muscle_pos_2080	1	85	1.28826e-05	1	3	31	72
muscle_pos_2081	4.03643e-07	5	0.000267428	1.1892e-06	5	68	53
muscle_pos_2082	85	9	0.000221692	97	75	1	36
muscle_pos_2083	70	11	0.000176233	77	75	1	44
muscle_pos_2086	22	30	2.93207e-10	100	83	7	91
muscle_pos_2087	12	36	1	21	44	17	74
muscle_pos_2088	80	8	1	76	16	2	31
muscle_pos_2089	4.88317e-07	1	0.0051232	2.06341e-06	3	54	73
muscle_pos_2090	3.11882e-06	0.000530882	0.00155367	1.25324e-05	6	29	95
muscle_pos_2091	0.00304277	1	2	1	14	42	34
muscle_pos_2092	0.000453911	9	0.0029789	0.00374644	30	65	59
muscle_pos_2093	0.00678779	16	0.000134392	7	2	38	57
muscle_pos_2094	8.94687e-05	7.94054e-11	1.98893e-11	0.0156398	42	3	43
muscle_pos_2095	0.015285	1.4322e-05	4.17124e-17	47	1	8	35
muscle_pos_2096	1	0.000412725	3.31382e-20	24	2	69	55
muscle_pos_2097	16	37	0.000890334	24	100	65	3
muscle_pos_2098	6.11935e-07	33	2	3.04897e-06	10	20	51
muscle_pos_2099	1.2219e-06	37	1.465e-07	3.78775e-06	69	1	57
muscle_pos_2100	84	40	2.87249e-06	67	48	9	47
muscle_pos_2101	2	26	3.94655e-15	0.00253896	0.00169681	6	67
muscle_pos_2102	2	37	7	0.00437841	10	87	100
muscle_pos_2103	0.017006	13	2.27513e-05	2	20	12	95
muscle_pos_2104	0.000344675	1	4.09719e-10	3.15073e-05	2	83	100
muscle_pos_2105	68	9	2	44	7	1	32
muscle_pos_2108	3	83	5.74664e-15	58	5	10	57
muscle_pos_2109	76	14	1.9318e-12	32	1.85296e-06	56	81
muscle_pos_2110	2.00548e-06	0.00154026	4.53732e-07	1.3028e-05	5	71	34
muscle_pos_2111	1	1	0.00881875	3	31	42	41
muscle_pos_2113	2	40	67	3	91	53	76
muscle_pos_2115	9.3718e-05	66	7.72282e-05	0.00233352	25	1	48
muscle_pos_2116	0.000238101	82	0.000731925	0.00248864	67	2	60
muscle_pos_2117	0.000273672	10	0.000151161	1	76	9	38
muscle_pos_2118	5	10	3.34868e-08	2	0.000181771	31	75
muscle_pos_2119	49	8	6.33422e-07	78	89	79	1
muscle_pos_2120	8	13	0.000118378	10	98	21	55
muscle_pos_2121	43	91	0.000243289	38	0.00750062	49	61
muscle_pos_2122	2	4	0.000171548	4	79	6	65
muscle_pos_2123	69	6	0.000247264	42	70	2	71
muscle_pos_2124	56	24	5.34438e-05	93	93	7	84
muscle_pos_2125	0.000281299	14	5.51897e-09	0.00107357	14	68	94
muscle_pos_2128	13	72	6	11	37	42	59
muscle_pos_2130	0.000347891	7	18	0.000378847	54	100	67
muscle_pos_2132	2	59	5.24582e-13	36	85	3	33
muscle_pos_2133	0.00693581	1	4.61678e-16	20	0.0105159	2	42
muscle_pos_2134	2	61	1.52309e-10	10	7	30	6
muscle_pos_2135	1.14675e-08	0.00048571	1.69082e-08	2.34833e-09	0.00337898	78	38
muscle_pos_2136	2	22	0.000146571	5	71	3	77
muscle_pos_2137	73	27	3.36552e-05	78	93	5	93
muscle_pos_2138	0.00405426	1	4.95257e-07	1	23	73	7
muscle_pos_2139	0.00990501	0.00454734	4.72221e-06	0.00415133	3	63	89
muscle_pos_2140	25	77	2	51	45	11	83
muscle_pos_2141	16	77	0.00155898	3	21	0.00118185	2
muscle_pos_2142	49	33	3	54	64	9	70
muscle_pos_2143	0.00133596	3	0.00117342	0.00518558	60	39	85
muscle_pos_2144	4.15609e-06	0.000711938	2.88797e-07	0.000442268	94	42	51
muscle_pos_2145	0.000107231	1	3.83929e-05	0.00633612	5	91	72
muscle_pos_2146	1.65851e-05	24	0.00282051	0.000151505	96	45	82
muscle_pos_2147	0.000869447	4	5.76713e-05	0.0124606	11	73	23
muscle_pos_2149	4.33221e-08	66	0.00345246	5.58295e-06	28	1	56
muscle_pos_2151	3.4498e-05	1	1	0.000526862	17	6	27
muscle_pos_2152	53	30	8	76	30	46	58
muscle_pos_2153	6	6	7.9439e-22	0.0179942	0.000419817	90	67
muscle_pos_2154	16	95	7.42775e-12	43	62	84	100
muscle_pos_2155	21	90	2.41221e-11	55	82	78	98
muscle_pos_2156	23	6	1	31	44	70	83
muscle_pos_2158	88	56	4	78	69	57	1
muscle_pos_2159	35	66	3	27	25	15	82
muscle_pos_2160	15	63	26	2	100	17	22
muscle_pos_2161	0.00429017	2	4.61928e-11	21	0.0013223	36	97
muscle_pos_2162	0.000614369	3	3.87499e-05	1	38	67	87
muscle_pos_2164	13	43	6.16484e-07	3	0.00154498	40	90
muscle_pos_2165	44	100	7.16904e-07	100	83	42	19
muscle_pos_2167	0.000413436	28	1	0.00155703	67	73	69
muscle_pos_2168	9.34296e-07	1	1	2.05534e-05	93	67	93
muscle_pos_2169	4.06023e-05	2	0.00534782	0.00215438	9	72	63
muscle_pos_2170	0.000643339	1	1.31552e-05	1	7	90	91
muscle_pos_2171	9.59596e-06	0.000218947	3.21324e-05	0.000408493	36	99	94
muscle_pos_2172	2.01898e-05	5	1.24351e-08	0.00257007	84	89	71
muscle_pos_2173	21	40	1	10	3	0.00236908	9
muscle_pos_2174	11	0.000224796	11	30	9	0.00283051	39
muscle_pos_2175	0.000180732	7.33968e-05	2.34179e-07	7.63073e-05	1	51	8
muscle_pos_2177	82	100	5.10472e-06	20	0.00375749	44	88
muscle_pos_2179	91	19	2.89223e-06	15	6	1	1
muscle_pos_2180	57	79	48	32	86	2	39
muscle_pos_2182	0.000233268	3	1.35744e-08	1	96	32	11
muscle_pos_2183	8.11611e-05	0.000249445	2.11018e-07	0.0116388	8	30	62
muscle_pos_2184	5.20726e-06	5.74321e-06	2.50305e-09	0.00186975	7	35	90
muscle_pos_2185	0.00122125	19	1.33512e-05	1	13	79	86
muscle_pos_2186	0.000863299	1	1.07865e-07	1	6	96	78
muscle_pos_2187	2	73	4.42213e-14	60	4	37	18
muscle_pos_2191	0.000226171	53	3.19413e-07	1	33	30	26
muscle_pos_2192	86	14	7.80951e-07	42	7	11	98
muscle_pos_2193	16	42	2.84754e-06	27	95	32	43
muscle_pos_2195	53	6	10	29	6	0.000186977	26
muscle_pos_2197	41	33	15	25	12	0.000427117	22
muscle_pos_2200	30	0.0144001	7.62359e-07	81	2	5	72
muscle_pos_2202	65	0.000927609	0.00142892	92	4.21777e-05	21	54
muscle_pos_2203	3	11	7.36178e-06	2	3	92	11
muscle_pos_2204	16	43	2	37	10	1	89
muscle_pos_2206	0.00460939	1	3	1	29	43	81
muscle_pos_2207	25	72	6	25	20	24	52
muscle_pos_2208	1	43	48	1	56	43	65
muscle_pos_2209	33	0.00448039	4.07371e-09	67	4	11	59
muscle_pos_2210	94	29	1.57158e-08	12	27	4	3
muscle_pos_2211	7.30052e-05	0.000165662	7.64629e-11	1	3	76	80
muscle_pos_2212	76	1	24	65	30	14	89
muscle_pos_2213	0.000531547	0.00101523	0.00034496	0.0234492	1	83	92
muscle_pos_2214	0.00079248	5	4.56895e-05	1	80	51	40
muscle_pos_2215	1.84053e-06	12	0.00316201	1.79535e-06	0.0010448	82	73
muscle_pos_2216	1.09254e-06	2	1	1.65621e-05	42	11	32
muscle_pos_2217	29	34	5	31	9	2	5
muscle_pos_2218	4	70	1.19941e-09	0.0104935	4	26	76
muscle_pos_2219	8	2	9	5	92	22	85
muscle_pos_2220	57	5	19	41	41	8.64052e-05	39
muscle_pos_2221	0.00352715	86	5.21202e-12	0.000208744	5.538e-15	28	35
muscle_pos_2222	4	93	2	30	2	2	79
muscle_pos_2223	59	7	8.71853e-06	99	21	23	93
muscle_pos_2225	0.00653956	0.000514301	1.20336e-09	23	8	17	57
muscle_pos_2226	2.81478e-06	3.03268e-05	0.000922155	0.000599458	4	77	75
muscle_pos_2227	0.00101607	0.000725356	1.16521e-07	7	30	84	49
muscle_pos_2228	4	11	1.28699e-06	41	2.12074e-06	0.00257355	36
muscle_pos_2229	16	21	2.34759e-05	38	8	14	5
muscle_pos_2230	0.0195252	35	5	2	0.000790014	1.47281e-05	58
muscle_pos_2231	0.000663584	53	1	0.00221379	0.000119031	1.7607e-05	55
muscle_pos_2232	1	20	0.00136969	6	63	2	67
muscle_pos_2233	7	100	12	3	0.00272522	56	59
muscle_pos_2234	3.51907e-05	16	1.26749e-05	5.56338e-05	0.0013361	14	70
muscle_pos_2236	3.77726e-07	21	9.31609e-19	8.32162e-09	2.83716e-20	31	8
muscle_pos_2237	0.0049036	55	3.39906e-07	0.00726663	2.57973e-08	3.49406e-07	18
muscle_pos_2239	15	46	1.43005e-06	61	21	9	59
muscle_pos_2242	76	21	3	100	32	14	83
muscle_pos_2243	8.20945e-06	9.66724e-05	0.000407396	0.000400575	25	51	92
muscle_pos_2244	76	0.000821553	3	62	2	2	29
muscle_pos_2245	32	1	1.9706e-12	68	3	83	44
muscle_pos_2246	1.46492e-05	91	4.15791e-14	1	19	30	57
muscle_pos_2247	0.0031492	1	4.60974e-12	13	10	36	12
muscle_pos_2248	5	10	5.59552e-15	67	66	30	1
muscle_pos_2251	5	6	9.57245e-05	6	85	8	64
muscle_pos_2252	14	3	9.72224e-26	90	1	7	38
muscle_pos_2253	8	5	0.00745495	16	74	18	86
muscle_pos_2254	1	4	4.01594e-09	1	91	5	97
muscle_pos_2255	0.00243368	0.00033481	0.00664718	0.00558718	70	46	83
muscle_pos_2257	1	0.000992813	0.00102311	2	48	31	75
muscle_pos_2259	85	1	3.4115e-05	22	4	0.00750218	15
muscle_pos_2260	61	40	3	48	41	25	72
muscle_pos_2261	0.00357726	15	7.19515e-06	0.000533177	2	40	50
muscle_pos_2262	0.000312585	35	2.33498e-05	6.37461e-05	2	52	96
muscle_pos_2263	0.000217105	0.00339861	0.000694926	0.00475205	2	71	79
muscle_pos_2265	0.00164441	1	32	1	59	11	60
muscle_pos_2266	3.63955e-08	12	2.89517e-05	1.19048e-06	10	23	69
muscle_pos_2267	2	27	2.60993e-05	4	36	3	84
muscle_pos_2268	3	77	0.000135546	3	5	30	75
muscle_pos_2269	1	0.00761751	1.2803e-12	1	0.00115709	12	2
muscle_pos_2270	9.82229e-05	75	4.52651e-11	8.48202e-06	1.48743e-15	96	16
muscle_pos_2271	15	72	35	11	72	50	36
muscle_pos_2272	0.00216171	5	15	0.00251452	99	85	56
muscle_pos_2273	0.00019363	1	0.00487533	0.0029479	99	37	94
muscle_pos_2274	0.000263483	1	0.00231344	0.00349873	4	77	87
muscle_pos_2275	19	28	7.29171e-14	4	0.000504492	50	38
muscle_pos_2276	0.000538005	43	0.00183647	1	13	11	10
muscle_pos_2277	0.00137947	5	1.73189e-11	11	3.05238e-05	0.000137357	71
muscle_pos_2278	2.23191e-14	0.00113754	5.13874e-07	1.40668e-09	10	0.00117194	26
muscle_pos_2279	53	8	18	81	68	2.13882e-05	7
muscle_pos_2280	58	0.00302225	0.0190485	68	0.00015511	0.00243005	9
muscle_pos_2281	88	33	0.000125053	80	100	5.35975e-05	5
muscle_pos_2282	89	0.00280546	0.0170643	21	1	0.0003566	14
muscle_pos_2283	99	0.005072	1	30	1	0.000175169	19
muscle_pos_2285	4	21	2.39162e-05	0.0306032	3	36	52
muscle_pos_2286	1	2	1.48547e-06	11	40	54	27
muscle_pos_2287	0.0176092	18	3	0.0059792	6	6.46457e-07	4
muscle_pos_2288	0.000192187	1	4.49773e-20	6	0.00210239	6	63
muscle_pos_2289	0.000249888	1	0.000133132	0.0107308	2	99	96
muscle_pos_2290	0.00186136	7	2.88146e-06	7	14	3	94
muscle_pos_2291	2	9	2.97244e-05	4	88	7	91
muscle_pos_2292	12	49	2	14	0.00343215	50	39
muscle_pos_2293	43	78	3.17655e-09	17	7.55723e-06	65	19
muscle_pos_2294	1	0.00216476	3.11269e-11	0.000490842	0.00225061	21	10
muscle_pos_2296	86	5	13	21	7	8.65746e-06	10
muscle_pos_2297	48	20	10	12	13	4.63841e-05	3
muscle_pos_2298	87	0.00483728	0.0165956	22	1	0.000162207	16
muscle_pos_2301	0.000537063	0.00305186	8.78128e-06	0.00123593	47	52	28
muscle_pos_2302	29	1	8	82	3.94677e-06	88	63
muscle_pos_2303	2	10	0.000844731	16	18	29	67
muscle_pos_2304	55	1	2.91523e-06	15	0.00023446	2	41
muscle_pos_2305	1	5	5.72918e-12	21	76	1	38
muscle_pos_2307	4.02389e-05	11	2	3.58291e-05	34	6	56
muscle_pos_2308	0.000251055	1	8.93805e-05	0.00381833	4	79	80
muscle_pos_2309	3	39	1.34515e-11	18	8	48	63
muscle_pos_2310	8	35	0.000107206	49	10	16	45
muscle_pos_2311	5.79288e-05	9	1.11028e-05	0.00173078	0.0104814	36	98
muscle_pos_2312	0.00125011	2	0.000544338	1	14	93	76
muscle_pos_2313	0.000490951	6	54	0.000936857	11	42	69
muscle_pos_2314	0.0101417	15	3.75074e-06	20	31	15	0.00703403
muscle_pos_2315	88	3	14	33	3	0.000177874	15
muscle_pos_2316	14	0.00129425	0.0014818	92	1	1	2
muscle_pos_2318	96	0.00216178	4	36	1	0.000164298	12
muscle_pos_2319	26	67	9.00398e-08	87	21	21	55
muscle_pos_2321	12	65	5	24	34	6	97
muscle_pos_2322	5	18	4.83171e-07	61	82	11	87
muscle_pos_2323	1.21669e-05	41	0.000155012	0.000177555	86	29	97
muscle_pos_2324	0.00994835	0.00175716	6.41283e-09	8	53	5	41
muscle_pos_2325	0.000252992	0.00363867	7.0691e-06	0.00488781	61	95	87
muscle_pos_2326	0.00273379	26	0.0178231	0.000520711	60	5	52
muscle_pos_2327	0.0111048	27	5.69405e-08	10	20	2	99
muscle_pos_2328	1.1789e-07	75	1.18387e-05	2.92538e-05	99	0.00108295	41
muscle_pos_2329	8.35756e-07	0.00246634	1	1.77492e-05	72	15	48
muscle_pos_2332	2.87069e-07	6	3.71497e-05	3.74655e-07	0.00909785	43	85
muscle_pos_2333	4	10	8.64843e-05	3	4	13	93
muscle_pos_2334	4	22	8.90115e-08	1	0.00218095	3	71
muscle_pos_2335	6	4	0.000366368	5	33	12	83
muscle_pos_2336	1	24	5.01667e-05	2	2	3	43
muscle_pos_2337	1	5	1	1	27	0.0288577	91
muscle_pos_2338	4.32275e-05	43	2.82118e-12	8.54186e-05	1.1044e-05	13	62
muscle_pos_2339	65	76	9	39	1	92	14
muscle_pos_2340	42	63	14	86	4	12	21
muscle_pos_2341	1	3	7.07037e-10	1	0.00101542	0.00919688	69
muscle_pos_2342	52	19	1	79	34	9	97
muscle_pos_2343	72	3	2	76	75	21	92
muscle_pos_2344	0.000833445	89	3	0.00463439	20	42	48
muscle_pos_2345	1	32	2.03824e-10	0.0003394	1.46498e-05	10	4
muscle_pos_2346	36	0.00071882	4.78284e-06	97	2	14	85
muscle_pos_2347	48	0.00282953	2.49653e-05	100	4	54	79
muscle_pos_2348	100	41	1.30077e-07	26	0.00106894	0.00395772	88
muscle_pos_2350	6.48189e-05	64	1.45783e-09	1.77787e-06	1	0.0174208	33
muscle_pos_2351	49	43	3.02602e-17	10	0.000912984	8	96
muscle_pos_2353	7	14	0.000516977	4	0.0045319	43	74
muscle_pos_2354	0.00424169	0.000645638	1.08786e-07	9	54	47	12
muscle_pos_2355	1	2	5.63863e-05	6	0.00417389	9	90
muscle_pos_2356	0.00122892	23	5.59029e-09	4	0.00552643	25	81
muscle_pos_2357	100	78	15	82	7	48	30
muscle_pos_2358	5	34	9	8	5	24	64
muscle_pos_2359	10	74	1.39239e-12	1	1.23208e-14	58	38
muscle_pos_2360	0.0269145	39	3.50944e-08	0.0304688	0.00298322	3	20
muscle_pos_2361	0.00325583	0.000123801	2	0.015141	0.00389416	94	60
muscle_pos_2362	9	92	0.000332637	4	0.00158065	2	63
muscle_pos_2363	1	69	2.02161e-06	25	11	19	53
muscle_pos_2364	80	12	1	96	86	64	66
muscle_pos_2365	26	0.000392002	0.000329039	62	2	33	66
muscle_pos_2366	1.19124e-05	44	0.00034284	6.14881e-06	6	72	89
muscle_pos_2367	0.00325247	21	0.000363059	0.0100143	2	95	45
muscle_pos_2369	1	16	1	0.00811226	5	53	57
muscle_pos_2370	7	13	1.16121e-05	38	6.32112e-05	45	43
muscle_pos_2372	3.8434e-09	0.00622069	6.64668e-07	2.50149e-08	38	52	15
muscle_pos_2373	30	36	0.0003738	35	77	7	79
muscle_pos_2375	0.000442412	1	3.43293e-08	0.000921671	5	67	22
muscle_pos_2376	0.000247539	83	13	0.000618544	91	2.04317e-05	88
muscle_pos_2377	11	1	4	19	10	90	85
muscle_pos_2378	2	1	2	10	5	71	81
muscle_pos_2379	2.62219e-05	78	5.31273e-05	4.20968e-06	0.000120623	2	41
muscle_pos_2380	25	0.000660066	3.74236e-06	1	1	1	18
muscle_pos_2381	2.8014e-05	1	1	5.57047e-05	49	85	94
muscle_pos_2382	25	76	6	16	2	1	34
muscle_pos_2383	2.79966e-05	40	6	2.54249e-05	42	29	42
muscle_pos_2384	92	0.00613345	5.07077e-08	31	7	22	88
muscle_pos_2385	2.57829e-05	33	0.000103898	0.000238928	58	87	89
muscle_pos_2386	2.12039e-07	1	1.07009e-05	1.17321e-08	2	23	2
muscle_pos_2387	7	99	0.010701	6	93	31	62
muscle_pos_2388	21	9	0.00309654	19	0.00373644	0.000337627	40
muscle_pos_2391	2	2.7792e-06	9.66041e-15	60	2	12	31
muscle_pos_2392	11	1	0.00317087	51	9	86	92
muscle_pos_2393	3.7382e-06	28	1	8.65795e-06	56	47	80
muscle_pos_2394	0.00447767	2.9313e-06	3.29004e-09	7	19	19	53
muscle_pos_2395	0.000432143	24	0.000647346	0.00803835	0.00467811	16	43
muscle_pos_2396	1.41601e-06	10	0.000439321	1.56863e-05	76	0.00169435	100
muscle_pos_2397	3.32626e-05	26	2.54361e-19	4	6	87	80
muscle_pos_2399	2.05156e-13	26	8.12762e-05	5.01201e-16	1	2	89
muscle_pos_2401	87	1	0.000486432	49	1	0.0031019	41
muscle_pos_2403	16	12	7.97202e-05	2	0.000113946	6	24
muscle_pos_2404	64	42	3.04428e-05	30	2.05546e-05	40	27
muscle_pos_2405	20	19	4.5897e-10	41	4	4	80
muscle_pos_2406	99	8	0.0030702	94	0.00187585	96	82
muscle_pos_2407	62	0.00630735	0.00883252	16	1	0.000318545	57
muscle_pos_2408	71	0.00091153	0.00310542	48	2	0.00052268	41
muscle_pos_2410	11	0.000251947	0.000327316	50	56	0.000468503	8
muscle_pos_2412	54	0.00320773	0.00135248	78	8	0.00431583	27
muscle_pos_2413	0.000791248	61	6.89528e-05	6.82921e-05	4.07502e-06	14	88
muscle_pos_2414	4.21117e-05	10	0.00014883	0.00144153	47	38	53
muscle_pos_2415	0.00208212	6	3.3018e-08	3	0.00389203	2.97387e-05	42
muscle_pos_2416	17	59	2.89988e-12	5	1	28	95
muscle_pos_2417	2	4	0.000610681	7	83	10	75
muscle_pos_2421	78	32	1	83	2	19	62
muscle_pos_2422	12	53	1.9391e-06	2	65	3	68
muscle_pos_2424	85	0.00285135	0.00242117	40	1	0.000548103	36
muscle_pos_2425	0.000463329	4.52756e-06	0.000166058	0.00175483	78	79	39
muscle_pos_2427	23	46	3.45708e-07	4	0.011518	22	80
muscle_pos_2428	0.000147413	10	16	0.000201373	90	51	83
muscle_pos_2429	4	0.000253608	1.81595e-06	37	58	4	1
muscle_pos_2430	8.00801e-05	8	1.35287e-18	1	0.0123933	21	52
muscle_pos_2431	2	97	7.74766e-09	7	37	2	18
muscle_pos_2432	90	0.00449861	0.000991672	31	0.00534444	0.000379257	48
muscle_pos_2433	3	59	35	3	24	2	30
muscle_pos_2434	35	0.000454386	0.000390411	90	0.00172646	11	42
muscle_pos_2435	1.27643e-05	6	0.00593682	1.20112e-05	1	60	100
muscle_pos_2436	60	22	2.83807e-07	22	34	88	96
muscle_pos_2437	0.0133468	89	0.00316237	0.0212266	75	6	87
muscle_pos_2438	0.00251932	0.000434687	8.94387e-07	2	68	45	94
muscle_pos_2439	0.000464142	42	1.12294e-05	0.00837222	7	35	98
muscle_pos_2440	0.00015275	11	6	0.000471439	8	59	58
muscle_pos_2441	0.000800693	38	1.62797e-06	5	59	9	46
muscle_pos_2442	0.00900279	56	1	0.0131007	30	0.00407506	71
muscle_pos_2443	29	16	1.07515e-06	11	16	28	54
muscle_pos_2444	3	3	6.77818e-05	2	32	27	75
muscle_pos_2446	8.83294e-06	3	3.47238e-10	2.42654e-05	1.27872e-05	19	36
muscle_pos_2447	1.00865e-07	1	8.47592e-23	3.33251e-08	2.2067e-11	5	2
muscle_pos_2449	1.03236e-05	7.68661e-09	0.0004155	0.000661564	10	99	56
muscle_pos_2450	0.00569322	1	9.31642e-06	1	98	68	4
muscle_pos_2451	10	3	2.08857e-07	33	4	12	9
muscle_pos_2454	10	78	9.86478e-11	88	5.4994e-07	2	43
muscle_pos_2455	0.00374595	4	1.70436e-11	10	21	67	4
muscle_pos_2456	9.55498e-05	76	7.17911e-05	0.000698686	81	1	60
muscle_pos_2457	0.000402686	27	1	0.00143978	74	0.000204506	15
muscle_pos_2458	3	15	2.50988e-07	6	84	0.0133928	62
muscle_pos_2459	0.000100251	94	0.00100249	0.000248181	91	4	95
muscle_pos_2460	5.73849e-10	1	0.000201778	7.31891e-10	91	36	27
muscle_pos_2461	1	46	4.71894e-07	0.00384138	4.97318e-07	49	93
muscle_pos_2462	21	8	0.0014291	2	6.4561e-05	0.00382224	60
muscle_pos_2463	1	1	1.07398e-07	2	1	16	82
muscle_pos_2465	28	34	1.10606e-12	96	62	9	69
muscle_pos_2466	11	23	1	40	17	5	50
muscle_pos_2467	61	30	1.96131e-05	18	1.48022e-06	11	21
muscle_pos_2468	79	46	2.54594e-08	87	22	0.0204586	43
muscle_pos_2469	67	13	23	47	11	77	69
[truncated: 11,687 more rows]

## Sheet: kidney
	BMR	body temp.	diet	body mass	hibernation	age	sex
kidney_pos_1	4	69	1	24	76	97	6
kidney_pos_2	6	30	0.000213997	32	33	71	41
kidney_pos_3	17	55	5	31	81	66	31
kidney_pos_4	31	39	36	11	17	87	20
kidney_pos_5	3	96	2.6902e-17	1	0.000272809	4	93
kidney_pos_6	34	45	5	13	2	92	11
kidney_pos_7	41	94	19	38	3	40	24
kidney_pos_8	47	41	0.00102569	45	2	74	46
kidney_pos_9	7	6	0.00032446	28	26	27	26
kidney_pos_10	35	86	1	73	38	69	35
kidney_pos_11	15	97	1.01474e-10	34	14	90	54
kidney_pos_12	80	68	2.14111e-05	30	92	19	9
kidney_pos_13	2	64	8.46315e-07	56	3	66	80
kidney_pos_14	1	82	1	14	6	5	100
kidney_pos_15	0.0010287	94	6	0.000652065	43	59	23
kidney_pos_16	0.000953182	81	1	7	60	52	58
kidney_pos_17	73	60	5.9332e-07	97	8	8	29
kidney_pos_18	82	69	0.000211257	99	71	61	54
kidney_pos_19	15	81	2	23	22	91	16
kidney_pos_21	48	54	3.73898e-05	60	11	22	47
kidney_pos_22	38	62	0.000506295	63	19	12	88
kidney_pos_23	62	8	1	93	72	2	5
kidney_pos_24	96	61	0.00493161	80	10	31	84
kidney_pos_25	1	20	8.47565e-07	2	1	0.00347259	6
kidney_pos_26	0.000469628	13	0.0120735	1	41	2	37
kidney_pos_27	9	31	0.000111946	15	6	4	48
kidney_pos_28	10	87	7.65343e-06	7	1	58	7
kidney_pos_29	8	24	7	18	68	47	85
kidney_pos_30	40	1	5.29039e-06	24	3	7	65
kidney_pos_31	3	64	4.54085e-05	1	3.04635e-06	41	6
kidney_pos_33	20	4	1.97075e-06	52	6.60321e-05	5	22
kidney_pos_34	0.000870958	24	5	0.00495781	39	10	9
kidney_pos_35	63	71	48	65	25	62	44
kidney_pos_36	68	14	0.000846771	18	1	19	94
kidney_pos_37	3	90	0.00409253	43	4	12	35
kidney_pos_38	0.00583785	73	1	5	6	11	34
kidney_pos_39	17	36	0.0050444	26	9	60	10
kidney_pos_40	17	66	0.00650667	10	9	83	18
kidney_pos_41	2	78	9.50362e-06	24	2	18	16
kidney_pos_43	20	93	0.00565788	0.00117206	1	62	28
kidney_pos_44	10	37	3	87	2	17	6
kidney_pos_47	0.000174172	82	0.00180261	0.00158327	10	28	0.0065457
kidney_pos_48	39	25	11	64	50	73	60
kidney_pos_49	43	56	0.000101212	82	11	14	52
kidney_pos_50	2	52	1	0.00520594	0.00329546	10	21
kidney_pos_51	66	65	3	82	60	93	81
kidney_pos_53	1	60	0.000649554	0.0012357	2	0.000775613	22
kidney_pos_57	60	69	0.000715015	59	63	55	23
kidney_pos_58	40	16	5	41	54	23	27
kidney_pos_59	92	74	1	72	60	85	37
kidney_pos_60	81	100	3	86	83	98	74
kidney_pos_61	50	6	0.00109488	62	33	38	26
kidney_pos_62	29	67	68	37	86	47	73
kidney_pos_63	78	74	85	99	63	36	64
kidney_pos_64	0.000340801	35	1	1.75345e-05	8.52159e-05	86	46
kidney_pos_65	0.00570829	70	2	1	57	0.0209966	42
kidney_pos_66	0.0030024	39	0.00766621	6	8	16	52
kidney_pos_67	0.000735276	26	0.0224401	0.000296587	0.000645151	89	39
kidney_pos_68	0.000753616	25	0.0127544	0.000407679	0.000781024	91	71
kidney_pos_69	19	32	33	17	22	27	89
kidney_pos_70	17	19	27	59	90	53	79
kidney_pos_71	17	76	54	15	22	28	89
kidney_pos_72	23	6	1.72464e-15	7	3	20	10
kidney_pos_73	69	92	0.000928359	38	87	65	6
kidney_pos_74	81	3	32	80	65	2	42
kidney_pos_75	80	1	14	78	34	89	44
kidney_pos_76	22	15	1.72858e-10	8	3	77	3
kidney_pos_77	6	12	3.13286e-05	0.00901685	0.000190208	88	22
kidney_pos_78	3	86	7.80041e-06	25	4	89	83
kidney_pos_79	0.00684903	68	5.5089e-06	4	16	1	89
kidney_pos_80	0.00161956	57	3	0.000459417	0.00274977	32	38
kidney_pos_81	0.00149392	50	0.000190906	0.000497605	0.000367532	76	66
kidney_pos_82	52	23	2	17	10	70	5
kidney_pos_83	52	1	5	77	56	39	11
kidney_pos_84	7	30	0.000881893	7	29	0.000173328	66
kidney_pos_85	20	25	6.57885e-14	12	6.4779e-06	3	28
kidney_pos_86	0.000132653	23	14	0.000175695	1	59	25
kidney_pos_87	0.00232475	35	1	7	37	11	89
kidney_pos_88	0.00238177	100	0.000133968	9	9	4	21
kidney_pos_89	6	13	5	0.0245582	0.00134007	89	71
kidney_pos_90	20	3	0.0015149	41	0.000108995	51	72
kidney_pos_91	3	56	2	2	0.0274335	52	58
kidney_pos_92	16	70	1	71	13	87	82
kidney_pos_93	0.000379511	71	3.42869e-05	3	5	25	24
kidney_pos_94	19	89	1	30	12	20	8
kidney_pos_95	48	72	0.00120379	61	11	7	86
kidney_pos_96	2.26199e-07	41	16	8.73393e-05	76	57	7
kidney_pos_97	7	18	1	36	35	14	10
kidney_pos_98	0.00242238	94	8.92011e-09	4.38458e-06	0.00248127	1	0.0353841
kidney_pos_99	4	96	7.53919e-05	1	0.000950485	1	36
kidney_pos_100	39	82	1	25	47	7	4
kidney_pos_101	79	22	0.000243351	44	27	10	79
kidney_pos_102	2	45	2	4	8	94	10
kidney_pos_103	0.000308299	84	2	0.000150982	18	1	13
kidney_pos_106	77	81	3.30253e-05	81	85	73	96
kidney_pos_108	62	70	6.36288e-06	19	30	9	77
kidney_pos_109	48	80	1.34186e-05	16	64	35	54
kidney_pos_111	65	19	7	15	9	2	91
kidney_pos_112	91	15	0.0113744	58	45	38	95
kidney_pos_113	97	22	5	78	54	64	61
kidney_pos_114	53	79	0.000976758	76	60	89	48
kidney_pos_115	65	32	0.000336573	99	17	71	72
kidney_pos_116	82	90	0.000673264	97	97	97	81
kidney_pos_117	47	98	3.4917e-05	37	87	70	54
kidney_pos_118	33	18	0.000597535	21	39	6	28
kidney_pos_119	39	34	0.0175266	48	49	12	20
kidney_pos_120	35	45	2	49	50	53	42
kidney_pos_121	43	47	88	28	64	16	63
kidney_pos_123	95	80	8	78	42	20	99
kidney_pos_124	0.00429222	5	0.0244132	0.00296453	96	30	1
kidney_pos_126	1	58	25	27	62	10	84
kidney_pos_127	7	99	4	43	66	36	17
kidney_pos_128	63	94	0.00379023	94	42	32	99
kidney_pos_129	15	72	2	5	25	49	8
kidney_pos_130	14	86	0.00690464	12	34	32	19
kidney_pos_131	1	87	7	9	18	14	31
kidney_pos_132	21	44	6	34	85	24	48
kidney_pos_133	4	78	7	6	29	38	88
kidney_pos_134	24	7	8	96	96	46	66
kidney_pos_135	2.43279e-05	63	22	6.70279e-10	95	23	20
kidney_pos_136	0.000773936	64	3	1	82	46	70
kidney_pos_137	5	13	0.00187318	1	0.00481878	79	15
kidney_pos_138	0.000811743	59	48	4.39594e-06	22	24	21
kidney_pos_139	21	69	2	26	8	64	44
kidney_pos_140	36	79	0.000701134	16	18	76	59
kidney_pos_142	99	27	1.03628e-05	99	11	71	54
kidney_pos_143	5	86	92	8	5	49	25
kidney_pos_144	45	45	2.17719e-05	65	16	45	67
kidney_pos_146	3	43	0.000358463	5	80	44	4
kidney_pos_147	27	22	44	14	36	36	59
kidney_pos_148	63	69	5.58585e-05	38	3	7	82
kidney_pos_149	64	34	0.000344357	45	0.00142236	4	50
kidney_pos_151	76	67	1.62028e-07	6	64	88	73
kidney_pos_152	36	43	31	42	35	51	14
kidney_pos_153	17	14	0.020413	74	0.0324354	82	38
kidney_pos_154	39	44	74	43	60	98	68
kidney_pos_155	8.2693e-07	39	0.0131284	6.58581e-13	2	1	13
kidney_pos_156	71	61	1	3	32	9	13
kidney_pos_157	3	60	0.00418647	0.000384265	36	10	1
kidney_pos_158	74	85	16	26	48	100	83
kidney_pos_159	3	59	1	14	40	80	5
kidney_pos_160	73	45	3	22	58	62	48
kidney_pos_162	19	100	10	86	32	70	37
kidney_pos_164	74	27	8.98904e-06	96	100	13	26
kidney_pos_166	40	10	0.00267465	44	96	81	46
kidney_pos_167	70	62	0.00897792	78	28	56	32
kidney_pos_168	65	93	3	73	63	74	98
kidney_pos_169	100	62	2	91	38	5	46
kidney_pos_170	76	22	0.000131114	25	33	16	92
kidney_pos_171	90	33	13	28	3	61	77
kidney_pos_172	20	1	7.41204e-12	18	50	34	5
kidney_pos_173	13	10	3.54794e-11	9	39	58	2
kidney_pos_174	9	11	0.00263906	26	66	14	5
kidney_pos_175	0.0180342	0.0155303	1.9437e-13	0.0136086	95	61	6
kidney_pos_176	57	2	3.38498e-13	19	17	78	0.0232617
kidney_pos_177	74	90	5.12112e-08	57	18	40	45
kidney_pos_178	5	43	2.99368e-05	58	2	30	13
kidney_pos_179	4	46	0.0239337	27	7	52	62
kidney_pos_180	19	99	5.53673e-06	78	1	68	60
kidney_pos_181	5	65	1	37	17	92	3
kidney_pos_182	1	30	2.75704e-06	6	45	46	70
kidney_pos_183	2	83	2.16383e-06	14	60	95	47
kidney_pos_184	5	57	6.2863e-07	0.00201711	0.00239279	0.000959342	13
kidney_pos_185	17	18	2	52	95	9	30
kidney_pos_186	63	42	0.0050717	35	84	19	80
kidney_pos_187	37	87	0.00405516	92	23	71	88
kidney_pos_188	3	93	46	1	86	53	5
kidney_pos_189	61	31	2	94	87	23	61
kidney_pos_190	2	59	4	8	24	10	32
kidney_pos_192	60	71	4	81	10	14	36
kidney_pos_193	86	7	3	28	38	38	7
kidney_pos_194	71	83	15	89	73	84	91
kidney_pos_195	0.000707291	33	2	0.0203997	10	1	30
kidney_pos_196	81	91	1	10	15	57	98
kidney_pos_197	3	61	32	29	80	15	57
kidney_pos_198	1	18	0.000126172	59	1	1	51
kidney_pos_199	3	17	2.83945e-08	4.47261e-05	0.000416825	1	2
kidney_pos_200	5	60	2	76	3	43	18
kidney_pos_201	62	45	0.000515458	23	4	65	91
kidney_pos_202	0.00493183	75	1.05711e-11	0.000386851	0.000437258	7.84134e-05	13
kidney_pos_203	0.00446395	56	1	0.0125245	56	30	46
kidney_pos_206	18	22	1.97479e-05	1	0.00270396	2	18
kidney_pos_207	53	54	0.00674416	91	26	30	53
kidney_pos_208	73	38	1	100	39	97	67
kidney_pos_209	73	71	4.59285e-05	47	37	53	81
kidney_pos_210	6	32	6.26338e-05	3	4	6	19
kidney_pos_211	89	96	0.000335242	78	9	44	60
kidney_pos_212	82	45	42	88	22	34	54
kidney_pos_213	0.0031283	97	2	6	6	15	44
kidney_pos_214	1	53	1	1.4171e-05	0.00273487	49	38
kidney_pos_215	2	18	33	0.00131216	33	90	82
kidney_pos_216	21	36	7.69348e-06	14	6	12	18
kidney_pos_220	65	83	6	2	16	58	83
kidney_pos_221	96	71	29	23	66	85	71
kidney_pos_222	7	64	0.00120764	37	84	93	15
kidney_pos_223	80	12	3	65	90	69	38
kidney_pos_224	69	31	11	90	68	100	21
kidney_pos_225	1	95	0.00527699	9	50	27	43
kidney_pos_226	0.000240065	74	19	0.00540644	29	33	26
kidney_pos_227	13	36	4	78	92	53	67
kidney_pos_228	54	43	0.00103954	93	36	62	46
kidney_pos_229	21	34	7	70	75	74	32
kidney_pos_230	48	78	70	69	86	9	54
kidney_pos_231	92	32	2.08807e-09	72	30	23	56
kidney_pos_232	100	2	0.00836508	79	28	29	24
kidney_pos_233	49	71	0.000219615	36	71	74	70
kidney_pos_234	19	72	0.00502241	4	11	21	8
kidney_pos_235	59	1	1.24086e-05	83	59	69	84
kidney_pos_236	0.000136011	64	0.00542421	1	3	4	22
kidney_pos_237	8	27	7.33539e-05	11	0.00134479	60	23
kidney_pos_238	1	77	3.005e-05	5	14	81	50
kidney_pos_240	6.17407e-06	56	2.08621e-08	5.97743e-05	0.000233623	2	32
kidney_pos_241	10	96	0.00705106	64	24	65	82
kidney_pos_242	23	88	0.00702511	61	13	24	36
kidney_pos_243	6	3	0.000690039	1	1	7	32
kidney_pos_244	65	61	0.00975152	92	54	14	83
kidney_pos_245	5	22	23	0.000240587	2	58	4
kidney_pos_246	11	2	1	3	3	74	41
kidney_pos_247	7.93565e-06	22	6	9.48679e-10	2	38	11
kidney_pos_248	5.73964e-06	8	2	2.07942e-08	3	11	12
kidney_pos_249	4	74	0.000123983	2	11	27	55
kidney_pos_250	11	83	0.0162112	41	2	18	88
kidney_pos_251	15	72	93	44	73	7	79
kidney_pos_252	11	67	0.00143499	1	0.00242855	32	70
kidney_pos_253	44	92	41	84	19	49	61
kidney_pos_254	0.000907112	10	12	2.52211e-06	8	20	16
kidney_pos_257	9	1	7	3	17	98	56
kidney_pos_258	15	3	3	4	10	82	99
kidney_pos_259	13	3	3	2	9	94	98
kidney_pos_260	8	2	4	2	2	51	31
kidney_pos_261	13	46	0.00013815	13	52	17	36
kidney_pos_262	3	17	9	2	10	28	84
kidney_pos_263	29	43	1	17	51	6	36
kidney_pos_264	0.000838008	12	12	2.70481e-05	3	98	10
kidney_pos_265	5	0.0180309	28	2	23	43	12
kidney_pos_266	9	2	7	2	34	69	16
kidney_pos_267	75	71	1	21	18	48	53
kidney_pos_268	32	4	0.00308308	26	74	91	44
kidney_pos_269	8	50	5.32652e-06	43	3	26	0.00140832
kidney_pos_270	68	4	8	11	1	91	80
kidney_pos_271	69	60	1	88	37	98	17
kidney_pos_272	0.00234928	86	10	10	41	2	5
kidney_pos_273	5	48	3	7	31	52	47
kidney_pos_274	41	89	0.00353733	43	26	58	83
kidney_pos_276	0.00107327	51	0.00035043	1	21	72	53
kidney_pos_277	35	9	0.0005037	29	85	93	3
kidney_pos_278	53	16	0.00163268	48	76	84	38
kidney_pos_279	1	46	2	0.0146907	13	63	10
kidney_pos_280	11	33	0.00635152	13	17	77	31
kidney_pos_281	46	36	6	87	60	46	51
kidney_pos_282	57	97	0.00153836	93	81	94	82
kidney_pos_283	58	86	6	42	82	11	78
kidney_pos_284	61	90	0.00255398	94	100	79	85
kidney_pos_285	1	81	7.59453e-09	0.00348905	0.000142592	8	10
kidney_pos_287	94	98	0.00084181	74	65	85	69
kidney_pos_288	24	86	0.000202623	47	30	2	35
kidney_pos_290	10	13	13	5	19	93	71
kidney_pos_291	20	77	0.00209538	4	9	65	15
kidney_pos_292	27	63	6	56	12	57	18
kidney_pos_293	19	6	38	6	15	57	69
kidney_pos_294	27	39	10	5	6	81	93
kidney_pos_295	10	1	1	4	5	81	60
kidney_pos_296	13	0.00968346	25	6	23	89	69
kidney_pos_297	32	4	19	3	5	24	40
kidney_pos_298	30	46	0.0110033	10	0.00218828	29	88
kidney_pos_299	60	51	0.00169087	14	0.00308831	25	92
kidney_pos_301	25	63	22	19	4	39	99
kidney_pos_302	21	86	0.0120487	12	3	43	93
kidney_pos_304	12	35	5	13	7	40	94
kidney_pos_305	23	36	56	7	14	34	19
kidney_pos_306	13	63	1	6	13	83	69
kidney_pos_307	3	54	7	4	23	50	87
kidney_pos_308	15	40	3	16	28	23	93
kidney_pos_309	32	53	2	54	28	23	88
kidney_pos_310	39	88	1	11	0.00178652	76	13
kidney_pos_311	40	8	0.000704631	19	2	85	35
kidney_pos_312	35	15	4	4	5	69	40
kidney_pos_313	4	39	16	8	54	58	33
kidney_pos_314	33	96	3	77	38	27	75
kidney_pos_315	34	60	0.00144328	1	2	82	81
kidney_pos_316	57	78	1	55	35	59	13
kidney_pos_317	3	90	0.00263504	17	10	6	28
kidney_pos_318	31	87	0.00477799	7	50	42	89
kidney_pos_319	16	72	0.00339362	45	72	11	32
kidney_pos_321	8	55	0.00489971	34	39	79	100
kidney_pos_322	15	57	2	28	37	61	51
kidney_pos_323	4	78	0.00169233	70	47	62	97
kidney_pos_324	65	73	3	54	16	66	81
kidney_pos_325	99	67	1.60698e-05	58	46	57	100
kidney_pos_326	41	50	0.00116765	94	73	52	97
kidney_pos_327	46	98	0.00281156	55	9	60	84
kidney_pos_328	0.00805354	0.00414839	8	0.00346309	90	23	22
kidney_pos_329	0.0047735	29	0.000165527	0.000448117	0.00224519	18	5
kidney_pos_330	0.000134085	1	0.00644092	6.05976e-05	1	87	30
kidney_pos_331	66	75	32	66	18	95	76
kidney_pos_332	38	48	0.00656477	20	5	86	88
kidney_pos_333	3	92	17	22	39	46	86
kidney_pos_334	96	71	1	62	8	100	98
kidney_pos_335	11	4	3	3	4	76	51
kidney_pos_337	0.000506002	4	0.000241016	5.87639e-06	0.00897392	98	7
kidney_pos_338	8	66	1	2	3	62	18
kidney_pos_339	7	76	4	64	35	94	0.0523416
kidney_pos_340	2.2436e-06	88	3.71107e-05	4.45926e-06	2	2	10
kidney_pos_341	39	52	0.000299776	60	22	70	29
kidney_pos_342	87	92	0.00405419	32	31	14	39
kidney_pos_343	52	65	0.000271032	87	13	56	58
kidney_pos_344	100	90	0.000149979	99	91	82	75
kidney_pos_345	6	47	7	16	86	72	45
kidney_pos_346	35	86	3.18116e-05	21	81	96	46
kidney_pos_347	40	16	3.70278e-05	29	78	7	93
kidney_pos_348	65	87	0.0068207	39	1	36	85
kidney_pos_349	0.00313966	26	0.00229098	0.00023758	3	6	26
kidney_pos_350	0.00257365	33	4	0.00185004	0.000633045	80	94
kidney_pos_351	0.00324351	38	1	0.000857366	2	38	7
kidney_pos_352	0.00133577	66	3.61099e-07	8.46202e-05	1.02988e-05	10	44
kidney_pos_353	0.00030224	100	1.03448e-05	9.77998e-05	0.00130102	87	41
kidney_pos_354	4.62022e-05	56	0.00329722	5.21658e-06	4.14745e-05	90	37
kidney_pos_355	1	8	6	0.000774147	1	97	86
kidney_pos_356	70	77	17	93	66	44	59
kidney_pos_357	3	18	0.00351154	1	0.00676129	96	28
kidney_pos_359	0.00252892	71	21	0.000231496	0.00562781	60	46
kidney_pos_360	20	83	2.22995e-05	1	0.000482785	76	17
kidney_pos_361	0.00267999	35	0.00155346	0.000837569	0.000943336	84	26
kidney_pos_362	3	67	0.00270964	0.000164753	1	32	7
kidney_pos_363	65	9	2	32	98	63	29
kidney_pos_364	52	24	2.14006e-05	79	2	3	22
kidney_pos_365	6	34	27	16	79	48	60
kidney_pos_367	65	77	0.000201703	63	3	17	83
kidney_pos_368	1	44	6.78365e-05	4	9	36	37
kidney_pos_369	0.0110161	76	4.42765e-05	12	32	66	61
kidney_pos_370	6	13	0.00108793	6	6	63	4
kidney_pos_371	43	57	0.000489138	57	52	38	46
kidney_pos_372	12	83	0.000556485	21	64	76	61
kidney_pos_373	60	80	0.00124475	62	56	81	68
kidney_pos_374	0.00269424	5	1	1.35328e-05	0.00190205	52	29
kidney_pos_375	3.68726e-05	14	6	4.44845e-06	0.00658762	58	47
kidney_pos_376	2	11	1	0.00678715	0.00799807	56	83
kidney_pos_377	20	58	4.24387e-36	5	5.51321e-06	4	17
kidney_pos_378	0.00235375	36	1	0.00151084	0.00536084	53	37
kidney_pos_379	1	35	11	4	17	7	36
kidney_pos_380	0.00304961	92	0.00015268	0.000707238	0.000531028	98	33
kidney_pos_381	0.000431216	24	2	0.000240199	6	78	28
kidney_pos_383	0.000191707	9	0.000259625	6.41313e-06	0.000578323	85	16
kidney_pos_384	1	58	2	0.000103996	2	39	2
kidney_pos_385	0.00395506	2	0.00190872	4.89712e-05	2	66	1
kidney_pos_386	2	8	9	0.0174277	0.00600112	90	85
kidney_pos_388	1	3	4.98112e-06	1	51	68	6
kidney_pos_389	61	86	14	10	44	83	78
kidney_pos_390	39	95	13	47	40	95	4
kidney_pos_393	69	54	0.000658727	19	60	14	44
kidney_pos_394	1	54	6	0.000726651	97	88	6
kidney_pos_395	63	31	0.00225743	92	81	68	59
kidney_pos_396	86	64	0.00410742	86	92	98	49
kidney_pos_398	87	95	0.000265419	99	98	72	55
kidney_pos_399	91	29	0.00614315	98	24	84	45
kidney_pos_400	67	67	0.00187173	97	4	53	18
kidney_pos_401	9	58	0.000338527	18	8	38	33
kidney_pos_402	3	1	2	2	0.00119154	89	59
kidney_pos_403	14	12	4	25	56	17	90
kidney_pos_404	0.00819448	87	7	1	1	85	77
kidney_pos_405	92	77	0.00500949	80	75	39	67
kidney_pos_406	1	64	35	1	13	70	4
kidney_pos_407	40	93	2	3	3	68	55
kidney_pos_408	37	85	30	80	81	7	56
kidney_pos_409	1.55936e-05	57	2	3.29491e-07	0.00948138	15	22
kidney_pos_410	6.28541e-06	12	0.00171909	1.71813e-06	0.000111285	92	7
kidney_pos_411	35	2	34	2	7	71	57
kidney_pos_412	48	99	3	49	21	31	96
kidney_pos_414	12	42	1	32	61	69	43
kidney_pos_415	5	78	12	77	7	63	83
kidney_pos_416	11	90	0.0103967	76	26	32	89
kidney_pos_417	74	90	9.18772e-06	87	13	38	55
kidney_pos_419	8	55	3	4	66	77	11
kidney_pos_420	47	35	37	46	42	53	40
kidney_pos_421	0.00603976	73	10	7	3	35	45
kidney_pos_422	2.78513e-05	95	0.000571962	1.49644e-06	9.30241e-05	68	22
kidney_pos_423	0.00325598	85	16	1.77785e-06	1	20	9
kidney_pos_424	0.00459053	9	0.000600989	0.000150867	5	61	6
kidney_pos_426	55	29	2	82	5	79	27
kidney_pos_428	1	43	2.62478e-07	0.00181009	3	9.17409e-05	23
kidney_pos_429	1	14	2.20871e-05	0.00027994	3	88	3
kidney_pos_430	70	96	87	88	91	19	73
kidney_pos_431	28	95	2	38	37	68	64
kidney_pos_432	87	93	23	33	99	13	38
kidney_pos_434	1.91487e-05	53	0.00265098	0.000228326	25	88	1
kidney_pos_435	0.000427736	89	0.0096217	1	16	54	31
kidney_pos_437	0.00261443	47	12	4	8	32	64
kidney_pos_438	7	30	2	22	78	5	33
kidney_pos_440	2	52	2	6	89	30	41
kidney_pos_441	11	41	8	86	74	92	74
kidney_pos_442	96	37	3.66092e-08	67	49	29	84
kidney_pos_444	12	62	0.00237841	17	13	17	45
kidney_pos_445	5	97	0.00285735	45	49	92	51
kidney_pos_446	69	85	8.54983e-05	50	36	45	40
kidney_pos_448	16	36	8	30	89	39	43
kidney_pos_449	15	57	14	19	56	24	58
kidney_pos_450	23	33	1	24	6	47	32
kidney_pos_451	7	1	0.000466008	31	10	65	38
kidney_pos_452	21	95	1	6	20	86	27
kidney_pos_453	29	76	3.31435e-08	3	3	7	43
kidney_pos_454	0.00729471	18	9.01444e-05	30	1	99	25
kidney_pos_455	89	5	8	32	53	8	60
kidney_pos_456	43	71	24	54	29	3	100
kidney_pos_457	3	96	0.00194009	20	11	34	35
kidney_pos_458	48	63	0.00230568	55	66	93	27
kidney_pos_459	0.0165814	41	46	1	44	28	95
kidney_pos_461	5	42	0.00604484	20	43	98	48
kidney_pos_462	0.00235888	71	2	3	87	28	15
kidney_pos_463	45	97	6.22426e-06	85	85	42	74
kidney_pos_466	42	35	7.94662e-05	95	36	11	31
kidney_pos_467	21	6	1	27	35	91	49
kidney_pos_468	74	83	0.00135596	89	8	50	53
kidney_pos_469	2	72	8	0.0159598	35	13	32
kidney_pos_470	58	50	2.28575e-06	59	23	42	48
kidney_pos_471	76	40	0.00019083	43	10	11	11
kidney_pos_472	98	48	1	60	41	85	77
kidney_pos_473	2	87	1	16	60	4	63
kidney_pos_474	87	98	9	45	45	92	73
kidney_pos_475	63	59	11	38	29	86	81
kidney_pos_476	15	34	0.012711	61	64	68	83
kidney_pos_477	1	55	5	1.08192e-07	2	5	14
kidney_pos_478	18	76	6.99693e-26	6	0.000391119	11	77
kidney_pos_479	46	59	30	60	0.0123385	70	99
kidney_pos_482	19	88	25	57	71	34	76
kidney_pos_483	15	53	0.00411338	67	30	7	100
kidney_pos_484	94	82	1	90	7	14	57
kidney_pos_486	14	33	5	62	8	69	61
kidney_pos_487	24	76	0.00103063	47	91	63	60
kidney_pos_488	84	96	0.000202672	100	64	57	81
kidney_pos_489	36	85	0.00202393	20	79	97	33
kidney_pos_490	15	53	2	27	30	88	11
kidney_pos_491	3	75	0.00184035	5	36	20	13
kidney_pos_492	17	62	4.78152e-06	27	42	58	23
kidney_pos_493	83	3	1	29	48	83	88
kidney_pos_494	90	14	2	16	56	24	93
kidney_pos_495	5	0.00373462	12	27	93	48	97
kidney_pos_496	62	4	0.00046991	26	45	88	90
kidney_pos_497	24	26	2	77	17	8	58
kidney_pos_498	1.07371e-05	80	2	2.90206e-05	35	18	5
kidney_pos_499	16	47	4	62	76	85	59
kidney_pos_500	0.01197	48	0.000386938	39	13	6	15
kidney_pos_501	0.00203748	100	7.67062e-07	0.00115943	0.000602337	33	69
kidney_pos_504	62	72	1.39879e-05	51	61	38	66
kidney_pos_505	1.57567e-05	81	0.0049242	1.04801e-06	1	16	11
kidney_pos_506	12	78	0.00422836	58	27	17	56
kidney_pos_507	19	43	5	84	68	88	53
kidney_pos_508	71	69	0.0010936	72	11	7	87
kidney_pos_509	70	98	0.00211899	29	43	41	53
kidney_pos_510	12	88	0.0016714	28	95	83	19
kidney_pos_511	4	68	4	14	74	25	45
kidney_pos_512	90	65	5.07566e-05	89	28	47	15
kidney_pos_513	53	13	56	89	27	84	77
kidney_pos_514	0.005319	99	0.00486065	9	6	48	3
kidney_pos_515	16	53	7.875e-05	15	7	91	30
kidney_pos_516	3	68	7	49	34	77	96
kidney_pos_517	75	85	0.0069524	25	86	50	38
kidney_pos_518	50	99	0.00851535	88	71	39	98
kidney_pos_519	0.000476192	21	1	1.71287e-06	0.000112479	80	25
kidney_pos_520	3	100	4	3	97	48	59
kidney_pos_521	5	82	8	0.00128649	15	3	31
kidney_pos_522	6.80726e-05	73	5.25963e-07	1.19173e-05	0.000315346	95	23
kidney_pos_523	90	63	1	34	0.00283676	73	54
kidney_pos_525	1	99	1.94159e-07	0.000507846	0.00041427	45	6
kidney_pos_526	40	93	65	97	79	74	28
kidney_pos_527	0.0147161	71	3.89966e-09	0.000512679	1	21	10
kidney_pos_528	67	58	1.57743e-07	8	67	9	8
kidney_pos_531	24	51	0.00123494	2	85	25	99
kidney_pos_532	1	93	1.40595e-05	6	7	42	84
kidney_pos_533	0.017895	9	0.00213078	55	46	5	23
kidney_pos_534	1	97	1.08386e-06	13	12	90	38
kidney_pos_535	90	59	0.000159388	85	68	14	55
kidney_pos_536	11	97	14	38	54	46	95
kidney_pos_537	89	27	7.82872e-07	62	45	15	89
kidney_pos_539	38	76	0.00136722	28	83	80	52
kidney_pos_540	67	90	1	89	53	84	82
kidney_pos_541	11	99	5.65408e-07	0.0109728	0.0111017	38	50
kidney_pos_542	0.000145967	94	0.000224909	9.55935e-06	0.000482013	48	36
kidney_pos_543	3	90	13	17	39	5	100
kidney_pos_544	1	98	5	10	38	56	49
kidney_pos_545	0.000709415	82	3.10888e-06	4.32262e-05	6.99231e-05	62	8
kidney_pos_548	67	90	0.0013841	47	100	14	31
kidney_pos_549	27	92	4.17384e-06	100	33	21	58
kidney_pos_550	45	48	4	87	16	12	1
kidney_pos_551	0.00363523	66	1	14	20	52	98
kidney_pos_552	0.000751294	47	5.39347e-06	3	10	60	28
kidney_pos_553	10	50	0.00108147	52	16	17	74
kidney_pos_555	56	40	1	47	9	13	100
kidney_pos_556	15	85	8.13969e-05	54	61	11	55
kidney_pos_557	7.04831e-06	68	1	4.99382e-08	3	2	1
kidney_pos_558	76	50	0.00363178	28	5	1	24
kidney_pos_559	56	93	0.00483348	62	20	31	74
kidney_pos_560	27	38	0.00244989	11	20	43	4
kidney_pos_561	61	84	0.000608285	92	35	65	54
kidney_pos_562	88	59	0.000366983	90	23	56	87
kidney_pos_563	97	33	5.78484e-05	76	74	8	97
kidney_pos_564	63	38	0.00485145	36	74	96	17
kidney_pos_565	1	84	0.00303484	1	7	55	0.00454175
kidney_pos_566	27	66	5	5	72	30	14
kidney_pos_567	6	53	5	0.00257061	14	0.00130533	42
kidney_pos_568	6	37	0.00426	0.000337669	35	55	16
kidney_pos_569	74	44	0.00206645	14	2	41	50
kidney_pos_571	15	29	1.82979e-07	2	30	9	62
kidney_pos_573	0.00182003	57	3	1	17	74	15
kidney_pos_575	12	47	4	88	37	68	95
kidney_pos_576	32	73	4.70685e-05	95	66	42	100
kidney_pos_578	61	59	6	92	90	86	81
kidney_pos_580	0.0049867	55	0.00217695	0.00119091	1	23	12
kidney_pos_581	4	56	76	17	95	34	50
kidney_pos_582	64	49	24	60	53	48	20
kidney_pos_583	0.00138912	92	2	5	19	59	32
kidney_pos_584	11	75	0.000379431	11	27	93	20
kidney_pos_586	8	100	2.47541e-06	84	26	27	64
kidney_pos_587	28	21	5.86415e-06	49	16	83	65
kidney_pos_589	0.00741447	86	8	0.00203195	58	95	9
kidney_pos_590	54	96	3.20552e-05	28	79	16	88
kidney_pos_591	0.000522954	53	1	0.0003886	21	58	57
kidney_pos_593	64	93	2.47942e-05	64	9	63	71
kidney_pos_594	2	82	0.000296349	1	5	3	28
kidney_pos_595	8	66	18	11	95	87	89
kidney_pos_596	29	73	2	60	76	0.00612518	77
kidney_pos_597	3	62	5	2	0.001253	59	94
kidney_pos_598	10	24	1.96112e-18	5	0.000112724	2	51
kidney_pos_599	44	90	0.00154689	0.0251165	0.0281261	33	80
kidney_pos_601	0.000187592	13	48	2.29194e-06	9	6	22
kidney_pos_602	11	41	0.000273689	51	12	47	55
kidney_pos_605	10	10	58	3	24	26	27
kidney_pos_606	4.207e-05	11	7	7.25843e-05	16	45	55
kidney_pos_607	52	59	0.0268465	99	52	53	65
kidney_pos_611	23	26	0.000182824	45	22	21	39
kidney_pos_613	1	77	5	17	42	98	38
kidney_pos_614	75	36	7.72954e-05	73	33	8	56
kidney_pos_617	3	25	2	0.0110002	40	17	8
kidney_pos_618	93	55	0.000141901	66	79	12	61
kidney_pos_619	18	43	0.000292847	46	21	35	56
kidney_pos_620	93	10	0.00359515	52	8	27	29
kidney_pos_623	99	32	0.000594358	45	85	30	92
kidney_pos_625	82	94	0.00739974	57	96	66	31
kidney_pos_628	3	19	0.000442926	13	15	79	14
kidney_pos_629	28	62	0.00166925	6	32	56	61
kidney_pos_630	62	31	6	83	27	28	77
kidney_pos_631	1	11	0.0114312	3.50851e-08	1	9	10
kidney_pos_632	26	54	12	31	53	14	96
kidney_pos_633	1	29	33	9.45245e-07	1	13	3
kidney_pos_634	26	39	0.000554398	89	30	41	38
kidney_pos_635	18	40	1	5	0.0155202	33	0.00281663
kidney_pos_639	2.27951e-05	69	0.000157767	0.00702765	9	57	10
kidney_pos_640	0.00489875	68	2	18	23	20	97
kidney_pos_642	62	74	9	96	20	0.0101227	100
kidney_pos_643	0.000267225	94	0.000137948	1.11022e-06	0.000509325	3	3
kidney_pos_644	5	37	3	4	20	76	39
kidney_pos_645	6	53	12	16	28	53	0.00268631
kidney_pos_646	73	55	5	87	84	75	63
kidney_pos_648	61	56	0.00072681	92	18	73	31
kidney_pos_649	53	56	0.0155185	62	65	95	73
kidney_pos_650	46	12	50	26	32	92	37
kidney_pos_651	89	0.00157115	15	47	29	89	88
kidney_pos_652	0.000354666	75	4.20423e-15	0.000287768	1.55356e-06	14	34
kidney_pos_653	1	100	2	4	15	24	22
kidney_pos_654	85	40	0.000521705	43	25	7	90
kidney_pos_655	98	68	0.00262862	10	62	1	0.0054421
kidney_pos_657	86	72	1	77	77	18	60
kidney_pos_658	29	46	2.95929e-05	51	83	62	80
kidney_pos_659	34	43	8	85	57	91	97
kidney_pos_660	20	40	0.00295258	38	21	42	51
kidney_pos_662	87	83	4	24	60	90	22
kidney_pos_663	0.0074635	54	3	5	56	38	12
kidney_pos_665	3	15	1.51682e-22	1	0.000809367	3	32
kidney_pos_666	100	43	2	85	44	70	9
kidney_pos_667	26	29	2	17	44	80	30
kidney_pos_668	5	32	1	4	13	56	63
kidney_pos_670	54	91	0.000749239	82	29	40	84
kidney_pos_672	32	61	5	20	19	34	19
kidney_pos_673	16	68	1.49667e-06	11	79	34	17
kidney_pos_674	50	66	11	74	93	85	27
kidney_pos_675	20	53	17	64	100	63	52
kidney_pos_676	94	88	0.000615992	87	68	15	80
kidney_pos_677	9	88	0.00369149	26	80	58	22
kidney_pos_678	2	82	82	9	50	79	63
kidney_pos_679	53	32	3	94	18	21	17
kidney_pos_680	7	61	56	9	15	65	66
kidney_pos_681	0.00275497	93	1.16169e-06	9.73267e-06	1	59	25
kidney_pos_682	23	17	0.00111254	17	24	34	56
kidney_pos_683	42	56	0.000150862	6	1	63	68
kidney_pos_684	14	97	23	1	77	86	30
kidney_pos_685	36	96	3.96024e-05	0.0171516	83	17	5
kidney_pos_686	1	20	2	1	54	52	1
kidney_pos_687	0.000718663	88	0.00327767	1	12	0.00950857	23
kidney_pos_688	18	52	17	43	10	88	38
kidney_pos_689	40	94	3	47	4.11866e-05	2	64
kidney_pos_690	0.0106046	85	6	3	77	47	3
kidney_pos_691	17	77	0.00187765	92	10	21	57
kidney_pos_693	6	34	1	0.00282353	16	7	6
kidney_pos_694	5	97	0.000589828	82	29	21	56
kidney_pos_696	1	90	20	0.00340465	24	37	77
kidney_pos_698	83	81	1	68	100	63	89
kidney_pos_700	37	85	4	56	86	73	41
kidney_pos_701	24	91	0.00116748	40	2	4.81587e-05	66
kidney_pos_702	75	52	1.21566e-05	7	0.000929703	65	89
kidney_pos_703	4	48	0.00316782	7.49529e-05	0.000570065	16	63
kidney_pos_704	37	31	9.0612e-06	1	0.00343934	33	26
kidney_pos_705	17	93	0.0147115	4	0.00473906	48	30
kidney_pos_707	10	42	1	0.00424782	39	75	1
kidney_pos_708	1	86	0.000751204	13	22	91	41
kidney_pos_709	0.00157968	51	26	2	1	5	32
kidney_pos_710	42	83	5.79736e-05	85	78	3	56
kidney_pos_712	12	15	73	66	23	20	85
kidney_pos_713	96	63	0.00813448	85	45	84	70
kidney_pos_714	97	91	4	43	64	48	44
kidney_pos_715	18	99	1	26	72	40	83
kidney_pos_716	5	86	3.26051e-24	5	0.000270849	3	20
kidney_pos_717	31	21	16	51	56	21	65
kidney_pos_718	74	18	16	83	44	25	48
kidney_pos_719	69	33	7	19	77	15	10
kidney_pos_720	90	72	3.44004e-17	99	4	36	1
kidney_pos_721	20	20	1	2	4	82	15
kidney_pos_722	11	21	0.00278561	38	59	10	58
kidney_pos_723	12	38	18	20	2	1	92
kidney_pos_724	5	36	0.00029744	13	63	18	14
kidney_pos_725	31	12	1.06249e-05	18	22	96	70
kidney_pos_726	92	36	0.00851137	77	83	67	83
kidney_pos_728	76	68	0.000256072	82	74	63	94
kidney_pos_729	30	99	4.60367e-06	34	93	55	44
kidney_pos_730	74	77	1.08345e-05	74	85	54	99
kidney_pos_731	81	21	1	54	91	46	40
kidney_pos_732	0.0107307	42	3	18	43	9	57
kidney_pos_733	30	4	1.62592e-06	26	5	22	73
kidney_pos_734	51	4	8.50364e-08	67	1	47	61
kidney_pos_735	12	32	14	41	23	21	20
kidney_pos_736	14	24	35	3	89	84	0.0174048
kidney_pos_737	96	23	42	83	38	59	60
kidney_pos_738	89	77	2	39	4.16801e-06	55	11
kidney_pos_739	0.00331577	35	1	0.0140235	71	25	10
kidney_pos_741	18	31	1	26	45	30	24
kidney_pos_743	83	74	4.41598e-06	67	7	73	10
kidney_pos_744	3	73	0.00164946	0.00780525	28	21	0.0202826
kidney_pos_745	80	50	5.79251e-05	4	4	0.00116036	1
kidney_pos_746	0.0174974	35	1	0.0110397	22	55	17
kidney_pos_748	56	54	5	84	93	81	47
kidney_pos_749	80	87	3.01e-05	33	0.000564704	1	28
kidney_pos_750	76	47	1	37	19	3	47
kidney_pos_751	93	88	0.000630321	72	24	32	81
kidney_pos_752	31	20	76	17	45	17	26
kidney_pos_753	8	58	4.05468e-22	2	0.000294463	22	42
kidney_pos_754	22	63	0.000102012	5	2	71	26
kidney_pos_755	66	26	10	24	1	23	88
kidney_pos_756	6.34677e-05	44	3	0.000559263	51	47	0.00526742
kidney_pos_757	16	4	1.03934e-05	34	5	30	72
kidney_pos_758	27	57	28	15	60	6	15
kidney_pos_759	0.00301437	74	0.00803367	10	49	36	25
kidney_pos_760	0.00134644	61	1	0.00209795	78	31	30
kidney_pos_761	0.00608577	73	1	8	32	86	27
kidney_pos_762	23	80	0.00113468	95	17	45	85
kidney_pos_763	32	26	2.87713e-05	56	16	26	98
kidney_pos_764	8	37	3	3	93	18	12
kidney_pos_765	0.000401959	32	11	1.33097e-05	84	63	7
kidney_pos_767	3	57	3	0.00282578	17	95	10
kidney_pos_768	14	39	1.04258e-06	9	41	73	24
kidney_pos_770	27	52	1	9	23	61	9
kidney_pos_771	15	35	2	28	49	15	32
kidney_pos_773	22	89	2	52	90	100	52
kidney_pos_775	4	72	2	2	18	10	11
kidney_pos_776	71	93	1.56659e-05	70	53	89	41
kidney_pos_777	81	84	0.000837574	57	56	51	45
kidney_pos_778	29	30	0.00102527	44	20	55	80
kidney_pos_779	25	17	2	32	41	20	77
kidney_pos_780	26	52	0.0005302	3	3	77	28
kidney_pos_781	32	9	8.77896e-08	76	1	10	74
kidney_pos_782	2	71	22	7	48	27	13
kidney_pos_783	68	99	1.77867e-05	66	33	17	50
kidney_pos_784	1	64	2.72662e-05	5	63	58	22
kidney_pos_785	11	71	0.00824515	82	88	9	71
kidney_pos_786	51	98	5.1382e-05	32	45	5	90
kidney_pos_787	99	73	2.25642e-06	70	22	54	70
kidney_pos_788	79	80	1.17535e-05	25	41	70	50
kidney_pos_789	78	73	0.00266805	28	41	34	67
kidney_pos_790	34	65	0.000550978	57	59	40	47
kidney_pos_791	92	86	1	24	74	5	53
kidney_pos_792	77	45	13	22	49	97	29
kidney_pos_793	82	88	7.07159e-07	76	90	67	65
kidney_pos_794	76	58	1.00981e-11	4	0.000123484	19	6
kidney_pos_795	56	14	1.23437e-06	5	0.00573498	18	33
kidney_pos_796	45	75	1.12363e-06	83	1	83	69
kidney_pos_797	2	91	0.00321816	8	79	99	59
kidney_pos_798	2	39	14	34	54	70	77
kidney_pos_799	25	0.0126289	1	3	7	59	19
kidney_pos_800	5	38	0.000781458	3	29	45	8
kidney_pos_802	36	87	0.000764528	47	74	67	19
kidney_pos_803	0.00110233	80	0.0123641	10	36	36	60
kidney_pos_804	0.00901165	58	0.000752704	28	4	41	32
kidney_pos_805	3.54739e-05	47	1	0.000105389	3	45	4
kidney_pos_808	15	48	0.00562387	54	44	27	59
kidney_pos_809	19	53	0.000113026	22	23	34	27
kidney_pos_810	13	2	0.000782551	7	10	67	21
kidney_pos_811	5	88	0.00107571	9	54	100	83
kidney_pos_812	61	34	6	36	31	20	92
kidney_pos_813	98	16	1.71936e-09	57	1	4	75
kidney_pos_814	83	88	0.000686469	75	20	74	98
kidney_pos_815	84	97	0.00668969	49	62	65	68
kidney_pos_816	96	92	4.61718e-05	97	47	90	77
kidney_pos_817	95	85	1	95	53	93	73
kidney_pos_818	26	63	0.000122894	10	2	21	15
kidney_pos_819	10	89	4.1562e-14	8	3	28	28
kidney_pos_820	1	11	4.64924e-06	4	1	15	0.001783
kidney_pos_821	30	74	1.56479e-12	30	29	51	94
kidney_pos_823	25	0.00949377	39	78	39	46	21
kidney_pos_824	75	64	3.0936e-08	35	4.83469e-05	29	50
kidney_pos_825	16	23	0.000900979	4	5	22	78
kidney_pos_826	0.00576578	94	11	3	54	61	46
kidney_pos_827	14	76	3.65174e-05	0.000200988	0.000455154	29	0.00300142
kidney_pos_828	3	98	0.00518933	62	14	41	71
kidney_pos_829	2	63	2	3	31	29	29
kidney_pos_830	37	99	7.05794e-05	4	0.00259616	39	4
kidney_pos_831	0.00447951	37	0.0060881	0.00224408	80	96	10
kidney_pos_832	72	97	2.1392e-05	61	18	98	53
kidney_pos_833	95	29	0.00215686	30	0.0155236	21	67
kidney_pos_836	14	73	1	6	21	79	6
kidney_pos_837	33	3	9	48	5	34	3
kidney_pos_838	33	54	5.44573e-05	48	47	84	55
kidney_pos_839	11	63	7.69783e-05	20	18	38	28
kidney_pos_840	6	64	4.3752e-14	2	0.000108629	22	26
kidney_pos_841	13	28	2	22	69	8	96
kidney_pos_842	40	0.00100123	6.52084e-07	61	92	93	3
kidney_pos_843	5	51	0.000803829	47	15	74	6
kidney_pos_844	18	21	5.85565e-08	68	0.0088597	63	87
kidney_pos_845	0.00407372	79	4	0.0287184	42	66	19
kidney_pos_847	0.00373599	56	0.00019802	4	87	77	9
kidney_pos_848	25	37	0.000417225	48	99	6	44
kidney_pos_849	12	6	1	3	28	73	0.000216239
kidney_pos_850	44	31	0.000149562	68	64	7	21
kidney_pos_852	40	93	9.98879e-07	54	86	57	43
kidney_pos_853	92	90	8.85572e-06	92	73	77	82
kidney_pos_854	57	30	0.00743994	55	13	60	14
kidney_pos_856	31	20	0.0192263	21	71	1	14
kidney_pos_857	4	82	0.000937894	11	89	66	63
kidney_pos_858	4	27	1.38807e-37	1	6.65754e-08	11	82
kidney_pos_859	24	1	1.3098e-06	59	47	88	18
kidney_pos_860	52	52	0.000635073	97	6	87	72
kidney_pos_861	17	0.0058306	8.28743e-10	79	1	69	59
kidney_pos_862	0.00299551	95	1.06082e-06	0.00131146	1.17548e-06	65	1
kidney_pos_863	3	83	0.000308923	3	42	82	55
kidney_pos_864	11	88	1.21617e-05	19	6	88	39
kidney_pos_865	67	45	3.50606e-06	99	69	86	63
kidney_pos_866	16	65	9.57648e-05	45	87	35	96
kidney_pos_867	71	34	0.000639646	52	2	17	76
kidney_pos_868	7	40	0.000572118	5	44	47	44
kidney_pos_869	23	54	1.46663e-09	12	87	40	24
kidney_pos_870	86	50	0.00995001	79	93	74	78
kidney_pos_871	27	33	1	46	47	18	100
kidney_pos_872	10	72	4.68415e-06	25	20	13	12
kidney_pos_873	0.0083434	7	0.00581663	0.0115114	26	34	14
kidney_pos_874	7	0.00435978	0.00893592	47	49	77	81
kidney_pos_876	0.00156753	87	56	1	36	83	12
kidney_pos_877	2	33	2.09254e-06	17	16	14	24
kidney_pos_879	55	35	1	6	17	28	1
kidney_pos_880	61	7	0.000714316	52	67	5	2
kidney_pos_881	19	98	4.4113e-05	98	70	8	67
kidney_pos_882	100	90	0.000121417	39	94	1	93
kidney_pos_883	91	99	4.30198e-06	97	70	93	64
kidney_pos_884	51	64	0.0052624	70	99	94	30
kidney_pos_885	39	26	0.00097524	27	63	73	17
kidney_pos_886	84	5	1.88949e-05	97	54	35	79
kidney_pos_887	3	90	6.09682e-05	50	17	63	55
kidney_pos_888	7	1	6.02059e-05	10	14	14	93
kidney_pos_889	48	71	0.000829557	22	0.00490779	28	38
kidney_pos_891	41	57	62	10	97	93	92
kidney_pos_894	76	63	2.75516e-06	37	1	0.00317533	5
kidney_pos_896	41	0.0026848	0.00953351	98	3	15	1
kidney_pos_897	74	48	1.52954e-05	98	16	40	92
kidney_pos_898	21	65	0.000446607	6	17	30	17
kidney_pos_899	91	82	0.000192578	89	93	81	98
kidney_pos_900	25	44	2.55965e-05	9	55	92	9
kidney_pos_901	7	67	18	0.00156852	0.0122264	72	15
kidney_pos_902	1	79	3.3101e-08	10	0.00315152	56	20
kidney_pos_903	2	16	4	16	22	30	13
kidney_pos_904	57	75	0.00153005	92	89	70	65
kidney_pos_905	1	28	2.53267e-07	1.99086e-05	0.000315483	14	0.0169062
kidney_pos_906	3	1	4.21241e-09	0.000528532	0.000263054	47	6
kidney_pos_907	77	28	4.48846e-09	74	27	87	43
kidney_pos_908	2	76	2.01905e-09	12	2	47	68
kidney_pos_909	56	73	5.36131e-07	59	0.00120673	21	46
kidney_pos_910	33	11	24	4	21	94	23
kidney_pos_911	20	18	1.68717e-07	89	0.0101067	37	88
kidney_pos_912	44	14	2	96	10	27	58
kidney_pos_913	24	80	2	16	5	68	9
kidney_pos_915	59	99	5	95	3	1	58
kidney_pos_917	0.00153661	31	0.0105451	12	18	11	53
kidney_pos_918	0.0120175	8	0.000203865	2	58	42	7
kidney_pos_919	5	61	5.19341e-06	28	64	18	17
kidney_pos_920	66	36	4.29032e-05	95	19	87	39
kidney_pos_921	60	100	1.4197e-06	51	89	99	83
kidney_pos_924	35	61	1.04439e-05	23	44	58	34
kidney_pos_925	5	24	4.19784e-16	3	0.000320429	11	100
kidney_pos_926	50	72	8.05505e-20	87	8	84	66
kidney_pos_927	1	65	0.000868549	12	12	59	45
kidney_pos_928	6	22	0.000368072	75	0.0167472	0.00954077	64
kidney_pos_929	2	47	0.00134679	27	45	22	8
kidney_pos_930	22	54	0.000291276	98	9	22	59
kidney_pos_931	66	95	0.000112617	64	35	85	84
kidney_pos_932	40	6	0.00241198	53	64	22	14
kidney_pos_933	37	46	1.39849e-05	11	73	56	41
kidney_pos_934	13	90	4.8591e-05	49	54	30	69
kidney_pos_935	38	28	2	24	63	47	64
kidney_pos_936	29	98	8.57141e-08	36	29	70	30
kidney_pos_937	80	34	6	81	32	14	28
kidney_pos_938	64	50	2	38	0.0201808	71	57
kidney_pos_939	0.0108751	79	6	0.0242931	29	78	4
kidney_pos_941	2	90	0.00088068	0.00159671	56	52	1
kidney_pos_942	67	42	0.000719181	53	31	7	66
kidney_pos_943	72	71	1.11118e-05	66	12	7	93
kidney_pos_944	2	59	0.00528661	46	17	62	59
kidney_pos_945	40	18	2.34639e-05	31	55	1	3
kidney_pos_946	90	80	2.42558e-07	27	34	10	91
kidney_pos_948	79	59	0.00180327	28	50	58	59
kidney_pos_949	90	74	1	79	27	53	8
kidney_pos_951	41	71	4.68168e-05	39	8	56	100
kidney_pos_952	5	89	1	8.01656e-05	19	0.00970026	1
kidney_pos_953	5	74	5.70151e-09	52	0.0048716	51	65
kidney_pos_954	65	76	1.21745e-08	35	0.010796	8	86
kidney_pos_956	1	40	0.0016173	14	13	35	11
kidney_pos_957	66	50	37	74	20	36	50
kidney_pos_960	2	54	0.00258577	37	34	1	8
kidney_pos_962	25	93	0.000361034	80	59	42	77
kidney_pos_963	82	69	2.48107e-05	44	16	21	97
kidney_pos_965	54	93	0.000145358	58	75	79	30
kidney_pos_966	65	87	0.000233704	76	89	100	43
kidney_pos_967	88	80	0.000156457	31	73	5	84
kidney_pos_968	99	85	0.000582485	79	81	73	84
kidney_pos_970	47	1	2	79	0.00280345	20	29
kidney_pos_971	28	71	0.000285028	3	0.00142032	27	32
kidney_pos_972	84	51	44	95	11	67	29
kidney_pos_973	29	72	0.00130055	93	5	6	13
kidney_pos_975	11	10	0.000287971	5	54	63	44
kidney_pos_976	0.000719727	26	0.00293183	5	3	26	35
kidney_pos_977	21	54	0.000120877	75	19	19	71
kidney_pos_978	8	33	0.00245991	19	73	3	7
kidney_pos_979	66	12	0.00371219	34	13	6	2
kidney_pos_980	97	91	3.54527e-06	57	41	6	86
kidney_pos_981	72	21	5.40329e-09	55	0.0221192	87	100
kidney_pos_983	88	56	5.6844e-06	53	45	68	84
kidney_pos_984	20	100	0.000839694	39	65	40	65
kidney_pos_985	7	51	2.95265e-05	56	66	40	54
kidney_pos_986	90	55	0.000436369	23	29	58	42
kidney_pos_987	44	15	0.000108396	94	3	89	12
kidney_pos_988	69	66	5.66658e-05	24	94	80	54
kidney_pos_989	6	18	6.27371e-11	14	4	13	0.0129016
kidney_pos_990	17	64	13	13	43	15	63
kidney_pos_991	4	68	1	10	85	2	94
kidney_pos_992	1	61	8	0.000154588	49	88	35
kidney_pos_993	37	69	1	65	60	28	16
kidney_pos_994	50	34	9	81	6	67	55
kidney_pos_995	22	19	45	25	91	50	4
kidney_pos_996	11	20	0.0004797	80	1	0.00444839	13
kidney_pos_997	45	13	21	82	36	14	31
kidney_pos_998	0.00637317	31	0.000709104	3	63	38	17
kidney_pos_999	5	46	0.00207389	0.00122192	7	20	1
kidney_pos_1000	1	79	0.00144763	22	32	48	74
kidney_pos_1001	2	92	0.0109225	0.0196426	11	43	19
kidney_pos_1003	4	23	0.000218594	9	7	31	87
kidney_pos_1004	58	89	0.000627059	45	10	15	93
kidney_pos_1006	4	63	1.83919e-06	29	55	60	44
kidney_pos_1007	13	61	0.00671256	23	100	2	73
kidney_pos_1008	92	53	5	60	0.00572352	30	60
kidney_pos_1009	1	39	1	0.0027144	98	34	1
kidney_pos_1010	3.72011e-05	48	0.00129363	2.10507e-05	26	66	0.00155911
kidney_pos_1011	0.00209781	14	3	15	1	82	29
kidney_pos_1012	0.00610968	31	0.000908235	21	3	10	31
kidney_pos_1015	61	29	0.000224537	40	18	55	50
kidney_pos_1016	59	99	3.18201e-05	35	55	82	43
kidney_pos_1017	32	90	0.000507845	44	73	78	100
kidney_pos_1018	13	47	8.85774e-05	2	23	47	20
kidney_pos_1019	89	99	5.31663e-06	91	61	20	64
kidney_pos_1020	7	6	1.92017e-05	8	48	13	47
kidney_pos_1021	13	49	0.000158052	4	42	35	65
kidney_pos_1022	81	27	0.00011555	2	0.00823201	1	96
kidney_pos_1023	90	61	43	51	46	79	31
kidney_pos_1024	42	3	0.003833	34	2	4	89
kidney_pos_1025	0.000245859	95	5	4.40909e-05	22	16	24
kidney_pos_1026	68	67	7	56	67	58	91
kidney_pos_1027	1	99	30	0.0157609	1	29	14
kidney_pos_1028	2	32	0.00493867	3	96	48	70
kidney_pos_1029	2	33	3.16569e-06	3	8	3	67
kidney_pos_1030	4	30	0.00255511	9	91	17	20
kidney_pos_1031	82	56	7	21	2	51	57
kidney_pos_1032	10	37	7	4	10	23	14
kidney_pos_1033	98	69	0.000403889	35	40	45	87
kidney_pos_1035	57	88	7.74076e-11	30	2	40	74
kidney_pos_1036	58	74	0.000374658	77	28	94	57
kidney_pos_1037	35	39	13	44	15	16	58
kidney_pos_1038	0.00245342	55	1.33451e-05	3.59532e-08	1	0.024384	4
kidney_pos_1039	5	88	0.000972993	7.13519e-05	3	0.0149562	5
kidney_pos_1040	6	39	15	13	71	21	35
kidney_pos_1041	60	64	12	68	73	3	52
kidney_pos_1042	10	86	0.000196722	0.000318953	2	17	47
kidney_pos_1043	4	32	4.75622e-07	45	13	27	25
kidney_pos_1044	0.00010309	59	0.000185603	0.00787575	15	9	32
kidney_pos_1045	11	30	0.000235571	66	91	1	28
kidney_pos_1046	11	64	0.0004818	48	47	2	54
kidney_pos_1047	30	18	3	94	63	63	73
kidney_pos_1048	16	26	0.00186489	21	79	39	17
kidney_pos_1051	27	72	0.000178219	52	16	53	75
kidney_pos_1052	91	53	0.000361437	34	60	16	98
kidney_pos_1053	2	93	1.21725e-07	0.0135122	0.00109159	23	42
kidney_pos_1054	15	52	0.00580247	8	5	24	2
kidney_pos_1055	52	89	0.00028859	55	58	91	52
kidney_pos_1056	25	36	7.44723e-05	10	12	77	27
kidney_pos_1057	4	37	3	30	42	17	28
kidney_pos_1058	12	20	0.000150409	27	38	46	4
kidney_pos_1059	31	74	10	42	76	9	26
kidney_pos_1060	3	51	5.44382e-07	57	1	7	33
kidney_pos_1061	9	19	0.00231866	17	67	48	44
kidney_pos_1062	28	98	0.000812198	88	93	44	31
kidney_pos_1064	86	67	6.47998e-07	71	25	66	60
kidney_pos_1065	30	57	0.00034633	5	0.0119415	37	54
kidney_pos_1066	4	0.00276781	3.67386e-05	12	66	0.00875355	13
kidney_pos_1067	79	85	0.000189302	54	5	25	98
kidney_pos_1068	21	71	1	50	91	96	57
kidney_pos_1069	40	48	8	2	47	12	0.0129452
kidney_pos_1070	10	48	4.70017e-06	40	16	34	85
kidney_pos_1071	39	27	0.00172573	58	8	29	84
kidney_pos_1072	0.000282054	15	11	2.6101e-05	19	69	13
kidney_pos_1073	6	13	49	4	39	64	34
kidney_pos_1074	7	43	3.89894e-05	2	98	59	4
kidney_pos_1075	17	38	0.000178411	52	29	3	52
kidney_pos_1076	42	30	2.27111e-05	50	51	42	11
kidney_pos_1077	15	75	19	42	19	50	21
kidney_pos_1079	74	62	7.11651e-07	50	1	23	96
kidney_pos_1080	24	90	0.000230609	34	60	83	69
kidney_pos_1081	21	26	0.000813365	30	47	47	80
kidney_pos_1082	5	90	0.000951301	19	71	24	31
kidney_pos_1083	10	59	10	13	57	21	36
kidney_pos_1084	1	83	15	25	33	32	98
kidney_pos_1085	3	99	2	44	77	18	7
kidney_pos_1086	95	5	1.07375e-05	59	0.00142293	64	24
kidney_pos_1087	15	43	2.29124e-05	71	77	1	4
kidney_pos_1088	6	14	4.66675e-07	6	1	3	63
kidney_pos_1089	22	20	7	25	31	1	3
kidney_pos_1090	93	90	3.40992e-09	53	32	36	49
kidney_pos_1092	86	40	7.95678e-05	88	53	34	62
kidney_pos_1093	4	51	1	23	45	34	26
kidney_pos_1094	21	71	2.5267e-09	69	6	57	54
kidney_pos_1095	25	85	0.000130117	14	13	10	96
kidney_pos_1096	45	78	0.00706518	7	15	42	88
kidney_pos_1097	26	49	0.00018481	18	21	87	51
kidney_pos_1098	57	45	30	0.000803509	44	70	22
kidney_pos_1099	3.3498e-06	39	0.00104096	0.000148023	89	93	1
kidney_pos_1101	70	77	7.48418e-08	38	24	39	84
kidney_pos_1102	28	99	0.000477533	52	69	32	21
kidney_pos_1103	97	55	2	46	0.00157154	27	44
kidney_pos_1104	18	78	0.00204273	23	38	14	79
kidney_pos_1105	55	56	0.00191363	74	99	89	37
kidney_pos_1106	98	5	0.00867586	91	75	71	10
kidney_pos_1107	62	45	0.000113716	25	10	17	9
kidney_pos_1108	1	71	0.000219701	3	11	32	32
kidney_pos_1109	56	48	0.000204103	79	20	31	84
kidney_pos_1110	0.000740646	32	8.40521e-08	10	0.00278526	23	3
kidney_pos_1111	0.00179695	64	3.53055e-06	9	2	8	20
kidney_pos_1114	12	54	13	16	70	35	61
kidney_pos_1115	37	66	44	31	70	36	69
kidney_pos_1116	5	21	6	20	47	55	19
kidney_pos_1117	0.00378811	42	99	0.000341723	65	26	14
kidney_pos_1118	0.000308307	58	5.4154e-07	4	2	16	9
kidney_pos_1119	1	49	5.81154e-08	73	0.00271768	8	48
kidney_pos_1120	1	39	0.0001093	13	42	30	9
kidney_pos_1123	93	95	2.91271e-06	52	15	12	81
kidney_pos_1124	2	94	1	12	35	32	4
kidney_pos_1125	23	73	3	41	25	61	32
kidney_pos_1126	27	19	0.00221992	15	11	60	6
kidney_pos_1128	11	93	0.0016332	26	66	38	88
kidney_pos_1129	79	86	5.85244e-07	45	91	41	38
kidney_pos_1130	98	48	0.000163086	70	44	29	25
kidney_pos_1131	89	70	18	51	22	7	95
kidney_pos_1132	0.00217978	80	8.82566e-05	0.000509592	2	75	7
kidney_pos_1133	4	95	2	7	76	24	99
kidney_pos_1134	22	63	1.18952e-05	0.00464173	1	14	14
kidney_pos_1135	1	89	5.11861e-06	18	37	32	97
kidney_pos_1138	1	23	16	2.06392e-05	48	47	13
kidney_pos_1140	0.00465359	12	12	0.000995298	92	77	3
kidney_pos_1141	55	90	5	62	72	8	60
kidney_pos_1142	1	90	13	0.0004105	3	40	4
kidney_pos_1143	5	21	6.87308e-06	55	0.000437957	3	68
kidney_pos_1144	0.000653755	27	0.000145245	1	14	25	1
kidney_pos_1145	5	90	0.00223121	12	41	35	9
kidney_pos_1146	66	46	5	99	97	34	75
kidney_pos_1150	13	61	29	25	62	91	21
kidney_pos_1151	30	49	0.00285426	17	66	81	23
kidney_pos_1153	7	96	14	29	10	39	2
kidney_pos_1154	30	57	5	61	0.0173745	38	28
kidney_pos_1157	92	97	0.00194487	44	7	33	31
kidney_pos_1159	0.000175858	78	18	9.07657e-09	0.0128667	5	5
kidney_pos_1160	17	34	0.00621886	42	20	50	95
kidney_pos_1161	43	48	2.07757e-05	94	0.026782	27	66
kidney_pos_1162	4	39	74	1	17	36	60
kidney_pos_1163	72	9	0.000302786	91	44	39	18
kidney_pos_1164	64	53	0.000148965	5	3	14	46
kidney_pos_1165	1	95	20	13	52	12	6
kidney_pos_1166	0.000427435	23	7.65284e-05	0.000998073	1	51	0.0265703
kidney_pos_1167	2	78	1	2	24	82	11
kidney_pos_1168	31	35	4.47754e-05	40	41	67	66
kidney_pos_1169	14	55	0.000507807	55	0.00119429	26	52
kidney_pos_1170	1	58	2	3	53	55	28
kidney_pos_1171	61	60	0.0101473	100	73	87	64
kidney_pos_1172	11	27	4	11	12	50	33
kidney_pos_1175	40	68	0.000825868	19	96	15	58
kidney_pos_1176	79	58	0.000382155	88	32	41	52
kidney_pos_1177	55	66	2.60723e-07	42	14	17	86
kidney_pos_1178	67	66	6.22919e-10	85	3	9	33
kidney_pos_1179	57	61	3	53	33	15	36
kidney_pos_1180	74	88	0.000727443	81	8	15	90
kidney_pos_1181	21	59	0.00128285	8	11	30	83
kidney_pos_1182	62	15	1	36	14	0.0153913	46
kidney_pos_1183	3	97	1.72526e-05	2	7	20	46
kidney_pos_1184	74	16	19	24	59	53	53
kidney_pos_1185	69	14	0.00362649	27	54	15	27
kidney_pos_1186	0.00193693	64	10	0.000203905	14	7	19
kidney_pos_1187	0.000207576	79	0.00178799	2.02055e-05	4	2	12
kidney_pos_1188	0.000255519	60	1	5.10509e-06	0.00147918	9	38
kidney_pos_1189	0.00187166	92	5	0.00177467	16	5	13
kidney_pos_1190	37	39	28	4	25	62	69
kidney_pos_1191	24	32	0.00689186	100	9	19	72
kidney_pos_1192	80	56	6	97	40	83	62
kidney_pos_1193	79	19	0.000477629	21	17	5	81
kidney_pos_1194	0.000152946	72	3	3.67502e-08	1	16	10
kidney_pos_1195	0.000197856	85	10	0.000134359	27	60	11
kidney_pos_1196	1	48	10	0.00205997	32	17	23
kidney_pos_1197	22	75	12	31	70	67	27
kidney_pos_1198	0.00731962	45	1	43	30	6	17
kidney_pos_1199	2	45	0.0123928	20	75	38	11
kidney_pos_1200	38	93	0.0208762	86	97	10	11
kidney_pos_1201	5	26	1.43556e-06	25	16	62	35
kidney_pos_1202	83	81	1.47138e-08	44	95	64	59
kidney_pos_1203	88	91	2.13036e-07	64	17	41	55
kidney_pos_1204	55	92	2.41216e-06	44	28	18	67
kidney_pos_1205	61	72	3.75802e-06	61	43	80	88
kidney_pos_1206	78	54	1.02992e-05	91	22	92	95
kidney_pos_1207	1	61	1	12	22	16	11
kidney_pos_1208	0.000405442	57	33	1.80335e-06	21	58	22
kidney_pos_1209	0.00304515	48	15	2.17933e-06	12	45	5
kidney_pos_1211	1	29	6	0.00013972	4	34	7
kidney_pos_1212	64	13	61	26	13	32	82
kidney_pos_1213	2	40	51	0.000225581	66	6	100
kidney_pos_1214	0.000161533	64	0.000132199	1	76	70	0.0096257
kidney_pos_1215	28	84	20	31	12	82	96
kidney_pos_1216	92	19	2	41	60	84	56
kidney_pos_1217	24	44	2.4562e-08	36	44	30	19
kidney_pos_1218	13	39	6.46346e-08	33	9	83	95
kidney_pos_1219	14	43	1.67454e-05	3	2	55	14
kidney_pos_1220	54	92	0.000171982	30	25	48	5
kidney_pos_1221	92	0.0244376	0.000977876	75	20	77	90
kidney_pos_1222	7	97	1.55433e-05	0.00014963	1	6	2
kidney_pos_1223	0.000964941	23	0.00132376	3	20	7	18
kidney_pos_1224	62	61	23	93	70	34	40
kidney_pos_1225	0.00463085	33	10	2	31	100	86
kidney_pos_1226	11	94	1	22	49	66	7
kidney_pos_1227	10	51	1	23	39	62	1
kidney_pos_1228	34	75	1.41443e-05	1	0.00537667	25	25
kidney_pos_1229	2	7	1	17	0.0122883	0.00278694	18
kidney_pos_1230	7	99	0.00290544	4	19	86	3
kidney_pos_1231	90	79	0.000193381	61	45	24	60
kidney_pos_1232	3	48	5	4	52	17	29
kidney_pos_1233	0.00598814	80	1	1	69	15	5
kidney_pos_1234	0.00142075	36	0.00149079	1	9	1	40
kidney_pos_1235	0.00100692	38	1	0.0143776	2	9	1
kidney_pos_1236	0.00210375	16	0.00208722	8.1716e-07	4	3	10
kidney_pos_1237	58	55	3.15066e-05	18	3	9	42
kidney_pos_1238	87	48	1	55	92	12	16
kidney_pos_1239	27	43	0.000864909	2	56	81	37
kidney_pos_1240	6.75822e-05	56	0.00216392	0.000176111	59	48	5
kidney_pos_1242	0.00520346	39	0.000492823	17	5	16	35
kidney_pos_1243	0.000844897	64	6.21568e-05	0.00226794	23	65	64
kidney_pos_1245	38	68	1	97	53	47	100
kidney_pos_1246	0.000616219	81	8.6826e-08	4	5	90	23
kidney_pos_1247	62	91	5.51014e-06	63	41	30	43
kidney_pos_1248	37	40	3.67205e-06	32	2	98	78
kidney_pos_1249	10	60	0.00767609	31	74	30	64
kidney_pos_1250	20	67	15	23	32	9	50
kidney_pos_1252	1	82	4	12	52	65	51
kidney_pos_1253	96	29	4	93	93	66	68
kidney_pos_1254	8	41	1	31	34	76	28
kidney_pos_1255	5	34	11	18	79	26	61
kidney_pos_1256	1	28	5.58452e-05	0.000115993	3	69	1
kidney_pos_1257	36	49	87	82	76	83	76
kidney_pos_1258	23	84	4	44	9	43	54
kidney_pos_1260	29	26	0.00429099	1	7	25	15
kidney_pos_1261	88	55	0.000410114	35	4	77	34
kidney_pos_1262	39	48	3.35801e-06	42	69	42	29
kidney_pos_1263	4	51	5	2	14	32	8
kidney_pos_1264	5	76	1.61036e-06	5	8	27	1
kidney_pos_1265	2	67	1	10	45	97	29
kidney_pos_1266	55	94	3.44716e-07	37	83	100	49
kidney_pos_1267	25	58	4	47	55	15	48
kidney_pos_1268	1	26	30	7	96	42	30
kidney_pos_1269	71	27	25	27	26	39	92
kidney_pos_1270	1	17	0.0112364	1	20	16	3
kidney_pos_1272	13	14	0.000773172	14	55	95	68
kidney_pos_1273	1	24	2.07877e-05	28	1	37	56
kidney_pos_1274	0.00191584	65	5	1	87	55	17
kidney_pos_1277	25	54	2.21358e-05	34	89	29	19
kidney_pos_1278	24	42	0.00988978	0.00517863	3	17	1
kidney_pos_1279	20	50	0.00178492	2	5	70	14
kidney_pos_1280	20	53	0.00157605	34	90	83	76
kidney_pos_1281	80	55	5	19	17	3	96
kidney_pos_1282	24	66	7.31637e-07	28	53	6	15
kidney_pos_1283	48	65	0.000336484	92	54	42	83
kidney_pos_1285	6	53	0.00967089	2	60	21	16
kidney_pos_1286	73	51	4.36337e-05	99	93	51	98
kidney_pos_1287	31	76	2.72315e-05	17	26	47	68
kidney_pos_1288	96	59	0.00120313	79	50	71	91
kidney_pos_1289	84	3	7.0079e-09	66	9	82	28
kidney_pos_1290	8	100	0.00104266	25	47	96	24
kidney_pos_1291	7	44	7	13	58	20	69
kidney_pos_1292	4	88	2	27	8	7	75
kidney_pos_1293	85	81	0.000347127	4	3.16024e-05	15	95
kidney_pos_1294	1	93	6	0.0132928	39	49	2
kidney_pos_1295	28	94	15	49	24	93	28
kidney_pos_1296	7.01131e-06	36	1	4.3447e-06	20	69	1
kidney_pos_1297	1	71	0.00285193	5	91	83	35
kidney_pos_1298	0.00183974	90	4	12	39	68	67
kidney_pos_1299	3	69	0.00194494	0.00262834	5	60	11
kidney_pos_1300	0.000993893	48	1.44883e-05	0.00325223	4	79	13
kidney_pos_1301	3	97	4.52909e-13	1	8.5993e-05	20	66
kidney_pos_1303	59	64	6	33	12	90	5
kidney_pos_1304	6	84	2	12	86	71	9
kidney_pos_1305	77	53	9.89837e-05	69	51	31	85
kidney_pos_1307	60	40	0.0016476	34	23	44	54
kidney_pos_1308	4	55	4	2	33	28	35
kidney_pos_1309	17	47	0.00735806	3	43	94	22
kidney_pos_1311	5	62	0.000408346	1	11	13	25
kidney_pos_1312	0.000526226	44	0.000560256	1	9	14	3
kidney_pos_1313	86	53	1	28	30	88	95
kidney_pos_1314	14	14	0.00696245	6	2	2	19
kidney_pos_1315	3	15	7.9418e-13	7	3.04651e-05	11	49
kidney_pos_1316	19	92	0.01291	16	6	7	73
kidney_pos_1317	61	83	0.00161417	89	60	21	99
kidney_pos_1319	18	40	0.003408	54	18	26	51
kidney_pos_1320	22	41	0.0063162	69	23	27	56
kidney_pos_1323	35	98	4.07445e-09	24	1	38	49
kidney_pos_1324	48	28	0.00171218	90	43	42	89
kidney_pos_1326	25	97	1.29578e-06	28	4	40	15
kidney_pos_1327	3	86	0.00470523	6	62	4	51
kidney_pos_1329	8	54	0.00241445	27	6	22	33
kidney_pos_1330	1	50	0.000140004	6	13	34	33
kidney_pos_1331	1	67	1	3	42	71	35
kidney_pos_1332	5	60	0.00612736	32	46	49	83
kidney_pos_1333	3	94	64	0.0073663	0.00455341	36	55
kidney_pos_1334	17	20	17	31	28	54	13
kidney_pos_1335	3	54	70	0.00136815	28	4	98
kidney_pos_1336	0.000451193	93	0.00138264	0.00476493	53	39	20
kidney_pos_1337	16	56	1	13	100	49	21
kidney_pos_1339	0.000697581	30	7.96375e-06	5	10	33	18
kidney_pos_1340	8	70	0.000574328	8	36	100	23
kidney_pos_1341	10	54	0.00330031	19	68	35	12
kidney_pos_1342	1	28	0.00174852	68	2	9	20
kidney_pos_1343	9	53	0.000851219	31	23	59	51
kidney_pos_1344	2	50	0.0065539	0.000978231	5	54	16
kidney_pos_1345	5	55	0.000141016	9	77	37	9
kidney_pos_1346	4	69	0.00130408	5	76	19	3
kidney_pos_1347	40	66	3.77082e-05	29	2	60	11
kidney_pos_1348	47	55	2.97925e-08	91	10	3	75
kidney_pos_1349	55	73	0.000131421	63	25	37	81
kidney_pos_1350	31	49	0.00568587	10	53	87	85
kidney_pos_1351	35	92	5.09587e-05	35	23	38	64
kidney_pos_1352	10	16	1	19	26	17	19
kidney_pos_1353	2.28401e-06	88	1	1.65008e-08	0.000576216	26	8
kidney_pos_1354	7	35	0.000223645	1	7	15	46
kidney_pos_1355	2	50	7	1	27	12	57
kidney_pos_1356	88	26	4.23543e-05	47	18	34	5
kidney_pos_1357	15	50	1	39	73	74	0.027186
kidney_pos_1358	0.00817967	63	3.40704e-06	19	22	16	51
kidney_pos_1359	79	4	1	16	36	64	1
kidney_pos_1361	52	21	0.00138027	16	98	83	83
kidney_pos_1364	66	81	0.001232	94	39	49	60
kidney_pos_1366	2	45	23	1	19	44	6
kidney_pos_1368	90	48	0.000179379	55	10	32	17
kidney_pos_1370	10	53	2	37	0.0105182	95	63
kidney_pos_1371	13	68	3.811e-09	0.000766988	0.00142763	79	0.00189822
kidney_pos_1372	60	34	2.21832e-09	14	0.00138033	4	52
kidney_pos_1373	0.00067609	69	16	0.00688567	28	21	9
kidney_pos_1374	0.00349003	32	2.9599e-05	3	75	50	32
kidney_pos_1375	0.00469415	25	0.000133393	2	21	64	22
kidney_pos_1376	3	69	1.32021e-08	6	4	85	49
kidney_pos_1379	88	87	0.0127463	98	98	60	19
kidney_pos_1380	0.00198447	57	1.18103e-07	0.00085861	0.000241109	85	32
kidney_pos_1381	27	42	0.000266016	17	100	84	14
kidney_pos_1383	51	100	1	31	73	57	75
kidney_pos_1384	10	68	2.76419e-06	38	4	23	20
kidney_pos_1385	7	58	0.0018977	0.000594181	0.00467623	85	2
kidney_pos_1386	7	28	7	15	32	18	80
kidney_pos_1387	55	22	1.04973e-06	22	42	86	5
kidney_pos_1388	1	34	60	11	17	24	31
kidney_pos_1389	1	51	2	5	34	0.0163821	11
kidney_pos_1391	19	78	3.214e-08	12	0.00211751	94	84
kidney_pos_1392	10	56	0.000680001	26	23	19	35
kidney_pos_1393	10	2	54	26	18	80	28
kidney_pos_1394	34	84	0.00238807	74	47	51	58
kidney_pos_1395	73	28	4.7851e-05	85	60	93	56
kidney_pos_1396	0.000452265	81	0.00278733	0.0116059	11	65	20
kidney_pos_1397	4	29	7	11	93	18	30
kidney_pos_1400	1	62	3.11018e-05	0.00114804	6	2	14
kidney_pos_1401	1	79	0.00068203	3	32	68	22
kidney_pos_1402	22	30	1.52946e-10	77	7	45	46
kidney_pos_1403	86	50	33	70	9	68	57
kidney_pos_1404	99	87	19	44	0.000936033	87	85
kidney_pos_1406	27	31	30	68	37	1	46
kidney_pos_1407	0.000859664	5	0.012078	2	100	44	0.00758638
kidney_pos_1408	0.000571877	35	2	0.00222578	85	37	14
kidney_pos_1409	1	28	3	2	38	5	2
kidney_pos_1411	0.00959814	46	3	2	16	39	9
kidney_pos_1412	0.000164697	33	3	0.000736651	62	85	11
kidney_pos_1413	11	35	0.00213386	29	60	45	10
kidney_pos_1414	100	78	5.18305e-05	16	6	0.00413046	75
kidney_pos_1417	7	41	53	11	94	9	88
kidney_pos_1419	49	58	2.56654e-09	70	8	41	98
kidney_pos_1420	8	33	1	44	16	98	28
kidney_pos_1421	9	82	4.94904e-29	2	2.84549e-05	2	100
kidney_pos_1422	0.00179064	50	0.00149415	0.00107101	0.00201151	72	2
kidney_pos_1423	29	67	10	44	19	37	90
kidney_pos_1426	0.00240757	17	1	3	0.000421763	6	0.0051942
kidney_pos_1427	0.00262169	64	0.00159385	15	4	6	23
kidney_pos_1428	13	50	0.00447302	38	28	56	39
kidney_pos_1429	1	66	0.000802436	8	9	31	73
kidney_pos_1430	18	45	1	26	84	39	7
kidney_pos_1431	0.00384751	46	8	0.000940348	100	47	10
kidney_pos_1432	57	38	1.96984e-05	62	21	15	96
kidney_pos_1434	1	81	57	6	28	36	84
kidney_pos_1435	26	27	1.71688e-07	59	2	28	65
kidney_pos_1436	97	40	3.60058e-06	82	14	87	48
kidney_pos_1437	62	12	0.000118078	56	23	5	97
kidney_pos_1438	29	19	2.98164e-05	77	0.000293372	0.0117071	46
kidney_pos_1439	95	39	23	45	10	3	75
kidney_pos_1440	3	61	15	12	85	45	63
kidney_pos_1441	31	48	4	93	47	84	21
kidney_pos_1442	69	89	3	21	18	12	85
kidney_pos_1444	1	49	21	8	45	33	28
kidney_pos_1445	69	10	10	86	35	32	0.014767
kidney_pos_1446	0.00871448	44	0.0013283	3	49	29	20
kidney_pos_1447	0.00395133	40	6	2	65	31	36
kidney_pos_1448	25	55	0.00154956	42	60	80	52
kidney_pos_1449	53	81	0.000744302	56	2	32	9
kidney_pos_1450	69	28	2.06562e-06	100	12	19	31
kidney_pos_1451	13	0.00336149	2	24	67	38	48
kidney_pos_1452	0.00110648	60	32	0.0139483	15	68	33
kidney_pos_1453	95	37	8.05751e-09	30	2	38	12
kidney_pos_1454	87	57	7.80853e-05	57	96	34	96
kidney_pos_1455	60	97	0.0026274	47	49	50	68
kidney_pos_1456	20	1	4	33	76	18	75
kidney_pos_1457	26	96	1.63993e-05	39	8	51	56
kidney_pos_1458	69	58	8.49568e-09	47	2	13	49
kidney_pos_1459	2	78	39	1	4	12	50
kidney_pos_1460	5	87	0.00350311	36	41	72	36
kidney_pos_1461	0.00314342	66	26	13	63	69	6
kidney_pos_1463	0.0119679	84	0.00272763	12	31	73	25
kidney_pos_1464	1.87333e-05	48	1	8.20594e-05	47	27	1
kidney_pos_1465	1.8588e-06	73	1	0.00292914	61	58	16
kidney_pos_1466	0.000431893	11	3	0.00716377	25	18	10
kidney_pos_1467	33	64	0.00164262	8	2	62	2
kidney_pos_1469	29	53	0.000227436	2	0.00215106	8	0.0363641
kidney_pos_1471	0.00282989	21	0.00174512	2	55	18	7
kidney_pos_1472	88	49	0.00131278	88	62	71	93
kidney_pos_1473	53	69	7	67	72	34	82
kidney_pos_1474	24	42	7.4781e-10	19	5	42	7
kidney_pos_1475	3	25	2.29092e-05	4	35	47	18
kidney_pos_1476	12	3	1.01458e-06	1	0.00364134	83	34
kidney_pos_1478	2	97	90	8	92	59	56
kidney_pos_1479	79	53	1.21927e-06	76	6	27	85
kidney_pos_1483	2	70	33	0.000113555	87	15	76
kidney_pos_1486	49	46	1.07847e-07	2	0.00112514	36	12
kidney_pos_1488	69	25	1.13113e-11	3	0.00247055	16	9
kidney_pos_1490	94	68	3.83243e-09	57	5	49	93
kidney_pos_1491	5	58	1.88161e-11	4	11	56	95
kidney_pos_1492	83	69	1.97223e-06	83	44	70	31
kidney_pos_1493	93	89	3	93	79	77	96
kidney_pos_1494	0.00709931	81	3	28	16	33	26
kidney_pos_1495	22	83	4	1	2	65	69
kidney_pos_1496	0.00152513	36	0.00552467	0.00299782	8	50	25
kidney_pos_1497	79	15	0.00382005	29	18	54	35
kidney_pos_1498	0.000104665	17	16	0.000961276	52	30	5
kidney_pos_1499	8	75	1.11299e-07	7	28	72	16
kidney_pos_1500	5	53	1.57422e-10	5	3	8	2
kidney_pos_1501	29	73	0.00857065	70	30	46	56
kidney_pos_1504	9	60	2.11021e-06	2	1	29	90
kidney_pos_1505	1	21	6.84485e-10	1	0.000375793	97	32
kidney_pos_1506	33	62	0.00261065	46	44	72	10
kidney_pos_1509	4	66	1.08853e-05	8	20	77	59
kidney_pos_1510	12	36	0.000303091	12	87	95	17
kidney_pos_1511	3	24	0.00236852	0.0161627	84	74	7
kidney_pos_1512	73	32	7.0941e-06	78	66	8	96
kidney_pos_1513	50	57	2.38097e-09	25	69	32	88
kidney_pos_1514	5	35	20	1	13	44	27
kidney_pos_1515	27	48	1.29633e-05	20	2	9	35
kidney_pos_1516	37	26	2.83127e-11	32	0.000968083	14	81
kidney_pos_1517	9	11	1.72144e-07	14	64	75	12
kidney_pos_1518	19	74	5.8954e-08	28	18	80	39
kidney_pos_1519	2	3	2.55049e-05	3	54	91	23
kidney_pos_1520	91	89	0.000425084	60	1	21	66
kidney_pos_1522	2	34	18	4	34	14	33
kidney_pos_1523	2.32552e-05	95	13	0.000672146	35	60	8
kidney_pos_1524	70	48	1	41	14	35	0.00316322
kidney_pos_1525	0.000122623	13	15	0.000614262	47	44	1
kidney_pos_1526	0.00101413	4	6	1	2	1	18
kidney_pos_1527	42	29	53	17	85	76	50
kidney_pos_1528	0.00961574	1	1.74374e-05	0.000207975	0.00170166	17	29
kidney_pos_1529	9	49	0.00271682	12	38	95	4
kidney_pos_1530	20	38	0.000467481	40	40	37	41
kidney_pos_1531	1	32	20	10	17	22	44
kidney_pos_1532	55	79	4.3357e-05	29	99	96	54
kidney_pos_1534	26	36	2.33778e-06	1	0.00105396	91	63
kidney_pos_1535	1	27	7	5	24	33	20
kidney_pos_1536	0.000657597	29	6	1	10	17	3
kidney_pos_1537	66	23	0.000150933	42	2	76	70
kidney_pos_1538	32	37	1	31	8	2	63
kidney_pos_1539	58	26	7	95	45	78	25
kidney_pos_1540	5	65	62	15	30	49	2
kidney_pos_1541	26	37	1	4	81	24	12
kidney_pos_1544	18	15	3.5831e-06	12	21	30	1
kidney_pos_1545	2	83	5	7	82	54	59
kidney_pos_1546	88	12	3	59	78	69	19
kidney_pos_1547	1	44	0.00804307	0.0146257	65	44	10
kidney_pos_1548	45	100	3	73	65	95	89
kidney_pos_1549	33	67	2.52948e-06	3	14	19	51
kidney_pos_1550	8	65	3	4	14	24	22
kidney_pos_1552	10	92	0.00197524	11	14	70	73
kidney_pos_1553	47	90	0.000181178	46	9	39	46
kidney_pos_1554	16	15	3	3	99	32	78
kidney_pos_1555	18	84	12	94	19	47	100
kidney_pos_1557	1	38	2	8	39	17	17
kidney_pos_1559	0.00182248	22	30	0.00107701	80	95	5
kidney_pos_1560	8	52	3	21	8	40	100
kidney_pos_1561	67	83	0.000735562	71	21	4	63
kidney_pos_1562	50	53	3	9	70	49	31
kidney_pos_1563	41	37	3.60037e-06	34	41	76	32
kidney_pos_1564	37	94	3	41	16	35	85
kidney_pos_1566	45	23	1	21	24	36	27
kidney_pos_1568	48	82	2.66657e-06	91	0.00200494	10	83
kidney_pos_1569	22	100	3.27306e-09	3	0.0100346	0.00415518	88
kidney_pos_1570	21	10	1.73509e-06	10	4	23	0.0205805
kidney_pos_1571	99	10	3.22951e-06	18	65	47	38
kidney_pos_1572	55	4	0.000249328	27	37	23	38
kidney_pos_1573	87	9	1.45946e-08	49	36	43	0.0191042
kidney_pos_1574	3	58	5.65038e-05	3	43	17	24
kidney_pos_1575	68	3	6.87002e-05	32	89	95	83
kidney_pos_1576	30	48	2.37112e-08	3	81	1	16
kidney_pos_1577	2	39	19	10	32	14	26
kidney_pos_1578	44	92	2.55774e-13	89	0.000920477	60	59
kidney_pos_1581	4	44	5.81105e-06	7	77	93	16
kidney_pos_1582	0.00111548	48	2	0.0126684	66	81	22
kidney_pos_1583	49	92	1	59	50	30	49
kidney_pos_1584	90	93	3	41	62	71	65
kidney_pos_1585	95	80	2.93243e-05	87	1	91	17
kidney_pos_1586	64	10	12	35	6	100	76
kidney_pos_1587	70	91	15	59	82	39	73
kidney_pos_1589	38	57	1.42225e-05	15	34	44	19
kidney_pos_1590	79	26	9.8293e-10	90	0.000667788	41	97
kidney_pos_1591	10	71	8	2	31	4	3
kidney_pos_1592	15	87	1	32	77	84	55
kidney_pos_1593	39	17	1.44865e-09	9	7	48	6
kidney_pos_1594	93	81	2	70	6	86	20
kidney_pos_1595	27	31	14	39	5	49	61
kidney_pos_1596	3.7941e-05	33	0.00423873	0.000716584	17	23	41
kidney_pos_1597	14	32	1	2	77	42	8
kidney_pos_1598	0.000342066	41	8	6.0098e-05	23	79	27
kidney_pos_1599	1	52	1	8	41	49	24
kidney_pos_1600	24	77	2	7	63	36	63
kidney_pos_1602	31	62	2	27	10	16	66
kidney_pos_1604	8	15	3	69	6	18	46
kidney_pos_1605	6	1	11	22	53	46	56
kidney_pos_1606	31	32	0.00255314	3	25	11	8
kidney_pos_1607	6	28	0.00116576	77	6	11	47
kidney_pos_1608	1	11	1.76968e-05	0.00169316	6	30	18
kidney_pos_1611	16	46	7	24	52	44	13
kidney_pos_1612	5	23	1	10	72	68	55
kidney_pos_1613	4	75	11	1	8	23	11
kidney_pos_1614	88	36	0.00807476	99	46	99	43
kidney_pos_1615	68	74	0.00830935	95	6	34	98
kidney_pos_1616	40	66	4	25	61	56	68
kidney_pos_1617	4	60	7.75237e-23	90	17	95	94
kidney_pos_1618	81	87	42	81	44	28	95
kidney_pos_1619	82	70	0.00162689	49	49	53	70
kidney_pos_1620	51	65	0.00225828	74	28	40	53
kidney_pos_1621	9.65301e-05	42	0.00295291	0.000654234	26	40	22
kidney_pos_1622	65	42	0.00499364	55	62	8	99
kidney_pos_1623	2	72	3	4	25	24	33
kidney_pos_1624	1	80	14	39	50	92	34
kidney_pos_1625	0.000152301	53	9	0.000105259	68	95	43
kidney_pos_1626	1	28	0.00231582	55	3	0.00878302	37
kidney_pos_1628	1	56	5.93539e-09	3	5	40	7
kidney_pos_1629	4	91	4.3285e-06	2	5	93	1
kidney_pos_1630	22	70	6	55	77	79	81
kidney_pos_1631	17	45	24	59	47	37	64
kidney_pos_1632	2	44	0.000322152	1	78	57	5
kidney_pos_1633	26	53	2.87357e-06	7	4	17	38
kidney_pos_1634	1	58	96	2	100	70	57
kidney_pos_1635	17	96	23	28	21	53	15
kidney_pos_1637	12	57	87	13	11	42	7
kidney_pos_1638	23	90	0.00619758	13	2	15	21
kidney_pos_1639	5.3619e-05	60	14	0.000314781	91	85	30
kidney_pos_1640	0.00467811	84	14	2	54	10	0.0250109
kidney_pos_1641	0.000635471	90	2	0.00339724	79	15	14
kidney_pos_1642	2	62	12	3	66	10	26
kidney_pos_1643	0.00180547	95	2	2	64	12	13
kidney_pos_1644	0.00138597	67	3	2	100	33	65
kidney_pos_1646	1	74	2	3	49	39	55
kidney_pos_1647	0.00595369	98	3	3	76	22	23
kidney_pos_1648	8.76024e-05	83	8	0.000489298	87	20	5
kidney_pos_1649	0.000165434	80	11	0.000459798	77	24	15
kidney_pos_1650	0.00135203	74	1	2	70	34	91
kidney_pos_1651	1.64803e-05	77	6	4.47137e-05	31	55	12
kidney_pos_1652	1	21	9	3	17	6	36
kidney_pos_1654	2	60	1	7	42	12	42
kidney_pos_1655	0.00149328	62	1	2	74	28	37
kidney_pos_1656	0.00107306	57	0.00650302	1	82	32	59
kidney_pos_1657	10	49	16	37	34	11	74
kidney_pos_1658	7	48	7	7	89	8	46
kidney_pos_1659	0.000132984	58	7	0.000278449	21	25	21
kidney_pos_1660	2	37	8	17	53	16	54
kidney_pos_1661	2	87	1	4	52	22	74
kidney_pos_1662	0.00240574	100	2	2	27	18	32
kidney_pos_1664	5.00382e-05	48	6	0.000176291	33	36	42
kidney_pos_1665	2	65	2	11	10	8	53
kidney_pos_1666	0.00181883	64	1	0.00630659	92	19	4
kidney_pos_1667	2	96	1	4	70	18	68
kidney_pos_1668	1.58925e-05	53	4	9.11488e-05	22	41	39
kidney_pos_1669	2	56	2	10	12	15	82
kidney_pos_1671	2	79	1	5	35	12	37
kidney_pos_1672	2	47	1	11	19	16	89
kidney_pos_1673	8.00778e-05	53	5	0.00162541	24	31	79
kidney_pos_1674	4	88	30	26	53	25	89
kidney_pos_1675	7	49	0.00108144	23	97	97	42
kidney_pos_1676	29	82	3	11	41	95	92
kidney_pos_1677	0.00101761	71	0.00913072	0.00685139	7	74	71
kidney_pos_1678	7	89	1.70536e-06	3	1	10	2
kidney_pos_1679	1	16	46	10	52	13	2
kidney_pos_1680	0.00422309	78	0.013417	4	32	52	48
kidney_pos_1681	58	77	0.00120409	80	14	51	16
kidney_pos_1682	3	39	21	1	63	40	62
kidney_pos_1683	7.77081e-05	39	6	0.000441354	32	16	98
kidney_pos_1684	6.52918e-05	38	3	0.00252705	61	23	81
kidney_pos_1686	2.01662e-06	99	0.00253425	0.00135176	31	18	55
kidney_pos_1687	1.26288e-06	93	0.00155182	0.000169251	62	27	57
kidney_pos_1688	3.01198e-08	85	0.00384051	3.31475e-06	61	29	55
kidney_pos_1689	0.00738096	88	3	2	90	22	92
kidney_pos_1691	6	40	47	22	4	17	42
kidney_pos_1692	96	63	0.000141379	50	18	14	50
kidney_pos_1693	3	34	6.69255e-05	61	17	2	37
kidney_pos_1694	2.38832e-10	84	2	3.40917e-09	12	61	4
kidney_pos_1695	26	51	9	67	20	88	39
kidney_pos_1696	0.00118267	99	9	6.89732e-05	5	34	13
kidney_pos_1697	70	65	5	16	41	34	78
kidney_pos_1699	17	55	0.00257182	7	96	29	8
kidney_pos_1700	28	38	0.00578791	53	38	78	29
kidney_pos_1701	7	49	5	42	5	5	3
kidney_pos_1702	62	80	18	93	8	12	24
kidney_pos_1703	5	21	55	10	22	82	36
kidney_pos_1704	0.00222428	33	5	0.00868072	38	66	75
kidney_pos_1705	9	13	41	2	85	53	4
kidney_pos_1706	84	85	4	67	49	36	100
kidney_pos_1707	65	89	47	38	84	29	77
kidney_pos_1708	86	40	0.00037021	99	26	63	75
kidney_pos_1709	63	74	0.00359396	89	8	23	80
kidney_pos_1710	3	56	0.00142829	7	56	72	85
kidney_pos_1711	6	93	0.00027766	4	5	22	4
kidney_pos_1712	0.000736752	75	3	1	100	33	27
kidney_pos_1713	1.64162e-07	72	3	1.84437e-07	11	73	11
kidney_pos_1714	1	78	1	4	37	14	15
kidney_pos_1715	0.000724526	83	5	0.00472549	50	19	20
kidney_pos_1716	0.00299963	73	1	2	94	33	64
kidney_pos_1717	0.00322377	97	8	3	58	17	51
kidney_pos_1718	10	98	4	10	38	10	40
kidney_pos_1720	1.16197e-05	52	5	4.5026e-05	31	54	29
kidney_pos_1721	6.14868e-05	74	4	0.0002974	50	33	28
kidney_pos_1722	0.000116499	73	5	0.000410483	41	32	39
kidney_pos_1723	4.0871e-05	83	6	0.000285078	67	59	62
kidney_pos_1724	0.000186977	99	2	0.000157769	5	44	24
kidney_pos_1725	33	28	1.108e-12	16	13	12	85
kidney_pos_1726	6	40	0.000752037	61	9	8	86
kidney_pos_1727	6	35	0.00158694	10	26	95	77
kidney_pos_1728	0.000657976	58	3.20275e-05	0.002014	0.00850722	52	42
kidney_pos_1729	25	100	10	28	31	92	44
kidney_pos_1730	0.000118431	76	9	0.00130393	59	34	27
kidney_pos_1731	0.00108192	83	2	0.00366064	94	28	2
kidney_pos_1732	1.73291e-05	63	4	0.000895117	67	44	28
kidney_pos_1733	73	72	8	14	31	15	63
kidney_pos_1734	33	97	0.00766203	69	17	3	83
kidney_pos_1735	0.000989019	88	1	1	96	40	52
kidney_pos_1736	6	91	15	75	7	43	67
kidney_pos_1737	30	67	0.00378997	89	2	9	19
kidney_pos_1738	1.70824e-05	82	14	0.000431415	78	40	15
kidney_pos_1739	2	69	1	14	20	11	35
kidney_pos_1743	6.22152e-09	96	0.0176494	4.16357e-09	9	63	14
kidney_pos_1744	100	19	12	50	11	78	74
kidney_pos_1745	51	56	7	68	57	18	86
kidney_pos_1746	51	36	3.85527e-07	20	2	30	80
kidney_pos_1747	85	74	0.00743114	65	4	89	97
kidney_pos_1748	1	26	11	5	97	69	32
kidney_pos_1749	0.00204006	66	3	0.00136599	33	89	65
kidney_pos_1750	100	59	1.5789e-05	93	42	84	82
kidney_pos_1751	15	66	0.00198257	42	63	41	47
kidney_pos_1752	70	82	1.57901e-11	68	25	69	95
kidney_pos_1753	51	11	3.77607e-08	1	1	4	13
kidney_pos_1754	2	96	13	4	82	39	85
kidney_pos_1755	0.000102949	66	1	1.58811e-05	18	88	39
kidney_pos_1756	61	51	1	25	0.015281	10	41
kidney_pos_1757	55	54	1.66476e-08	3	7	4	16
kidney_pos_1758	35	58	0.000340584	39	29	27	14
kidney_pos_1759	33	98	0.00100347	87	2	3	76
kidney_pos_1760	80	97	4.63196e-08	39	0.00115514	5	10
kidney_pos_1762	0.00251277	4	2	1	54	49	7
kidney_pos_1763	6	13	5	25	77	48	82
kidney_pos_1764	98	6	1	17	24	16	18
kidney_pos_1765	1	62	1	2	53	45	87
kidney_pos_1766	11	82	0.00214009	26	15	11	86
kidney_pos_1767	20	42	24	21	46	13	86
kidney_pos_1768	53	93	0.00134304	78	45	41	84
kidney_pos_1769	3	38	1	7	48	26	57
kidney_pos_1770	4	65	1.38283e-13	12	19	97	5
kidney_pos_1771	1	66	0.00658836	0.000326179	0.00540446	27	51
kidney_pos_1772	55	45	3.95033e-09	64	4	55	58
kidney_pos_1778	42	95	0.0103617	71	47	31	71
kidney_pos_1780	75	19	0.00344652	90	23	3	49
kidney_pos_1781	96	17	7.74719e-08	66	0.000368623	4	66
kidney_pos_1782	1	75	0.00400958	16	64	30	28
kidney_pos_1783	24	69	96	72	78	11	18
kidney_pos_1784	71	92	5.54223e-08	2	5	1	19
kidney_pos_1785	76	68	2.96407e-07	69	0.00366937	96	91
kidney_pos_1786	1.15995e-07	52	3	1.82951e-06	53	32	1
kidney_pos_1788	1	9	0.0158406	2	86	87	14
kidney_pos_1789	9.79508e-07	54	0.000217599	0.000623992	87	54	34
kidney_pos_1791	12	78	1	30	73	23	17
kidney_pos_1792	25	44	2	41	4	49	56
kidney_pos_1793	13	75	9	3	74	99	34
kidney_pos_1794	73	49	0.000562433	25	0.00269808	1	17
kidney_pos_1795	49	60	1	48	3	8	64
kidney_pos_1796	85	95	0.000476226	91	9	22	98
kidney_pos_1797	66	99	2.69767e-06	60	12	20	87
kidney_pos_1798	16	25	3.20982e-05	79	6	81	31
kidney_pos_1799	56	50	0.000395134	90	8	44	4
kidney_pos_1800	2	81	11	7	69	44	76
kidney_pos_1801	22	94	1	18	8	4	43
kidney_pos_1802	57	75	0.0130409	27	9	10	74
kidney_pos_1803	7	25	0.0213134	9	68	55	65
kidney_pos_1804	5	34	6.11113e-06	66	0.0137382	5	16
kidney_pos_1805	2	41	1.23325e-05	0.010605	0.00268244	68	57
kidney_pos_1806	4	1	35	3	21	16	20
kidney_pos_1807	64	97	0.000630779	30	75	36	29
kidney_pos_1808	7	35	8.46191e-12	27	29	96	45
kidney_pos_1810	98	96	0.000584722	45	37	40	82
kidney_pos_1811	2	38	27	1	56	34	13
kidney_pos_1813	90	78	13	100	33	77	24
kidney_pos_1814	0.00693679	15	4	0.0133901	93	30	1
kidney_pos_1815	30	45	0.00968087	66	62	41	27
kidney_pos_1816	86	80	11	53	41	46	14
kidney_pos_1817	18	53	0.010785	23	79	88	33
kidney_pos_1818	67	94	3	55	25	7	54
kidney_pos_1819	30	64	2.07805e-06	89	4	27	55
kidney_pos_1820	92	80	1.46291e-06	46	3	8	24
kidney_pos_1821	4	59	3	1.21873e-05	0.000199791	78	11
kidney_pos_1822	12	20	7.7193e-05	9	55	23	44
kidney_pos_1823	1	24	5	7.24562e-05	1	12	21
kidney_pos_1824	99	37	7	20	7	45	1
kidney_pos_1825	8	90	0.00631697	14	31	11	48
kidney_pos_1826	60	100	8	81	12	81	80
kidney_pos_1828	18	4	0.000302173	13	69	51	73
kidney_pos_1830	0.00129024	68	0.00241075	1	46	46	15
kidney_pos_1831	11	46	0.0121862	62	62	20	35
kidney_pos_1832	0.00204343	35	4	0.00287209	53	69	6
kidney_pos_1833	8	79	0.00454089	6	42	14	35
kidney_pos_1834	35	94	0.00154902	11	35	96	4
kidney_pos_1836	58	23	0.00142972	45	92	62	53
kidney_pos_1837	1	17	34	1	48	58	38
kidney_pos_1838	2	23	21	1	20	86	33
kidney_pos_1839	23	67	59	8	32	66	20
kidney_pos_1840	67	33	4.2464e-06	54	62	7	20
kidney_pos_1841	0.011013	52	63	0.000113688	12	91	7
kidney_pos_1842	5	29	4.4757e-05	73	2	2	34
kidney_pos_1843	56	99	1	64	15	8	4
kidney_pos_1846	2	58	2	2	73	20	14
kidney_pos_1848	38	72	7.18647e-05	7	66	8	87
kidney_pos_1849	18	52	1	52	98	48	68
kidney_pos_1850	0.000561084	25	37	0.000328956	44	100	5
kidney_pos_1851	16	75	4.08151e-07	14	0.00911552	45	8
kidney_pos_1852	29	87	5.04276e-05	73	38	3	89
kidney_pos_1853	17	15	1.20636e-05	53	9	5	46
kidney_pos_1854	0.00123829	68	0.00297276	0.00434318	7	9	18
kidney_pos_1855	80	69	5.26905e-09	1	0.00013615	69	4
kidney_pos_1856	6	22	20	16	75	79	78
kidney_pos_1857	43	60	4.17417e-11	31	13	83	44
kidney_pos_1858	0.0110678	53	0.000499528	9.17621e-06	0.00791715	34	44
kidney_pos_1859	52	48	0.0124004	60	18	96	74
kidney_pos_1860	5	12	8	0.00010023	15	61	25
kidney_pos_1861	32	66	0.00316365	5	32	8	39
kidney_pos_1863	20	59	0.00040037	99	26	7	67
kidney_pos_1864	1	63	0.000536061	0.00120154	8	50	1
kidney_pos_1865	0.00760459	8	3.64975e-05	0.000658273	15	45	0.00110388
kidney_pos_1866	8	33	0.00377502	66	47	6	38
kidney_pos_1867	2	42	0.0105124	5	44	47	13
kidney_pos_1868	45	70	0.000738267	18	12	73	6
kidney_pos_1869	40	90	0.0014786	13	88	38	29
kidney_pos_1871	8	66	14	60	23	68	37
kidney_pos_1872	16	39	1	44	38	21	73
kidney_pos_1873	82	55	44	90	59	50	11
kidney_pos_1874	81	52	1.13787e-05	83	75	47	14
kidney_pos_1875	1	72	7	3	31	30	66
kidney_pos_1876	0.000607251	84	0.0177238	7.30506e-05	48	25	23
kidney_pos_1877	0.00335803	91	4.72383e-06	0.00020173	4	30	0.00778669
kidney_pos_1878	16	31	0.0116009	7	10	78	9
kidney_pos_1879	0.00580864	63	63	0.00180788	5	95	70
kidney_pos_1880	1	51	5	11	87	37	4
kidney_pos_1881	38	12	45	39	86	5	2
kidney_pos_1882	50	96	0.00216516	17	50	89	8
kidney_pos_1883	11	19	0.0154166	36	33	30	47
kidney_pos_1884	3	29	0.00210618	0.00026223	8	11	0.00601803
kidney_pos_1885	15	85	1	73	41	82	73
kidney_pos_1886	5	17	9	13	82	7	39
kidney_pos_1887	1	8	4.293e-06	0.000149797	7	26	0.00130135
kidney_pos_1888	9	54	0.000158542	79	2	0.00868457	66
kidney_pos_1889	22	70	0.000341809	98	44	19	47
kidney_pos_1890	94	67	0.000391799	43	63	56	64
kidney_pos_1892	100	96	0.00610595	55	88	19	56
kidney_pos_1893	9	4	3	1	38	11	58
kidney_pos_1894	0.00890594	44	0.0142262	0.0107152	57	88	10
kidney_pos_1895	30	72	5.2774e-08	55	10	56	81
kidney_pos_1896	2	58	0.00607704	1	15	44	1
kidney_pos_1897	54	45	8.85602e-10	55	14	20	64
kidney_pos_1898	35	88	9.82928e-07	58	2	65	31
kidney_pos_1899	65	82	4.33039e-05	42	7	8	74
kidney_pos_1900	12	10	0.000146247	51	4	5	79
kidney_pos_1901	0.000186251	97	4	2.55832e-06	0.000354232	15	26
kidney_pos_1902	7	68	5	11	50	29	98
kidney_pos_1903	1	27	6	1	59	80	25
kidney_pos_1904	0.000980435	78	50	0.00612725	47	48	0.00122657
kidney_pos_1905	5	11	0.000117587	19	51	91	85
kidney_pos_1907	0.000874056	18	0.000235323	0.000609127	17	64	0.00184147
kidney_pos_1908	15	35	0.000931112	87	55	2	59
kidney_pos_1909	82	11	15	23	28	0.002528	36
kidney_pos_1910	5	26	5	4	28	7	24
kidney_pos_1911	88	88	0.00099283	64	32	45	68
kidney_pos_1912	27	81	0.000230937	51	85	100	65
kidney_pos_1913	80	87	6.46943e-05	21	45	21	60
kidney_pos_1914	99	89	0.000169152	27	0.00621155	70	1
kidney_pos_1915	21	53	0.00115112	70	40	70	96
kidney_pos_1916	98	53	0.00293336	37	88	17	86
kidney_pos_1917	82	96	0.000123296	95	94	60	42
kidney_pos_1918	95	64	9.26039e-11	55	5	40	90
kidney_pos_1919	3.34936e-06	38	0.000157435	2.79339e-05	3	68	3
kidney_pos_1920	0.00032283	95	0.00678776	0.000100273	5	17	11
kidney_pos_1921	2	4	0.000246436	3	49	89	4
kidney_pos_1922	45	37	3	66	89	73	72
kidney_pos_1923	0.000405641	30	5.27545e-05	2.11689e-06	7.24434e-05	28	2
kidney_pos_1924	1	99	2.73969e-05	0.0236567	51	65	1
kidney_pos_1925	4.45689e-06	85	0.00198487	6.22762e-08	7.96374e-05	20	4
kidney_pos_1926	22	94	0.000181242	0.0028541	6	29	23
kidney_pos_1927	21	75	0.00128589	26	69	31	13
kidney_pos_1928	81	30	8.94693e-07	23	49	27	25
kidney_pos_1929	3	6	0.00180541	2	44	24	7
kidney_pos_1930	20	47	0.000270389	95	10	15	95
kidney_pos_1931	15	97	1	34	47	63	27
kidney_pos_1932	11	42	0.00162405	30	34	61	84
kidney_pos_1933	1	27	13	1	84	82	26
kidney_pos_1934	8	11	0.000645257	6	5	5	14
kidney_pos_1935	80	100	4.29546e-05	70	0.00118273	3	96
kidney_pos_1936	26	0.00696597	0.00081805	32	28	82	41
kidney_pos_1937	10	75	1	2	6	10	1
kidney_pos_1938	71	95	3	49	0.00403858	75	100
kidney_pos_1939	4.9143e-05	46	1.19336e-06	4.13954e-07	0.000204565	55	2
kidney_pos_1940	23	3	4.20536e-07	72	1	50	4
kidney_pos_1941	2	70	44	3	92	9	52
kidney_pos_1943	12	3	1	2	3	14	0.00952747
kidney_pos_1944	6	2	0.00263629	3	6	15	41
kidney_pos_1945	23	50	1	52	100	100	92
kidney_pos_1946	46	95	4.94513e-06	24	54	59	71
kidney_pos_1947	10	37	0.00109842	47	0.00370826	23	27
kidney_pos_1948	61	98	1	19	71	73	47
kidney_pos_1949	31	29	1.10737e-08	43	29	96	73
kidney_pos_1950	54	8	1	70	65	40	61
kidney_pos_1951	94	33	0.000526255	93	49	50	8
kidney_pos_1952	32	23	6	37	38	51	94
kidney_pos_1953	4	4	14	6	83	4	1
kidney_pos_1954	35	14	1.46269e-14	76	7	49	86
kidney_pos_1955	4	28	1	56	46	9	30
kidney_pos_1956	6	83	0.0149439	43	57	3	48
kidney_pos_1957	6	72	0.00181059	34	52	11	29
kidney_pos_1958	2	36	1	0.000643915	0.0199365	20	1
kidney_pos_1959	0.00911128	72	1	4	17	10	31
kidney_pos_1960	9	45	1.26661e-06	10	4	83	79
kidney_pos_1961	8	22	2.15877e-07	35	5	80	81
kidney_pos_1962	1	85	7	0.00877075	9	25	12
kidney_pos_1963	1	56	0.00070709	55	0.00388427	64	26
kidney_pos_1964	7	84	5	31	21	25	55
kidney_pos_1966	2	40	1	0.0142557	21	70	5
kidney_pos_1967	31	65	11	85	44	65	35
kidney_pos_1968	40	75	6	2	13	3	54
kidney_pos_1969	12	52	0.0107057	42	17	5	66
kidney_pos_1970	11	18	1	52	12	37	64
kidney_pos_1971	80	90	98	34	83	0.0135269	4
kidney_pos_1972	21	81	3.74815e-08	0.0162887	0.010913	80	11
kidney_pos_1973	1	89	0.000508162	5	0.00864498	19	62
kidney_pos_1974	0.0135986	5	0.000119619	19	1	43	89
kidney_pos_1975	9	41	1	14	34	49	71
kidney_pos_1976	62	62	46	34	50	78	86
kidney_pos_1977	28	2	6	43	28	85	80
kidney_pos_1978	6.63218e-07	33	0.000212757	1.47656e-05	75	86	5
kidney_pos_1979	58	54	0.0091544	100	59	63	77
kidney_pos_1981	0.00437011	80	2.06213e-08	0.00240232	3	80	51
kidney_pos_1982	97	87	0.00101288	67	21	6	47
kidney_pos_1983	18	74	3	33	81	98	76
kidney_pos_1985	31	64	3.43243e-05	89	31	25	53
kidney_pos_1986	75	75	3.3103e-07	84	34	34	33
kidney_pos_1987	71	52	87	22	37	30	84
kidney_pos_1988	8	25	2.63777e-05	0.0236425	12	87	4
kidney_pos_1989	52	70	4.09197e-06	50	0.00739363	100	49
kidney_pos_1990	0.000716619	87	24	1	49	13	7
kidney_pos_1993	10	35	6	12	62	65	6
kidney_pos_1994	17	86	3	75	39	53	63
kidney_pos_1996	97	6	1.73118e-05	98	8	15	68
kidney_pos_1997	91	38	3	95	41	93	90
kidney_pos_1998	43	85	9	29	48	98	49
kidney_pos_1999	19	68	1	49	64	31	24
kidney_pos_2000	89	29	24	29	41	56	1
kidney_pos_2002	34	1	3.84632e-07	99	0.00020264	4	11
kidney_pos_2003	0.000703766	61	6.9343e-08	0.00317475	2	22	4
kidney_pos_2004	16	62	13	97	58	3	51
kidney_pos_2006	63	98	3.05826e-05	95	43	45	53
kidney_pos_2007	40	77	3.47837e-12	65	10	90	83
kidney_pos_2008	58	66	0.000937211	25	74	3	72
kidney_pos_2010	83	83	89	11	26	43	91
kidney_pos_2011	91	86	9	44	4	74	72
kidney_pos_2012	55	87	6.51094e-09	49	0.00143066	19	7
kidney_pos_2013	39	78	0.000141335	70	16	90	85
kidney_pos_2014	8	72	2.37451e-05	24	3	91	75
kidney_pos_2015	9	87	0.000429202	3	14	86	88
kidney_pos_2016	18	64	0.00187897	34	90	49	36
kidney_pos_2017	81	90	0.000245748	58	43	39	77
kidney_pos_2018	8.41983e-05	5	4.80688e-05	0.00093058	7	32	0.000670616
kidney_pos_2019	18	37	24	39	62	17	36
kidney_pos_2020	23	51	0.0129844	84	9	15	71
kidney_pos_2021	82	88	41	46	19	3	45
kidney_pos_2022	72	71	16	63	8	36	42
kidney_pos_2023	0.000860148	32	1	0.000159953	99	95	2
kidney_pos_2024	1	21	8.62923e-11	6	5	72	2
kidney_pos_2027	0.00140386	43	3.28983e-05	0.00766878	68	75	0.0156491
kidney_pos_2028	44	91	0.0110282	60	27	98	21
kidney_pos_2029	13	0.00720263	6.43173e-09	37	2	59	2
kidney_pos_2030	9	45	2.02793e-07	86	0.000132794	13	73
kidney_pos_2031	94	54	29	87	14	95	68
kidney_pos_2032	0.0087051	67	6	21	78	24	4
kidney_pos_2033	48	22	1	17	58	83	70
kidney_pos_2034	95	10	0.00322631	46	10	10	3
kidney_pos_2035	9	54	1	95	37	17	75
kidney_pos_2036	0.00338776	80	5	0.00373008	41	49	3
kidney_pos_2037	68	60	1	69	92	32	24
kidney_pos_2038	50	100	0.00398482	74	27	52	99
kidney_pos_2039	48	84	3	87	29	69	97
kidney_pos_2041	36	87	4	95	34	65	76
kidney_pos_2042	38	89	50	88	23	73	44
kidney_pos_2044	94	79	0.000127532	34	22	93	35
kidney_pos_2045	51	51	4.13013e-06	78	46	35	48
kidney_pos_2046	19	39	1.13657e-07	7	16	54	23
kidney_pos_2047	91	80	15	48	5	72	81
kidney_pos_2048	26	69	1.59677e-06	14	39	55	11
kidney_pos_2049	59	91	0.00268308	9	8	32	69
kidney_pos_2050	90	36	0.00440085	92	9	37	73
kidney_pos_2052	1	100	3.49078e-08	1	0.00326142	48	10
kidney_pos_2053	10	75	6.97688e-06	5	3	77	23
kidney_pos_2054	62	46	2.25785e-10	53	0.0018124	22	39
kidney_pos_2055	27	70	6.09007e-14	99	5	57	84
kidney_pos_2056	61	97	32	83	18	51	100
kidney_pos_2057	38	61	0.000425854	100	48	13	35
kidney_pos_2058	0.00167631	86	1	0.000651773	30	31	9
kidney_pos_2059	5	3	65	1	0.0496426	31	54
kidney_pos_2060	5	88	1	1	4	43	9
kidney_pos_2061	21	76	8.75349e-06	62	75	5	45
kidney_pos_2062	0.00533755	96	63	4	42	72	12
kidney_pos_2063	63	53	2.63858e-05	36	2	32	41
kidney_pos_2065	72	90	2	56	54	84	75
kidney_pos_2066	96	96	0.000642782	47	27	49	87
kidney_pos_2067	0.00330092	75	8.38604e-06	0.000322433	2	37	11
kidney_pos_2068	1	20	3	1	9	73	10
kidney_pos_2069	34	65	3.45734e-17	23	1	54	75
kidney_pos_2070	81	91	6.78651e-11	77	5	58	60
kidney_pos_2071	99	50	9.99204e-09	93	1	57	97
kidney_pos_2072	56	85	5.74486e-06	31	1	68	25
kidney_pos_2074	0.000939345	21	6.00604e-06	1	1	31	0.00533017
kidney_pos_2075	62	16	5.11219e-08	72	0.00337337	29	65
kidney_pos_2076	20	40	0.00484707	32	56	17	98
kidney_pos_2077	18	45	17	23	35	13	81
kidney_pos_2078	42	96	19	90	21	73	94
kidney_pos_2080	95	98	0.00229415	44	48	86	89
kidney_pos_2082	59	92	2.15234e-10	22	0.0111302	82	53
kidney_pos_2083	0.0148287	90	0.00102845	1	0.000450286	44	23
kidney_pos_2086	1	8	7.61371e-07	3	47	58	1
kidney_pos_2087	42	77	10	45	57	96	100
kidney_pos_2089	64	84	3	8	11	3	78
kidney_pos_2090	37	24	10	48	17	8	61
kidney_pos_2091	13	40	0.00161421	92	4	7	65
kidney_pos_2092	7	76	0.000654771	18	85	78	20
kidney_pos_2095	0.000436231	95	1.08276e-05	0.000913151	1	41	8
kidney_pos_2096	58	52	7.76551e-06	13	0.00188135	41	79
kidney_pos_2099	17	44	0.000443528	21	1	96	79
kidney_pos_2100	27	91	0.00740595	24	9	34	48
kidney_pos_2101	56	51	1.64502e-05	65	67	56	52
kidney_pos_2103	30	2	0.000160454	24	21	0.00624815	3
kidney_pos_2105	91	83	0.000208221	66	52	44	98
kidney_pos_2107	17	30	0.000322583	4	1	81	32
kidney_pos_2109	95	55	9.86465e-05	45	15	10	53
kidney_pos_2111	53	11	0.000385921	38	1	50	39
kidney_pos_2112	14	60	51	44	32	85	22
kidney_pos_2113	13	31	75	35	54	1	93
kidney_pos_2114	2	58	0.00419	48	15	58	30
kidney_pos_2115	83	92	5.26556e-09	57	1	56	78
kidney_pos_2116	45	43	6	74	51	100	30
kidney_pos_2117	55	61	5.87215e-09	83	0.000646147	1	30
kidney_pos_2118	21	18	1.91134e-16	12	1	3	42
kidney_pos_2119	2.99459e-07	72	1	2.07373e-11	43	1	2
kidney_pos_2120	34	4	1	72	67	15	64
kidney_pos_2121	13	60	4	32	17	69	78
kidney_pos_2122	19	11	74	6	0.00388963	2	89
kidney_pos_2123	0.000433113	72	0.00414174	1	63	16	0.00492945
kidney_pos_2124	0.0180512	39	0.00251278	75	2	7	28
kidney_pos_2127	45	100	0.0043893	35	25	88	55
kidney_pos_2128	36	34	0.00051349	53	27	9	75
kidney_pos_2130	37	91	1.2936e-05	4	3	29	18
kidney_pos_2131	7	36	4	1	0.0243969	59	27
kidney_pos_2132	92	42	0.00117112	96	88	29	64
kidney_pos_2133	93	86	0.000310466	99	13	39	96
kidney_pos_2135	95	35	1.13549e-06	99	0.0255494	55	85
kidney_pos_2136	1	79	0.000240174	12	4	5	2
kidney_pos_2137	2.28315e-06	44	11	6.99093e-08	64	66	15
kidney_pos_2138	9	44	3.55239e-08	22	0.00011498	45	8
kidney_pos_2139	18	98	1	41	84	70	11
kidney_pos_2140	25	5	0.000114056	79	73	61	81
kidney_pos_2141	6	77	0.00278893	18	40	30	9
kidney_pos_2142	17	83	5	74	94	73	44
kidney_pos_2143	59	66	1.22062e-19	88	11	62	6
kidney_pos_2144	0.00177136	80	4.71275e-06	6	30	11	52
kidney_pos_2145	4	39	5.29621e-05	3	89	34	10
kidney_pos_2147	1	74	2.48412e-05	1	16	69	7
kidney_pos_2149	5	76	0.0202629	0.00203411	0.00536691	61	46
kidney_pos_2151	1	68	69	1	26	91	9
kidney_pos_2152	0.00310503	43	9.22738e-05	0.000198028	12	79	0.0127041
kidney_pos_2153	28	82	2.11763e-06	82	4	3	60
kidney_pos_2155	3	99	1.15254e-06	3	78	49	13
kidney_pos_2156	1	38	3.11865e-11	3	3	73	9
kidney_pos_2158	7	90	0.00318854	8	8	96	18
kidney_pos_2159	26	55	4.46811e-09	1	1	58	37
kidney_pos_2160	44	74	2.07992e-19	95	6	44	61
kidney_pos_2161	39	85	2.39667e-18	6	0.000460135	48	84
kidney_pos_2162	82	95	3.69255e-06	44	0.00755904	80	65
kidney_pos_2163	25	93	1.04354e-07	1	29	62	20
kidney_pos_2164	6	27	0.000731825	1	14	23	35
kidney_pos_2165	25	69	4.52995e-06	21	7	62	78
kidney_pos_2166	0.00178163	12	11	1.64317e-06	2	43	3
kidney_pos_2167	96	9	0.00154599	72	41	5	67
kidney_pos_2170	8	94	0.0117267	100	5	21	62
kidney_pos_2171	80	75	16	16	28	94	77
kidney_pos_2173	39	57	2.72376e-06	4	1	92	3
kidney_pos_2174	26	98	1.65028e-05	8	5	77	14
kidney_pos_2175	27	65	1.57252e-07	32	96	6	22
kidney_pos_2176	40	71	3.58343e-07	75	3	5	78
kidney_pos_2178	0.000835326	79	7	0.000478559	62	21	0.0161095
kidney_pos_2179	0.00955539	48	7	2	28	1	25
kidney_pos_2180	53	61	0.00577712	71	59	7	43
kidney_pos_2183	8	28	1.50779e-05	1	75	70	4
kidney_pos_2184	52	36	1.57022e-05	2	0.0054653	95	35
kidney_pos_2186	16	99	2.75907e-07	0.0110584	32	42	26
kidney_pos_2188	7	15	4.74765e-09	8	0.00102532	28	36
kidney_pos_2189	65	82	1	7	15	38	20
kidney_pos_2191	15	85	3	0.00247699	0.0172059	91	3
kidney_pos_2192	5	82	0.000666539	3.60486e-05	0.00142689	95	6
kidney_pos_2193	79	24	0.00041471	7	18	33	70
kidney_pos_2194	50	89	0.0022733	79	1	95	50
kidney_pos_2195	3	68	14	19	80	77	45
kidney_pos_2196	35	63	1	82	7	58	14
kidney_pos_2197	2.14164e-05	92	0.00180064	9.13338e-08	5.5455e-06	34	9
kidney_pos_2198	2	45	6	6	76	23	34
kidney_pos_2200	54	98	12	2	41	58	81
kidney_pos_2201	97	86	29	55	18	11	29
kidney_pos_2202	0.000136548	33	0.00233024	1	79	26	7
kidney_pos_2203	0.000257196	99	1.26927e-07	0.000278291	3	96	4
kidney_pos_2204	2	35	0.00164508	12	36	14	1
kidney_pos_2205	29	55	8.66398e-05	72	0.00433834	96	16
kidney_pos_2207	6	36	0.012522	22	3	18	52
kidney_pos_2208	47	40	28	63	89	25	46
kidney_pos_2209	0.0098463	98	0.000188895	11	31	87	26
kidney_pos_2210	59	92	3	97	15	11	95
kidney_pos_2211	60	57	6.87506e-05	46	0.00306814	7	36
kidney_pos_2215	54	65	0.000430744	72	40	76	95
kidney_pos_2216	95	43	5.89268e-08	43	17	60	78
kidney_pos_2217	0.0147959	19	3.32897e-05	0.00055985	1	72	13
kidney_pos_2218	5	72	6.31187e-09	4	1	7	20
kidney_pos_2219	71	64	14	60	33	86	45
kidney_pos_2220	54	28	5	10	4	5	14
kidney_pos_2221	85	88	3.91672e-07	57	65	49	79
kidney_pos_2222	0.000754062	81	4.82747e-05	1	0.00556917	50	24
kidney_pos_2223	4	45	2.26855e-05	21	85	2	59
kidney_pos_2224	82	83	2.5936e-06	57	94	62	81
kidney_pos_2225	74	91	5.00857e-09	52	95	36	66
kidney_pos_2226	58	81	3.3248e-06	12	1	70	37
kidney_pos_2227	72	96	7.47107e-10	51	87	38	94
kidney_pos_2228	68	83	25	98	31	96	91
kidney_pos_2229	46	93	6.47587e-09	98	19	29	97
kidney_pos_2230	36	6	1.82448e-05	44	0.0246734	76	35
kidney_pos_2231	75	73	8.75386e-12	48	2	62	38
kidney_pos_2232	43	67	9.28541e-07	32	22	76	67
kidney_pos_2233	98	81	1.02229e-08	98	4	18	95
kidney_pos_2234	18	86	7	1	6	41	74
kidney_pos_2235	33	49	0.0147757	21	14	72	51
kidney_pos_2236	9	77	1	43	8	68	46
kidney_pos_2237	0.000817055	80	1	0.00238307	42	70	11
kidney_pos_2238	0.0175655	80	0.0017644	3.59751e-05	1	31	39
kidney_pos_2239	0.000735747	48	0.0261193	2.68579e-05	8	57	7
kidney_pos_2240	0.000568964	22	22	6.24691e-07	6	38	1
kidney_pos_2241	3	22	5.63924e-07	4	11	26	15
kidney_pos_2242	2	42	0.0110046	62	21	73	45
kidney_pos_2243	8.20784e-05	65	3.42834e-06	1.99503e-05	1	61	1
kidney_pos_2244	29	93	2.88919e-07	2	8	68	27
kidney_pos_2245	26	99	5.39612e-05	12	60	87	20
kidney_pos_2247	57	90	2.75622e-08	47	29	57	22
kidney_pos_2248	41	47	6.31867e-08	53	4	47	89
kidney_pos_2249	77	25	2.9262e-09	20	0.00293302	8	55
kidney_pos_2251	0.00335994	61	3.22197e-08	24	3	20	63
kidney_pos_2252	0.00280696	70	1.32441e-05	0.00049344	0.00130092	2	1
kidney_pos_2253	34	54	2.92658e-08	85	1.76649e-05	1	2
kidney_pos_2254	2.86488e-05	72	0.00116543	3.3281e-08	5	26	42
kidney_pos_2255	73	7	0.00569753	51	30	100	80
kidney_pos_2256	84	12	2	5	21	88	96
kidney_pos_2257	1	57	0.000701605	8	24	37	17
kidney_pos_2258	82	82	0.00263753	63	37	52	80
kidney_pos_2259	77	59	5.93594e-17	62	4	18	44
kidney_pos_2260	0.00287565	59	5	0.000224179	2	84	4
kidney_pos_2261	5.17644e-05	46	0.0118064	1.20256e-06	71	57	13
kidney_pos_2263	1	16	7	0.000233525	20	91	4
kidney_pos_2264	2	85	1	10	17	87	19
kidney_pos_2266	20	25	0.00109707	1	4	38	0.0117033
kidney_pos_2267	1	72	2	16	85	82	37
kidney_pos_2273	21	59	0.0126144	37	67	97	68
kidney_pos_2274	69	95	6	36	91	40	79
kidney_pos_2275	11	47	0.00443812	0.00531272	6	32	14
kidney_pos_2277	15	36	13	2	8	40	62
kidney_pos_2278	37	95	0.00300118	94	76	23	66
kidney_pos_2280	1	76	3	0.00554196	0.00470296	19	13
kidney_pos_2281	95	42	0.000224454	51	1	34	68
kidney_pos_2282	17	20	0.00314805	20	39	4	2
kidney_pos_2283	43	98	28	14	77	27	78
kidney_pos_2284	25	89	0.0373946	9	49	74	97
kidney_pos_2285	1	29	0.00173264	4	5	63	13
kidney_pos_2286	0.000604663	34	0.000272211	6	0.0134626	24	2
kidney_pos_2287	0.00110957	18	0.00212615	1	2	5	2
kidney_pos_2288	4	73	4	0.00232134	3	0.000871087	9
kidney_pos_2289	9	90	0.00170312	51	33	18	23
kidney_pos_2290	0.000283414	51	1	0.00112762	53	65	1
kidney_pos_2291	15	82	2	11	27	32	12
kidney_pos_2293	0.000193532	62	7.38891e-05	1	57	49	13
kidney_pos_2294	1	100	0.00500542	19	58	61	26
kidney_pos_2295	43	99	1.90505e-09	35	0.00855945	93	15
kidney_pos_2296	78	78	1.16584e-06	75	91	55	64
kidney_pos_2298	70	84	3	63	52	67	69
kidney_pos_2299	12	35	1.90277e-05	0.00153699	0.000262163	42	80
kidney_pos_2300	74	56	0.00202204	40	86	55	75
kidney_pos_2301	7	89	1	2	1	75	30
kidney_pos_2304	71	61	0.000207677	51	3	14	50
kidney_pos_2305	0.000280289	71	0.0171905	7.03923e-09	0.000282747	3	56
kidney_pos_2306	0.00078508	23	0.000109936	1	1	16	0.00846349
kidney_pos_2307	18	55	2	29	40	49	47
kidney_pos_2308	66	43	2.48977e-10	5	0.00157722	90	43
kidney_pos_2309	54	10	0.000412824	65	11	10	19
kidney_pos_2310	54	39	3	69	53	7	98
kidney_pos_2312	97	66	6	59	60	15	57
kidney_pos_2313	51	39	0.000104609	48	26	53	90
kidney_pos_2314	0.00345017	45	0.0020328	0.000108632	0.00313021	32	15
kidney_pos_2315	45	100	1.6872e-10	44	25	17	31
kidney_pos_2316	3	66	0.000149213	0.00756816	1	47	7
kidney_pos_2319	14	75	15	24	83	20	75
kidney_pos_2320	64	55	0.00127177	91	32	8	56
kidney_pos_2321	1	25	1	5	14	2	2
kidney_pos_2322	1	23	0.0003175	18	5	12	3
kidney_pos_2323	0.00135478	38	0.00020284	4	30	15	0.013382
kidney_pos_2324	15	45	14	74	42	67	56
kidney_pos_2325	0.00133661	23	0.0029613	1	56	7	0.00201161
kidney_pos_2326	50	9	0.000752121	69	9	23	55
kidney_pos_2328	80	93	4.26147e-07	85	88	50	93
kidney_pos_2329	5	43	3.04194e-06	1	16	94	14
kidney_pos_2331	42	82	0.000492078	6	1	20	86
kidney_pos_2332	15	91	5.19616e-07	6	0.00324023	20	56
kidney_pos_2333	68	25	5.61573e-06	75	2	30	68
kidney_pos_2334	1	41	0.00043489	10	3	2	8
kidney_pos_2335	16	93	5	32	78	53	82
kidney_pos_2337	3	78	0.00327035	4	46	56	47
kidney_pos_2338	0.00169933	21	0.00426092	1	6	7	3
kidney_pos_2339	95	43	9.91066e-05	19	1	93	24
kidney_pos_2341	7	25	2.0201e-09	3	0.00054423	19	16
kidney_pos_2343	16	3	0.000236288	2	0.00145625	78	17
kidney_pos_2344	44	70	4.87755e-06	21	0.00454718	23	71
kidney_pos_2345	75	100	0.000116931	33	0.000385264	41	11
kidney_pos_2346	67	66	0.0021865	0.00751386	0.00035967	36	10
kidney_pos_2347	39	42	81	30	92	50	88
kidney_pos_2348	46	64	1.56725e-06	97	18	9	100
kidney_pos_2349	45	46	0.000152319	81	0.00295282	47	97
kidney_pos_2350	5	7	0.00275449	0.00440553	0.00141998	16	0.00134072
kidney_pos_2351	4	86	1	6	91	56	83
kidney_pos_2353	0.000725283	15	0.00297336	0.0120821	1	7	2
[truncated: 18,501 more rows]

## Sheet: heart
	BMR	body temp.	diet	body mass	hibernation	age	sex
heart_pos_1	27	27	0.000130841	36	61	18	59
heart_pos_2	87	72	3	17	6.69641e-05	12	84
heart_pos_3	53	31	0.00053316	15	1	83	90
heart_pos_4	46	12	8	43	14	100	66
heart_pos_5	8	43	57	8	26	92	42
heart_pos_6	4	10	2	3	59	54	80
heart_pos_7	27	22	79	33	46	54	74
heart_pos_8	4	38	3.80433e-57	0.00922317	5.20195e-07	2	4
heart_pos_9	24	87	46	64	91	97	79
heart_pos_10	5	84	73	21	71	100	92
heart_pos_11	15	39	81	53	66	64	33
heart_pos_12	88	52	26	31	40	70	40
heart_pos_13	15	48	2.34474e-05	50	0.000125401	4	92
heart_pos_15	51	1	10	14	63	95	81
heart_pos_17	27	15	3	50	95	50	94
heart_pos_18	44	36	2	33	72	32	29
heart_pos_19	11	86	0.000630097	5	1	39	89
heart_pos_20	1	2	0.00119875	1	6	41	98
heart_pos_21	5	33	1	0.0190554	68	88	60
heart_pos_22	25	5	1.1761e-07	13	63	74	68
heart_pos_24	7	24	1	1	72	58	23
heart_pos_25	0.0220828	26	0.00011209	0.00597187	71	93	29
heart_pos_26	10	6	1.8687e-07	5	54	32	87
heart_pos_27	2	58	2	0.0118497	1	30	30
heart_pos_28	95	5	5.56446e-06	95	0.00458576	31	81
heart_pos_29	71	70	0.000547101	62	88	81	40
heart_pos_30	29	69	1	28	73	40	85
heart_pos_31	0.00475608	16	0.000123881	2	0.0020428	80	62
heart_pos_32	27	73	4.25407e-07	5	0.00332356	17	63
heart_pos_33	30	45	0.000394924	1	0.000351412	6	57
heart_pos_34	5	44	82	17	29	42	64
heart_pos_35	32	87	62	35	59	36	80
heart_pos_36	18	19	90	33	17	30	71
heart_pos_37	28	44	5.89013e-05	21	21	55	86
heart_pos_38	94	74	0.00144208	46	0.00088909	21	68
heart_pos_39	45	6	1.28512e-06	10	6	4	56
heart_pos_40	94	45	6	29	50	87	56
heart_pos_41	80	73	0.000639717	23	0.0123065	63	96
heart_pos_42	0.0264911	71	0.00290514	9	81	2.65961e-07	53
heart_pos_43	80	11	0.00642178	88	89	84	100
heart_pos_44	100	78	0.000219873	88	27	34	8
heart_pos_45	58	47	0.00505235	59	73	52	73
heart_pos_46	70	20	7	93	18	62	92
heart_pos_47	80	65	68	70	54	84	78
heart_pos_48	70	79	3	33	34	15	82
heart_pos_49	6	34	0.00306002	2	70	29	88
heart_pos_50	12	87	0.000589923	4	91	32	78
heart_pos_51	10	2	8	6	11	47	65
heart_pos_52	14	18	2	20	54	27	84
heart_pos_53	71	69	9.40154e-07	40	0.00125559	3	30
heart_pos_54	13	87	0.0101084	21	2	12	67
heart_pos_55	34	7	9	41	0.00372126	49	66
heart_pos_56	9	14	1	7	80	59	84
heart_pos_57	5	58	10	1	6	100	53
heart_pos_58	93	4	1.2466e-05	72	19	60	42
heart_pos_59	1	41	0.000672256	0.00594021	47	82	41
heart_pos_60	7	58	0.000119544	10	84	50	52
heart_pos_61	2	7	1.65185e-05	2	7	44	96
heart_pos_62	23	79	0.000827303	19	90	25	28
heart_pos_63	20	29	0.00300715	10	39	41	51
heart_pos_64	69	52	4	55	93	38	90
heart_pos_65	81	34	5.78186e-07	16	0.0160681	3	67
heart_pos_66	7	55	57	3	3	44	81
heart_pos_67	9	58	32	15	7	45	81
heart_pos_68	14	42	2.43583e-19	5	0.00166042	23	90
heart_pos_69	75	21	3	71	3	12	24
heart_pos_70	29	24	0.00447048	18	2	16	38
heart_pos_73	13	11	6.06339e-08	2	0.00170056	6	91
heart_pos_74	50	68	0.000118583	26	7	77	59
heart_pos_75	21	19	10	14	76	74	69
heart_pos_76	61	3	0.000665075	88	7	100	90
heart_pos_77	7	36	0.000674573	9	80	95	66
heart_pos_78	23	39	1	10	37	38	80
heart_pos_79	97	17	0.000129031	62	26	8	59
heart_pos_80	1	7	1.24165e-05	7	26	83	84
heart_pos_81	98	57	0.00121242	85	0.00188224	45	17
heart_pos_82	38	11	39	34	84	68	90
heart_pos_83	1	1	0.000141835	0.00204428	76	35	50
heart_pos_84	2	15	1.64174e-05	2	97	39	57
heart_pos_85	5	7	4	8	27	97	88
heart_pos_87	21	10	9.08849e-05	14	42	37	54
heart_pos_88	0.0173531	55	0.00223053	0.00834596	28	39	55
heart_pos_89	5	2	1.74109e-06	4	30	8	68
heart_pos_90	4	10	3.47241e-05	2	13	77	58
heart_pos_91	11	39	0.000151725	11	90	13	76
heart_pos_92	9	11	9.72854e-06	5	22	26	59
heart_pos_93	6	40	2.34879e-09	2	0.000775475	88	92
heart_pos_94	13	72	36	46	83	60	100
heart_pos_95	1	66	0.00252502	0.000704602	97	13	87
heart_pos_96	0.0116753	29	0.00362356	0.000760369	89	28	84
heart_pos_97	19	99	4	5	40	11	46
heart_pos_98	37	49	0.000122126	49	1	0.0189919	58
heart_pos_99	1	39	0.000400292	0.000230529	50	38	52
heart_pos_100	79	21	1	78	3	11	64
heart_pos_101	8	74	0.000491301	1	66	29	74
heart_pos_102	36	36	0.000551474	7	45	45	24
heart_pos_103	98	19	1	37	86	39	6
heart_pos_104	82	73	1	93	19	65	46
heart_pos_105	86	82	0.000175615	94	68	98	51
heart_pos_106	0.0018899	22	1	1.68534e-05	89	16	96
heart_pos_107	3	52	1.90725e-05	33	0.00460093	0.0157382	69
heart_pos_108	88	0.00640634	32	58	17	53	56
heart_pos_110	0.00342252	9	0.000723912	0.000321579	83	53	85
heart_pos_111	5	30	3.47924e-05	8	1	0.00683179	56
heart_pos_112	88	35	3	36	17	35	83
heart_pos_113	53	66	8.90058e-07	79	0.0111007	0.00879716	57
heart_pos_114	0.000149043	80	14	0.000101891	44	30	38
heart_pos_115	80	5	1	28	42	20	98
heart_pos_116	45	87	3	34	15	2	76
heart_pos_117	29	2	7	64	96	93	69
heart_pos_119	38	47	2.07029e-07	45	0.00137321	9	12
heart_pos_120	93	76	10	30	31	96	90
heart_pos_121	36	60	0.00131649	32	11	46	92
heart_pos_122	55	73	3	34	74	14	74
heart_pos_123	75	25	1	14	82	96	59
heart_pos_124	28	34	1	10	75	59	57
heart_pos_125	62	37	83	98	66	57	35
heart_pos_126	1	29	1	1	58	80	48
heart_pos_127	91	25	35	69	93	51	75
heart_pos_128	28	12	0.00022301	8	27	5	99
heart_pos_130	11	65	0.00924407	29	29	40	73
heart_pos_131	23	28	4	51	18	67	68
heart_pos_133	1	1	17	2	5	58	38
heart_pos_135	8	6	1	9	48	19	80
heart_pos_136	15	24	0.00779091	3	26	18	26
heart_pos_137	1	9	0.000104894	0.000457946	16	49	38
heart_pos_138	22	36	2.25073e-07	11	94	92	90
heart_pos_140	6	8	8.51887e-06	2	36	51	35
heart_pos_142	19	12	0.000434113	8	74	74	69
heart_pos_143	2	54	4.04249e-05	5	62	94	31
heart_pos_144	52	24	1.10392e-05	33	11	26	58
heart_pos_145	11	5	0.00517946	10	97	98	25
heart_pos_146	60	18	1.7217e-06	96	4	24	53
heart_pos_147	99	7	1.8346e-06	68	2	21	54
heart_pos_148	94	28	2	80	1	5	99
heart_pos_149	60	29	0.000245238	87	1	3	64
heart_pos_150	96	54	4	29	0.000166416	15	76
heart_pos_151	88	46	0.000722632	41	8.8796e-05	9	90
heart_pos_152	13	81	67	29	21	80	41
heart_pos_153	36	98	11	50	95	40	90
heart_pos_154	79	4	6	28	41	10	41
heart_pos_155	60	41	3.05379e-05	98	1	1	94
heart_pos_156	39	47	1.46721e-05	73	0.00229043	0.0242751	31
heart_pos_157	11	63	26	3	83	72	82
heart_pos_158	90	64	0.000382863	50	0.000116089	9	82
heart_pos_159	14	5	3	1	2	32	28
heart_pos_160	39	60	8.23628e-05	77	1	1	67
heart_pos_161	35	56	4.84137e-09	36	0.00148636	95	79
heart_pos_162	72	56	8.05021e-05	94	0.000326434	1	51
heart_pos_163	0.00119209	53	1.62591e-05	7.02936e-07	5	87	3
heart_pos_164	37	40	2	60	2	12	86
heart_pos_165	7.95851e-05	87	7.73875e-05	0.000154025	88	47	47
heart_pos_166	0.000188038	45	2	1	88	0.0207296	92
heart_pos_167	98	28	1.96702e-05	76	27	98	57
heart_pos_168	10	58	2.16711e-07	82	27	0.00673153	89
heart_pos_170	34	89	82	16	66	72	98
heart_pos_171	44	36	1	14	90	94	65
heart_pos_173	2	40	0.000685803	1	83	24	69
heart_pos_175	8	41	0.000451208	3	75	42	38
heart_pos_176	38	7	0.00103085	16	9	86	18
heart_pos_177	21	33	3	10	0.00368293	12	46
heart_pos_178	8	34	41	32	72	71	80
heart_pos_179	45	91	0.0227621	26	16	61	54
heart_pos_180	2	0.0039422	1.08954e-08	0.000328623	6.37051e-12	33	74
heart_pos_181	55	57	0.00220751	74	1	3	58
heart_pos_182	3	94	14	2	44	100	84
heart_pos_183	89	37	2.10119e-06	35	13	78	15
heart_pos_184	30	62	0.00997011	22	15	84	94
heart_pos_185	77	65	6	41	17	27	83
heart_pos_186	3	49	0.000659013	0.00571943	33	51	65
heart_pos_189	94	85	29	90	14	90	68
heart_pos_190	46	15	0.00263715	12	18	43	70
heart_pos_191	74	86	50	66	30	97	95
heart_pos_192	0.00895719	6	0.000187939	0.00741241	97	32	44
heart_pos_194	12	16	0.00209165	8	90	75	17
heart_pos_195	6	27	1.52264e-05	6	50	25	59
heart_pos_196	19	3	0.00146614	30	25	40	28
heart_pos_197	25	15	0.00400865	6	54	83	67
heart_pos_198	15	9	0.000561547	4	12	52	57
heart_pos_199	61	21	0.000265068	29	35	34	59
heart_pos_200	21	19	0.000152876	9	44	35	95
heart_pos_201	30	16	0.00567264	7	89	52	99
heart_pos_202	0.0111825	66	9	5	57	57	79
heart_pos_204	5	76	14	2	52	41	92
heart_pos_206	38	43	2	53	19	97	74
heart_pos_207	1	66	9	0.00984398	92	81	12
heart_pos_208	12	2	0.00132666	21	81	83	31
heart_pos_209	62	36	9.11879e-06	31	1.46064e-05	2	56
heart_pos_210	30	8	5.47588e-05	62	0.0282203	27	83
heart_pos_212	15	71	3	18	53	42	75
heart_pos_213	11	6	0.00203792	13	74	56	48
heart_pos_215	24	8	2.17091e-05	17	40	28	31
heart_pos_216	0.00746612	46	0.00341706	0.00399377	7	25	55
heart_pos_218	17	35	1.60415e-05	1	0.00202778	80	90
heart_pos_220	9	43	1.27378e-07	2	3.50154e-05	2	71
heart_pos_221	16	81	3.03087e-06	6	0.00395683	61	77
heart_pos_223	0.00495332	51	0.000632604	0.00519233	91	34	2
heart_pos_224	98	62	18	90	12	57	47
heart_pos_225	93	49	21	89	9	46	95
heart_pos_226	12	98	11	33	99	2	80
heart_pos_227	3	1	17	2	11	65	48
heart_pos_228	1	3	0.000257717	0.00468308	99	47	62
heart_pos_229	11	1	1	11	37	47	43
heart_pos_230	14	20	0.00161056	8	85	38	44
heart_pos_231	22	17	1	13	26	91	65
heart_pos_233	6	33	0.00019761	4	20	72	44
heart_pos_234	41	74	0.000197432	97	54	4	38
heart_pos_235	5	12	2.93492e-06	8	0.000318566	25	19
heart_pos_236	18	12	4	9	87	60	58
heart_pos_237	4	73	1	1	9	27	100
heart_pos_238	6	1	0.000986152	5	75	35	80
heart_pos_239	73	94	1.67199e-05	54	94	3	65
heart_pos_240	86	53	1	36	0.000417993	1	39
heart_pos_241	85	84	1.09568e-05	70	58	16	25
heart_pos_242	37	65	1.86942e-07	36	21	29	88
heart_pos_243	66	31	0.000231223	27	27	85	82
heart_pos_244	22	20	3	41	42	89	60
heart_pos_245	52	46	5	72	89	93	79
heart_pos_247	60	93	22	96	8	33	49
heart_pos_248	29	47	7.9643e-05	26	1	74	8
heart_pos_249	0.0076622	8	19	8	99	34	15
heart_pos_250	11	85	2	13	47	48	86
heart_pos_251	0.00810256	21	0.000124688	1	11	16	79
heart_pos_252	30	67	55	54	8	77	50
heart_pos_253	36	67	5.65501e-06	24	1	0.0014087	36
heart_pos_254	2	11	3.25707e-05	1	57	54	51
heart_pos_255	2	16	4.1956e-06	1	100	35	34
heart_pos_256	3	5	0.000109121	3	64	55	25
heart_pos_257	13	59	5.71632e-05	8	55	54	92
heart_pos_258	0.0124166	38	0.00205043	0.00106931	3	41	49
heart_pos_259	31	1	1.2625e-05	11	0.00735573	91	74
heart_pos_260	6	48	36	29	34	78	83
heart_pos_261	86	54	3.08907e-06	20	23	62	16
heart_pos_262	36	82	2	4	66	26	9
heart_pos_263	1	48	1	1	9	4	35
heart_pos_264	17	61	2.6063e-09	2	2	1	61
heart_pos_265	39	0.000655792	1	45	1	76	76
heart_pos_266	60	1	1	55	2	99	98
heart_pos_267	73	92	1	67	0.00452823	2	62
heart_pos_268	20	82	1	8	69	28	83
heart_pos_269	76	75	9.05232e-05	83	63	0.00466925	91
heart_pos_272	19	91	16	26	62	12	19
heart_pos_273	2	33	0.000627152	8	46	47	72
heart_pos_275	70	52	71	56	68	67	76
heart_pos_276	9	13	0.000671939	6	33	31	97
heart_pos_277	14	11	0.000165964	12	48	47	51
heart_pos_278	10	8	0.000403973	10	91	29	39
heart_pos_279	32	34	1.84737e-05	22	86	29	90
heart_pos_280	54	2	5.00036e-09	24	7	29	82
heart_pos_281	94	99	3.56577e-05	55	16	9	79
heart_pos_282	36	32	2	8	88	83	68
heart_pos_283	80	9	0.000947253	34	27	3	81
heart_pos_284	89	25	0.00154757	81	67	17	2
heart_pos_286	0.0253444	0.00911266	0.00756327	0.00331723	10	51	81
heart_pos_287	67	70	2.89381e-05	20	82	38	35
heart_pos_288	24	48	11	35	92	80	65
heart_pos_289	85	43	3.86227e-07	56	81	4	95
heart_pos_290	4	41	5	1	62	47	89
heart_pos_291	38	10	0.0134326	19	1	30	47
heart_pos_292	87	12	0.000224381	24	1	2	5
heart_pos_293	69	41	22	28	71	98	48
heart_pos_295	76	37	0.000542894	22	2	59	96
heart_pos_296	41	21	25	74	10	28	62
heart_pos_297	5	0.00236952	8.15371e-06	0.00373852	71	16	56
heart_pos_298	5	2	4	6	94	67	49
heart_pos_299	0.00227224	51	26	6	70	17	38
heart_pos_301	18	5	0.0040069	37	88	52	38
heart_pos_302	67	63	1	58	60	49	76
heart_pos_303	18	86	0.00162987	9	0.00400276	8	61
heart_pos_304	0.000260888	90	1.07418e-12	0.000141186	3.41497e-05	20	87
heart_pos_306	3	100	1	3	21	54	14
heart_pos_307	81	49	1.52486e-05	70	0.002116	40	42
heart_pos_308	9	3	0.000372092	6	55	22	65
heart_pos_309	90	28	9.55295e-05	78	45	4	96
heart_pos_310	15	13	3.1778e-06	10	52	15	42
heart_pos_311	22	39	0.00194355	16	8	0.00254758	86
heart_pos_313	56	87	0.000340315	73	93	31	4
heart_pos_314	6	55	0.000360752	27	2	97	72
heart_pos_315	21	14	1.23693e-05	59	0.000203376	66	67
heart_pos_316	83	80	5	79	1	2	39
heart_pos_317	56	32	22	47	9	21	0.0128123
heart_pos_318	9	21	0.0152665	45	0.00307541	28	68
heart_pos_319	20	0.00670075	11	0.0052488	27	68	90
heart_pos_320	34	92	6.79904e-07	5	53	97	39
heart_pos_321	61	54	1.67751e-09	43	11	83	5
heart_pos_323	11	1	5	18	89	82	43
heart_pos_324	17	7	1	6	46	28	44
heart_pos_325	45	38	0.000651396	61	4	46	69
heart_pos_326	62	31	0.000473074	84	30	9	68
heart_pos_328	36	36	5	15	18	31	71
heart_pos_330	9	4	6.03624e-05	4	87	20	55
heart_pos_331	33	6	1.01333e-06	16	0.000136365	0.000438578	39
heart_pos_333	45	33	0.0145595	59	62	44	70
heart_pos_334	4	63	10	24	45	9	63
heart_pos_335	21	4	28	10	34	74	71
heart_pos_337	9	10	0.000123579	10	98	61	56
heart_pos_338	9	98	4.03753e-05	30	38	85	99
heart_pos_339	0.00283981	2	0.000426172	0.000394805	86	69	98
heart_pos_340	4	18	0.0028276	2	68	50	94
heart_pos_341	89	43	56	53	87	70	74
heart_pos_342	29	21	0.000227357	16	2	24	75
heart_pos_343	6	10	0.000440275	5	45	61	68
heart_pos_344	21	6	2	15	57	60	47
heart_pos_347	42	83	1.69406e-07	44	12	47	47
heart_pos_348	14	13	7.64462e-05	11	90	22	45
heart_pos_349	45	34	4.70206e-05	26	64	61	23
heart_pos_350	6	14	0.000166197	7	37	47	48
heart_pos_351	38	64	0.000505087	19	78	13	32
heart_pos_352	2	72	21	10	39	98	68
heart_pos_353	26	48	0.000902697	90	14	64	43
heart_pos_354	9	73	0.000816911	46	17	95	52
heart_pos_355	1	57	0.00050714	25	0.0156904	73	75
heart_pos_356	6	58	1	80	1	47	60
heart_pos_357	90	34	1.65804e-05	27	0.000151966	98	98
heart_pos_358	80	22	0.00100622	53	40	89	26
heart_pos_359	68	71	1.2999e-05	57	3	25	12
heart_pos_362	14	24	0.000979079	4	75	6	67
heart_pos_363	47	83	1	34	61	38	73
heart_pos_364	16	5	2	13	93	28	69
heart_pos_365	16	23	3	5	0.000575386	94	36
heart_pos_366	42	9	0.000146779	17	34	10	98
heart_pos_368	11	49	0.00014713	11	55	53	80
heart_pos_369	44	14	4.05722e-05	23	20	59	65
heart_pos_370	7	26	5.82433e-06	1	68	24	72
heart_pos_371	9	63	0.000655948	4	82	72	63
heart_pos_372	22	81	1.21218e-06	52	1	80	99
heart_pos_373	3	36	0.00285025	7	38	68	74
heart_pos_374	11	59	32	51	50	56	66
heart_pos_375	12	10	0.000121808	29	6	96	83
heart_pos_376	5	8	1	7	70	46	76
heart_pos_377	14	25	37	72	27	86	72
heart_pos_378	22	17	54	11	47	62	80
heart_pos_379	4	25	11	3	14	98	96
heart_pos_380	1	16	0.000251568	3	11	97	65
heart_pos_381	86	7	4.00506e-05	72	1	57	92
heart_pos_383	7	29	0.00126323	20	9	75	82
heart_pos_384	17	89	0.00107266	70	4	68	59
heart_pos_385	24	18	0.00371957	0.00713362	0.00128783	6	1
heart_pos_387	46	20	4.18097e-05	13	1	13	0.0236702
heart_pos_388	48	98	0.000228446	60	10	66	26
heart_pos_389	13	2	1	46	7	98	99
heart_pos_390	25	7	0.000155351	33	15	31	99
heart_pos_391	58	90	0.0014023	72	4	56	59
heart_pos_392	6	67	17	20	37	73	90
heart_pos_393	16	28	1	53	5	23	79
heart_pos_394	29	40	0.00119102	18	14	51	31
heart_pos_395	16	86	6.2277e-07	10	43	38	53
heart_pos_396	23	92	22	63	2	71	86
heart_pos_401	22	33	5	28	10	65	58
heart_pos_402	2	55	1.13257e-05	13	0.000729149	4	56
heart_pos_403	10	99	12	51	32	65	52
heart_pos_404	7	49	4	5	27	76	93
heart_pos_405	7	22	3	1	7	59	86
heart_pos_406	5	32	0.000432339	1	25	25	78
heart_pos_407	3	55	6.18954e-06	1	30	67	95
heart_pos_408	41	41	2.67166e-05	91	21	51	71
heart_pos_409	29	68	2.42991e-05	4	28	0.0283518	32
heart_pos_410	2	67	5.15957e-07	70	24	2	79
heart_pos_411	59	84	6.29586e-05	30	100	4	78
heart_pos_412	6	94	8.73699e-05	7	1	29	41
heart_pos_414	41	66	2	43	9	46	76
heart_pos_417	28	83	4.25335e-06	12	0.00805506	7	61
heart_pos_418	67	48	10	41	38	79	91
heart_pos_419	41	31	1	28	55	21	87
heart_pos_420	35	9	3	31	59	25	43
heart_pos_422	16	1	0.00474478	12	91	31	49
heart_pos_423	13	21	0.00023157	4	76	51	39
heart_pos_424	2	8	1.99834e-05	1	72	45	49
heart_pos_425	45	23	4.18134e-05	20	46	21	52
heart_pos_426	70	19	7	38	26	91	11
heart_pos_427	31	74	41	74	80	48	93
heart_pos_428	46	75	13	86	34	46	81
heart_pos_429	1	76	57	1	17	54	61
heart_pos_430	3	5	3	2	29	30	58
heart_pos_431	15	91	25	66	57	69	88
heart_pos_432	5	20	0.00079316	30	24	92	93
heart_pos_433	6	97	0.00424951	26	5	31	57
heart_pos_434	19	60	0.000432028	32	1	2	77
heart_pos_435	39	100	2.60984e-07	84	2	17	68
heart_pos_439	13	43	4	7	64	53	80
heart_pos_440	54	24	17	86	28	57	42
heart_pos_441	78	35	16	71	10	64	40
heart_pos_442	5	17	4	7	84	55	78
heart_pos_443	15	55	3	10	6	62	71
heart_pos_444	23	60	18	8	0.0164531	87	77
heart_pos_445	10	5	0.0128428	8	70	52	53
heart_pos_446	46	15	1.15277e-06	25	0.0127211	38	44
heart_pos_447	12	81	3	11	5	85	78
heart_pos_448	93	37	0.00104014	77	1	4	93
heart_pos_449	68	44	7.85315e-05	66	1	32	58
heart_pos_450	59	81	39	11	21	88	41
heart_pos_451	63	65	0.000671311	79	2	18	96
heart_pos_452	95	96	0.000204511	23	1	28	74
heart_pos_454	66	72	1.44807e-10	81	1	4	80
heart_pos_455	60	58	1.36155e-06	77	0.000130919	1	58
heart_pos_456	23	41	0.00455438	54	1	3	53
heart_pos_457	96	45	2	72	2	18	97
heart_pos_458	2	30	52	4	74	67	68
heart_pos_459	86	66	1.68263e-05	84	2	38	92
heart_pos_460	54	66	1.06455e-10	75	5.07134e-05	6	88
heart_pos_461	72	59	2.26861e-05	70	8.5853e-05	9	86
heart_pos_462	89	25	7	35	1.18091e-06	18	48
heart_pos_463	6	50	2.27887e-05	19	0.00299917	1	62
heart_pos_464	1	28	1	4	5	0.0135241	60
heart_pos_465	69	35	5	14	40	46	60
heart_pos_466	100	92	3	43	1	0.000594614	42
heart_pos_467	33	65	1	97	1	9	91
heart_pos_469	6.60857e-11	79	1.40948e-08	4.66322e-10	13	16	46
heart_pos_470	1.00912e-07	84	6	9.07359e-08	8	25	25
heart_pos_471	2	99	0.000222847	37	28	1	89
heart_pos_472	1	22	0.00402079	8	30	43	65
heart_pos_473	42	29	16	94	8	30	77
heart_pos_474	42	1	0.00886241	29	0.000615984	82	42
heart_pos_475	1	7	0.00397716	0.000285053	60	60	78
heart_pos_477	2	33	0.000364631	3	25	72	80
heart_pos_478	3	5	4.26382e-05	4	44	54	67
heart_pos_481	26	54	7	15	1	67	68
heart_pos_483	34	29	2	12	82	4	81
heart_pos_484	7	3	4	0.00698533	23	78	28
heart_pos_485	4	26	0.000188357	2	9	71	86
heart_pos_487	42	27	0.00372055	5	4	0.00450309	29
heart_pos_488	54	54	0.000636673	19	3	18	96
heart_pos_490	57	97	3	85	2	12	28
heart_pos_491	25	69	2.18042e-07	9	9.20114e-06	9	96
heart_pos_492	75	13	1	67	76	8	45
heart_pos_494	43	65	1.01256e-05	84	1	0.00950537	62
heart_pos_495	66	22	0.000264293	26	15	0.0023499	53
heart_pos_496	69	26	0.00208095	40	19	4	51
heart_pos_498	57	18	1	69	78	5	48
heart_pos_499	80	9	2	22	100	37	67
heart_pos_500	27	46	26	26	72	94	69
heart_pos_501	11	1	0.00171162	8	99	69	34
heart_pos_502	15	10	6	16	69	96	71
heart_pos_503	83	55	0.00964088	54	65	22	83
heart_pos_504	25	83	1	18	52	35	66
heart_pos_505	87	12	3	98	47	0.0022829	87
heart_pos_506	76	7	6	69	32	10	33
heart_pos_507	4	16	2	0.0120473	43	84	74
heart_pos_508	12	55	10	6	1	82	86
heart_pos_509	0.0191288	15	0.00122242	0.00891569	22	21	54
heart_pos_510	64	75	0.00982442	40	42	71	50
heart_pos_511	60	52	5	84	16	25	99
heart_pos_512	68	72	0.000219844	76	64	17	73
heart_pos_513	12	81	33	47	52	36	65
heart_pos_514	30	4	26	1	77	16	57
heart_pos_515	1	12	8	0.00352811	58	92	86
heart_pos_516	33	47	0.00544687	38	2	35	99
heart_pos_517	76	41	9.15981e-06	25	7.81599e-06	87	100
heart_pos_518	80	29	0.000893939	56	1	0.000347683	89
heart_pos_519	12	50	2	13	2	3	39
heart_pos_520	91	24	33	51	35	57	53
heart_pos_522	78	89	7	84	3	24	61
heart_pos_523	43	2	1.6816e-08	19	65	55	59
heart_pos_524	56	79	0.000295643	78	5	89	7
heart_pos_525	59	13	3.59893e-08	14	7	1	73
heart_pos_526	15	35	0.0129098	9	9	56	96
heart_pos_527	22	2	13	24	91	92	49
heart_pos_528	68	71	1	37	0.00663834	56	71
heart_pos_529	2	7	4.13723e-05	0.032918	84	37	94
heart_pos_530	17	54	0.0010344	16	4	34	80
heart_pos_531	26	68	0.000906832	10	21	2	43
heart_pos_532	6	52	3	9	4	86	62
heart_pos_533	3	22	1.51849e-05	2	12	56	52
heart_pos_534	39	91	0.00935238	93	83	30	51
heart_pos_535	16	12	0.000265486	12	41	91	36
heart_pos_536	4	7	0.000745754	1	77	68	75
heart_pos_537	3	34	9.22337e-06	2	21	47	44
heart_pos_538	12	18	49	3	21	43	26
heart_pos_539	29	23	0.00267882	11	43	51	76
heart_pos_540	10	27	0.000213393	7	62	50	76
heart_pos_542	17	41	0.000139029	11	84	24	34
heart_pos_543	85	87	0.0001351	94	21	31	50
heart_pos_544	49	31	1	30	20	91	63
heart_pos_545	51	90	0.00304395	71	22	97	74
heart_pos_546	5	7	0.00125094	1	67	70	44
heart_pos_547	3	49	3.6109e-34	1	0.000169738	3	39
heart_pos_548	9	55	1	21	16	52	94
heart_pos_549	64	83	0.000121627	5	4	88	62
heart_pos_550	24	39	1	21	35	96	91
heart_pos_551	56	1	0.000127559	22	6	0.00253314	3
heart_pos_552	14	85	3	0.0216055	52	66	20
heart_pos_553	25	84	2.30219e-08	51	12	86	59
heart_pos_554	5	30	0.00019372	1	38	50	69
heart_pos_555	43	75	25	16	22	54	80
heart_pos_556	3	3	2	0.00337776	64	59	24
heart_pos_557	70	29	2.05506e-08	66	32	55	14
heart_pos_558	75	45	1	41	22	56	67
heart_pos_559	67	41	6.04571e-06	69	76	1	59
heart_pos_560	85	36	7	49	38	93	100
heart_pos_561	34	48	9.47545e-06	27	9	0.00113425	83
heart_pos_562	48	4	3.56326e-06	39	0.00349816	0.000548294	66
heart_pos_563	16	6	0.00060116	3	43	4	59
heart_pos_564	72	88	35	88	28	63	41
heart_pos_565	9	22	0.00172637	11	12	43	74
heart_pos_566	5	76	7	2	5	76	91
heart_pos_567	19	56	9	10	3	83	80
heart_pos_569	3	8	1	1	90	27	66
heart_pos_570	76	59	0.000983598	68	18	32	47
heart_pos_571	14	71	0.000265023	20	17	18	79
heart_pos_572	15	11	0.000266397	9	72	20	67
heart_pos_573	29	39	1.88185e-05	24	25	68	40
heart_pos_574	8	5	6.49602e-05	8	22	38	38
heart_pos_577	18	87	14	3	28	10	86
heart_pos_578	52	61	2.51943e-07	59	36	89	37
heart_pos_579	0.00493238	95	7.99909e-07	18	7	0.0117981	37
heart_pos_580	1	12	2	1	99	77	93
heart_pos_582	4	7	0.00171111	0.0286766	67	39	86
heart_pos_583	4	10	1.98648e-05	7	44	60	36
heart_pos_586	13	11	0.000273125	7	44	51	46
heart_pos_587	30	31	1	16	48	53	99
heart_pos_588	4	7	0.000203849	1	78	46	83
heart_pos_589	4	24	4.95014e-07	4	37	96	97
heart_pos_590	15	73	2	31	69	49	54
heart_pos_591	35	83	3.71212e-09	10	6.02008e-06	6	99
heart_pos_592	94	86	23	61	3	39	21
heart_pos_593	84	75	0.000160195	23	37	21	78
heart_pos_594	27	70	1.25365e-07	13	53	62	1
heart_pos_595	8	1	12	8	79	41	59
heart_pos_597	90	17	1	30	16	72	45
heart_pos_598	1	16	4	0.000303583	93	90	66
heart_pos_599	38	84	7	20	25	55	53
heart_pos_600	2	4	18	0.00600121	97	84	99
heart_pos_601	6	6	0.00107828	3	52	54	88
heart_pos_602	32	20	7	30	43	38	48
heart_pos_604	19	62	1.83984e-07	34	0.00867726	100	91
heart_pos_605	24	11	1.33468e-05	22	6	57	66
heart_pos_606	14	0.0101267	9.6546e-07	12	0.00467992	18	59
heart_pos_607	3	12	5.94484e-05	2	99	59	33
heart_pos_608	67	20	7.48119e-06	29	37	51	30
heart_pos_609	3	34	1	7	24	21	77
heart_pos_610	8	68	3.74855e-05	2	32	77	63
heart_pos_611	3	42	8.4119e-05	4	23	58	52
heart_pos_612	0.000967415	54	1	0.00127016	1	56	6
heart_pos_613	0.000238467	100	34	1.85864e-07	34	3	32
heart_pos_614	37	19	1	57	0.00626353	78	81
heart_pos_615	0.00140339	46	18	2.23132e-05	59	1	10
heart_pos_616	43	79	0.000923245	62	1	23	87
heart_pos_617	8	8	0.00111483	6	0.0117896	86	90
heart_pos_618	0.0011924	12	3	0.000345755	57	85	28
heart_pos_619	29	8	0.00237812	4	40	4	85
heart_pos_620	1	12	0.00137758	2	85	79	99
heart_pos_621	1	18	9	2	11	82	87
heart_pos_622	0.0029276	68	0.00314701	7	2	0.00275273	97
heart_pos_623	31	25	0.000563892	10	46	41	96
heart_pos_624	12	4	0.000276342	12	61	12	58
heart_pos_626	6	53	0.00123709	6	57	74	36
heart_pos_627	6	33	0.000123309	3	42	12	92
heart_pos_628	4	25	1	1	8	7	86
heart_pos_629	2	25	16	1	78	67	68
heart_pos_630	4.92195e-05	86	1	9.68152e-09	25	0.0026775	56
heart_pos_631	84	22	0.00197074	28	0.00365037	7	93
heart_pos_632	86	28	20	62	8	9	89
heart_pos_633	28	28	10	37	40	70	83
heart_pos_634	83	24	60	86	6	43	98
heart_pos_635	8.33186e-06	84	2.38619e-06	1.3757e-06	0.00578826	85	39
heart_pos_636	44	18	1	38	81	95	41
heart_pos_637	40	11	1	12	25	1	87
heart_pos_638	16	95	1	28	15	63	38
heart_pos_639	0.000534694	43	1	0.00399244	17	4	33
heart_pos_640	34	73	11	10	41	75	73
heart_pos_641	4	20	1	4	100	28	68
heart_pos_642	12	33	0.000176638	3	4	3	66
heart_pos_644	49	54	0.000151556	24	42	32	88
heart_pos_645	11	12	0.000701766	1	32	9	89
heart_pos_647	4	37	0.00147213	3	90	25	85
heart_pos_648	21	83	1	77	2	18	94
heart_pos_649	1	3	2	0.0188323	63	75	63
heart_pos_651	21	100	8.87423e-06	11	1	62	95
heart_pos_652	44	30	41	20	5	11	89
heart_pos_653	90	48	28	60	8	85	85
heart_pos_654	74	44	3.73947e-12	76	1.95451e-05	19	95
heart_pos_655	11	7	59	5	40	9	9
heart_pos_656	80	86	1.47175e-06	21	0.000396482	4	94
heart_pos_657	90	76	0.000138539	83	76	36	4
heart_pos_658	4	79	2	0.00246356	0.00495135	37	8
heart_pos_659	80	30	5.02697e-05	39	82	34	14
heart_pos_660	3	50	5.7671e-09	54	27	2	86
heart_pos_661	17	43	2	26	57	42	68
heart_pos_662	12	71	1	5	17	62	4
heart_pos_663	31	90	0.000155588	20	50	17	76
heart_pos_664	0.0118112	37	2	0.00412944	97	58	61
heart_pos_667	3	22	0.00521757	2	5	93	4
heart_pos_668	7	27	0.000174259	1	19	27	74
heart_pos_670	1	33	0.000294144	0.00924433	32	48	66
heart_pos_671	66	90	8.2354e-08	46	0.000185217	25	92
heart_pos_672	6	63	9	3	88	92	78
heart_pos_673	90	82	3.60772e-12	79	0.00156417	5	75
heart_pos_674	49	90	1	82	19	43	88
heart_pos_675	88	40	0.000170587	82	1	48	33
heart_pos_676	46	85	5.76117e-11	30	0.000228165	19	88
heart_pos_677	74	69	14	36	98	27	73
heart_pos_678	2	47	2	0.00451918	25	66	21
heart_pos_679	42	20	0.00273498	42	7	64	96
heart_pos_680	13	58	6.44541e-05	6	92	31	52
heart_pos_681	22	44	1	21	85	100	84
heart_pos_682	16	18	0.000236502	9	23	3	88
heart_pos_683	4	43	3	4	50	57	64
heart_pos_684	4	9	9.93981e-05	1	16	4	90
heart_pos_685	30	46	0.0017899	7	0.0123944	4	59
heart_pos_686	24	6	0.000806954	9	95	22	61
heart_pos_687	45	60	16	35	36	15	50
heart_pos_689	0.00398681	11	5.27742e-05	2	12	54	96
heart_pos_690	26	5	1.1909e-07	9	39	4	94
heart_pos_691	80	97	40	73	12	53	79
heart_pos_692	66	44	2	43	8	80	97
heart_pos_693	54	75	0.0101139	76	2	75	59
heart_pos_694	35	44	43	2	92	60	91
heart_pos_696	45	71	1.36469e-08	30	2	26	8
heart_pos_697	8	2	0.00727284	8	99	54	41
heart_pos_698	8	1	11	8	59	37	65
heart_pos_699	1	7	6	1	60	69	96
heart_pos_700	7	3	5	3	84	44	92
heart_pos_701	1	4	0.00201646	1	77	53	50
heart_pos_702	35	43	8	21	13	22	52
heart_pos_703	10	1	4.15317e-05	6	17	48	33
heart_pos_704	60	82	0.000281522	43	27	61	19
heart_pos_705	11	1	0.000177752	36	18	80	42
heart_pos_706	49	33	1.48382e-05	38	21	41	45
heart_pos_707	26	19	0.000220664	28	34	21	54
heart_pos_708	11	2	1.10003e-05	5	38	17	36
heart_pos_709	4	8	0.00264824	0.00813453	99	29	37
heart_pos_710	27	27	5.58915e-05	12	67	8	64
heart_pos_711	21	6	2.77747e-10	11	25	9	91
heart_pos_712	3	15	4.60453e-05	1	57	98	55
heart_pos_713	2	54	1.12715e-05	4	52	94	26
heart_pos_714	7	31	0.000836514	1	25	21	59
heart_pos_715	12	43	0.000254965	8	90	58	54
heart_pos_716	70	79	2	90	65	75	76
heart_pos_717	1	9	0.00232307	0.00106227	79	62	61
heart_pos_718	1	1	11	1	59	85	91
heart_pos_719	46	13	75	33	5	9	95
heart_pos_720	28	68	48	17	83	82	3
heart_pos_721	22	73	3	14	83	24	99
heart_pos_722	96	50	1.02183e-07	73	6.10196e-05	14	88
heart_pos_723	5	18	1	0.0131543	7	97	10
heart_pos_724	0.000330828	2	0.00118583	0.000725797	51	29	54
heart_pos_725	0.0174015	13	0.00101949	1	38	71	41
heart_pos_726	49	8	3.011e-07	24	5	42	93
heart_pos_727	61	54	0.000321559	48	8	32	99
heart_pos_728	2	40	7.88629e-09	45	31	0.00144969	60
heart_pos_729	0.000141976	46	6.89699e-07	1	0.00959233	2	32
heart_pos_730	42	49	0.000239478	27	58	21	63
heart_pos_731	17	93	8.02193e-05	12	14	45	1
heart_pos_732	10	49	4.62574e-05	45	68	1	67
heart_pos_733	17	69	6.07044e-08	44	30	0.000120958	37
heart_pos_735	3	0.00288704	0.016903	0.00556704	18	87	97
heart_pos_736	2	8	1	3	70	96	92
heart_pos_737	18	75	61	11	38	75	94
heart_pos_738	2	14	0.00429427	3	86	27	91
heart_pos_739	0.00401608	0.00289485	6.10057e-05	0.000876219	53	35	82
heart_pos_740	7	5	0.000453412	11	71	79	36
heart_pos_741	3	2	0.000921102	1	94	62	47
heart_pos_742	23	28	1	7	32	66	63
heart_pos_743	15	13	0.000237605	11	49	74	33
heart_pos_744	89	14	1.81945e-05	68	0.0040888	88	10
heart_pos_746	1	33	0.00117797	2	10	29	19
heart_pos_747	4	66	2.84417e-08	15	3	16	93
heart_pos_748	4	26	0.000264406	3	92	96	64
heart_pos_749	4	7	5.4803e-05	4	62	67	55
heart_pos_750	57	58	2.60649e-06	38	0.000439879	86	28
heart_pos_751	84	54	2	71	3	95	49
heart_pos_752	54	42	4.74711e-08	88	0.000310006	40	45
heart_pos_753	72	36	8	35	1	23	46
heart_pos_754	65	34	5.75148e-08	35	0.000447987	31	64
heart_pos_755	2	0.00102418	8	6	0.00528051	80	78
heart_pos_756	5.13051e-08	76	3.43574e-06	2.79427e-07	1	98	41
heart_pos_757	38	10	4	33	27	98	79
heart_pos_758	24	9	2	27	60	63	96
heart_pos_759	25	9	1	22	85	34	96
heart_pos_761	51	66	0.000897207	21	6	5	76
heart_pos_762	57	84	44	58	72	66	22
heart_pos_763	0.025858	12	2	7	73	87	76
heart_pos_764	38	14	4.23059e-05	6	19	5	43
heart_pos_765	71	24	2.65696e-08	42	11	30	84
heart_pos_766	30	4	7.61964e-11	11	6	6	66
heart_pos_767	4	86	3.50241e-05	0.0174457	6	22	86
heart_pos_768	99	31	16	24	55	19	31
heart_pos_769	61	63	1	90	30	9	77
heart_pos_770	97	32	18	35	4	1	99
heart_pos_771	29	62	0.00015928	2	0.000609393	16	56
heart_pos_772	85	3	0.00148495	28	43	99	68
heart_pos_774	77	50	44	45	25	22	69
heart_pos_775	13	85	3	8	59	68	63
heart_pos_776	2	56	0.000111667	0.00129929	2	2	98
heart_pos_777	12	1	1.36961e-05	18	21	55	87
heart_pos_778	6	22	0.000321255	2	92	42	57
heart_pos_779	9	13	5	12	39	44	67
heart_pos_780	8	6	0.000230719	57	0.00122688	7	85
heart_pos_781	9	69	0.00281542	4	34	24	93
heart_pos_782	13	41	0.000646683	8	73	21	83
heart_pos_783	77	94	0.000240978	66	0.00778557	37	51
heart_pos_785	2	0.00760579	7.02868e-07	0.000212616	61	3	92
heart_pos_786	2	3	1	2	64	96	87
heart_pos_787	73	14	16	14	11	79	62
heart_pos_788	9	5	3	14	0.00111144	0.0020511	64
heart_pos_790	81	11	1.37546e-05	95	17	78	68
heart_pos_791	63	2	0.000520701	45	3	59	28
heart_pos_792	41	19	1.12757e-07	19	23	11	40
heart_pos_793	7	20	7.86665e-06	8	15	36	78
heart_pos_794	8	12	1.86793e-05	5	48	59	66
heart_pos_795	25	55	2	17	98	42	83
heart_pos_796	20	29	0.0107917	6	15	26	54
heart_pos_798	46	51	1.36027e-09	10	0.0108142	2	67
heart_pos_799	37	40	43	73	11	12	91
heart_pos_800	18	94	8.23107e-06	2	2	3	73
heart_pos_801	64	62	2.42582e-05	70	3	19	94
heart_pos_802	70	100	1.07246e-05	66	100	21	38
heart_pos_804	36	98	7.21975e-08	59	57	1	55
heart_pos_805	0.00827237	44	4.35719e-05	3	7	20	62
heart_pos_806	0.00997125	6	20	1	65	89	78
heart_pos_809	3	1	52	3	96	68	91
heart_pos_810	1	1	0.000847188	0.0170131	69	46	65
heart_pos_811	2	1	0.00196296	2	25	72	66
heart_pos_813	32	9	0.00390671	16	54	31	46
heart_pos_814	3	87	5	35	37	4	90
heart_pos_815	69	46	0.00303623	45	79	18	65
heart_pos_816	6	35	0.000474637	26	2	47	70
heart_pos_817	85	2	3.49262e-11	94	7.58712e-12	1	68
heart_pos_818	75	79	6.9846e-11	23	0.000264807	2	24
heart_pos_819	46	71	8.10872e-06	72	19	2	11
heart_pos_820	25	37	0.00414496	43	15	80	89
heart_pos_821	56	79	0.000440016	27	12	37	99
heart_pos_824	14	23	1	7	8	12	67
heart_pos_825	4	5	1	4	59	56	71
heart_pos_826	6	39	6	21	20	90	84
heart_pos_827	37	33	4	30	38	14	51
heart_pos_828	28	58	16	30	16	28	45
heart_pos_829	5	9	0.000137783	9	38	83	36
heart_pos_830	27	4	1.50969e-05	2	86	17	48
heart_pos_832	38	91	0.00218607	39	59	11	59
heart_pos_833	0.00117387	87	2.41881e-09	0.000108636	0.000232513	78	88
heart_pos_835	0.00310802	3	2	1	19	64	29
heart_pos_836	54	58	6.00192e-05	37	3	17	1
heart_pos_837	13	57	0.0047939	60	0.00296976	0.00803256	29
heart_pos_838	6	32	1	1	62	65	86
heart_pos_839	5	98	8.07712e-08	33	26	0.000513903	50
heart_pos_840	28	77	1.55599e-05	8	11	6	95
heart_pos_841	17	22	39	38	29	18	66
heart_pos_842	47	71	4.6088e-05	11	8	1	75
heart_pos_843	33	97	1	78	1	0.000142659	42
heart_pos_845	21	9	11	12	56	46	84
heart_pos_846	3	25	1	2	56	47	90
heart_pos_848	65	49	0.00154379	57	72	87	86
heart_pos_849	11	10	0.00125345	6	19	6	100
heart_pos_850	10	43	0.00062835	10	28	4	51
heart_pos_851	4	8	0.000293427	0.00634074	50	11	81
heart_pos_852	5	1	0.00341643	9	36	32	73
heart_pos_853	25	15	1.11921e-05	25	52	61	42
heart_pos_854	1	89	13	16	73	3	79
heart_pos_855	1.47972e-07	71	1	4.37125e-07	7	13	98
heart_pos_856	12	20	0.00425367	38	38	22	36
heart_pos_857	94	4	16	29	3	11	65
heart_pos_858	36	31	1	42	3	18	81
heart_pos_859	67	25	11	25	73	22	36
heart_pos_860	59	74	11	10	76	8	36
heart_pos_861	23	2	3	65	0.00167918	25	57
heart_pos_862	42	85	2.10202e-05	93	11	56	2
heart_pos_863	10	2	5	23	96	72	100
heart_pos_864	11	28	0.000363448	5	43	14	56
heart_pos_865	15	29	0.00275073	6	29	59	70
heart_pos_867	65	4	0.00156068	45	4	47	38
heart_pos_868	0.00182919	84	0.0015468	2	28	3	80
heart_pos_869	2	86	0.00364882	13	44	4	82
heart_pos_870	0.000341393	87	1	1	25	2	70
heart_pos_871	4	47	1	3	94	42	75
heart_pos_872	3	56	6.78283e-05	21	31	7	56
heart_pos_873	35	24	4.47153e-05	24	58	9	46
heart_pos_874	69	55	0.00212459	77	7	5	77
heart_pos_875	21	56	0.00320827	22	58	30	74
heart_pos_876	7.47807e-06	82	1	6.95442e-05	73	27	97
heart_pos_878	8	56	33	47	13	20	69
heart_pos_879	58	95	1	36	30	68	78
heart_pos_880	1	33	21	1	13	78	17
heart_pos_881	9	52	7.06772e-08	0.000597311	0.000379925	1	48
heart_pos_882	0.00946979	92	0.00745428	2	26	30	85
heart_pos_883	5	14	12	5	65	81	91
heart_pos_884	100	57	1	82	2	10	87
heart_pos_885	3	36	4	0.00343261	66	72	54
heart_pos_886	72	9	3.42304e-06	9	2.33882e-06	18	16
heart_pos_887	0.000747996	83	8.84658e-05	0.00101086	87	71	70
heart_pos_888	64	93	0.000616787	68	34	11	14
heart_pos_889	4	80	22	1	88	100	46
heart_pos_890	62	69	0.000676735	27	6	2	71
heart_pos_891	50	15	0.00879283	89	97	68	99
heart_pos_892	67	94	0.00197878	85	0.00890488	18	35
heart_pos_893	49	38	2	76	88	17	93
heart_pos_895	91	8	2.81866e-06	94	72	0.00251927	49
heart_pos_896	10	10	0.000272935	13	25	26	54
heart_pos_897	11	1	1	2	69	89	37
heart_pos_898	9	98	0.000821494	8	17	50	61
heart_pos_899	36	10	0.000394164	25	68	39	64
heart_pos_900	44	26	8.4564e-06	80	11	29	85
heart_pos_901	26	99	1	47	0.00431274	35	30
heart_pos_902	37	47	3	31	0.00133865	13	55
heart_pos_903	1	18	0.00895436	7	84	30	57
heart_pos_905	1	9	40	1	80	57	67
heart_pos_906	6	32	0.00111094	18	16	26	92
heart_pos_907	24	44	3	24	73	23	93
heart_pos_908	43	90	9	74	95	34	72
heart_pos_910	54	97	1	31	3	79	58
heart_pos_911	18	3	0.00128566	31	0.00662929	87	53
heart_pos_912	89	71	5.37411e-09	74	61	29	53
heart_pos_915	19	100	8.16596e-06	6	6	13	78
heart_pos_916	64	66	6	73	86	84	11
heart_pos_917	93	32	22	62	57	45	87
heart_pos_918	55	28	4	62	79	59	38
heart_pos_919	16	28	0.00204481	2	85	12	99
heart_pos_920	15	22	22	15	60	38	93
heart_pos_921	34	49	0.00153389	19	8	2	65
heart_pos_923	6	3	0.000102011	0.0100396	72	42	96
heart_pos_924	4	5	8	2	70	76	87
heart_pos_925	2	2	14	3	12	100	94
heart_pos_926	14	20	7	6	32	40	68
heart_pos_927	1	9	0.000412107	1	67	19	76
heart_pos_928	7	1	1.00714e-05	3	86	16	66
heart_pos_929	28	2	1	3	65	81	99
heart_pos_930	3	3	0.00133785	3	94	65	74
heart_pos_931	3	5	0.00722316	8	91	82	91
heart_pos_932	3	4	0.00125897	3	100	48	94
heart_pos_934	16	18	5	19	71	44	80
heart_pos_935	24	3	4.88457e-05	11	50	18	39
heart_pos_936	49	98	0.000316163	32	6	88	77
heart_pos_937	6	2	0.000871896	10	8	56	34
heart_pos_938	25	6	0.00335801	16	14	72	64
heart_pos_939	0.00470236	30	0.0122263	3	78	2	63
heart_pos_940	20	50	0.00196159	7	73	31	24
heart_pos_941	34	50	0.00317513	6	37	49	81
heart_pos_942	1	4	1	1	58	87	65
heart_pos_943	43	64	3	29	62	24	71
heart_pos_944	19	24	23	5	33	24	92
heart_pos_945	95	68	22	57	17	15	97
heart_pos_946	98	74	2	84	36	3	63
heart_pos_947	35	56	5	17	47	64	98
heart_pos_948	21	93	0.000199863	9	10	7	100
heart_pos_949	30	71	2.78815e-10	65	76	4	88
heart_pos_950	0.000633682	78	2	0.000453081	33	38	77
heart_pos_951	37	88	1	22	66	23	93
heart_pos_952	5	7	4	4	55	78	77
heart_pos_953	66	70	0.00316439	52	3	70	74
heart_pos_955	18	18	1	15	93	35	83
heart_pos_957	25	32	0.000974003	6	89	41	47
heart_pos_958	80	4	2.3065e-05	61	18	10	43
heart_pos_959	28	21	16	31	90	21	96
heart_pos_960	5	59	2.87129e-05	2	10	21	86
heart_pos_961	3	12	1.1451e-22	0.00138228	5.03614e-06	14	84
heart_pos_962	17	79	21	38	74	75	79
heart_pos_963	3	7	0.000697215	8	27	18	63
heart_pos_964	84	97	3.40539e-05	11	3	44	95
heart_pos_965	19	24	1	16	62	34	87
heart_pos_966	82	94	1.91883e-07	100	23	17	28
heart_pos_967	6	11	5.48198e-05	11	57	35	58
heart_pos_968	24	95	2	14	92	94	90
heart_pos_969	18	3.74199e-05	8.41863e-07	8	1	48	86
heart_pos_970	3	11	7.14794e-07	3	12	87	27
heart_pos_972	14	33	1	12	1	70	80
heart_pos_973	5	32	2.79317e-06	12	0.000209112	21	42
heart_pos_974	67	9	1.33709e-06	92	8	77	88
heart_pos_975	10	10	2.56078e-16	0.00309332	5.05138e-07	17	3
heart_pos_978	79	38	28	62	3	57	48
heart_pos_979	2	25	0.00140943	6	0.000331367	2	38
heart_pos_980	61	54	1.54078e-05	47	59	32	54
heart_pos_981	31	12	1.80637e-08	14	2	77	71
heart_pos_982	42	17	0.00430565	49	64	44	96
heart_pos_983	21	64	1.77646e-05	26	100	40	86
heart_pos_984	6	13	0.000105534	3	0.0157117	5	40
heart_pos_985	9	87	7	38	17	67	94
heart_pos_986	3	35	0.000478142	1	49	22	86
heart_pos_987	18	0.0148615	0.000430316	8	46	26	71
heart_pos_988	9	32	9.46235e-06	9	59	6	80
heart_pos_989	26	8	1.49858e-05	10	50	6	73
heart_pos_990	14	0.00125827	84	7	14	52	80
heart_pos_991	47	22	1.14264e-07	37	0.0206808	70	19
heart_pos_993	30	17	4.06332e-05	13	88	16	39
heart_pos_995	94	86	1.23067e-06	67	1	81	89
heart_pos_997	0.00744949	90	0.00143342	0.00234744	81	58	22
heart_pos_998	8	37	0.00129033	2	89	28	96
heart_pos_999	40	55	2.56558e-05	14	2	0.00444682	100
heart_pos_1000	17	52	5.62146e-09	6	43	6	40
heart_pos_1001	5	96	2	9	2	75	17
heart_pos_1003	39	33	0.000824469	99	14	12	87
heart_pos_1005	3	3	6.10398e-05	1	29	70	61
heart_pos_1007	12	31	9.84387e-06	13	18	91	32
heart_pos_1008	10	9	1.11106e-08	11	1	94	97
heart_pos_1009	19	19	1.31568e-05	15	29	19	32
heart_pos_1010	12	5	0.000237399	4	25	55	36
heart_pos_1011	86	32	0.000473977	26	5	43	75
heart_pos_1012	94	41	7.60344e-06	87	43	33	66
heart_pos_1013	93	72	1.75439e-14	70	32	11	33
heart_pos_1014	7	72	0.000933041	2	36	18	89
heart_pos_1015	1	2	0.00266733	0.0147193	73	57	96
heart_pos_1016	14	11	2	0.00169377	93	1	76
heart_pos_1017	70	95	5	23	36	35	58
heart_pos_1018	27	35	3	2	79	92	82
heart_pos_1019	32	98	1	26	2	40	19
heart_pos_1020	0.00882964	91	22	0.016471	64	82	74
heart_pos_1022	9	66	9.76684e-06	18	55	93	62
heart_pos_1023	51	84	1	31	0.0105407	11	47
heart_pos_1024	11	81	6.19414e-05	1	22	21	93
heart_pos_1025	29	55	0.00101727	29	32	38	46
heart_pos_1026	86	86	0.00606132	66	36	29	66
heart_pos_1027	9	7	0.00175844	11	0.013097	97	72
heart_pos_1028	29	56	0.000160399	3	71	31	96
heart_pos_1029	96	51	5.44301e-07	95	0.000902116	98	93
heart_pos_1031	40	2	0.00905244	8	40	50	75
heart_pos_1032	2	14	58	5	65	45	12
heart_pos_1033	95	40	1.90084e-33	18	1.73608e-05	5	76
heart_pos_1034	22	8	1.17279e-10	10	3.59e-06	17	91
heart_pos_1036	91	44	4.88551e-06	56	20	14	25
heart_pos_1037	14	39	7.12932e-07	11	41	88	49
heart_pos_1038	26	75	0.000369447	29	18	35	33
heart_pos_1039	11	75	7.08566e-05	4	10	5	98
heart_pos_1040	15	68	1.05446e-07	2	48	2	70
heart_pos_1042	2	0.0287408	0.00727435	4	9	96	76
heart_pos_1043	100	57	1	76	68	55	35
heart_pos_1045	70	0.000739641	0.004597	53	4	11	84
heart_pos_1047	15	51	5.04719e-05	9	41	39	93
heart_pos_1048	8	14	0.000135209	20	19	47	23
heart_pos_1049	2	34	2.76489e-06	1	52	62	73
heart_pos_1050	63	63	4.20576e-06	80	9	93	57
heart_pos_1051	92	50	2.50541e-06	92	26	86	26
heart_pos_1052	16	89	1.57958e-05	25	89	2	74
heart_pos_1053	47	88	2.95574e-08	58	0.00314146	97	100
heart_pos_1054	46	37	38	3	34	30	37
heart_pos_1055	1	94	6.09903e-05	0.00280943	6	16	3
heart_pos_1056	40	17	7.15222e-05	50	45	94	93
heart_pos_1057	65	8	7	27	98	50	38
heart_pos_1058	6	21	1	2	95	16	93
heart_pos_1060	2	5	1.62283e-06	2	4	73	90
heart_pos_1061	93	34	0.000144685	47	0.0016341	73	48
heart_pos_1062	96	51	0.000125341	35	0.00380186	91	50
heart_pos_1063	17	40	3.1772e-05	11	36	10	49
heart_pos_1064	43	38	1.75315e-05	72	35	27	76
heart_pos_1065	27	35	0.00273053	9	69	50	60
heart_pos_1066	52	14	16	35	14	51	89
heart_pos_1067	12	13	1	4	62	52	99
heart_pos_1068	19	60	0.00323923	16	26	46	51
heart_pos_1069	1	7	0.000219394	0.00612831	1	93	78
heart_pos_1070	5	34	1	4	17	41	20
heart_pos_1071	15	76	30	8	72	50	9
heart_pos_1072	0.00152281	90	52	1.61408e-05	67	11	7
heart_pos_1073	0.0105812	100	68	0.000891813	93	4	18
heart_pos_1074	27	83	6	34	36	7	84
heart_pos_1075	68	27	3.58271e-09	61	1	32	71
heart_pos_1076	1	1	64	18	54	88	76
heart_pos_1077	14	19	0.000244609	17	38	5	56
heart_pos_1078	16	37	8	7	33	90	93
heart_pos_1079	12	64	9.50879e-11	14	41	21	87
heart_pos_1081	28	54	1.97758e-05	13	77	15	87
heart_pos_1082	34	81	0.00229386	16	17	8	73
heart_pos_1084	10	23	0.00122601	3	27	19	79
heart_pos_1085	7	85	2.59132e-15	1	14	70	80
heart_pos_1086	1	8	7.63973e-05	4	0.00458374	78	93
heart_pos_1087	3	50	14	2	8	31	93
heart_pos_1089	2	2	3.16519e-05	4	10	49	57
heart_pos_1090	5	3	3.85251e-07	6	40	32	46
heart_pos_1091	26	89	0.00618104	19	18	48	52
heart_pos_1092	18	80	0.000829847	34	0.012201	47	80
heart_pos_1094	9	26	0.000321159	5	65	51	59
heart_pos_1096	5	35	0.000171403	1	30	73	27
heart_pos_1097	6	7	4.80969e-07	4	0.0118021	83	15
heart_pos_1099	5	35	2.36463e-07	4	0.00816697	25	90
heart_pos_1100	12	47	0.000274729	15	44	42	91
heart_pos_1101	25	6	1.5019e-07	29	0.000594625	17	45
heart_pos_1102	19	73	3	25	0.031198	27	69
heart_pos_1103	45	87	1.87622e-06	9	4	79	98
heart_pos_1104	8	66	41	13	19	39	81
heart_pos_1105	23	79	19	10	29	12	87
heart_pos_1106	3	11	0.00384587	8	78	29	11
heart_pos_1108	44	78	1.09078e-08	16	84	35	96
heart_pos_1109	46	86	0.00106896	34	1	1	30
heart_pos_1110	53	11	0.00271547	88	4	40	55
heart_pos_1111	6	53	0.000284102	0.0108799	85	26	98
heart_pos_1112	2	38	2	1	29	88	69
heart_pos_1113	8	97	4.02366e-06	1	14	4	87
heart_pos_1114	7	20	3.60647e-05	5	99	30	51
heart_pos_1115	33	78	7	17	79	46	68
heart_pos_1118	41	10	2.16515e-07	19	2	95	54
heart_pos_1119	39	6	0.000898031	57	43	74	75
heart_pos_1120	67	10	90	56	26	16	87
heart_pos_1121	0.0100976	16	0.000486503	0.00141566	37	37	84
heart_pos_1122	5	46	0.000626363	0.00502564	3	44	66
heart_pos_1123	1	21	6.59624e-06	0.00201053	2	39	43
heart_pos_1124	10	30	0.0008556	6	87	80	51
heart_pos_1125	15	6	0.000496015	9	38	7	43
heart_pos_1126	6	43	0.00514531	8	65	88	57
heart_pos_1127	29	33	0.00332597	31	74	13	59
heart_pos_1129	3	26	0.000250246	0.0034432	72	38	66
heart_pos_1132	2	1	1	1	13	46	85
heart_pos_1134	23	25	6.21065e-05	13	78	40	79
heart_pos_1135	19	2	6.94558e-05	7	10	95	77
heart_pos_1136	15	45	0.000189313	8	42	30	96
heart_pos_1137	85	34	9.97058e-05	18	34	44	55
heart_pos_1138	19	60	2.87704e-05	6	24	13	71
heart_pos_1139	12	99	4	19	9	45	94
heart_pos_1140	62	14	0.000138068	55	82	76	93
heart_pos_1141	15	18	0.00322226	22	36	14	59
heart_pos_1142	17	22	6	17	9	7	62
heart_pos_1143	66	25	0.0135892	97	63	2	93
heart_pos_1144	58	16	13	70	45	0.00593313	82
heart_pos_1145	10	65	2.90941e-07	4	88	6	62
heart_pos_1146	9	55	9.24557e-05	5	27	9	75
heart_pos_1147	7	2	2.4215e-07	32	0.000674254	4	87
heart_pos_1148	6	7	0.0023173	6	54	62	70
heart_pos_1149	96	67	14	47	22	66	4
heart_pos_1150	7	30	9.5172e-06	3	40	7	62
heart_pos_1151	46	58	0.000664289	18	51	10	82
heart_pos_1153	84	39	0.00275736	86	69	8	89
heart_pos_1154	96	36	4	61	55	20	26
heart_pos_1155	0.000831243	8	8	0.00351235	27	66	90
heart_pos_1156	36	50	68	24	6	63	70
heart_pos_1157	49	55	22	43	18	14	65
heart_pos_1158	38	95	4	80	5	78	65
heart_pos_1159	24	2	29	87	5	33	76
heart_pos_1160	22	10	49	35	6	98	51
heart_pos_1161	5	11	2	22	18	45	78
heart_pos_1163	1	17	4	0.00232769	60	1	99
heart_pos_1165	1	2	1	2	10	85	95
heart_pos_1166	2	2	0.000336997	3	10	41	68
heart_pos_1168	13	72	0.000185853	8	34	50	97
heart_pos_1169	12	4	6.69546e-05	8	25	37	47
heart_pos_1170	49	15	3.43409e-05	84	6	43	20
heart_pos_1171	25	84	0.000571779	15	69	42	18
heart_pos_1172	5	82	0.00171448	6	82	14	85
heart_pos_1173	0.00754421	14	0.000154137	0.00348436	56	73	96
heart_pos_1174	45	77	6	3	29	53	19
heart_pos_1175	46	8	6	5	84	93	68
heart_pos_1176	11	30	11	7	6	34	62
heart_pos_1177	17	91	43	13	27	81	91
heart_pos_1178	73	43	1.28559e-06	54	6	0.0170613	99
heart_pos_1179	64	68	12	94	11	40	54
heart_pos_1180	62	4	2	61	1	33	80
heart_pos_1181	94	68	6.79344e-07	51	0.00932093	46	53
heart_pos_1182	13	88	0.0005609	4	4	3	81
heart_pos_1184	61	69	18	46	1	31	69
heart_pos_1185	53	37	10	24	25	22	98
heart_pos_1186	19	75	1	3	60	9	66
heart_pos_1187	26	70	0.00103709	8	1	15	99
heart_pos_1188	54	73	30	65	25	2	15
heart_pos_1189	60	57	0.00738149	61	1	0.000611356	45
heart_pos_1190	39	0.0145358	0.000368333	11	55	14	37
heart_pos_1191	10	4	5	20	9	82	59
heart_pos_1192	7	26	2.25204e-06	6	53	28	55
heart_pos_1194	32	18	2.72713e-06	28	3	64	13
heart_pos_1195	33	6	1.09844e-05	55	1	26	35
heart_pos_1196	16	4	0.000244358	35	32	21	22
heart_pos_1198	6	1	0.000316262	7	4	19	25
heart_pos_1199	1	0.0056315	1.34801e-05	0.0013354	15	93	87
heart_pos_1200	12	5	1.00521e-05	8	13	17	60
heart_pos_1201	45	18	10	45	10	60	27
heart_pos_1202	97	60	1.02471e-07	100	6	98	100
heart_pos_1203	5	28	6.32789e-06	0.00165149	27	17	100
heart_pos_1204	50	98	3.30987e-06	40	5	13	86
heart_pos_1205	3	37	10	0.00676229	17	13	57
heart_pos_1206	22	0.00258741	2	7	11	67	20
heart_pos_1207	60	4	2.41791e-07	79	4	29	28
heart_pos_1208	21	100	3.45748e-14	27	6	11	77
heart_pos_1209	55	39	2	32	8	5	99
heart_pos_1211	11	38	1.44351e-07	1	13	2	48
heart_pos_1212	7	29	1.29175e-07	1	33	17	99
heart_pos_1213	7	18	4	14	10	6	96
heart_pos_1214	5	15	3.85953e-06	3	35	5	68
heart_pos_1215	41	75	0.000107143	31	64	34	53
heart_pos_1216	9	9	0.000157818	6	80	85	60
heart_pos_1217	84	10	0.000305056	29	18	87	17
heart_pos_1218	5.13703e-05	45	2.1466e-05	0.000105743	0.000661537	49	78
heart_pos_1219	95	91	0.000121577	74	67	58	34
heart_pos_1220	53	75	5.71944e-05	21	5	9	96
heart_pos_1221	6	39	0.000978554	2	0.000121027	7	72
heart_pos_1222	25	53	32	88	66	70	100
heart_pos_1223	37	20	0.000286392	50	10	25	71
heart_pos_1224	16	17	31	26	20	78	16
heart_pos_1226	89	64	23	78	4	42	79
heart_pos_1227	7	51	0.000704691	3	2	19	87
heart_pos_1228	43	19	6	44	70	99	29
heart_pos_1230	44	10	1.05711e-05	26	30	16	66
heart_pos_1231	12	36	5.70245e-08	35	7	43	45
heart_pos_1232	22	23	0.00818239	17	53	59	50
heart_pos_1233	55	48	0.00349466	47	73	52	27
heart_pos_1234	38	77	0.000390329	43	47	7	22
heart_pos_1235	1	6	0.000235784	1	44	38	88
heart_pos_1236	0.000150052	65	0.000597198	2.35826e-05	2	30	78
heart_pos_1237	92	54	2.33351e-08	56	30	60	97
heart_pos_1238	11	79	17	20	48	51	77
heart_pos_1239	17	0.000354098	5.15217e-07	1	53	6	95
heart_pos_1240	18	32	1	17	21	19	34
heart_pos_1241	79	72	2.88231e-10	53	5	18	92
heart_pos_1242	87	79	4.96866e-07	85	2	64	90
heart_pos_1243	3	19	5.37804e-06	1	67	21	95
heart_pos_1244	0.0244092	6	3.62596e-08	0.0159286	13	3	81
heart_pos_1245	89	16	23	37	38	62	46
heart_pos_1246	3	35	2	0.00264148	17	76	84
heart_pos_1247	17	11	0.000774906	10	60	85	42
heart_pos_1248	72	0.00360093	2.60492e-07	61	0.000519794	59	27
heart_pos_1249	38	94	16	28	40	30	100
heart_pos_1250	5	100	0.000117943	5	11	64	7
heart_pos_1251	21	47	0.00106633	3	26	15	83
heart_pos_1252	1	2	6	3	0.00181107	37	45
heart_pos_1253	21	26	0.000367392	5	16	29	67
heart_pos_1254	14	16	0.0165018	15	14	66	87
heart_pos_1255	40	100	6.16106e-05	39	17	75	22
heart_pos_1256	28	82	4.438e-09	56	84	13	24
heart_pos_1258	9	42	1	5	44	58	76
heart_pos_1259	94	97	0.000262319	90	34	10	100
heart_pos_1260	21	22	8.92588e-07	13	4	22	6
heart_pos_1261	17	84	0.000267644	9	9	5	70
heart_pos_1262	8	9	0.000326731	4	2	60	54
heart_pos_1263	97	39	26	96	1	90	92
heart_pos_1264	44	3	0.0083897	7	28	18	32
heart_pos_1265	64	34	0.00122416	74	2	73	91
heart_pos_1266	18	2	6.27968e-06	6	89	17	33
heart_pos_1267	32	80	0.000607714	24	63	29	70
heart_pos_1268	7	4	8.33254e-07	8	2	86	53
heart_pos_1270	11	6	5.30123e-06	15	58	32	18
heart_pos_1271	28	33	1	25	79	24	80
heart_pos_1272	10	0.000995278	0.00427035	7	85	17	55
heart_pos_1273	6	35	1	20	59	65	29
heart_pos_1274	47	75	0.000128226	33	81	17	13
heart_pos_1275	89	73	7.73117e-10	96	17	40	20
heart_pos_1276	2	12	1	1	28	33	85
heart_pos_1277	94	72	7	16	89	86	64
heart_pos_1278	44	1	0.00134744	36	6	27	27
heart_pos_1279	73	7	0.000100414	64	80	57	86
heart_pos_1280	0.00119359	81	3.37295e-07	0.000202673	18	97	43
heart_pos_1281	26	54	2	46	10	2	73
heart_pos_1282	19	19	1.19231e-06	30	43	32	10
heart_pos_1283	8	79	5.46552e-06	1	12	11	49
heart_pos_1284	57	92	2	75	17	73	65
heart_pos_1285	20	97	5.77598e-05	9	11	4	63
heart_pos_1286	7	24	65	10	12	57	48
heart_pos_1287	0.00782923	3	0.000399634	0.0100324	14	33	71
heart_pos_1289	8	5	3.07134e-10	4	46	32	56
heart_pos_1290	58	1	1	66	22	13	46
heart_pos_1292	20	0.0131729	0.00776322	32	1	94	23
heart_pos_1293	21	7	0.00182647	34	20	29	48
heart_pos_1294	9	17	2.53096e-08	7	25	22	59
heart_pos_1295	0.0108865	96	1.37316e-08	5.08218e-05	9	22	55
heart_pos_1296	3	66	1.24206e-07	0.00132592	15	43	50
heart_pos_1297	1	97	1.1989e-06	0.000819601	2	31	89
heart_pos_1298	20	72	9.281e-07	25	39	3	72
heart_pos_1299	12	14	2	10	35	45	100
heart_pos_1300	4	47	0.000126898	3	87	16	95
heart_pos_1301	2	16	1	0.00139123	8	43	66
heart_pos_1302	32	35	37	31	25	78	95
heart_pos_1303	3	51	2.74376e-07	2	51	5	46
heart_pos_1304	0.0439095	4	0.00164018	13	36	11	79
heart_pos_1305	4	6	1	10	6	77	97
heart_pos_1306	17	1	2.4847e-05	8	60	22	25
heart_pos_1307	40	29	4.75355e-06	19	46	16	89
heart_pos_1308	6	54	4.88957e-05	12	1	98	61
heart_pos_1309	39	21	0.000524951	31	18	48	76
heart_pos_1310	1	44	8.92031e-05	0.00183585	81	20	100
heart_pos_1311	38	62	3	24	12	52	54
heart_pos_1312	36	55	14	13	51	21	54
heart_pos_1313	18	21	5.589e-05	3	34	10	61
heart_pos_1314	95	15	0.000185697	16	2	2	91
heart_pos_1315	25	20	0.00735981	9	5	17	38
heart_pos_1316	13	49	5.25863e-07	19	5	99	33
heart_pos_1317	2	16	2.91664e-07	8	4.06236e-05	51	80
heart_pos_1318	60	63	1.07616e-07	60	1	1	45
heart_pos_1319	15	66	4.80375e-09	26	74	57	94
heart_pos_1320	42	38	31	46	29	61	41
heart_pos_1321	5	33	1.02476e-07	0.00299591	77	4	75
heart_pos_1322	6	93	0.00481789	12	0.000617988	7	39
heart_pos_1323	99	37	32	70	4	82	82
heart_pos_1324	42	15	0.0113152	17	10	14	51
heart_pos_1325	44	22	1.39003e-05	14	25	7	55
heart_pos_1326	33	30	2.84697e-05	4	24	8	60
heart_pos_1327	87	20	0.000150664	9	96	31	94
heart_pos_1328	32	80	0.00185106	32	67	46	54
heart_pos_1331	44	15	6.02997e-06	9	87	26	20
heart_pos_1332	83	78	0.000183134	51	3	10	65
heart_pos_1334	34	55	0.000191943	23	23	78	61
heart_pos_1335	16	34	9.01255e-07	6	79	2	67
heart_pos_1336	4	16	1	6	81	81	51
heart_pos_1337	3	10	0.000559932	4	47	41	96
heart_pos_1338	2	13	0.000325908	11	3	46	19
heart_pos_1339	0.00564821	40	22	2	9	44	96
heart_pos_1340	3	31	0.000494899	0.00344388	44	42	89
heart_pos_1341	44	21	30	1	95	59	61
heart_pos_1342	49	11	7	57	1	65	69
heart_pos_1343	0.0209807	10	5.62122e-05	10	63	66	68
heart_pos_1344	6	15	1.66703e-05	0.00588784	24	20	71
heart_pos_1345	3	3	36	2	48	51	74
heart_pos_1346	13	23	0.00104996	26	19	67	48
heart_pos_1347	11	16	0.000668025	2	7	10	70
heart_pos_1348	19	46	4	21	12	97	73
heart_pos_1350	1	1	0.00049947	0.0241443	11	51	43
heart_pos_1351	31	32	1.0751e-05	6	50	5	81
heart_pos_1352	13	1	3.4369e-06	8	99	16	45
heart_pos_1353	16	30	5.99759e-05	10	41	41	46
heart_pos_1354	6	5	0.00169957	5	94	29	66
heart_pos_1355	75	87	6.18878e-07	80	0.0033649	58	85
heart_pos_1356	3	26	9.96976e-06	0.00116202	23	15	88
heart_pos_1357	41	46	9	38	41	34	83
heart_pos_1358	8	96	3.24973e-08	1	0.00122942	16	88
heart_pos_1359	64	97	19	98	11	97	92
heart_pos_1360	8	29	5.51716e-05	30	96	81	24
heart_pos_1361	6	19	0.000601251	1	22	13	75
heart_pos_1362	2	65	1	0.000781493	30	43	87
heart_pos_1363	4	16	0.000103722	1	27	19	76
heart_pos_1364	6	91	0.00165755	4	1	12	80
heart_pos_1365	1	51	0.00107968	0.000219429	1	23	97
heart_pos_1366	91	8	1	80	4	26	59
heart_pos_1370	41	30	2.18194e-05	7	28	9	49
heart_pos_1371	5	8	8.16784e-06	2	43	48	28
heart_pos_1372	90	62	1	55	5	82	18
heart_pos_1373	22	70	1	34	5	41	31
heart_pos_1374	2	3	1	1	64	41	41
heart_pos_1375	96	30	0.00133359	93	70	38	76
heart_pos_1376	35	85	0.00368494	28	10	68	97
heart_pos_1377	10	88	0.000120521	40	1	3	96
heart_pos_1378	97	20	8.38027e-06	99	14	21	91
heart_pos_1379	0.00116492	28	0.00628256	0.000102093	2	24	92
heart_pos_1380	76	23	1	32	89	28	38
heart_pos_1381	11	87	24	23	81	78	54
heart_pos_1382	11	30	1.99379e-06	5	7	4	50
heart_pos_1383	27	84	72	54	53	85	13
heart_pos_1384	3	97	9	4	6	40	68
heart_pos_1385	0.00484147	99	5	2	86	80	58
heart_pos_1386	15	55	1.49894e-06	30	0.001294	84	95
heart_pos_1388	72	21	46	71	46	91	98
heart_pos_1389	19	59	3	45	15	26	47
heart_pos_1391	43	48	0.000393949	89	0.00664124	5	70
heart_pos_1392	53	66	0.000946366	51	0.000810243	58	27
heart_pos_1393	50	18	4.69608e-05	59	79	45	100
heart_pos_1394	40	26	0.000497799	0.00181721	30	46	76
heart_pos_1395	5	94	6.79881e-05	5	9	5	66
heart_pos_1396	11	62	0.000339601	6	2	6	79
heart_pos_1399	7	39	7.91295e-06	8	32	18	74
heart_pos_1400	16	4	0.000112241	15	43	16	66
heart_pos_1402	2	9	4.61098e-08	1	65	35	62
heart_pos_1404	4	10	0.00034557	5	79	50	92
heart_pos_1405	4	0.00183847	0.000401709	11	3	93	55
heart_pos_1406	48	12	28	89	93	59	14
heart_pos_1407	2	4	1.28303e-08	3	0.0101037	96	63
heart_pos_1409	28	39	1.79289e-06	20	4	95	42
heart_pos_1410	66	9	1.69821e-07	29	5	20	51
heart_pos_1411	30	9	0.000128423	16	59	44	13
heart_pos_1412	26	30	0.000269039	47	0.000160742	94	53
heart_pos_1413	96	59	2	87	63	20	51
heart_pos_1414	7	14	0.00175074	12	45	60	43
heart_pos_1415	2	5	0.00350702	29	64	58	2
heart_pos_1416	4	13	2	18	69	91	23
heart_pos_1417	92	57	8.94537e-05	75	24	45	75
heart_pos_1418	67	22	1.44371e-07	87	2	19	84
heart_pos_1419	9	27	0.00402535	52	8	24	96
heart_pos_1420	18	76	74	51	60	63	89
heart_pos_1421	31	45	2.88268e-10	9	0.000420847	27	83
heart_pos_1422	46	15	14	37	1	2	81
heart_pos_1423	15	2	2	11	47	22	87
heart_pos_1424	41	50	0.000837541	50	58	69	60
heart_pos_1425	88	13	3	75	35	91	85
heart_pos_1426	4	18	2.33354e-05	28	54	87	92
heart_pos_1429	2	50	1.03482e-06	1	90	5	80
heart_pos_1430	3	15	0.000132743	4	30	99	57
heart_pos_1431	46	71	2	36	17	70	96
heart_pos_1433	9	2	8.29066e-05	8	6	96	84
heart_pos_1435	44	59	3	70	22	80	21
heart_pos_1436	81	17	1	88	9	64	90
heart_pos_1437	69	67	63	82	59	53	64
heart_pos_1440	0.0118403	59	1	9	77	96	19
heart_pos_1441	2	9	8.12356e-12	1	83	11	58
heart_pos_1442	73	67	0.0020553	87	8	38	99
heart_pos_1443	8	67	7	14	16	81	98
heart_pos_1444	9	38	0.000799762	3	8	18	45
heart_pos_1445	8	59	0.000130911	5	96	29	71
heart_pos_1447	6	5	4.96506e-07	7	17	23	73
heart_pos_1448	32	20	4	7	72	18	88
heart_pos_1451	17	4	0.000373605	8	84	23	43
heart_pos_1452	25	13	0.000132265	32	3	41	68
heart_pos_1453	65	19	0.000465623	24	69	38	30
heart_pos_1455	41	62	8	84	74	53	16
heart_pos_1456	14	84	1.22466e-05	12	60	66	65
heart_pos_1457	11	44	0.00118565	3	69	99	29
heart_pos_1458	8	95	0.0229216	12	15	63	29
heart_pos_1459	4	35	41	23	2	64	33
heart_pos_1460	2	24	0.00272436	14	54	4	80
heart_pos_1461	2	67	9	3	21	5	68
heart_pos_1462	4	51	30	16	19	73	91
heart_pos_1463	81	49	3.27525e-08	100	72	19	23
heart_pos_1464	33	41	52	66	46	21	49
heart_pos_1465	97	56	4	94	10	20	88
heart_pos_1466	6	25	0.000300986	3	0.000352549	72	81
heart_pos_1467	64	82	0.000497808	86	8	70	99
heart_pos_1468	72	56	1	63	26	26	67
heart_pos_1469	2	92	4	0.00467495	59	37	23
heart_pos_1470	21	40	7	43	1	41	83
heart_pos_1471	3	64	0.000223563	0.00926589	74	11	64
heart_pos_1472	3	1	1	1	28	96	99
heart_pos_1473	1	7	5.60013e-07	0.00745718	73	22	53
heart_pos_1475	7	3	1	6	41	75	38
heart_pos_1478	70	44	4.26871e-05	70	9	27	100
heart_pos_1479	13	39	28	79	42	63	28
heart_pos_1480	3	42	2.41064e-06	10	0.000284713	5	58
heart_pos_1482	17	24	6	8	14	45	99
heart_pos_1483	99	10	1.52539e-06	96	42	69	92
heart_pos_1484	89	52	3	76	97	13	76
heart_pos_1485	2	33	5.07565e-05	1	55	20	97
heart_pos_1486	18	93	0.000957033	20	67	27	81
heart_pos_1487	2	15	0.00320153	0.00638266	85	35	96
heart_pos_1488	20	51	0.000137823	15	51	18	41
heart_pos_1489	54	79	29	95	8	14	87
heart_pos_1490	13	81	19	9	13	99	72
heart_pos_1491	20	0.00961671	16	13	2	62	95
heart_pos_1492	8	5	1	7	96	64	64
heart_pos_1493	8	16	0.000644901	2	77	39	45
heart_pos_1494	17	8	5.66898e-07	9	12	19	77
heart_pos_1495	58	58	0.000607323	85	1	69	43
heart_pos_1496	11	37	2.42082e-05	8	42	36	45
heart_pos_1497	21	5	2.86371e-05	23	0.0379272	45	25
heart_pos_1498	44	26	1	25	43	51	54
heart_pos_1499	4	7	0.00056898	4	33	5	58
heart_pos_1500	1	2	0.000179538	4	0.00453522	78	58
heart_pos_1501	5	29	5.1314e-07	1	14	12	89
heart_pos_1502	78	17	0.000636391	6	8	66	100
heart_pos_1504	75	11	39	48	0.0103031	97	87
heart_pos_1505	32	48	45	38	65	65	83
heart_pos_1508	0.00833915	67	3	0.00141994	59	0.00562363	44
heart_pos_1509	18	6	10	24	60	21	40
heart_pos_1510	55	97	6.35852e-05	1	20	0.00181859	96
heart_pos_1511	51	15	0.000426007	13	28	97	28
heart_pos_1512	11	29	0.00274411	3	2	22	94
heart_pos_1513	86	40	0.00987303	30	28	18	51
heart_pos_1514	78	35	5	99	1	16	36
heart_pos_1515	28	28	1	75	0.000504796	55	96
heart_pos_1516	89	72	52	89	77	30	53
heart_pos_1517	21	100	0.000204061	28	0.00162813	60	89
heart_pos_1519	6	41	5.44396e-06	27	1	62	87
heart_pos_1520	1	25	72	2	43	20	27
heart_pos_1521	9	88	21	95	6	40	88
heart_pos_1522	53	61	45	54	17	85	84
heart_pos_1524	6	0.00779392	7	1	84	86	75
heart_pos_1525	11	58	8.30503e-05	6	67	18	61
heart_pos_1526	17	98	1.67162e-05	5	0.00712322	20	30
heart_pos_1527	59	6	3	18	30	33	68
heart_pos_1528	15	70	2	9	4	16	68
heart_pos_1529	55	7	0.00163099	21	61	15	42
heart_pos_1530	35	6	56	56	31	81	17
heart_pos_1531	14	1	0.00248712	6	62	23	42
heart_pos_1532	25	6	0.000347099	18	9	70	64
heart_pos_1533	57	72	0.00152547	63	4	88	55
heart_pos_1534	80	2	7	55	80	94	53
heart_pos_1535	1	74	5.30472e-05	1	4	91	65
heart_pos_1536	11	1	4	5	15	88	72
heart_pos_1537	7	5	0.000123603	1	80	28	57
heart_pos_1538	54	77	53	54	24	44	56
heart_pos_1539	29	0.00206524	2.31582e-05	6	82	30	87
heart_pos_1540	0.00158629	33	1	0.00124346	61	43	78
heart_pos_1542	5	3	0.000179764	2	80	32	64
heart_pos_1543	21	2	0.000732973	12	61	18	44
heart_pos_1544	22	10	0.00105228	16	49	17	44
heart_pos_1545	25	13	0.00128855	14	30	17	49
heart_pos_1546	9	3	3	1	96	69	99
heart_pos_1547	1	6	0.00110776	1	16	52	83
heart_pos_1549	40	91	1.51903e-07	45	2	4	99
heart_pos_1550	71	45	3	76	36	99	100
heart_pos_1551	10	0.0170548	0.000179763	1	66	49	49
heart_pos_1552	11	75	8.6988e-05	20	5	38	55
heart_pos_1553	96	38	1	83	87	59	45
heart_pos_1554	83	0.00936544	2	57	37	67	54
heart_pos_1555	97	100	0.00249292	63	29	96	44
heart_pos_1556	0.000127784	11	0.000259963	4.18816e-06	0.00313737	92	90
heart_pos_1557	38	80	0.00195705	10	0.00071811	3	33
heart_pos_1558	5	95	17	9	55	69	65
heart_pos_1559	15	96	3	3	43	37	84
heart_pos_1560	16	26	1.24064e-05	9	36	34	53
heart_pos_1561	45	49	1	6	90	58	98
heart_pos_1562	63	56	0.0108512	9	29	57	74
heart_pos_1563	15	51	22	16	18	70	21
heart_pos_1564	2	74	1	5	59	13	77
heart_pos_1565	14	60	0.01269	35	27	54	70
heart_pos_1567	44	8	38	38	39	21	94
heart_pos_1568	13	2	0.00176379	4	72	28	51
heart_pos_1569	9	1	2	11	11	88	50
heart_pos_1570	61	16	0.00988437	28	40	15	33
heart_pos_1571	84	0.0190539	0.00253123	26	44	8	63
heart_pos_1572	64	5	0.00327892	29	74	17	29
heart_pos_1573	36	57	3	42	55	96	62
heart_pos_1575	30	48	0.000590308	62	0.0104572	41	62
heart_pos_1576	100	0.00503331	1	24	54	27	18
heart_pos_1577	35	14	0.00271308	23	86	100	49
heart_pos_1578	11	8	0.00164209	1	66	32	56
heart_pos_1579	55	93	43	10	50	74	61
heart_pos_1580	10	0.0262882	0.00360164	3	4	30	58
heart_pos_1581	89	3	1	57	59	36	22
heart_pos_1582	15	0.0173794	11	34	61	51	49
heart_pos_1583	47	64	1	19	35	78	85
heart_pos_1584	72	0.000765647	3	65	14	77	41
heart_pos_1585	1	98	0.00330509	5	37	71	68
heart_pos_1588	73	95	0.00191094	68	5	85	59
heart_pos_1590	68	9	2	14	1	53	28
heart_pos_1591	51	79	0.00504998	80	52	12	69
heart_pos_1592	15	45	1	14	23	34	22
heart_pos_1593	68	75	7	97	5	86	85
heart_pos_1594	100	57	0.00471175	94	83	11	12
heart_pos_1595	57	11	1	56	41	92	25
heart_pos_1596	16	23	2.47464e-15	0.0114086	4.19849e-06	2	56
heart_pos_1597	95	41	0.0010117	75	2	1	28
heart_pos_1598	16	3	0.00101542	2	83	23	49
heart_pos_1599	14	27	2	6	46	61	57
heart_pos_1600	1	3	1	1	51	68	98
heart_pos_1601	30	4	0.00398149	10	84	23	42
heart_pos_1602	99	61	0.000671529	72	54	79	83
heart_pos_1603	9	67	3.74284e-15	4	0.00393287	10	81
heart_pos_1604	51	41	0.000104507	15	0.00291872	12	82
heart_pos_1605	75	12	0.00172208	41	34	27	53
heart_pos_1606	43	72	2	87	95	77	89
heart_pos_1607	23	53	2.51148e-05	5	31	8	67
heart_pos_1608	43	21	1	32	26	40	25
heart_pos_1609	16	19	74	5	43	5	82
heart_pos_1610	5	58	0.000191827	5	5	25	20
heart_pos_1611	6	38	0.000303461	3	59	14	59
heart_pos_1612	23	3	0.000807457	13	67	17	43
heart_pos_1613	5	4	0.000544058	9	18	81	50
heart_pos_1615	4	1	0.00041226	1	41	50	25
heart_pos_1616	75	93	0.00163951	85	31	55	21
heart_pos_1617	9	30	0.00288701	12	56	69	42
heart_pos_1618	18	78	1	50	48	22	96
heart_pos_1619	9	3	1.99052e-05	13	13	27	43
heart_pos_1620	5	15	4.01892e-05	3	14	24	42
heart_pos_1621	1	48	6.6407e-06	2	67	19	100
heart_pos_1622	3	70	1	2	0.0119501	22	21
heart_pos_1623	35	55	0.000327836	15	1	68	61
heart_pos_1624	40	57	1	48	56	90	92
heart_pos_1625	21	19	41	38	93	93	33
heart_pos_1626	12	75	7	10	31	11	52
heart_pos_1627	53	65	1	77	0.00218686	30	37
heart_pos_1628	67	5	0.00282704	95	5	63	99
heart_pos_1629	24	58	78	35	41	5	99
heart_pos_1630	29	78	2	6	4	37	54
heart_pos_1631	10	65	0.000257824	17	0.00311323	1	75
heart_pos_1632	18	83	13	5	39	3	51
heart_pos_1633	87	31	4	97	98	10	66
heart_pos_1635	99	99	19	56	55	26	75
heart_pos_1636	19	42	1	36	32	50	65
heart_pos_1637	30	9	4	15	28	17	83
heart_pos_1638	56	10	12	46	27	16	75
heart_pos_1639	68	55	2	48	8	37	71
heart_pos_1640	1	3	12	3	37	65	92
heart_pos_1641	1	22	3	0.00235656	39	69	94
heart_pos_1642	9	6	0.012416	4	95	27	61
heart_pos_1643	81	95	9.73984e-05	43	84	10	95
heart_pos_1644	84	54	3.49275e-05	90	32	97	33
heart_pos_1646	18	2	0.00096545	13	4	46	90
heart_pos_1647	6.43044e-05	18	1	1.73782e-05	14	46	86
heart_pos_1648	3	63	3.49083e-12	0.000896657	8.66242e-07	76	38
heart_pos_1649	47	55	3	61	51	56	55
heart_pos_1650	58	95	1	76	39	75	23
heart_pos_1651	72	93	1	7	2	25	34
heart_pos_1652	26	34	1	82	2	11	97
heart_pos_1653	69	91	16	73	57	98	82
heart_pos_1654	10	31	0.00456511	8	1.32563e-06	32	22
heart_pos_1655	28	58	8.80904e-07	31	15	98	36
heart_pos_1656	50	18	0.000725318	80	6	88	57
heart_pos_1657	49	53	7.26957e-10	9	95	18	5
heart_pos_1658	58	39	0.00225498	61	0.00656756	42	70
heart_pos_1659	9	2	5.83436e-05	10	16	40	59
heart_pos_1660	14	2	0.00249967	22	3	54	56
heart_pos_1661	10	0.00999282	0.000358341	10	6	64	37
heart_pos_1662	53	61	0.000862166	46	63	75	18
heart_pos_1663	15	79	0.000434774	8	56	31	75
heart_pos_1664	12	4	1.64576e-06	10	1	66	94
heart_pos_1665	80	57	2	96	69	86	61
heart_pos_1666	9	75	8.62065e-06	0.0326356	63	54	100
heart_pos_1667	2	46	10	0.00216229	9	84	36
heart_pos_1668	43	83	2.6545e-06	51	3	36	86
heart_pos_1669	24	70	19	17	76	14	89
heart_pos_1670	44	46	56	37	33	86	96
heart_pos_1671	18	91	63	18	2	60	77
heart_pos_1672	9	2	0.00017596	6	89	31	55
heart_pos_1673	1	84	2.82741e-05	0.00660882	42	42	47
heart_pos_1674	61	47	3.05041e-07	68	89	72	93
heart_pos_1675	22	39	6	16	97	32	85
heart_pos_1676	82	90	17	69	74	65	63
heart_pos_1677	42	94	3	73	2	6	59
heart_pos_1678	19	3	2.71097e-10	42	4	76	74
heart_pos_1682	1	1	6.23015e-05	0.00559842	37	40	89
heart_pos_1684	25	24	2	29	47	30	46
heart_pos_1685	5	0.00182423	0.000574396	5	6	69	52
heart_pos_1686	9	1	0.00010208	6	78	27	37
heart_pos_1687	10	36	0.00115516	16	42	56	39
heart_pos_1688	15	1	0.000918042	22	6	54	35
heart_pos_1689	7	3	6.98641e-05	8	24	24	43
heart_pos_1690	99	17	1	62	33	84	29
heart_pos_1691	38	76	0.00272454	68	22	9	83
heart_pos_1692	37	65	1.382e-05	28	44	6	70
heart_pos_1693	11	8	0.000608099	27	99	93	79
heart_pos_1695	16	9	2.60809e-11	2	8.94305e-05	0.0054981	32
heart_pos_1697	7	15	1.18127e-16	2	1.4174e-06	2	76
heart_pos_1699	82	66	28	84	43	12	99
heart_pos_1700	31	78	6.66708e-05	10	31	48	89
heart_pos_1701	9	97	0.000432487	3	91	17	38
heart_pos_1702	8	60	0.00104575	3	48	73	7
heart_pos_1703	23	37	0.00021848	26	60	32	0.00113052
heart_pos_1704	39	20	0.00564434	19	19	5	41
heart_pos_1705	0.0162258	32	0.00844703	7.23541e-05	38	4	41
heart_pos_1706	22	4	23	16	59	62	57
heart_pos_1707	49	25	16	79	68	21	11
heart_pos_1708	18	0.0058802	3	26	100	96	83
heart_pos_1710	6	37	3.40598e-07	0.0143687	35	23	42
heart_pos_1711	3	6	1	1	89	50	87
heart_pos_1712	39	94	62	35	0.00260603	0.00864414	92
heart_pos_1713	31	92	6.16473e-06	9	63	3	98
heart_pos_1714	31	9	2	19	90	11	66
heart_pos_1715	6	13	5	1	2	8	97
heart_pos_1716	2	0.00432744	1	0.015918	46	56	70
heart_pos_1717	26	33	19	33	42	85	75
heart_pos_1718	25	1	0.000233289	19	2	92	30
heart_pos_1719	0.00232183	63	6	1	2	68	51
heart_pos_1720	41	95	2	35	3.83212e-05	92	60
heart_pos_1721	68	23	1	11	15	80	50
heart_pos_1722	96	57	29	61	11	17	74
heart_pos_1723	49	74	77	26	51	73	73
heart_pos_1726	24	6	20	35	27	96	63
heart_pos_1727	0.0225791	96	44	0.0167088	71	79	74
heart_pos_1728	3	57	2.06185e-05	2	77	9	97
heart_pos_1730	85	58	6	45	69	32	72
heart_pos_1731	26	77	0.00105618	36	21	35	89
heart_pos_1732	76	93	1	76	26	5	63
heart_pos_1733	24	22	9	18	22	27	89
heart_pos_1734	3	2	5.28641e-05	13	1	93	67
heart_pos_1735	29	59	1	53	10	59	40
heart_pos_1736	4	4	4	3	16	86	93
heart_pos_1740	47	3	6.49939e-07	28	0.000242811	55	43
heart_pos_1741	49	3	3.77517e-06	29	1	20	33
heart_pos_1742	7	1	5.44321e-05	13	1	51	26
heart_pos_1743	22	67	4	22	1	67	37
heart_pos_1744	96	77	12	86	17	83	62
heart_pos_1745	28	59	9	13	6	84	59
heart_pos_1746	49	57	0.000364307	69	72	96	35
heart_pos_1747	22	6	6.31044e-05	71	0.000989789	46	26
heart_pos_1748	20	97	3.97058e-06	25	0.00347988	27	40
heart_pos_1749	70	49	0.000151808	75	2	7	16
heart_pos_1750	5	8	0.00149568	10	39	85	54
heart_pos_1751	0.0149892	77	21	0.000954399	0.000784871	96	64
heart_pos_1752	43	5	19	10	52	92	64
heart_pos_1753	46	1	1	22	14	90	85
heart_pos_1754	6	67	1.17459e-26	0.000993446	3.03416e-05	3	65
heart_pos_1755	14	58	10	7	72	22	91
heart_pos_1756	62	71	1	32	96	33	45
heart_pos_1757	3	75	4	0.00155701	18	80	73
heart_pos_1758	57	95	10	33	12	82	83
heart_pos_1759	24	59	68	13	78	82	46
heart_pos_1760	57	47	3	25	20	40	75
heart_pos_1761	53	50	0.00165409	19	1	96	36
heart_pos_1762	67	57	98	56	94	61	95
heart_pos_1763	5	72	2.24336e-05	49	45	1	24
heart_pos_1764	10	0.0470698	3.58e-05	41	0.0062699	50	45
heart_pos_1765	2	26	0.00051289	5	0.00136604	0.000311661	88
heart_pos_1766	59	1	2	45	0.000384499	40	75
heart_pos_1767	6	7	1	4	77	71	80
heart_pos_1768	61	93	0.000685726	59	0.00380543	60	92
heart_pos_1769	5	92	0.000860287	1	22	12	26
heart_pos_1770	4	0.00370081	2	4	42	59	60
heart_pos_1771	81	99	8	49	5	23	41
heart_pos_1772	35	22	2	71	12	98	63
heart_pos_1773	1	0.00143964	0.000981889	3	10	80	58
heart_pos_1775	72	93	0.00102325	75	44	77	46
heart_pos_1776	10	1	2.25176e-07	24	0.000883551	97	20
heart_pos_1777	14	13	7.22885e-08	28	0.000367463	33	49
heart_pos_1778	21	19	0.000297727	14	0.00484305	49	39
heart_pos_1779	0.00298233	48	7.24346e-11	1	3	34	10
heart_pos_1780	31	12	0.00156154	48	86	45	68
heart_pos_1781	3	95	40	2	68	19	93
heart_pos_1782	8	0.00630441	13	6	54	37	35
heart_pos_1783	71	8	0.000918008	44	60	92	5
heart_pos_1784	3	41	51	14	33	87	53
heart_pos_1785	1	0.0108484	0.00233641	1	22	48	63
heart_pos_1786	72	86	2	37	1	6	90
heart_pos_1787	1	55	5	16	6	81	79
heart_pos_1788	80	80	0.000131105	54	0.000614372	16	24
heart_pos_1789	40	79	4	51	88	85	66
heart_pos_1791	7	2	3	5	81	25	54
heart_pos_1792	89	70	41	41	100	88	35
heart_pos_1793	9	73	1	2	28	76	43
heart_pos_1794	12	2	0.000251163	27	0.00298753	60	51
heart_pos_1796	15	1	0.0051304	14	22	34	58
heart_pos_1797	23	81	0.000188417	93	63	25	61
heart_pos_1798	23	8	1	49	1	56	71
heart_pos_1799	14	40	5	18	8	78	75
heart_pos_1800	6	26	1.62242e-07	12	0.0114274	17	85
heart_pos_1801	3	69	8.79721e-05	2	14	89	47
heart_pos_1802	45	58	12	11	1	72	32
heart_pos_1803	9	75	4.83722e-07	0.00644096	1	4	8
heart_pos_1804	39	20	7	90	11	80	53
heart_pos_1806	41	81	5	37	66	34	60
heart_pos_1807	11	98	2	9	75	48	74
heart_pos_1808	48	76	4	60	41	53	44
heart_pos_1810	20	45	0.00213691	10	66	8	97
heart_pos_1811	14	30	4.13864e-07	14	0.00426883	6	46
heart_pos_1812	67	98	2.91591e-05	91	0.00190996	5	40
heart_pos_1813	15	79	0.007327	3	3	19	78
heart_pos_1815	68	95	14	87	62	41	57
heart_pos_1816	29	17	1	27	99	11	68
heart_pos_1817	2	8	0.000162428	0.00405908	79	37	69
heart_pos_1818	82	35	93	82	33	67	89
heart_pos_1819	58	68	8	40	15	8	34
heart_pos_1821	68	5	5.15025e-05	51	0.000263802	64	84
heart_pos_1822	13	10	2	15	44	47	40
heart_pos_1823	62	50	56	49	5	88	97
heart_pos_1824	44	9	6.33461e-19	30	2.92938e-06	5	94
heart_pos_1825	24	13	0.00125676	28	63	32	38
heart_pos_1826	8	32	2.08119e-05	1	26	25	51
heart_pos_1827	7	2	1	8	7	49	58
heart_pos_1828	8	36	6.63018e-06	5	26	25	83
heart_pos_1829	7	23	5.36613e-06	16	0.0106584	20	95
heart_pos_1830	4	14	0.000642353	2	17	97	58
heart_pos_1831	22	31	6.46841e-05	7	21	79	65
heart_pos_1832	43	82	1	32	75	39	92
heart_pos_1833	14	81	5	6	46	96	76
heart_pos_1834	79	54	0.00157739	94	75	8	57
heart_pos_1835	1	31	1	0.000801906	31	75	83
heart_pos_1836	2	59	5.44765e-05	0.00297852	100	54	53
heart_pos_1837	1	76	0.00853042	0.00630404	3	12	84
heart_pos_1838	48	28	70	95	27	65	67
heart_pos_1839	9	7	4	2	32	48	49
heart_pos_1840	99	79	8.2958e-10	60	90	42	25
heart_pos_1841	88	71	1	61	11	78	90
heart_pos_1842	31	50	8.96039e-10	54	5	13	64
heart_pos_1843	27	86	1.22537e-09	8	0.000953988	1	92
heart_pos_1844	2	45	2	1	99	97	54
heart_pos_1845	6	1	1	3	38	96	57
heart_pos_1846	24	41	3	20	76	17	57
heart_pos_1847	96	65	0.0002386	59	9	3	24
heart_pos_1849	19	34	3	14	1	77	57
heart_pos_1850	84	54	6	94	84	60	34
heart_pos_1851	48	78	1	37	6	35	69
heart_pos_1852	42	91	14	38	92	66	58
heart_pos_1853	1	1	5	1	60	56	76
heart_pos_1854	13	26	3.26921e-07	18	16	35	59
heart_pos_1855	69	88	7.41012e-07	57	33	72	62
heart_pos_1856	53	32	0.00049914	72	47	32	81
heart_pos_1857	8	20	0.00124272	18	6	87	91
heart_pos_1860	11	92	0.0133394	2	7	31	80
heart_pos_1862	40	6	1	14	49	15	91
heart_pos_1863	12	60	0.000440912	15	24	44	66
heart_pos_1865	53	62	9	6	100	82	62
heart_pos_1866	3	20	0.000935729	3	66	44	69
heart_pos_1867	14	41	0.00913672	3	2	34	51
heart_pos_1868	76	94	4.22081e-08	86	62	65	75
heart_pos_1869	1	0.0187755	8	1	33	62	81
heart_pos_1870	3	1	0.00385354	7	8	54	54
heart_pos_1871	11	2	0.00391244	6	99	20	49
heart_pos_1872	44	79	13	23	7	91	68
heart_pos_1873	36	55	3.95096e-05	15	0.000111173	2	66
heart_pos_1874	7	91	1.79483e-05	15	0.0259012	20	73
heart_pos_1875	5	2	0.00067212	7	1	67	98
heart_pos_1876	22	39	2	17	60	76	52
heart_pos_1877	64	16	0.00502498	61	67	9	63
heart_pos_1879	5	34	0.00259833	8	7	52	64
heart_pos_1880	45	99	0.000224638	25	58	29	90
heart_pos_1881	19	3	0.00368069	48	91	53	9
heart_pos_1883	19	42	0.000215527	19	25	21	28
heart_pos_1884	26	52	0.000170522	25	58	63	59
heart_pos_1885	68	67	2	89	76	90	57
heart_pos_1886	0.00167881	65	16	1.82993e-06	25	3	49
heart_pos_1887	4	63	0.00174801	3	1	62	62
heart_pos_1888	13	1	0.000404302	5	4	7	36
heart_pos_1889	3	8	28	2	82	51	25
heart_pos_1891	28	55	3	23	7	87	73
heart_pos_1892	42	70	10	30	51	31	73
heart_pos_1893	99	76	5.31394e-05	26	35	65	69
heart_pos_1894	84	20	2	98	1	44	63
heart_pos_1895	78	20	5.87717e-07	85	8.89189e-05	67	96
heart_pos_1896	0.00377213	82	7.67314e-05	0.000874011	2	23	87
heart_pos_1897	85	69	1	49	1	18	98
heart_pos_1898	32	87	0.000839697	15	5	5	63
heart_pos_1899	80	97	8.56973e-05	9	38	4	97
heart_pos_1900	11	3	2	3	56	35	99
heart_pos_1902	2	75	5.52735e-05	23	9.51953e-05	2	53
heart_pos_1904	93	74	0.000197249	46	88	54	47
heart_pos_1905	7	3	0.00127796	35	0.000817703	58	64
heart_pos_1906	1	1	0.000395607	5	2	47	95
heart_pos_1907	3	76	5.73115e-05	14	80	47	98
heart_pos_1908	64	83	21	85	4	7	74
heart_pos_1909	17	43	7.03677e-18	0.00460759	8.90221e-05	52	73
heart_pos_1911	77	99	3	81	98	87	97
heart_pos_1912	62	76	4	83	98	63	98
heart_pos_1913	5	46	1	42	0.00508963	3	75
heart_pos_1914	90	31	0.000324408	89	6	0.00144632	31
heart_pos_1915	39	59	35	84	86	22	87
heart_pos_1916	45	66	4	59	28	39	75
heart_pos_1917	36	21	16	13	43	23	59
heart_pos_1919	90	84	0.000899634	93	1	5	75
heart_pos_1921	24	9	0.000692222	74	4.96991e-05	5	18
heart_pos_1922	42	19	12	40	56	61	61
heart_pos_1923	23	98	1.79435e-06	58	0.00741903	65	61
heart_pos_1924	23	56	1.85985e-07	28	28	26	91
heart_pos_1925	15	8	0.00214833	5	33	28	55
heart_pos_1926	51	10	0.0148194	46	6	17	53
heart_pos_1927	27	43	2	46	48	27	93
heart_pos_1929	1	9	1	3	11	81	78
heart_pos_1930	20	76	18	28	54	44	60
heart_pos_1931	59	66	0.00657257	56	7	36	41
heart_pos_1932	31	44	11	27	94	69	99
heart_pos_1933	57	74	19	9	32	40	74
heart_pos_1934	85	33	0.000115646	71	41	4	62
heart_pos_1936	77	36	2	44	24	57	92
heart_pos_1937	97	66	54	82	79	41	75
heart_pos_1938	4	73	2	4	68	4	98
heart_pos_1939	84	57	0.00123745	60	85	0.00614581	64
heart_pos_1941	32	40	0.00114821	58	1	22	73
heart_pos_1942	30	1	0.000937238	29	0.00702609	27	47
heart_pos_1943	15	15	8.43361e-07	15	0.000364774	33	44
heart_pos_1944	69	97	0.000147085	87	64	40	44
heart_pos_1945	32	66	0.00101984	35	5	17	99
heart_pos_1946	14	10	7.1127e-06	8	45	10	84
heart_pos_1948	8	5	5	13	5	95	89
heart_pos_1949	33	100	8	18	62	44	94
heart_pos_1950	24	66	0.0040083	30	13	15	82
heart_pos_1951	5	8	1	5	5	0.00403669	43
heart_pos_1952	53	73	62	32	67	26	53
heart_pos_1953	36	31	1.38879e-05	24	49	10	48
heart_pos_1955	56	94	2	66	68	14	71
heart_pos_1956	12	31	22	31	82	21	82
heart_pos_1957	64	83	36	60	18	15	27
heart_pos_1958	8	4	1.3885e-05	17	28	28	48
heart_pos_1959	7	1	0.000200107	2	5	98	43
heart_pos_1960	4	1	0.000304192	11	15	51	60
heart_pos_1961	60	38	0.00175293	34	22	83	18
heart_pos_1962	13	21	1	14	34	39	43
heart_pos_1964	2	29	1.76416e-05	0.0115278	89	31	63
heart_pos_1965	73	47	9.18422e-05	77	52	18	28
heart_pos_1966	88	14	71	81	74	40	73
heart_pos_1967	0.000817736	79	1.91065e-05	7.39725e-05	4	40	78
heart_pos_1968	2	33	7.8133e-13	0.00224795	2	26	75
heart_pos_1969	99	91	0.000518384	82	53	13	69
heart_pos_1970	0.00322122	14	1	0.000480561	39	93	32
heart_pos_1971	8	60	1.54503e-05	38	99	0.0150773	100
heart_pos_1972	13	21	1.96966e-06	8	0.00153902	0.00255648	94
heart_pos_1973	10	23	15	17	8	5	48
heart_pos_1976	6	4	0.000762711	5	70	42	61
heart_pos_1977	2	1	0.0149262	3	5	98	94
heart_pos_1978	35	59	3.12619e-05	69	12	1	79
heart_pos_1979	5	5	2.12624e-06	5	1	81	39
heart_pos_1980	9	53	0.00204788	7	49	59	55
heart_pos_1981	27	75	9.59549e-05	9	83	20	77
heart_pos_1982	62	34	2	22	60	86	3
heart_pos_1983	0.0001285	77	9	8.35285e-08	7	50	61
heart_pos_1984	43	31	98	26	21	11	58
heart_pos_1985	49	59	54	1	85	50	64
heart_pos_1986	46	69	3.7585e-21	10	2	9	95
heart_pos_1987	1	2	0.000751794	6	30	50	98
heart_pos_1988	12	62	0.000618178	0.00604328	48	39	56
heart_pos_1989	4	41	2	2	0.0017285	2	46
heart_pos_1990	4	0.00613751	1	7	96	88	57
heart_pos_1991	5	0.00510729	0.000674125	4	16	75	69
heart_pos_1992	77	38	4	86	45	23	60
heart_pos_1993	26	76	1.29234e-08	37	5	81	41
heart_pos_1995	32	3	1	27	33	42	60
heart_pos_1996	19	83	8.90761e-05	18	31	80	50
heart_pos_1997	38	37	1.00489e-06	67	1	79	27
heart_pos_1998	6	12	4.13116e-06	3	14	12	22
heart_pos_1999	7.88506e-06	12	5.73295e-07	3.60837e-05	84	99	64
heart_pos_2000	43	26	8	30	100	2	75
heart_pos_2001	85	32	2.32377e-05	62	6	4	62
heart_pos_2002	0.00056489	77	5	6.01114e-06	1	64	45
heart_pos_2004	42	61	9	64	26	8	99
heart_pos_2005	12	59	2.12754e-05	13	96	41	65
heart_pos_2006	0.00449796	100	0.000296784	1	3	2	63
heart_pos_2007	26	83	0.00133853	97	37	46	23
heart_pos_2009	17	14	2	53	7	92	57
heart_pos_2010	27	40	22	6	4	47	94
heart_pos_2011	1	0.00705865	2	1	14	80	96
heart_pos_2012	4	12	2	3	97	41	30
heart_pos_2013	97	75	1	63	7	1	27
heart_pos_2014	2	0.0106273	1	2	29	100	73
heart_pos_2015	26	1	19	21	43	59	50
heart_pos_2016	61	64	0.000725503	50	2	94	28
heart_pos_2017	10	64	2	0.00597817	8	23	36
heart_pos_2018	14	37	9	21	0.00101025	14	34
heart_pos_2019	0.00679369	8	1.42075e-08	0.00485698	22	37	49
heart_pos_2020	0.000723109	57	0.000736171	0.000372228	14	46	65
heart_pos_2021	8.55851e-05	67	0.00131177	0.00332932	79	1	86
heart_pos_2022	6.80792e-06	69	0.00335147	0.000118045	32	3	95
heart_pos_2023	0.000489292	71	0.00052727	0.00982968	79	1	69
heart_pos_2024	2.88438e-05	66	0.00254332	0.000245658	42	1	70
heart_pos_2025	1.69142e-05	68	0.00609842	0.000242185	38	1	82
heart_pos_2026	2	67	1	8	73	1	71
heart_pos_2027	0.000278206	71	0.00117237	0.00390409	79	1	77
heart_pos_2028	0.000360429	84	0.000365955	1	99	1	78
heart_pos_2030	16	75	7	33	55	1	74
heart_pos_2031	0.000522018	93	2	2	86	2	80
heart_pos_2032	0.000139491	72	0.00049167	0.00456842	69	1	53
heart_pos_2033	0.00357712	65	0.00140297	9	51	0.00624455	85
heart_pos_2034	1.37722e-05	68	0.00336115	0.000301294	20	4	84
heart_pos_2035	2	36	0.00124933	9	79	2	71
heart_pos_2037	3.36676e-06	66	0.00469442	5.08189e-05	17	4	92
heart_pos_2038	0.000586364	63	0.00097738	1	94	2	65
heart_pos_2039	18	69	0.000141923	2	22	49	93
heart_pos_2040	2	76	1	9	60	1	64
heart_pos_2041	3	42	7	15	68	1	45
heart_pos_2042	1.05355e-05	69	0.00426993	0.000180183	14	5	87
heart_pos_2043	2	71	3	14	86	1	65
heart_pos_2044	1.41931e-05	75	0.00127608	5.861e-05	0.00275699	13	43
heart_pos_2045	6.80138e-05	64	0.0240289	0.000236756	34	6	98
heart_pos_2047	1	87	0.00168988	6	44	2	59
heart_pos_2048	0.000200629	80	0.0024916	0.00247084	90	7	63
heart_pos_2049	1	84	5	24	75	13	72
heart_pos_2050	35	53	8	8	96	3	15
heart_pos_2051	0.000385791	57	0.00413714	0.00980904	96	0.00386722	90
heart_pos_2052	0.000870295	21	0.000390403	7.50223e-06	2	47	15
heart_pos_2053	5	79	0.000142172	23	92	0.000145851	81
heart_pos_2054	0.000813998	65	0.0252854	0.0036756	56	3	87
heart_pos_2055	6.5978e-06	85	0.00195086	0.000249353	56	3	76
heart_pos_2057	6	99	0.000284177	3	83	40	71
heart_pos_2058	0.00302429	77	4.23877e-05	7	61	5	40
heart_pos_2060	8	84	8.84021e-05	1	1	8	35
heart_pos_2061	1.31142e-06	42	1	2.0077e-07	84	19	89
heart_pos_2062	31	83	0.00317994	82	13	87	68
heart_pos_2063	83	86	3.26345e-08	32	4	10	10
heart_pos_2064	9.41315e-06	58	0.000905386	2.62693e-07	1	55	100
heart_pos_2067	0.000606211	71	0.000381729	1	27	27	71
heart_pos_2068	33	42	18	52	0.00610956	72	35
heart_pos_2070	4	3	2	1	70	94	81
heart_pos_2071	3	0.0132481	23	1	54	53	95
heart_pos_2072	9	5	1	12	58	75	69
heart_pos_2073	8	31	4	17	2	12	85
heart_pos_2074	4	1	0.0129421	3	32	54	55
heart_pos_2075	57	99	1	28	64	2	21
heart_pos_2076	0.000399133	31	0.000471883	0.00440602	57	78	43
heart_pos_2077	98	99	24	76	6	63	57
heart_pos_2080	1	1	52	1	4	27	58
heart_pos_2081	5	8	0.00169806	13	22	42	79
heart_pos_2082	0.00360962	0.0164471	44	0.00935846	8	12	52
heart_pos_2083	1	3	16	1	10	40	53
heart_pos_2084	0.00350129	28	1	0.0116244	65	67	65
heart_pos_2085	0.00106543	36	4	2	44	5	82
heart_pos_2086	0.000477605	27	25	0.00196503	90	1	68
heart_pos_2087	5.86793e-05	69	5	2.29917e-06	26	90	89
heart_pos_2088	12	18	55	31	49	61	63
heart_pos_2089	1.19746e-05	60	0.00140118	6.99268e-06	4	6	76
heart_pos_2090	1	77	1	9	76	1	71
heart_pos_2091	1.76321e-05	68	0.00522313	0.000418171	20	4	82
heart_pos_2092	2	54	1	14	41	1	68
heart_pos_2093	3.86542e-05	65	0.00181545	0.000916604	30	5	85
heart_pos_2094	6	17	6	25	2	0.0184664	25
heart_pos_2095	2	11	7	0.00301105	62	90	70
heart_pos_2096	0.000250218	65	0.00388153	0.00298438	97	0.00227156	60
heart_pos_2097	57	80	4	75	86	12	84
heart_pos_2098	0.00762933	76	11	3	95	3	95
heart_pos_2099	35	74	50	83	44	94	90
heart_pos_2100	0.00524812	30	3	22	0.00378925	0.00104386	97
heart_pos_2101	0.000534911	78	0.0118582	3	37	1	89
heart_pos_2103	7.35328e-06	77	0.00295713	0.000102411	46	8	81
heart_pos_2104	39	97	1.62808e-05	33	2	90	39
heart_pos_2105	2	45	6.03369e-05	16	58	4	35
heart_pos_2106	2	89	0.000885494	13	11	55	49
heart_pos_2107	2	51	9.60013e-09	7	2	42	57
heart_pos_2108	1	16	15	8	71	94	81
heart_pos_2110	7	79	24	1	53	98	71
heart_pos_2111	2	5	0.00116603	0.00526118	55	40	97
heart_pos_2112	11	9	4	16	2	43	70
heart_pos_2113	61	32	6	37	83	9	59
heart_pos_2114	66	99	3	72	0.00076042	0.00107668	80
heart_pos_2115	5	6	1	2	33	49	62
heart_pos_2116	0.00101941	20	0.00472676	0.000939754	48	61	97
heart_pos_2117	4	63	1	12	10	9	53
heart_pos_2118	58	29	9.80369e-11	97	12	57	38
heart_pos_2119	2	24	0.00505103	1	19	47	39
heart_pos_2120	10	52	2	6	37	21	88
heart_pos_2121	91	32	2.22581e-06	84	21	1.49121e-05	85
heart_pos_2122	26	68	0.0161423	23	12	32	85
heart_pos_2123	24	86	5.65631e-15	20	22	1	33
heart_pos_2124	26	72	0.000323003	74	1	0.00231378	92
heart_pos_2125	0.00106929	45	7.04558e-05	1	85	35	82
heart_pos_2126	14	53	2	28	29	73	33
heart_pos_2128	12	45	0.00114653	5	15	14	99
heart_pos_2129	10	17	2	8	51	79	85
heart_pos_2130	18	18	2.02113e-05	8	90	11	79
heart_pos_2132	5	28	1.49327e-12	46	3	12	9
heart_pos_2133	5	39	0.00150046	36	34	3	38
heart_pos_2135	31	73	3.62597e-08	59	0.00152644	16	27
heart_pos_2136	0.00646915	27	9.57625e-09	6	0.00281617	2	34
heart_pos_2137	9	47	6.85758e-09	5	1	8	39
heart_pos_2138	0.000876696	60	2	0.00135248	26	74	39
heart_pos_2139	31	37	5	1	37	40	32
heart_pos_2140	86	89	0.000244406	87	1	3	23
heart_pos_2141	1	3	3	4	0.000987827	1	50
heart_pos_2142	37	87	3	25	16	3	79
heart_pos_2143	6	22	3.07203e-07	12	6	10	79
heart_pos_2144	19	54	0.012993	10	100	3	49
heart_pos_2145	11	54	2.02008e-07	15	9	22	96
heart_pos_2146	36	58	83	11	69	34	84
heart_pos_2147	7	34	0.000658229	2	28	19	97
heart_pos_2148	11	2	0.00447015	12	99	19	80
heart_pos_2149	14	2	0.00010538	9	93	9	53
heart_pos_2151	1	36	0.0047614	3	59	5	81
heart_pos_2152	10	33	1.25177e-06	34	0.00403576	2	96
heart_pos_2153	1	84	2.14817e-05	1	30	53	94
heart_pos_2154	3	50	1.35259e-05	2	75	21	77
heart_pos_2157	18	47	1	32	65	10	28
heart_pos_2158	41	74	3	10	20	1	86
heart_pos_2159	1	1	1	8	1	2	25
heart_pos_2160	86	47	2	79	75	13	98
heart_pos_2162	79	89	10	76	54	2	83
heart_pos_2163	28	98	0.000232241	19	1	21	59
heart_pos_2164	41	23	53	84	6	17	43
heart_pos_2165	45	62	18	31	5	7	72
heart_pos_2167	53	12	6.85305e-05	42	18	51	74
heart_pos_2168	19	7	0.00230711	16	20	68	38
heart_pos_2170	2	2	7	8	1	93	91
heart_pos_2171	14	40	1	10	82	63	73
heart_pos_2172	1	61	1	3	77	67	81
heart_pos_2173	7	91	30	22	39	36	45
heart_pos_2174	6	18	2.08065e-06	8	30	17	39
heart_pos_2175	13	49	4	93	13	14	97
heart_pos_2177	22	25	14	31	0.00273849	3	95
heart_pos_2178	81	20	51	55	29	48	91
heart_pos_2179	13	19	14	10	10	41	81
heart_pos_2181	81	52	2	50	8	12	61
heart_pos_2182	34	57	2.7811e-05	88	4	79	99
heart_pos_2183	6	3	1.93745e-05	12	12	30	60
heart_pos_2184	63	2	1	56	1	92	22
heart_pos_2186	12	44	11	7	34	83	93
heart_pos_2187	17	21	3	12	36	43	59
heart_pos_2188	73	32	2.2158e-06	83	49	5	68
heart_pos_2189	22	21	0.00155848	6	17	85	22
heart_pos_2190	11	79	3	12	76	63	100
heart_pos_2191	88	80	3	94	23	2	55
heart_pos_2192	23	52	1	23	93	96	34
heart_pos_2193	53	37	14	38	5	12	18
heart_pos_2194	95	75	22	98	4	23	78
heart_pos_2195	1	1	0.000708573	0.00400792	86	39	94
heart_pos_2196	81	44	11	68	98	6	81
heart_pos_2197	68	1	43	22	42	0.0171313	88
heart_pos_2198	10	10	3.63145e-05	93	0.000481349	66	72
heart_pos_2199	14	53	0.00069747	100	1	0.00017407	43
heart_pos_2201	7	2	1	4	31	66	85
heart_pos_2202	12	31	0.000160507	1	13	7	94
heart_pos_2203	2	10	1	1	30	77	82
heart_pos_2204	43	19	2.25579e-12	75	5	12	30
heart_pos_2206	71	4	1	88	46	15	11
heart_pos_2207	66	96	0.00419879	68	37	36	31
heart_pos_2208	32	15	13	41	21	99	76
heart_pos_2209	16	23	6.0582e-05	20	0.000112792	19	97
heart_pos_2210	43	21	3.00596e-06	50	94	42	31
heart_pos_2211	0.0136772	24	1	2	2	93	77
heart_pos_2212	33	88	6	43	100	56	99
heart_pos_2213	96	39	0.0087424	98	65	5	95
heart_pos_2214	74	71	27	52	25	29	79
heart_pos_2215	100	29	0.00463921	20	1	6	48
heart_pos_2216	27	33	0.00109403	13	0.00685055	50	47
heart_pos_2217	6	68	3	5	5	51	37
heart_pos_2218	0.00391564	3	1	0.00271548	10	58	38
heart_pos_2219	14	88	37	46	65	39	54
heart_pos_2220	36	73	10	30	43	95	51
heart_pos_2222	66	58	1.66699e-07	61	4	21	57
heart_pos_2223	36	34	7.40679e-05	19	21	2	93
heart_pos_2224	28	3	0.00145536	24	88	7	54
heart_pos_2225	17	1	2.32173e-05	5	91	6	40
heart_pos_2226	4	89	3.8402e-06	3	16	91	61
heart_pos_2227	6	3	0.000246379	12	5	86	41
heart_pos_2229	22	55	9.60479e-05	11	49	73	87
heart_pos_2230	18	2	3	19	42	14	23
heart_pos_2231	39	2	4.08625e-05	30	5	62	51
heart_pos_2232	5	3	0.000708691	16	2	54	91
heart_pos_2233	33	7	5.99035e-05	28	31	64	89
heart_pos_2234	3	24	0.000503437	6	40	10	26
heart_pos_2235	32	71	2.03444e-06	1	0.00106001	8	44
heart_pos_2236	65	66	14	79	65	8	23
heart_pos_2237	15	42	1.80028e-05	18	1	58	45
heart_pos_2238	16	55	0.000148734	31	0.00173952	19	94
heart_pos_2239	31	94	6	18	79	3	48
heart_pos_2240	22	69	3	6	95	6	71
heart_pos_2241	5	34	0.000136929	0.0168853	34	47	3
heart_pos_2243	46	94	5	86	49	33	33
heart_pos_2244	18	9	1.74254e-05	1	17	5	92
heart_pos_2245	5	2	19	14	1	65	70
heart_pos_2246	9	35	2	2	35	82	50
heart_pos_2247	18	13	1.72698e-05	6	52	10	53
heart_pos_2248	27	10	0.00151731	4	19	25	51
heart_pos_2250	76	47	1	45	19	17	67
heart_pos_2252	58	69	0.000297876	57	2	30	76
heart_pos_2253	8	1	15	6	25	50	49
heart_pos_2254	14	78	1.46246e-05	7	48	86	47
heart_pos_2255	26	36	1	27	52	60	72
heart_pos_2256	21	40	0.00096453	23	5	49	67
heart_pos_2257	85	1	3	94	64	93	93
heart_pos_2258	28	18	1.38312e-06	43	7.92685e-05	17	95
heart_pos_2259	21	54	3	14	63	66	64
heart_pos_2260	33	35	1.93243e-05	41	6.24086e-05	98	64
heart_pos_2261	34	46	6.59818e-06	12	0.00796828	43	71
heart_pos_2262	1	4	0.00748651	0.000720271	5	31	69
heart_pos_2263	0.0116106	37	0.00117551	0.000754047	4	24	81
heart_pos_2264	21	23	12	21	78	30	98
heart_pos_2265	12	39	0.00159929	5	9	15	80
heart_pos_2269	50	38	9	16	84	85	7
heart_pos_2272	54	5	0.000664348	49	4	18	73
heart_pos_2273	41	39	1.1328e-07	18	1	69	75
heart_pos_2274	7	78	9	18	98	54	100
heart_pos_2275	8	7	0.000136854	2	40	12	64
heart_pos_2276	14	98	0.00268445	19	6	77	73
heart_pos_2277	0.0018544	6	0.00207522	0.00632428	23	44	9
heart_pos_2278	13	52	1.86278e-25	4	2.7301e-05	5	51
heart_pos_2279	1	1	1	5	63	47	97
heart_pos_2281	1	0.00632258	12	5	50	81	73
heart_pos_2282	11	9	0.00214884	8	55	19	77
heart_pos_2283	88	80	0.00153159	57	4.40945e-06	48	15
[truncated: 18,670 more rows]

## Sheet: cortex
	BMR	body temp.	diet	body mass	hibernation	age	sex
cortex_pos_1	93	30	88	96	65	32	95
cortex_pos_2	3	21	1	7	59	47	2
cortex_pos_3	3	63	0.00482324	2	43	64	1
cortex_pos_4	5	7	0.000498116	9	79	51	1
cortex_pos_5	14	89	55	0.00827699	38	45	80
cortex_pos_6	77	61	2	66	0.00941405	1.2744e-06	16
cortex_pos_7	56	95	43	81	95	94	49
cortex_pos_8	8	33	0.00329614	44	13	4	2
cortex_pos_9	9	81	0.0256784	6	67	3	80
cortex_pos_10	34	48	51	63	96	81	32
cortex_pos_11	0.00243466	22	0.0111143	0.00210305	4	6	88
cortex_pos_12	0.000857561	7	7.63396e-07	0.000141527	0.000213879	75	33
cortex_pos_13	49	0.00369791	32	37	92	50	39
cortex_pos_14	14	62	22	9	1	48	64
cortex_pos_15	2.25938e-05	13	1.60759e-06	1.18294e-05	0.000770396	32	51
cortex_pos_16	93	53	45	13	29	44	23
cortex_pos_17	0.00428321	15	1.47837e-06	0.00320395	7	15	27
cortex_pos_18	87	90	47	67	56	95	11
cortex_pos_19	58	83	98	100	95	1	52
cortex_pos_20	1	80	0.0201611	8	29	37	1
cortex_pos_21	36	81	74	8	32	21	20
cortex_pos_22	86	76	71	68	65	87	77
cortex_pos_23	0.00414219	54	1	1	84	9	8
cortex_pos_24	0.0179423	13	0.00551342	0.0104141	35	0.00207177	8
cortex_pos_25	0.00114587	55	0.00123879	0.000392313	1.02e-05	54	65
cortex_pos_26	7	65	11	4	0.0105776	18	9
cortex_pos_27	25	100	1.98928e-05	4	0.00048615	28	50
cortex_pos_28	43	83	2	45	16	83	11
cortex_pos_29	0.00147668	14	10	9.98924e-05	2	28	88
cortex_pos_30	45	81	33	44	100	49	4
cortex_pos_31	100	100	20	90	84	74	2
cortex_pos_32	91	81	61	59	100	71	23
cortex_pos_33	12	17	9.25361e-05	10	19	9	6
cortex_pos_34	1	87	42	3	35	24	56
cortex_pos_35	1	23	59	2	93	13	18
cortex_pos_36	0.000834595	6	10	0.00508088	96	7	32
cortex_pos_37	44	57	63	64	30	43	94
cortex_pos_38	31	53	5	33	12	5	44
cortex_pos_39	3.36944e-06	11	0.00929698	0.000241216	66	5	13
cortex_pos_40	2	6	0.000807654	10	7	0.013983	13
cortex_pos_41	5	58	2	26	23	1	15
cortex_pos_42	6	65	34	35	79	91	51
cortex_pos_43	45	35	7	17	10	69	5
cortex_pos_44	45	44	23	37	4	86	3
cortex_pos_45	16	4	0.00317101	40	51	0.00400735	46
cortex_pos_46	0.00094908	77	2.98788e-05	0.00118677	19	22	27
cortex_pos_47	1	89	37	1	63	92	95
cortex_pos_48	0.00427734	25	22	0.00114676	28	89	35
cortex_pos_49	34	37	0.00111181	23	4	5	29
cortex_pos_50	76	87	40	75	38	35	5
cortex_pos_51	33	22	91	19	98	64	6
cortex_pos_52	54	82	68	14	25	98	22
cortex_pos_53	30	73	85	12	42	64	35
cortex_pos_54	0.000165736	73	5	1	12	72	47
cortex_pos_55	12	81	2	17	64	84	5
cortex_pos_56	0.0021977	81	27	7	87	42	33
cortex_pos_57	10	20	0.0113021	5	48	15	1
cortex_pos_58	91	21	7	80	42	38	88
cortex_pos_59	7	36	58	1	52	32	28
cortex_pos_60	0.00125783	44	1	0.00045127	17	6	88
cortex_pos_61	26	90	1.38299e-05	59	77	31	17
cortex_pos_62	67	66	94	19	38	7	7
cortex_pos_63	1.04996e-06	5.77198e-05	8.08678e-05	1.39302e-08	51	74	1
cortex_pos_64	21	35	0.00507551	17	26	1	94
cortex_pos_65	1	40	23	0.00218343	8	65	37
cortex_pos_66	2	87	0.00126386	19	25	71	63
cortex_pos_67	11	24	17	0.00622432	25	78	0.00536334
cortex_pos_68	0.0023081	36	0.00145218	0.00209437	20	93	1
cortex_pos_69	5	52	27	4	32	60	3
cortex_pos_70	8	94	5	3	22	34	63
cortex_pos_71	30	2	10	57	73	1	73
cortex_pos_72	2	96	15	1	63	96	90
cortex_pos_73	25	30	0.000178271	46	100	1	29
cortex_pos_74	3	51	5	15	92	3	3
cortex_pos_75	8	68	83	2	14	95	32
cortex_pos_76	0.000997931	58	36	2	39	24	23
cortex_pos_77	9.26617e-05	71	8	0.000563174	72	61	11
cortex_pos_78	3	94	8.13722e-06	24	42	5	10
cortex_pos_79	1	36	18	0.000256651	3	74	15
cortex_pos_80	34	50	86	36	31	45	26
cortex_pos_82	18	76	5	16	8	75	12
cortex_pos_83	45	76	0.00301282	31	0.0105766	1	21
cortex_pos_85	5	36	89	25	83	68	40
cortex_pos_86	0.00211586	8	0.001138	0.0106465	39	1	4
cortex_pos_87	2.95485e-08	41	4.56599e-07	7.85004e-07	0.000835949	23	5
cortex_pos_88	78	75	53	13	1	75	64
cortex_pos_89	34	91	4	21	34	29	8
cortex_pos_90	40	50	0.00482881	15	0.000785042	27	86
cortex_pos_91	94	91	32	58	51	50	74
cortex_pos_92	26	0.0157264	26	41	22	83	6
cortex_pos_93	68	74	17	36	5	12	8
cortex_pos_94	3	6	0.00866414	1	10	8	4
cortex_pos_95	12	94	11	0.0250544	95	39	30
cortex_pos_96	0.00040334	92	6.16044e-06	0.000570607	3	7	79
cortex_pos_97	0.00630253	71	0.00552869	0.00705442	10	67	38
cortex_pos_98	0.00102468	24	28	0.00115632	70	90	79
cortex_pos_99	26	78	3	23	58	74	12
cortex_pos_100	14	99	53	23	87	26	63
cortex_pos_101	43	14	3.34289e-06	34	0.00183893	54	47
cortex_pos_102	3	28	0.00111294	1	75	45	59
cortex_pos_103	28	42	12	24	16	64	6
cortex_pos_104	1	53	0.000137751	4	30	25	17
cortex_pos_105	5	100	0.000430357	23	27	6	33
cortex_pos_106	2	98	17	0.00196726	49	9	98
cortex_pos_107	0.000465417	3	0.00034305	0.013977	91	93	9
cortex_pos_108	3	86	1.35719e-06	14	28	3	40
cortex_pos_109	0.00101807	82	0.000244376	0.00243316	10	37	42
cortex_pos_110	0.00249342	5	0.00211561	0.0111812	25	2	63
cortex_pos_111	0.000390073	4	0.000143011	0.00100128	18	0.00296581	30
cortex_pos_112	0.00456201	9	0.00779668	0.0103443	35	3	37
cortex_pos_113	2	77	18	1	94	7	78
cortex_pos_114	4	41	5.29858e-11	1	4.20387e-05	5	20
cortex_pos_115	3	9	0.0210382	2	1	12	0.00180132
cortex_pos_116	56	98	13	8	96	63	36
cortex_pos_117	55	85	64	58	49	70	50
cortex_pos_118	55	52	22	34	65	90	15
cortex_pos_119	43	53	27	86	43	48	10
cortex_pos_120	2	98	14	0.0086547	19	89	100
cortex_pos_121	0.000838096	67	8	3.25289e-05	2	16	0.00970563
cortex_pos_122	74	26	56	70	91	6	17
cortex_pos_123	35	78	8	37	8	89	84
cortex_pos_124	7	23	24	16	83	26	26
cortex_pos_125	1.33801e-05	2	3.41241e-05	1.59016e-06	51	98	9
cortex_pos_126	27	6	3	6	52	39	57
cortex_pos_127	7	93	82	7	82	5	92
cortex_pos_128	37	96	97	78	62	1	44
cortex_pos_129	43	60	89	63	17	36	99
cortex_pos_130	1	36	76	0.0050341	95	94	63
cortex_pos_131	0.0115492	100	90	11	50	70	16
cortex_pos_133	3	87	4	17	66	0.00159435	100
cortex_pos_134	1	93	3	0.00310344	14	60	11
cortex_pos_135	0.000169157	27	20	3.76958e-06	21	45	0.000623209
cortex_pos_137	0.000147351	29	2	2.48189e-06	3	29	0.0170768
cortex_pos_138	0.00013822	32	10	0.00175	60	97	78
cortex_pos_140	13	54	1.21189e-05	49	5	39	19
cortex_pos_141	89	24	1	72	35	2	2
cortex_pos_142	58	35	12	11	50	20	4
cortex_pos_143	20	27	4.38191e-06	81	43	1	5
cortex_pos_144	0.00268599	34	11	0.00750263	14	90	58
cortex_pos_145	27	19	0.00196316	7	4	15	10
cortex_pos_146	0.000559733	76	34	2	26	92	27
cortex_pos_147	7.38415e-05	33	47	0.00128636	35	79	96
cortex_pos_148	4.30403e-06	24	5	4.01767e-08	43	11	52
cortex_pos_150	0.000138199	51	16	9.38491e-05	26	92	31
cortex_pos_152	0.00607277	96	4	0.00304132	12	64	100
cortex_pos_154	1	60	11	1	9	51	100
cortex_pos_155	6.58447e-05	48	11	3.1198e-07	5	63	0.00037751
cortex_pos_156	94	82	11	86	52	56	27
cortex_pos_157	93	24	1	60	29	65	2
cortex_pos_158	0.000633792	62	17	2.95633e-05	7	50	0.000889915
cortex_pos_159	0.000694364	64	33	4.30341e-05	13	98	0.00534751
cortex_pos_160	0.000578025	59	38	3.24264e-05	12	93	0.00152306
cortex_pos_161	0.00493853	52	45	0.000215322	22	83	2
cortex_pos_162	6	51	84	17	50	0.00363306	36
cortex_pos_163	32	88	78	61	39	32	78
cortex_pos_164	2.27922e-05	80	19	0.000214605	36	27	63
cortex_pos_165	0.000276759	74	0.00435939	0.00887949	1	15	38
cortex_pos_166	59	13	8.09446e-05	33	1	7	71
cortex_pos_167	51	35	9	8	10	20	0.00991453
cortex_pos_168	0.00200329	93	1	0.00167881	5	55	5
cortex_pos_170	5	0.00111804	7	10	28	3	53
cortex_pos_172	93	45	2	74	46	7	2
cortex_pos_173	22	37	0.00408999	3	41	27	1
cortex_pos_174	95	17	5	38	63	34	99
cortex_pos_175	8.15251e-06	37	0.0108454	1.44964e-07	15	72	0.00108964
cortex_pos_176	21	80	78	5	48	93	41
cortex_pos_177	86	31	31	83	72	95	14
cortex_pos_178	2.46857e-05	75	24	4.64989e-05	14	38	75
cortex_pos_181	29	84	10	5	90	26	21
cortex_pos_183	26	4	1	43	6	6	46
cortex_pos_184	0.00146084	44	1	0.000231961	11	6	84
cortex_pos_185	7.99122e-05	70	52	0.000389174	11	42	47
cortex_pos_186	69	31	5	50	54	71	5
cortex_pos_187	29	77	65	12	29	93	50
cortex_pos_188	14	7	5.01075e-26	3	1.63294e-06	10	40
cortex_pos_189	38	79	76	12	12	28	12
cortex_pos_190	2	52	14	48	11	22	85
cortex_pos_191	0.00496747	32	12	11	1	51	15
cortex_pos_192	9.90262e-05	35	87	0.00205362	31	100	50
cortex_pos_195	1.79627e-09	70	2	4.3427e-07	5	46	68
cortex_pos_196	100	97	95	100	76	72	83
cortex_pos_198	3	61	12	32	62	21	4
cortex_pos_199	0.00418192	43	9	7	8	64	26
cortex_pos_200	0.00479865	4	4.51429e-06	4	1	98	74
cortex_pos_201	1.49117e-08	65	4	5.91855e-07	7	54	73
cortex_pos_202	20	53	20	86	65	6	39
cortex_pos_203	1	76	15	66	52	21	78
cortex_pos_204	0.00285403	62	8.70239e-05	0.00285763	3	28	80
cortex_pos_205	8	88	31	16	30	20	51
cortex_pos_206	59	20	4	41	46	68	6
cortex_pos_207	0.00340719	1	0.00552421	1	0.00163744	13	61
cortex_pos_208	9	90	49	57	38	24	5
cortex_pos_210	23	41	71	13	92	20	0.000578594
cortex_pos_211	15	6	74	32	40	97	40
cortex_pos_212	4	94	0.000673068	0.00216701	10	65	13
cortex_pos_213	9.388e-06	74	0.020751	1.22312e-07	0.000685238	99	2
cortex_pos_214	0.00119189	31	38	5.19065e-05	72	43	1
cortex_pos_215	62	49	1	84	14	86	57
cortex_pos_216	85	74	0.000106148	75	23	79	54
cortex_pos_217	37	15	0.00446657	29	67	24	96
cortex_pos_218	81	42	26	89	64	31	3
cortex_pos_219	0.00642026	20	1	8	5	12	75
cortex_pos_220	0.0108759	23	10	3	5	98	14
cortex_pos_221	6.84592e-06	72	4	0.000195477	9	69	42
cortex_pos_222	4.86261e-08	96	0.000416478	5.00683e-07	5	81	82
cortex_pos_223	1	31	21	2	26	31	47
cortex_pos_224	94	73	99	44	52	5	6
cortex_pos_225	60	94	98	11	58	12	7
cortex_pos_226	19	42	77	59	22	3	8
cortex_pos_227	1	67	1	9	36	31	85
cortex_pos_228	39	73	99	90	32	36	83
cortex_pos_229	0.000160895	89	10	0.00303452	26	53	42
cortex_pos_230	0.000123439	37	10	0.00217202	30	11	55
cortex_pos_231	11	79	37	50	82	94	12
cortex_pos_232	0.000822524	46	0.0196171	0.00379381	18	92	17
cortex_pos_233	0.000166415	69	5	0.00110861	12	88	82
cortex_pos_234	32	98	6	5	79	50	21
cortex_pos_235	3	15	2	0.00496727	2	35	45
cortex_pos_236	28	36	43	15	88	85	22
cortex_pos_239	1	1	7	1	6	98	86
cortex_pos_240	4	19	3.46986e-06	1	8.48225e-05	89	53
cortex_pos_241	0.0058861	0.000850562	4.421e-07	0.00153095	60	50	13
cortex_pos_242	1	95	1	1	6	57	52
cortex_pos_243	48	10	2	65	14	1	38
cortex_pos_244	16	63	18	23	26	51	96
cortex_pos_245	79	90	21	70	91	62	5
cortex_pos_246	0.000429345	85	9.18479e-11	0.00075776	1	10	71
cortex_pos_247	50	95	1	38	34	61	32
cortex_pos_248	15	34	9	14	84	61	43
cortex_pos_249	32	45	81	68	47	53	67
cortex_pos_250	1	53	89	8	28	62	51
cortex_pos_252	1	68	1	1	22	5	10
cortex_pos_253	3.14406e-05	17	7.48846e-05	6.85498e-06	14	34	2
[truncated: 17,302 more rows]

## Sheet: cerebellum
	BMR	body temp.	diet	body mass	hibernation	age	sex
[truncated: 13,089 more rows]
