# Supplementary material for: Lipidome determinants of maximal lifespan in mammals
Source: Sci Rep. 2017 Jan 31;7:5. doi: 10.1038/s41598-017-00037-7 (PMC5428381; doi:10.1038/s41598-017-00037-7)
Supplement: Supplementary file 4 — Supplementary Information [file 41598_2017_37_MOESM4_ESM.xls]

## Sheet: Sheet1
	sample weight	species	sample ID	tissue	year	day	sex	source	population	postmortem interval	RNA quality
human_1	16.5	human	447	PFC	0	2	M	maryland	Caucasian	3	8
human_2	15.5	human	779	PFC	0	5	M	maryland	African American	5	8.8
human_3	16.2	human	398	PFC	0	16	F	maryland	African American	3	8.8
human_4	15.7	human	1157	PFC	0	20	F	maryland	Caucasian	14	7.1
human_5	15	human	759	PFC	0	35	M	maryland	Caucasian	7	7.9
human_6	15.8	human	1055	PFC	0	96	M	maryland	Caucasian	12	7.7
human_7	15.5	human	5183	PFC	0	107	M	maryland2011	Caucasian	NA	7.7
human_8	14.2	human	1303	PFC	0	212	M	Aut1(UM-BTB)		8	8
human_9	15	human	1453	PFC	1	78	M	maryland	African American	19	6.7
human_10	14.6	human	814	PFC	1	123	M	Aut1(UM-BTB)	Caucasian	19	7.6
human_11	15	human	1275	PFC	2	57	F	maryland.2009	African American	21	N/A(ok)/5.5
human_12	14.3	human	1791	PFC	2	286	F	Aut1(UM-BTB)	African American	12	8.2
human_13	15	human	6736	PFC	4	0	F	Aut2		NA	6.8
human_14	16.3	human	1185	PFC	4	258	M	Aut1(UM-BTB)	Caucasian	17	8.6
human_15	14.2	human	4907	PFC	4	274	F	maryland.2009	African American	15	8.1
human_16	14.2	human	4898	PFC	7	272	M	maryland	caucasian	12	6.4
human_17	14.3	human	1860	PFC	8	2	M	Aut1(UM-BTB)	caucasian	5	8
human_18	15	human	1706	PFC	8	214	F	maryland.2009	African American	20	7.1
human_19	14.9	human	5161	PFC	10	262	F	maryland.2009	African American	22	7.4
human_20	14.6	human	M3228	PFC	11	294	F	maryland2011	caucasian	NA	8.3
human_21	14.6	human	1908	PFC	13	360	M	Aut1(UM-BTB)	Caucasian	13	8.2
human_22	16	human	M3830	PFC	14	250	M	maryland2011	african american	NA	6.1
human_23	15.5	human	5242	PFC	15	119	M	maryland2011	caucasian	NA	8.4
human_24	14.7	human	7387	PFC	17	0	M	Aut2		NA	8.1
human_25	15.6	human	5251	PFC	19	0	M	Aut2		NA	6.6
human_26	15.4	human	4548	PFC	20	63	F	maryland.2009	African American	5	8.7
human_27	15.6	human	1846	PFC	20	221	F	maryland.2009	Caucasian	9	7.1
human_28	15.2	human	1442	PFC	22	322	M	maryland.2009	Caucasian	7	7.5
human_29	15.2	human	7738	PFC	24	0	M	Aut2		NA	7.2
human_30	15.7	human	602	PFC	27	42	M	maryland	caucasian	15	8.8
human_31	14.5	human	B-24	PFC	28	0	F	Aut1(MPRC)		24	1.5 (ok)
human_32	15.5	human	1502	PFC	29	363	M	maryland	caucasian	19	7.4
human_33	15.7	human	7369	PFC	36	0	M	Aut2		NA	5.7
human_34	15	human	7344	PFC	36	0	F	Aut2		NA	6.6
human_35	14.8	human	7561	PFC	39	0	M	Aut2		NA	7
human_36	16.7	human	1134	PFC	41	241	M	maryland	caucasian	15	8.9
human_37	14.1	human	6259	PFC	50	0	M	Aut2		NA	8
human_38	15.2	human	1578	PFC	53	112	M	maryland	caucasian	NA	8.3
human_39	16	human	6860	PFC	56	0	M	Aut2		6	8
human_40	14.8	human	4263	PFC	61	187	M	maryland	caucasian	NA	8.8
1097	9.6	human	2008296	heart	0.00273973	0	F	NA	NA	NA	NA
1141	11.8	human	2012H	heart	0.00273973	0	M	NA	NA	NA	NA
1140	10.5	human	2012180	heart	0.128767	0	M	NA	NA	NA	NA
1147	10.6	human	2012099	heart	0.333333	0	M	NA	NA	NA	NA
1144	9.7	human	2012075	heart	0.5	0	F	NA	NA	NA	NA
1157	11.7	human	2012086	heart	0.666667	0	F	NA	NA	NA	NA
1132	10	human	2011181	heart	0.833333	0	F	NA	NA	NA	NA
1117	11	human	2010027	heart	1	0	F	NA	NA	NA	NA
1099	11.8	human	200978	heart	3.5	0	M	NA	NA	NA	NA
1094	10.5	human	2008C	heart	4	0	F	NA	NA	NA	NA
1151	11.5	human	2012055	heart	4	0	F	NA	NA	NA	NA
1109	10.5	human	2009314	heart	8	0	F	NA	NA	NA	NA
1100	11.1	human	200997	heart	13	0	M	NA	NA	NA	NA
1124	12.5	human	2010359	heart	16	0	M	NA	NA	NA	NA
1128	10.8	human	2010342	heart	16	0	M	NA	NA	NA	NA
1110	9.3	human	2009325	heart	17	0	M	NA	NA	NA	NA
1115	13.3	human	2010077	heart	18	0	F	NA	NA	NA	NA
1135	10.8	human	2011060	heart	18	0	F	NA	NA	NA	NA
1129	11.8	human	2010C	heart	20	0	M	NA	NA	NA	NA
1153	9.3	human	2012116	heart	20	0	F	NA	NA	NA	NA
1142	11.3	human	2012Z	heart	21	0	F	NA	NA	NA	NA
1125	11.4	human	2010154	heart	23	0	M	NA	NA	NA	NA
1137	9.6	human	2011036	heart	23	0	F	NA	NA	NA	NA
1150	11	human	2012028	heart	24	0	M	NA	NA	NA	NA
1145	9.1	human	2012073	heart	26	0	M	NA	NA	NA	NA
1123	10	human	2010366	heart	27	0	M	NA	NA	NA	NA
1127	9.9	human	2010367	heart	28	0	M	NA	NA	NA	NA
1095	9.8	human	2008274	heart	29	0	F	NA	NA	NA	NA
1155	13.6	human	2012120	heart	29	0	M	NA	NA	NA	NA
1111	9.7	human	2010028	heart	32	0	F	NA	NA	NA	NA
1112	12.2	human	2010102	heart	32	0	F	NA	NA	NA	NA
1133	9.4	human	2011125	heart	33	0	F	NA	NA	NA	NA
1119	10.3	human	2010302	heart	34	0	F	NA	NA	NA	NA
1102	11.2	human	2009156	heart	37	0	M	NA	NA	NA	NA
1138	9.9	human	2011017	heart	37	0	M	NA	NA	NA	NA
1103	12.1	human	2009338	heart	38	0	M	NA	NA	NA	NA
1118	12	human	2010191	heart	39	0	F	NA	NA	NA	NA
1116	10.4	human	2010056	heart	40	0	F	NA	NA	NA	NA
1107	11.8	human	2010001	heart	41	0	M	NA	NA	NA	NA
1143	11.8	human	2012I	heart	41	0	M	NA	NA	NA	NA
1131	13	human	2011131	heart	42	0	M	NA	NA	NA	NA
1120	12.5	human	2010118	heart	43	0	M	NA	NA	NA	NA
1156	9.1	human	2012051	heart	44	0	M	NA	NA	NA	NA
1149	13.5	human	2012161	heart	45	0	M	NA	NA	NA	NA
1136	12	human	2011126	heart	47	0	F	NA	NA	NA	NA
1152	16.6	human	2012083	heart	48	0	M	NA	NA	NA	NA
1121	11.7	human	2010159	heart	49	0	M	NA	NA	NA	NA
1146	13.8	human	2012108	heart	50	0	M	NA	NA	NA	NA
1158	10	human	2012074	heart	51	0	M	NA	NA	NA	NA
1101	13.2	human	2009149	heart	52	0	F	NA	NA	NA	NA
1106	13.6	human	2010016	heart	52	0	F	NA	NA	NA	NA
1108	12.3	human	2009294	heart	54	0	F	NA	NA	NA	NA
1148	14.5	human	2012181	heart	55	0	M	NA	NA	NA	NA
1122	10.1	human	2010328	heart	56	0	F	NA	NA	NA	NA
1139	10.5	human	2011072	heart	58	0	M	NA	NA	NA	NA
1096	12.2	human	2008281	heart	59	0	F	NA	NA	NA	NA
1113	9.4	human	2010022	heart	60	0	F	NA	NA	NA	NA
1126	12.3	human	2010166	heart	60	0	F	NA	NA	NA	NA
1098	10.7	human	2008306	heart	62	0	F	NA	NA	NA	NA
1154	9.6	human	2012113	heart	62	0	M	NA	NA	NA	NA
1130	9.6	human	2011122	heart	63	0	M	NA	NA	NA	NA
1104	12.2	human	2009329	heart	65	0	M	NA	NA	NA	NA
1134	9.4	human	2011043	heart	65	0	M	NA	NA	NA	NA
1114	12.8	human	2010052	heart	70	0	M	NA	NA	NA	NA
