# Supplementary material for: Lipidome determinants of maximal lifespan in mammals
Source: Sci Rep. 2017 Jan 31;7:5. doi: 10.1038/s41598-017-00037-7 (PMC5428381; doi:10.1038/s41598-017-00037-7)
Supplement: Supplementary file 5 — Supplementary Information [file 41598_2017_37_MOESM5_ESM.xls]

## Sheet: cortex
	human_1	human_2	human_3	human_4	human_5	human_6	human_7	human_8	human_9	human_10	human_11	human_12	human_13	human_14	human_15	human_16	human_17	human_18	human_19	human_20	human_21	human_22	human_23	human_24	human_25	human_26	human_27	human_28	human_29	human_30	human_31	human_32	human_33	human_34	human_35	human_36	human_37	human_38	human_39	human_40	intercept	coef1	coef2	coef3	peak match
lip_pos_1	0.351087	0.430283	0.338948	0.323781	0.376417	0.411517	0.333235	0.329707	0.435793	0.422419	0.410701	0.370664	0.439955	0.416967	0.418937	0.405107	0.333964	0.435455	0.420032	0.340306	0.424762	0.435345	0.421894	0.356395	0.445883	0.344854	0.445918	0.367334	0.466189	0.411546	0.432185	0.357361	0.34901	0.455757	0.450753	0.423736	0.444302	0.438133	0.431337	0.360474	0.370382	0.0208952	0	0
lip_pos_2	0.394166	0.401312	0.369378	0.323334	0.428235	0.397842	0.38016	0.363781	0.398632	0.398675	0.394955	0.377582	0.41202	0.400492	0.408488	0.392928	0.387787	0.416527	0.378891	0.369934	0.393565	0.418665	0.404027	0.408886	0.427922	0.383704	0.43009	0.385554	0.441015	0.393271	0.41719	0.404392	0.39813	0.426585	0.42828	0.398239	0.424961	0.419869	0.411742	0.38923	0.387742	0.00977167	0	0
lip_pos_3	0.602931	0.622427	0.599702	0.597088	0.656612	0.603094	0.585251	0.58446	0.610546	0.619305	0.606576	0.606307	0.62356	0.614854	0.604334	0.602474	0.58176	0.640599	0.600692	0.596547	0.601523	0.646395	0.618939	0.617194	0.656875	0.596351	0.658209	0.610482	0.672847	0.61053	0.638993	0.622975	0.612912	0.646077	0.672379	0.606661	0.655058	0.641331	0.632804	0.639382	0.605616	0	0.004894	0
lip_pos_4	0.578566	0.576871	0.585552	0.591661	0.632969	0.556711	0.563029	0.566612	0.563239	0.57411	0.561412	0.56889	0.574057	0.570671	0.552916	0.560083	0.558391	0.595123	0.561974	0.576594	0.555323	0.602441	0.573639	0.594926	0.608457	0.576887	0.610202	0.571533	0.620373	0.567021	0.593083	0.598757	0.59204	0.596334	0.624758	0.558352	0.609554	0.595666	0.587439	0.619028	0.56779	0	0.00538359	0
lip_pos_5	0.58727	0.619047	0.590213	0.597174	0.640419	0.598824	0.569124	0.572623	0.606353	0.618813	0.60288	0.598608	0.618099	0.611145	0.596927	0.598385	0.565936	0.637301	0.60484	0.585287	0.59811	0.642746	0.61459	0.600375	0.653513	0.582485	0.655033	0.602916	0.667012	0.606363	0.63586	0.605454	0.599687	0.641431	0.668251	0.601621	0.65077	0.638512	0.628966	0.623707	0.598458	0	0.00491127	0
lip_pos_6	0.551259	0.542309	0.54686	0.547267	0.59963	0.525413	0.53385	0.532888	0.533826	0.540976	0.527749	0.541661	0.544913	0.534753	0.527164	0.525224	0.531954	0.559992	0.521581	0.543839	0.526217	0.564611	0.539272	0.564818	0.571439	0.543608	0.574515	0.541509	0.587131	0.530914	0.557559	0.568031	0.559746	0.564982	0.586984	0.529678	0.571835	0.560011	0.551455	0.579868	0.535524	0	0.00492973	0
lip_pos_7	0.348464	0.425541	0.343744	0.353267	0.375422	0.401623	0.327357	0.328945	0.427122	0.417694	0.407106	0.354802	0.430211	0.415738	0.406498	0.401862	0.319903	0.425074	0.427154	0.336354	0.416838	0.428378	0.415932	0.331164	0.440774	0.344682	0.435527	0.35334	0.454251	0.413607	0.428969	0.355618	0.353936	0.446999	0.444586	0.415508	0.435898	0.431367	0.423125	0.362457	0.368973	0.0183513	0	0
lip_pos_8	0.25395	0.223383	0.246211	0.173905	0.295068	0.215011	0.2564	0.227246	0.256303	0.206755	0.234917	0.23039	0.236043	0.266487	0.198629	0.252361	0.251792	0.252937	0.249655	0.242097	0.227785	0.245823	0.244362	0.257314	0.245797	0.264708	0.255005	0.2388	0.26196	0.252333	0.238079	0.264113	0.260634	0.271657	0.267151	0.231528	0.235333	0.262187	0.240903	0.300419	0.234416	0.0081524	0	0
lip_pos_9	0.360917	0.404967	0.340547	0.311124	0.384724	0.397276	0.359359	0.34137	0.418691	0.406814	0.394087	0.338612	0.412265	0.399488	0.400006	0.382733	0.357755	0.415146	0.401196	0.347024	0.410085	0.406095	0.401777	0.370151	0.425634	0.347418	0.420349	0.339881	0.44582	0.39407	0.410324	0.391151	0.372373	0.437236	0.43541	0.411728	0.420108	0.412211	0.41422	0.40807	0.368312	0.017125	0	0
lip_pos_10	0.602581	0.633278	0.615272	0.622692	0.659576	0.608446	0.583697	0.592445	0.611823	0.628084	0.611729	0.613514	0.623451	0.624067	0.599094	0.611141	0.577561	0.653962	0.623974	0.603897	0.602644	0.657904	0.626391	0.618075	0.665917	0.602533	0.671654	0.617492	0.673197	0.619447	0.652168	0.620081	0.618688	0.646787	0.682727	0.606551	0.66582	0.652995	0.641707	0.645948	0.61293	0	0.00516976	0
lip_pos_11	0.526472	0.571949	0.52694	0.527639	0.574201	0.552075	0.507839	0.511432	0.558221	0.570506	0.555184	0.550421	0.570289	0.562893	0.552392	0.550768	0.50698	0.588241	0.557395	0.523002	0.550677	0.590913	0.566448	0.538896	0.601928	0.520225	0.605448	0.55392	0.615061	0.55833	0.587578	0.539506	0.537256	0.591299	0.615494	0.554535	0.598885	0.58854	0.579259	0.552545	0.535329	0.0171343	0	0
lip_pos_12	0.573296	0.556142	0.574376	0.57683	0.625518	0.536903	0.556053	0.557917	0.542948	0.552147	0.539967	0.554093	0.554648	0.549121	0.535072	0.539727	0.553359	0.574127	0.537719	0.567702	0.535194	0.580594	0.551907	0.588599	0.586632	0.568297	0.588764	0.554993	0.598019	0.545862	0.571665	0.591518	0.584821	0.574952	0.602541	0.53927	0.587897	0.574314	0.566686	0.607196	0.555153	0	0	0.00189352
lip_pos_13	0.597357	0.601267	0.57118	0.511739	0.64408	0.584896	0.580544	0.565583	0.594593	0.593714	0.586279	0.581659	0.609302	0.592663	0.596204	0.582068	0.579719	0.619098	0.5559	0.580837	0.586556	0.622889	0.597953	0.608928	0.633986	0.58339	0.636742	0.593325	0.655109	0.589184	0.616792	0.620423	0.598923	0.630117	0.649978	0.592246	0.632203	0.619736	0.610933	0.631339	0.588454	0	0.00567059	0
lip_pos_14	0.377938	0.434177	0.389228	0.390682	0.413399	0.41089	0.364526	0.369474	0.423761	0.426246	0.412616	0.387892	0.42725	0.423684	0.407806	0.413934	0.362251	0.442242	0.427799	0.378654	0.416502	0.443384	0.42467	0.386607	0.45183	0.375137	0.457287	0.392947	0.45839	0.41965	0.441337	0.389854	0.386053	0.444151	0.460591	0.413814	0.45316	0.440757	0.435561	0.408024	0.393079	0.015078	0	0
lip_pos_15	0.342985	0.385627	0.339811	0.352037	0.380517	0.37821	0.33499	0.337679	0.380892	0.381168	0.378655	0.3692	0.387105	0.37451	0.375285	0.371006	0.331528	0.395588	0.374549	0.340173	0.37924	0.39659	0.377527	0.349204	0.402959	0.345356	0.410202	0.365182	0.419213	0.379286	0.394022	0.353578	0.356254	0.397585	0.413789	0.374854	0.404509	0.40091	0.382318	0.352675	0.357467	0.0117	0	0
lip_pos_16	0.594912	0.618847	0.593177	0.594486	0.648322	0.598924	0.575272	0.576824	0.607674	0.618163	0.601403	0.604481	0.619746	0.610161	0.59914	0.598449	0.573027	0.637917	0.600102	0.589736	0.598956	0.642692	0.614141	0.607947	0.652599	0.587291	0.656042	0.607478	0.668137	0.605777	0.636539	0.612163	0.605258	0.642438	0.668835	0.602343	0.650798	0.638738	0.628389	0.625542	0.600916	0	0.00470928	0
lip_pos_17	0.522068	0.563925	0.51908	0.516681	0.569574	0.545742	0.503875	0.505203	0.554984	0.564089	0.547625	0.550989	0.566335	0.554957	0.548648	0.544151	0.503546	0.580045	0.544825	0.517106	0.546699	0.58305	0.559262	0.533597	0.593472	0.515025	0.59745	0.552228	0.610399	0.550144	0.579461	0.53542	0.530943	0.58663	0.607166	0.550303	0.590421	0.581153	0.571956	0.544572	0.52983	0.01573	0	0
lip_pos_18	0.311152	0.352584	0.32078	0.329263	0.347263	0.345252	0.303674	0.310182	0.368487	0.361194	0.348767	0.297501	0.366326	0.34356	0.346414	0.345283	0.296843	0.362055	0.34182	0.318236	0.361357	0.368533	0.353884	0.322952	0.37304	0.314421	0.372825	0.330548	0.39144	0.347221	0.362651	0.320746	0.322494	0.377482	0.383627	0.358254	0.365399	0.36599	0.359842	0.337338	0.327431	0.0124241	0	0
lip_pos_19	0.345865	0.401082	0.356137	0.357981	0.380445	0.382421	0.337857	0.339657	0.385923	0.404224	0.383361	0.36003	0.394728	0.397917	0.378024	0.383179	0.333295	0.409724	0.397623	0.344517	0.380442	0.414326	0.392912	0.356589	0.418327	0.347993	0.419875	0.360468	0.42382	0.386476	0.411965	0.361001	0.357031	0.409907	0.426117	0.38405	0.425685	0.409315	0.403422	0.37419	0.362535	0.0146492	0	0
lip_pos_20	0.37614	0.375073	0.34925	0.267211	0.405338	0.365079	0.359263	0.344778	0.36488	0.365441	0.36405	0.352455	0.377664	0.369082	0.377278	0.362876	0.364292	0.384078	0.34906	0.35061	0.358327	0.386332	0.373226	0.386748	0.394772	0.354316	0.395345	0.358124	0.406608	0.366332	0.385004	0.377255	0.374333	0.389946	0.405076	0.366482	0.392165	0.386004	0.380708	0.361138	0.366415	0	0.00259753	0
lip_pos_21	0.353949	0.419902	0.373403	0.375802	0.376611	0.400553	0.328547	0.346583	0.409028	0.415003	0.403514	0.377794	0.41609	0.410023	0.393765	0.400218	0.304153	0.432491	0.422219	0.36151	0.405632	0.433703	0.41156	0.355698	0.444767	0.350192	0.440359	0.373121	0.445343	0.405047	0.431361	0.365145	0.368221	0.432006	0.449418	0.403714	0.438189	0.42812	0.42443	0.391578	0.375544	0.0173648	0	0
lip_pos_22	0.343845	0.34359	0.350329	0.34605	0.37724	0.333681	0.338417	0.338052	0.338195	0.342183	0.335408	0.340343	0.343835	0.343449	0.330879	0.335675	0.332467	0.354783	0.334914	0.346018	0.331641	0.360454	0.347165	0.352955	0.366654	0.344296	0.36323	0.339647	0.369982	0.341178	0.355285	0.361499	0.353075	0.356854	0.368065	0.332567	0.365491	0.355062	0.352553	0.368425	0.339155	0	0.00325035	0
lip_pos_23	0.605249	0.591977	0.568982	0.494082	0.650527	0.577986	0.584596	0.563959	0.583869	0.581352	0.578427	0.565149	0.600474	0.585491	0.592073	0.575194	0.587871	0.611349	0.54091	0.577208	0.576467	0.615864	0.590181	0.617241	0.626086	0.584422	0.628492	0.581526	0.644932	0.581716	0.60823	0.624066	0.603569	0.62066	0.642181	0.58381	0.62506	0.610818	0.604156	0.621786	0.58442	0	0.00511672	0
lip_pos_24	0.38841	0.423236	0.384849	0.391804	0.420281	0.410586	0.366928	0.373478	0.420326	0.428995	0.412062	0.402761	0.425602	0.414046	0.410989	0.407171	0.368166	0.435659	0.41454	0.381087	0.408242	0.441729	0.421253	0.3925	0.443957	0.380158	0.443566	0.407981	0.460635	0.411756	0.436333	0.390141	0.393328	0.438692	0.452179	0.414979	0.437902	0.437283	0.429646	0.399814	0.395853	0.0112974	0	0
lip_pos_25	0.356028	0.406096	0.364958	0.365704	0.387133	0.384189	0.345718	0.348325	0.387677	0.391532	0.387973	0.369446	0.398239	0.39006	0.376831	0.386111	0.34093	0.415839	0.401421	0.354566	0.38043	0.419009	0.396842	0.357625	0.411393	0.354133	0.428984	0.371785	0.42648	0.393925	0.41542	0.365378	0.36356	0.416695	0.427384	0.386171	0.415923	0.413915	0.408362	0.381016	0.367857	0.0136405	0	0
lip_pos_26	0.490495	0.520467	0.493839	0.489601	0.536184	0.501497	0.473927	0.477167	0.508725	0.517556	0.503714	0.508938	0.51827	0.512816	0.501245	0.501883	0.471647	0.536579	0.505579	0.487584	0.501275	0.538929	0.515167	0.503088	0.548495	0.485926	0.552065	0.509142	0.558844	0.508818	0.535279	0.503514	0.500905	0.5369	0.561306	0.504579	0.546577	0.537063	0.527791	0.515462	0.494852	0.0125401	0	0
lip_pos_27	0.368168	0.375279	0.359469	0.32332	0.391623	0.362584	0.364364	0.359218	0.367684	0.364373	0.366303	0.367389	0.377484	0.372962	0.363926	0.35948	0.356033	0.387146	0.314351	0.368974	0.367262	0.391135	0.371538	0.369946	0.394964	0.364517	0.392497	0.375655	0.405237	0.369175	0.383212	0.394206	0.368409	0.39039	0.404895	0.363784	0.393123	0.384339	0.382173	0.423754	0.367038	0	0.0034489	0
lip_pos_28	0.536056	0.524316	0.533541	0.528932	0.584689	0.516327	0.519158	0.519816	0.524044	0.528909	0.519057	0.539002	0.536165	0.523304	0.516239	0.513847	0.515431	0.54193	0.511981	0.530053	0.51619	0.550008	0.528883	0.54901	0.559279	0.530579	0.556854	0.537771	0.578305	0.519992	0.540131	0.553612	0.543897	0.555591	0.573124	0.521223	0.557912	0.542484	0.538953	0.564886	0.522892	0	0.00455711	0
lip_pos_29	0.57848	0.556335	0.553863	0.493418	0.624595	0.541474	0.564192	0.548693	0.549494	0.547424	0.542906	0.544789	0.564223	0.549849	0.552247	0.54108	0.562302	0.57346	0.509305	0.561483	0.542537	0.579373	0.554208	0.59152	0.587137	0.566063	0.587852	0.555445	0.606506	0.546919	0.570319	0.603426	0.580347	0.5831	0.603527	0.547981	0.588213	0.573717	0.568475	0.614172	0.551589	0	0.00576105	0
lip_pos_30	0.469982	0.50555	0.471417	0.467341	0.513495	0.486259	0.45218	0.457648	0.494755	0.503407	0.487506	0.499293	0.502699	0.4978	0.486724	0.485714	0.452466	0.520111	0.487866	0.466034	0.488323	0.522654	0.500203	0.481675	0.530868	0.465873	0.536299	0.495612	0.541617	0.492327	0.520173	0.482314	0.481319	0.521472	0.544226	0.489536	0.528509	0.51963	0.510277	0.49281	0.475853	0.0143571	0	0
lip_pos_31	0.572157	0.561103	0.567763	0.562745	0.622985	0.545253	0.556866	0.554454	0.55217	0.558519	0.548285	0.556747	0.564378	0.556276	0.546402	0.545994	0.554516	0.579184	0.538091	0.564578	0.544277	0.585986	0.559459	0.587662	0.593345	0.566167	0.593896	0.56087	0.608896	0.552668	0.576755	0.594307	0.581292	0.585009	0.609052	0.548732	0.5936	0.578774	0.573297	0.609924	0.554579	0	0.0055052	0
lip_pos_32	0.338216	0.377788	0.343061	0.350755	0.362719	0.369268	0.32576	0.333221	0.379602	0.390824	0.374972	0.357468	0.381219	0.378925	0.362278	0.368926	0.329578	0.395213	0.374389	0.340074	0.376686	0.395872	0.38139	0.343877	0.404192	0.345317	0.404593	0.36943	0.415434	0.372624	0.392597	0.348796	0.354593	0.396423	0.409365	0.376163	0.403176	0.392748	0.386674	0.368288	0.35087	0.0146701	0	0
lip_pos_33	0.356339	0.394613	0.356786	0.369265	0.384219	0.383097	0.343824	0.345813	0.392725	0.400577	0.384426	0.378372	0.399855	0.392538	0.379539	0.382707	0.348686	0.407639	0.387865	0.358679	0.386447	0.412993	0.396817	0.360034	0.420143	0.354734	0.415646	0.385527	0.424458	0.389419	0.40665	0.36793	0.361691	0.41139	0.425079	0.386304	0.417696	0.412116	0.399579	0.372174	0.367982	0.0128736	0	0
lip_pos_34	0.456834	0.551554	0.455121	0.451508	0.497349	0.530367	0.436988	0.438946	0.537352	0.548974	0.531872	0.513653	0.547696	0.53979	0.530795	0.528669	0.437536	0.567786	0.53809	0.452904	0.528578	0.567844	0.543158	0.463642	0.579135	0.448122	0.586272	0.519717	0.590797	0.534209	0.569327	0.463321	0.464806	0.567351	0.591308	0.532384	0.574258	0.568824	0.555239	0.470701	0.485598	0.0243223	0	0
lip_pos_35	0.451424	0.472378	0.452728	0.455685	0.492963	0.455353	0.438727	0.440349	0.460714	0.471203	0.457629	0.458015	0.471565	0.465203	0.455669	0.455249	0.433565	0.486904	0.459068	0.449732	0.454884	0.489581	0.465925	0.462657	0.497414	0.449279	0.497554	0.461992	0.508243	0.462856	0.483133	0.465997	0.462206	0.488752	0.509614	0.458887	0.496401	0.484499	0.47882	0.481215	0.457301	0	0.00372332	0
lip_pos_36	0.36782	0.365166	0.341868	0.266246	0.399083	0.359182	0.351106	0.338	0.36073	0.361145	0.354162	0.346714	0.370811	0.360381	0.369729	0.356233	0.357348	0.377651	0.342464	0.344443	0.357091	0.379735	0.362482	0.378362	0.393312	0.34818	0.388456	0.351392	0.398389	0.358871	0.375254	0.374462	0.366083	0.383021	0.394028	0.362156	0.392228	0.376775	0.370931	0.353953	0.359527	0	0.00262585	0
lip_pos_37	0.382744	0.423732	0.386107	0.392663	0.4202	0.409841	0.372316	0.373875	0.421188	0.425087	0.417482	0.410586	0.426689	0.420068	0.409264	0.408981	0.366856	0.432342	0.413898	0.386008	0.413155	0.439411	0.421617	0.388013	0.449595	0.381079	0.449689	0.414461	0.456223	0.412626	0.436442	0.394202	0.389074	0.445103	0.458459	0.416516	0.447347	0.437788	0.428442	0.411317	0.394967	0.0138663	0	0
lip_pos_39	0.466088	0.480733	0.469298	0.484975	0.50812	0.460707	0.471879	0.458306	0.462296	0.477612	0.462464	0.473096	0.485477	0.473596	0.468322	0.465863	0.45963	0.496612	0.430833	0.467222	0.457299	0.500431	0.476835	0.481403	0.508677	0.467115	0.510853	0.473921	0.523653	0.469998	0.496949	0.504822	0.477701	0.503682	0.521229	0.468683	0.508584	0.495479	0.490053	0.517496	0.470606	0	0.00493968	0
lip_pos_40	0.253597	0.542795	0.344894	0.231023	0.282442	0.489298	0.267933	0.306042	0.356826	0.274651	0.161401	0.459545	0.352787	0.276912	0.133436	0.223525	0.317041	0.302215	0.124035	0.200858	0.274555	0.290035	0.382861	0.25711	0.328088	0.334775	0.336556	0.253956	0.319813	0.285476	0.367667	0.215496	0.197447	0.330963	0.218116	0.13629	0.387795	0.185311	0.238823	0.270099	0.2758	0	0	0
lip_pos_41	0.385622	0.422994	0.345815	0.298305	0.132128	0.345755	0.286934	0.297629	0.342097	0.324314	0.360372	0.321261	0.335587	0.339386	0.35924	0.31927	0.370744	0.353741	0.298942	0.309969	0.310862	0.351785	0.361457	0.1963	0.373398	0.296442	0.338157	0.261386	0.229036	0.357915	0.274504	0.293131	0.265875	0.3298	0.237246	0.396096	0.326759	0.332647	0.330341	0.276372	0.354672	-0.0202693	0	0
lip_pos_42	0.267362	0.269003	0.15322	0.167631	0.0201922	0.281933	0.208167	0.221312	0.222421	0.184731	0.192737	0.0651906	0.223683	0.215937	0.156575	0.208209	0.145937	0.242159	0.0625816	0.24858	0.0767141	0.207253	0.136161	0.0512266	0.319794	0.100269	0.178914	0.0774715	0.068588	0.286948	0.194837	0.0614811	0.184605	0.198599	0.149013	0.187663	0.27007	0.152563	0.254184	0.0601691	0.178305	0	0	0
lip_pos_43	0.534886	0.49337	0.475816	0.450501	0.427673	0.475534	0.47461	0.478514	0.459442	0.481892	0.470442	0.460102	0.467242	0.49469	0.492298	0.484749	0.474163	0.492072	0.470202	0.465219	0.450052	0.488291	0.472049	0.428328	0.553692	0.434248	0.457766	0.433728	0.461242	0.464189	0.481256	0.466161	0.486323	0.463951	0.469653	0.458209	0.514462	0.423419	0.496839	0.44288	0.467936	0	0	0
lip_pos_44	0.241663	0.30768	0.221415	0.221078	0.163261	0.318074	0.237904	0.259318	0.317466	0.334917	0.334692	0.260326	0.322761	0.357419	0.343774	0.346456	0.287361	0.338521	0.33767	0.263795	0.341251	0.364266	0.327584	0.257642	0.322773	0.260151	0.301138	0.221527	0.276497	0.363923	0.3295	0.24274	0.254317	0.294584	0.334065	0.349707	0.317108	0.321595	0.363777	0.18785	0.216701	0.222587	-0.16295	0.0366521
lip_pos_45	0.232736	0.179639	0.239589	0.258149	0.0793893	0.302102	0.257973	0.299182	0.312106	0.352209	0.287699	0.321367	0.323311	0.339959	0.347909	0.294146	0.32877	0.322287	0.319455	0.266196	0.347446	0.352081	0.237865	0.248464	0.155489	0.306287	0.269973	0.199106	0.302828	0.337016	0.281221	0.257911	0.29293	0.292953	0.18373	0.359668	0.315728	0.256892	0.345399	0.169491	0.190375	0.276255	-0.189278	0.0361976
lip_pos_47	0.333877	0.349409	0.372795	0.389105	0.213124	0.428492	0.395766	0.4187	0.439039	0.470101	0.393275	0.440603	0.447063	0.449565	0.453376	0.400527	0.440126	0.442328	0.423936	0.386708	0.449742	0.472383	0.341099	0.385342	0.3543	0.423495	0.430032	0.336936	0.453587	0.443366	0.427768	0.399728	0.434498	0.444202	0.350288	0.458904	0.472285	0.391936	0.452466	0.402638	0.328006	0.243128	-0.175917	0.0374561
lip_pos_52	0.431154	0.461311	0.443699	0.451885	0.441985	0.483899	0.44415	0.452244	0.487565	0.504295	0.46802	0.478892	0.495103	0.489793	0.48809	0.471085	0.46082	0.494862	0.476192	0.441183	0.489136	0.516327	0.446918	0.457964	0.465481	0.462212	0.513565	0.43701	0.530933	0.488345	0.501641	0.46509	0.477479	0.509488	0.488095	0.493672	0.520949	0.490084	0.502995	0.47067	0.453318	0.0159994	0	0
lip_pos_53	0.392644	0.34128	0.340306	0.337469	0.393398	0.36476	0.301302	0.323079	0.401535	0.370971	0.319437	0.325222	0.375897	0.364864	0.350648	0.331361	0.319713	0.337531	0.35603	0.33327	0.360386	0.369158	0.419852	0.283086	0.332933	0.286156	0.313379	0.303237	0.348167	0.35466	0.339675	0.265095	0.324093	0.371331	0.289602	0.367755	0.376576	0.262455	0.374744	0.289473	0.342301	0	0	0
lip_pos_61	3.8573e-05	2.69531e-05	0.000459054	0	0.00117321	0.181051	0.00200037	0.000991832	0.00281135	3.87623e-05	0.0013556	0.321599	0.0219615	0.000999567	0.0181099	0.000154676	2.66121e-05	0.0154379	0	0.0160786	0.000781172	5.35559e-05	0.54315	0.00331893	0.000538262	0.00347267	0.000533241	0.00227229	0.0506651	0.517717	0.00235361	0.0264766	0.00293729	0.0174304	0.0278514	0.00215248	0.000391023	0.000885234	0.0160949	0.0188664	0.0118862	0	0	0
lip_pos_68	0	0.210456	0	0	0	0.397163	0	0.187099	0.297665	0.232878	0.21583	0.40022	0.311691	0.169682	0.241314	0.32992	0.211562	0	0.167763	0.140446	0.172517	0.430189	0.610553	0	0.190514	0	0	0.225721	0	0.579976	0.40354	0	0.165534	0.302326	0.359756	0.165423	0.326614	0.561885	0.387406	0	0.189608	0	0	0
lip_pos_69	0.211239	0.220033	0	0.145211	0	0.396827	0	0.152669	0.304709	0.29092	0.150232	0.404185	0.313838	0.245261	0.248396	0.314444	0.23206	0.15646	0.243421	0.134653	0.16856	0.419522	0.616324	0	0.255387	0	0	0.216679	0.234053	0.584902	0.385992	0	0	0.320371	0.367567	0.236825	0.314225	0.530602	0.361459	0	0.209889	0	0	0
lip_pos_70	0.312366	0.27022	0.245369	0.239201	0.278344	0.383118	0.244712	0.242937	0.32027	0.302722	0.261601	0.390638	0.32706	0.284235	0.29094	0.35069	0.235392	0.23685	0.271682	0.256106	0.271405	0.408246	0.609338	0.251855	0.303237	0.247666	0.263182	0.281384	0.340499	0.578076	0.365943	0.257025	0.243515	0.321083	0.36457	0.275995	0.326624	0.495252	0.347814	0.254562	0.293758	0	0	0
lip_pos_71	0	0.18024	0	0	0	0.393857	0	0.185242	0.281202	0.215776	0.229896	0.380858	0.27574	0.246558	0.20476	0.331543	0.198991	0	0	0	0	0.424857	0.59295	0	0.171321	0.174342	0	0.164541	0.188471	0.563547	0.418836	0	0.174157	0.298265	0.347616	0.164868	0.295387	0.585307	0.412054	0	0.171875	0	0	0
lip_pos_74	0.367176	0.290364	0.272806	0.278599	0.340134	0.273993	0.339371	0.328273	0.360757	0.306018	0.297861	0.285473	0.368983	0.321698	0.248469	0.286176	0.296761	0.262868	0.306668	0.344489	0.296755	0.328542	0.328116	0.291218	0.350549	0.237061	0.232311	0.273354	0.259525	0.265724	0.309966	0.252064	0.360858	0.349658	0.303485	0.244849	0.341573	0.190945	0.347235	0.252704	0.302628	0	0	0
lip_pos_75	0.268951	0.180942	0.131718	0	0	0.344199	0.0879471	0	0.267709	0.239017	0	0.362344	0.321127	0.218719	0.287989	0.359812	0	0.197947	0	0.139002	0.236723	0.361149	0.585212	0.102737	0.251669	0	0	0.207862	0.342311	0.555586	0.340209	0	0	0.302323	0.312491	0.220879	0.312325	0.450989	0.308841	0	0.188367	0	0	0
lip_pos_76	0.203549	0.189335	0.187492	0	0	0.30318	0	0.119377	0.246962	0.168435	0	0.363742	0.328202	0.229092	0.284034	0.362043	0.201764	0.198199	0.208696	0.121891	0.20431	0.302767	0.534383	0.153506	0.297227	0.100309	0	0.20912	0.312773	0.507553	0.330717	0	0.219528	0.313193	0.283789	0.188888	0.373758	0.377132	0.338804	0	0.203206	0	0	0
lip_pos_77	0	0.265074	0.081715	0.132032	0	0.254524	0.0823025	0.0812152	0.238314	0.242896	0.219194	0.146422	0.230338	0.237155	0.183196	0.252814	0	0.253921	0.211737	0.0738179	0.241544	0.233748	0.222418	0	0.256813	0.0788395	0.271573	0.161987	0.249142	0.204025	0.280102	0.0867518	0	0.24742	0.25539	0.224242	0.265138	0.248488	0.299337	0.0799268	0.177339	0	0	0
lip_pos_79	0.35605	0.380887	0.365035	0.380339	0.338189	0.429243	0.390313	0.398493	0.431789	0.45955	0.411709	0.432775	0.44421	0.442944	0.452838	0.417839	0.420314	0.442516	0.432545	0.384347	0.447312	0.470319	0.388772	0.40296	0.405926	0.415235	0.450252	0.375634	0.471736	0.440975	0.436936	0.410242	0.428276	0.439983	0.428949	0.454925	0.466905	0.429577	0.450646	0.396347	0.370277	0.0683019	-0.0179666	0
lip_pos_80	0.359134	0.329932	0.378387	0.36643	0.294838	0.364065	0.349412	0.347296	0.358012	0.379956	0.338299	0.353908	0.359306	0.371645	0.371976	0.348672	0.330685	0.359815	0.321485	0.330059	0.347415	0.37326	0.267458	0.324308	0.337391	0.296328	0.353372	0.325302	0.321191	0.374711	0.328419	0.322552	0.341812	0.35687	0.339408	0.330732	0.321723	0.33682	0.345797	0.293514	0.354389	0	-0.0043947	0
lip_pos_81	0.197897	0.266999	0.251353	0.157836	0.108277	0.279627	0.136188	0.193215	0.277843	0.252785	0.209977	0.332628	0.304491	0.289896	0.295521	0.310998	0.219802	0.272412	0.228024	0.218117	0.264087	0.355968	0.439893	0.218197	0.292306	0.095969	0.213321	0.271187	0.297384	0.423999	0.331492	0.171276	0.23211	0.296755	0.175064	0.20984	0.370693	0.173494	0.336137	0.162695	0.247997	0	0	0
lip_pos_82	0.231349	0	0	0	0	0.275763	0	0.152552	0.137197	0.202962	0	0.280812	0.273275	0.251236	0.26233	0.318109	0.234046	0.231096	0.151984	0.178348	0.133897	0.352433	0.544879	0.203773	0.160755	0.135775	0.165023	0.0639229	0.256612	0.516987	0.271772	0	0.166737	0.161465	0.289581	0.208068	0.300363	0.39698	0.283038	0	0.100637	0.0542768	0	0
lip_pos_83	0	0	0	0	0	0.324513	0	0.222756	0.15161	0.249799	0	0.331128	0.207595	0.221072	0.225689	0.305841	0.217009	0	0	0.167502	0.193896	0.400006	0.574838	0	0.240564	0	0	0.204131	0	0.544444	0.301291	0	0	0	0.326684	0	0.275991	0.474563	0.307697	0	0.140772	0	0	0
lip_pos_85	0.239747	0	0	0	0	0.312574	0	0.212049	0.171668	0.238284	0.153131	0.312079	0.245587	0.256176	0.20834	0.30157	0.238048	0.163275	0.154606	0.158283	0	0.386965	0.569376	0	0	0.149109	0	0	0.180707	0.538684	0.282867	0	0.155135	0.16747	0.300613	0.19738	0.284607	0.437058	0.294967	0	0.163218	0	0	0
lip_pos_87	0.296381	0.347251	0.294038	0.306025	0.305057	0.342341	0.285125	0.296457	0.350303	0.357003	0.328754	0.358237	0.350709	0.339057	0.337463	0.332411	0.296548	0.362164	0.332915	0.299981	0.34922	0.362762	0.366844	0.301519	0.362342	0.302135	0.368913	0.352816	0.377473	0.351702	0.372899	0.312888	0.301026	0.368437	0.363291	0.338489	0.3695	0.350551	0.370571	0.319783	0.31367	0.0163667	0	0
lip_pos_92	0.446494	0.480707	0.415804	0.42025	0.469329	0.427885	0.393632	0.377643	0.424545	0.422247	0.433613	0.407022	0.435578	0.439435	0.415047	0.445226	0.385779	0.464241	0.432116	0.402485	0.40691	0.468279	0.454152	0.447	0.474063	0.401137	0.499169	0.413428	0.480968	0.442467	0.478117	0.441466	0.424125	0.467012	0.515459	0.41717	0.483465	0.485999	0.461569	0.448908	0.424925	0	0.00579146	0
lip_pos_96	0.45797	0.503283	0.437073	0.455103	0.492873	0.446485	0.410639	0.398283	0.444216	0.437772	0.460208	0.431164	0.449911	0.460711	0.422309	0.468917	0.399656	0.488044	0.458392	0.427313	0.420788	0.493878	0.473517	0.463903	0.492527	0.423313	0.526162	0.441198	0.502801	0.466476	0.502742	0.463137	0.440727	0.484158	0.543316	0.431502	0.507364	0.513671	0.485142	0.479044	0.448548	0	0	0.00246379
lip_pos_101	0.413839	0.495697	0.410761	0.42424	0.47518	0.440181	0.377303	0.362867	0.424778	0.425913	0.452418	0.408555	0.432334	0.458411	0.409551	0.465658	0.355855	0.480594	0.447727	0.392497	0.403665	0.49151	0.470896	0.443966	0.483873	0.399741	0.522738	0.410103	0.496744	0.460749	0.497713	0.432329	0.404001	0.474405	0.541766	0.420969	0.496668	0.510825	0.477158	0.443137	0.428254	0	0.00698683	0
lip_pos_106	0.132309	0	0	0	0	0.192962	0	0.132521	0.139906	0.186536	0	0.259305	0.271934	0.255162	0.258116	0.311023	0.205139	0.196895	0.198808	0	0	0.311611	0.481123	0.198541	0.24325	0	0	0	0.210067	0.457441	0.256826	0	0.194893	0.201498	0.216653	0.187694	0.326697	0.311183	0.293448	0	0.0742302	0.0536268	0	0
lip_pos_107	0	0	0.11698	0	0	0.228007	0	0.125887	0.183238	0.231125	0.142986	0.233756	0.255279	0.265584	0.273754	0.256179	0.180324	0.256668	0.233498	0.171149	0.219457	0.340174	0.383098	0	0.285864	0.164955	0.185523	0	0.236871	0.372219	0.288025	0	0.147276	0.186315	0.249863	0.226797	0.318824	0.183212	0.306118	0	-0.0160639	0.293222	-0.0867779	0
lip_pos_108	0.415058	0.403679	0.415042	0.414866	0.458617	0.392667	0.407533	0.401933	0.408682	0.406834	0.396334	0.417957	0.41584	0.398445	0.396358	0.389962	0.400432	0.410966	0.393992	0.411321	0.403713	0.414796	0.410771	0.426233	0.427856	0.412888	0.425007	0.418095	0.446448	0.405141	0.407258	0.433594	0.421744	0.43558	0.439807	0.403065	0.42097	0.412511	0.411731	0.442507	0.406088	0	0	0.00123117
lip_pos_111	0.377196	0.363107	0.329943	0.366803	0.267613	0.341055	0.356684	0.348983	0.308558	0.35977	0.350145	0.337785	0.357957	0.384353	0.36341	0.375951	0.346273	0.414564	0.328259	0.3662	0.325281	0.413934	0.371048	0.368983	0.433462	0.358606	0.411381	0.344925	0.369279	0.380017	0.37836	0.392501	0.381321	0.335798	0.433215	0.354557	0.398636	0.402571	0.393721	0.37901	0.352185	0	0.005383	0
lip_pos_112	0.438185	0.432682	0.401723	0.406606	0.37624	0.402389	0.39152	0.405408	0.38859	0.418836	0.40833	0.409263	0.41324	0.447707	0.413859	0.437193	0.409354	0.464889	0.436809	0.422477	0.391524	0.492223	0.448801	0.457178	0.472129	0.428964	0.484528	0.396585	0.448765	0.442616	0.451609	0.450442	0.449215	0.421899	0.510902	0.417489	0.486896	0.476423	0.460909	0.422303	0.400273	0.0221382	0	0
lip_pos_115	0	0.263663	0.0839021	0.134373	0.205693	0.235998	0.0849605	0.0994272	0.221774	0.207879	0.245149	0.164992	0.218853	0.212782	0.188673	0.229336	0.128875	0.255414	0.243555	0.103166	0.220077	0.294792	0.225471	0.207398	0.244741	0.184226	0.267161	0.161369	0.25945	0.188862	0.263122	0.179999	0.0754907	0.24369	0.27371	0.221136	0.229261	0.243289	0.252113	0.122076	0.202203	0	0	0
lip_pos_116	0	0.379458	0	0	0	0.33671	0.195703	0	0.315154	0.322453	0.348718	0	0.355348	0.401905	0.33639	0.385642	0.219179	0.405495	0.373753	0.191273	0.312406	0.440135	0.389862	0.309506	0.414037	0.256145	0.436452	0	0.380786	0.382934	0.393928	0.268108	0.206473	0.341721	0.464214	0.344825	0.428466	0.432955	0.411351	0	0.0535891	0.234449	0	-0.0216172
lip_pos_117	0.420566	0.359939	0.364004	0.365046	0.235424	0.378733	0.388333	0.414494	0.360938	0.416681	0.378202	0.396609	0.398872	0.451396	0.436456	0.414645	0.422959	0.462152	0.4242	0.416565	0.395531	0.511858	0.444323	0.450523	0.472598	0.443256	0.443894	0.377406	0.421262	0.437398	0.409433	0.447243	0.451584	0.37396	0.477628	0.421699	0.475094	0.44779	0.44902	0.398339	0.380469	0.0263105	0	0
lip_pos_118	0.373165	0.326508	0.31874	0.316939	0.18449	0.347637	0.355307	0.372394	0.340975	0.392909	0.34964	0.362341	0.37735	0.428751	0.418948	0.382029	0.390457	0.436806	0.397865	0.375945	0.379187	0.489657	0.4141	0.402284	0.443788	0.403506	0.41101	0.337934	0.391744	0.412283	0.378846	0.401427	0.409746	0.337018	0.438724	0.403523	0.449024	0.415398	0.418334	0.353059	0.327285	0.0552171	0	-0.00414027
lip_pos_119	0.420276	0.349959	0.346505	0.348844	0.223044	0.370618	0.379305	0.402114	0.353598	0.417755	0.374341	0.38903	0.398674	0.449891	0.437061	0.413879	0.41991	0.461599	0.421714	0.406111	0.392257	0.511982	0.444303	0.446028	0.470177	0.435383	0.444177	0.361566	0.422129	0.437065	0.408186	0.434662	0.447849	0.362883	0.473524	0.421208	0.478727	0.448969	0.446536	0.382002	0.372578	0.0283033	0	0
lip_pos_120	0.439402	0.35366	0.355403	0.363781	0.132733	0.353791	0.38363	0.408994	0.338645	0.40413	0.362518	0.389725	0.381319	0.444642	0.420554	0.409407	0.424454	0.455395	0.41397	0.414736	0.374363	0.50591	0.437893	0.458529	0.464928	0.441404	0.441371	0.362223	0.407814	0.431189	0.40261	0.447552	0.457985	0.35809	0.475557	0.408343	0.477154	0.447058	0.443509	0.394498	0.37353	0.0279973	0	0
lip_pos_121	0.462448	0.464625	0.426962	0.430613	0.432013	0.444227	0.422191	0.443391	0.439399	0.460873	0.451077	0.444582	0.456741	0.483018	0.456093	0.467781	0.440955	0.498388	0.467767	0.448109	0.441696	0.522996	0.477733	0.484146	0.507737	0.465277	0.510628	0.43709	0.499446	0.471928	0.485197	0.484955	0.477732	0.463133	0.533566	0.45695	0.511274	0.504656	0.490787	0.456531	0.437214	0.0207655	0	0
lip_pos_122	0.490385	0.496654	0.471647	0.47403	0.489633	0.483069	0.469442	0.476907	0.483449	0.501628	0.48841	0.483612	0.500341	0.509942	0.496688	0.496458	0.477738	0.529599	0.494622	0.485542	0.485356	0.547008	0.514596	0.513748	0.543147	0.49595	0.540321	0.479437	0.540064	0.507682	0.518957	0.51395	0.507263	0.507171	0.560453	0.495619	0.542457	0.532271	0.522101	0.504911	0.477386	0.018105	0	0
lip_pos_123	0.415512	0.290297	0.345874	0.328455	0.280459	0.317337	0.36254	0.359252	0.310167	0.341886	0.308002	0.326871	0.32748	0.342122	0.351134	0.327037	0.356174	0.322613	0.329576	0.341233	0.316597	0.314979	0.291679	0.305866	0.382048	0.30791	0.246748	0.293698	0.275292	0.292875	0.275888	0.342372	0.357481	0.303587	0.291016	0.32054	0.339942	0.236158	0.333848	0.288764	0.3217	0	0	0
lip_pos_124	0.421933	0.355618	0.347975	0.361345	0	0.364643	0.377027	0.403951	0.346899	0.40835	0.366746	0.388196	0.388685	0.440354	0.419302	0.410436	0.413368	0.447103	0.414185	0.40883	0.376679	0.497629	0.432802	0.447189	0.458823	0.435018	0.438153	0.363021	0.41544	0.424657	0.40538	0.44176	0.44779	0.35793	0.473592	0.409582	0.471881	0.444779	0.439482	0.389909	0.371779	0.027444	0	0
lip_pos_125	0.396202	0.30478	0.310654	0.320771	0	0.293962	0.331815	0.35985	0.262526	0.340592	0.303101	0.337368	0.32052	0.393882	0.355627	0.359076	0.36996	0.405531	0.36447	0.365047	0.309596	0.458235	0.394326	0.415216	0.410138	0.390103	0.396755	0.307601	0.351543	0.376218	0.34914	0.40033	0.407237	0.306819	0.429924	0.352394	0.430331	0.400795	0.39265	0.34233	0.319773	0.0290162	0	0
lip_pos_126	0.38035	0.408065	0.360871	0.355899	0.381879	0.402399	0.368411	0.374986	0.404385	0.416165	0.404151	0.393412	0.415773	0.421987	0.417775	0.408991	0.380969	0.43823	0.406703	0.380686	0.407013	0.45272	0.424704	0.402844	0.448312	0.394073	0.445592	0.387356	0.447405	0.421437	0.427544	0.400712	0.398744	0.422854	0.456624	0.413917	0.447079	0.435634	0.429796	0.38896	0.384262	0.0181882	0	0
lip_pos_127	0.516672	0.529507	0.497158	0.503296	0.525951	0.507734	0.486289	0.492829	0.505276	0.523876	0.513148	0.501754	0.521006	0.53542	0.513867	0.52376	0.491805	0.556968	0.522404	0.504459	0.503123	0.575416	0.54248	0.537451	0.568757	0.514008	0.572741	0.499518	0.56785	0.532785	0.548325	0.536345	0.5275	0.535749	0.594125	0.51478	0.572479	0.564087	0.550173	0.531471	0.501348	0.0185037	0	0
lip_pos_128	0.482119	0.474993	0.436948	0.444058	0.430877	0.456332	0.439489	0.445734	0.454972	0.480387	0.460502	0.459559	0.476898	0.498289	0.479617	0.482633	0.452177	0.515024	0.478783	0.459567	0.457684	0.542226	0.504784	0.494572	0.529376	0.468059	0.527124	0.450245	0.51485	0.494362	0.499103	0.487415	0.487963	0.484937	0.54924	0.472697	0.536812	0.521545	0.509831	0.471367	0.448685	0.0230505	0	0
lip_pos_129	0	0	0	0	0	0.210538	0.120499	0.165229	0.181791	0.287412	0.208578	0.117071	0.24556	0.334911	0.331555	0.26947	0.238642	0.339708	0.301047	0.160658	0.261048	0.410415	0.316354	0.238356	0.337408	0.211241	0.286528	0	0.248187	0.315303	0.23442	0.180846	0.194585	0	0.314933	0.305284	0.348461	0.297928	0.30935	0	-0.0405892	0.369179	-0.109148	0
lip_pos_130	0.484879	0.484757	0.446004	0.457882	0.460475	0.454569	0.442408	0.448914	0.451763	0.469201	0.464985	0.455406	0.468664	0.49261	0.463085	0.482998	0.450786	0.510385	0.475951	0.462967	0.449483	0.535486	0.499187	0.502888	0.522703	0.47018	0.529404	0.45035	0.512818	0.489783	0.50274	0.495817	0.488913	0.482106	0.554069	0.465065	0.532203	0.524062	0.506566	0.48216	0.452954	0.0201392	0	0
lip_pos_131	0.491803	0.469127	0.440881	0.450158	0.425692	0.435453	0.438447	0.444435	0.430444	0.457566	0.44472	0.448022	0.454691	0.482993	0.452746	0.469817	0.448828	0.501425	0.461356	0.460381	0.42962	0.526829	0.492625	0.500935	0.51286	0.465751	0.517387	0.439736	0.494051	0.478807	0.488094	0.491966	0.489472	0.468089	0.5443	0.451428	0.526291	0.51229	0.497214	0.477816	0.451974	0	0.0076539	0
lip_pos_132	0.192528	0.275818	0	0	0.0341334	0.296169	0.19047	0.221266	0.259404	0.349146	0.310763	0.109388	0.304594	0.386929	0.353106	0.339868	0.270944	0.396375	0.368393	0.226167	0.311737	0.448321	0.361255	0.299675	0.38965	0.283236	0.388146	0.119554	0.332312	0.369553	0.337259	0.251127	0.256201	0.230993	0.403976	0.346868	0.406283	0.386794	0.383722	0	0.235683	0.0500178	0	0
lip_pos_133	0.453968	0.44104	0.401933	0.416619	0.364845	0.390608	0.389548	0.402967	0.382407	0.408675	0.404551	0.408985	0.403523	0.442503	0.395695	0.436287	0.400024	0.462749	0.426846	0.421762	0.380456	0.48979	0.448286	0.46153	0.46927	0.424395	0.483794	0.394416	0.443321	0.437793	0.452	0.44952	0.445669	0.425325	0.514972	0.403762	0.488066	0.482579	0.458637	0.436304	0.408501	0	0.0082269	0
lip_pos_135	0.000970604	0.0757162	0.00635241	0.00992338	0.0625974	0.0464672	0.00648486	0.00853192	0.0691098	0.28533	0.198763	0.00496761	0.23994	0.339847	0.324507	0.278349	0.236506	0.349284	0.305484	0.174976	0.227571	0.417303	0.307984	0.260879	0.336868	0.204864	0.294242	0.010466	0.210725	0.320424	0.239297	0.209627	0.221227	0.0399909	0.337303	0.305494	0.351558	0.312636	0.309261	0.0174641	-0.0336792	0.241466	0	-0.0222737
lip_pos_136	0	0.253632	0.0366934	0.0414747	0.00304531	0.288051	0.0257474	0.0111384	0.277633	0.329606	0.283666	0.000125713	0.316177	0.393096	0.362001	0.347546	0.208556	0.397098	0.37276	0	0.320871	0.452056	0.374837	0.254763	0.400203	0.212422	0.363165	0.0497278	0.330492	0.369481	0.318941	0.00235251	0	0.0674032	0.413552	0.362874	0.412689	0.383494	0.380632	0.0171687	0.0205879	0.303164	-0.0852842	0
lip_pos_137	0.44685	0.41699	0.381667	0.396593	0.348759	0.367666	0.382294	0.382376	0.356962	0.385842	0.383935	0.386372	0.386392	0.426934	0.38068	0.414181	0.387308	0.43829	0.403096	0.404927	0.359	0.471607	0.432081	0.446993	0.452028	0.402881	0.462404	0.374327	0.423635	0.419627	0.430048	0.433016	0.437744	0.402253	0.491423	0.383782	0.470731	0.45825	0.439989	0.420541	0.423072	-0.139045	0.130218	-0.0289652
lip_pos_138	0.155022	0.319997	0.127705	0.145873	0.151533	0.334631	0.200404	0.207008	0.323904	0.347384	0.337362	0.230583	0.348015	0.369954	0.360672	0.346542	0.255157	0.381329	0.358139	0.208676	0.339985	0.401128	0.365595	0.268947	0.390638	0.254991	0.368951	0.218575	0.374748	0.361224	0.349837	0.232863	0.227775	0.307967	0.392754	0.355566	0.38404	0.368927	0.36953	0.154242	0.17549	0.180244	-0.0511938	0
lip_pos_139	0.426608	0.451947	0.415329	0.422261	0.435444	0.441653	0.416069	0.422138	0.441664	0.454299	0.448427	0.424975	0.45303	0.461705	0.448764	0.452052	0.425145	0.482	0.451474	0.42891	0.437854	0.493165	0.462473	0.450977	0.488218	0.439423	0.494167	0.426439	0.492746	0.459766	0.473163	0.458856	0.449123	0.458044	0.510385	0.450024	0.49008	0.483918	0.475121	0.444327	0.426911	0.0178953	0	0
lip_pos_164	0.157071	0.205232	0.200996	0.180892	0.202066	0.18994	0.142475	0.180656	0.22368	0.196037	0.147127	0.216497	0.142017	0.188403	0.172941	0.200694	0.0840477	0.0970115	0.161708	0.346493	0.19189	0.207189	0	0.104857	0.482055	0.0951256	0.201257	0.238355	0.176459	0.129467	0.225002	0.135468	0.158133	0.235802	0.212339	0.166296	0.28751	0.203532	0.219981	0.147181	0.179063	0	0	0
lip_pos_165	0	0	0	0	0	0	0	0.264831	0	0.254868	0	0	0	0	0	0	0.375682	0	0	0	0	0	0	0	0	0	0	0.262375	0	0	0.138225	0	0	0	0.116793	0	0	0	0	0	0.00708385	0	0	0
lip_pos_169	0.297375	0.265564	0.210357	0.238383	0.241004	0.248561	0.266014	0.309457	0.231074	0.245827	0.254965	0.255264	0.241955	0.257164	0.247201	0.253908	0.327092	0.267229	0.258075	0.305673	0.240158	0.264428	0.248839	0.351468	0.248331	0.349978	0.292898	0.247498	0.26363	0.258913	0.286305	0.343089	0.363654	0.262855	0.269789	0.223282	0.271663	0.281007	0.249358	0.23965	0.260298	0	0	0
lip_pos_172	0.344907	0.266598	0.321053	0.322304	0.303739	0.260084	0.331196	0.345945	0.281271	0.311207	0.261303	0.338608	0.291478	0.284725	0.292504	0.266453	0.346094	0.282256	0.278561	0.346701	0.293501	0.298886	0.273476	0.362312	0.303736	0.36074	0.283467	0.328718	0.303195	0.276752	0.274667	0.366451	0.368868	0.29939	0.303518	0.294146	0.306663	0.282738	0.28935	0.346439	0.30735	0	0	0
lip_pos_175	0.162802	0.21822	0.13264	0.10139	0	0.180213	0.1742	0.166057	0.190164	0.231952	0.200909	0.211014	0.251629	0.26452	0.221482	0.201213	0.182614	0.263596	0.223341	0.200987	0.281924	0.317035	0.202113	0.206076	0.341831	0.170423	0.277683	0.215925	0.286107	0.23153	0.293516	0.21013	0.233222	0.23674	0.291571	0.208974	0.443196	0.268898	0.261977	0.191027	0.161148	0	0.0681383	-0.022265
lip_pos_179	0.00699394	0.0245117	0.0058078	0.0126888	0.0175995	0.0483285	0.00776551	0.00470579	0.0619989	0.0375033	0.09909	0.0226717	0.0485777	0.0863456	0.0431597	0.0699482	0.005322	0.0197952	0.0898295	0.00615567	0.0582248	0.0325243	0.0788149	0.00536244	0.0312578	0.00568692	0.0498243	0.0209331	0.0246165	0.0286172	0.0818543	0.00762503	0.0078778	0.068777	0.0855569	0.063437	0.0642133	0.0769159	0.0450832	0.00860273	0.0375773	0	0	0
lip_pos_181	0.340737	0.147319	0.308292	0.345724	0.225007	0.112625	0.31013	0.311104	0.104207	0.259626	0.112887	0.301086	0.178806	0.210948	0.199395	0.163368	0.298911	0.25647	0.167073	0.323848	0.190503	0.225674	0.19121	0.315354	0.22726	0.31881	0.226016	0.320621	0.203878	0.195888	0.202525	0.346583	0.344652	0.194012	0.256003	0.213748	0.253488	0.199099	0.22426	0.336509	0.241591	0	0	0
lip_pos_184	0.420888	0.451043	0.424312	0.423691	0.469908	0.435808	0.40648	0.406355	0.439497	0.445076	0.43944	0.428357	0.443823	0.443633	0.428747	0.436918	0.399741	0.465958	0.439006	0.416329	0.430805	0.467883	0.445535	0.429515	0.475003	0.411828	0.478989	0.433521	0.48402	0.444966	0.464635	0.43111	0.426276	0.462218	0.489429	0.434188	0.470878	0.46578	0.459099	0.451335	0.431512	0	0.00415656	0
lip_pos_185	0.410923	0.334697	0.415406	0.402815	0.451765	0.425496	0.418347	0.382842	0.44026	0.351329	0.455786	0.401045	0.441062	0.407063	0.363481	0.32928	0.366952	0.336753	0.430586	0.37076	0.453437	0.359121	0.477957	0.438996	0.507248	0.39857	0.354948	0.412633	0.418687	0.347014	0.367666	0.427276	0.326	0.490962	0.391206	0.439087	0.402816	0.352045	0.342186	0.320826	0.396361	0	0	0
lip_pos_192	0.340882	0.217414	0.325047	0.316844	0.283066	0.274908	0.325553	0.339429	0.303534	0.337617	0.270959	0.357431	0.312895	0.293598	0.309184	0.262608	0.337507	0.274438	0.315083	0.342234	0.316918	0.300586	0.289684	0.358018	0.321908	0.352091	0.211839	0.53102	0.325694	0.289287	0.231809	0.356104	0.360311	0.322843	0.292957	0.315717	0.296189	0.245877	0.286633	0.339571	0.30652	0	0	0
lip_pos_194	0.25274	0.276085	0.170275	0	0.309895	0.25369	0.202739	0.168085	0.266681	0.248844	0.245869	0.160391	0.247388	0.246246	0.260217	0.237885	0.222295	0.260669	0.272556	0.196573	0.259324	0.315166	0.178095	0.196159	0.272385	0.213864	0.260639	0	0.270868	0.260603	0.191264	0.266881	0.249272	0.277432	0.284093	0.223615	0.287817	0.262889	0.192489	0.179559	0.240567	0	0	0
lip_pos_197	0.395447	0.408087	0.36444	0.317713	0.431995	0.395199	0.37629	0.359454	0.402193	0.403352	0.399344	0.376209	0.414023	0.400784	0.408103	0.393199	0.376684	0.418213	0.382928	0.36749	0.398228	0.420381	0.399092	0.398558	0.432458	0.366647	0.433115	0.386207	0.443445	0.401625	0.417044	0.400793	0.390079	0.427082	0.438672	0.402198	0.434793	0.417187	0.413629	0.377942	0.401862	0	0	0
lip_pos_200	0.286762	0.305255	0.292153	0.315239	0.319767	0.321639	0.287732	0.29256	0.367659	0.332196	0.318878	0.349442	0.349995	0.31566	0.327806	0.298414	0.291408	0.319653	0.315833	0.298693	0.353298	0.32941	0.315923	0.303447	0.341383	0.291346	0.323662	0.338485	0.378315	0.320628	0.322995	0.317495	0.306168	0.478393	0.336575	0.344566	0.3531	0.313793	0.401271	0.447202	0.313122	0	0	0.0023402
lip_pos_204	0.467758	0.467868	0.466308	0.460954	0.517457	0.453566	0.45976	0.455516	0.461442	0.463866	0.457974	0.457766	0.469554	0.460801	0.453399	0.454205	0.453139	0.481963	0.445999	0.463474	0.452716	0.484524	0.464699	0.481574	0.493213	0.465684	0.495425	0.465002	0.507803	0.460533	0.482583	0.488779	0.47438	0.487796	0.509024	0.456235	0.490772	0.483347	0.475797	0.501237	0.459023	0	0.00437774	0
lip_pos_208	0.282624	0.288738	0.279335	0.271825	0.302949	0.284052	0.260116	0.264255	0.293983	0.289888	0.290198	0.294475	0.297476	0.288677	0.277984	0.280015	0.262261	0.301502	0.285444	0.275641	0.291012	0.299528	0.285696	0.281016	0.311376	0.272611	0.3051	0.29606	0.319206	0.285503	0.299054	0.285372	0.281933	0.303719	0.315726	0.2909	0.309279	0.297943	0.298305	0.291706	0.28465	0	0.00226788	0
lip_pos_209	0.477103	0.512161	0.464614	0.423731	0.516937	0.499194	0.457773	0.45471	0.510792	0.510535	0.500538	0.48584	0.519322	0.50667	0.505077	0.495851	0.460312	0.525952	0.484087	0.464509	0.503029	0.530431	0.509867	0.488253	0.541623	0.466467	0.541264	0.484696	0.558265	0.504481	0.525478	0.487783	0.481513	0.53883	0.553086	0.505768	0.538572	0.526715	0.52129	0.495855	0.482027	0.0150708	0	0
lip_pos_211	0.340492	0.385141	0.345325	0.351083	0.3714	0.372193	0.330575	0.333948	0.376527	0.380658	0.370866	0.369106	0.382068	0.374075	0.371059	0.367294	0.331412	0.393912	0.375619	0.341547	0.370557	0.399276	0.37734	0.350078	0.405113	0.338181	0.403144	0.372242	0.41218	0.372114	0.394975	0.35368	0.350102	0.401579	0.415812	0.369687	0.406958	0.391938	0.390391	0.364448	0.353377	0.0134673	0	0
lip_pos_215	0.310149	0.328946	0.315178	0.284197	0.34277	0.312594	0.306389	0.307942	0.317946	0.324832	0.311178	0.311558	0.326359	0.322108	0.311239	0.316592	0.307381	0.337236	0.283099	0.309351	0.311459	0.338504	0.321054	0.317123	0.345769	0.31135	0.352162	0.315449	0.35353	0.319067	0.338463	0.326252	0.316153	0.340756	0.352708	0.319437	0.347276	0.338124	0.330958	0.331245	0.316422	0	0.00323124	0
lip_pos_224	0.449081	0.468027	0.44899	0.466749	0.491297	0.448099	0.452461	0.441197	0.451406	0.464964	0.451467	0.456412	0.46802	0.462163	0.455082	0.453472	0.439248	0.485178	0.417844	0.447353	0.444385	0.485697	0.461163	0.460047	0.49331	0.446139	0.498903	0.453641	0.509432	0.455284	0.484598	0.487777	0.458432	0.489258	0.51015	0.457469	0.492101	0.48552	0.475628	0.497536	0.457366	0	0	0.0016857
lip_pos_229	0.368652	0.378358	0.347962	0.28668	0.400457	0.372229	0.346748	0.342994	0.378271	0.379441	0.370493	0.352278	0.387371	0.373233	0.384075	0.365014	0.360804	0.392389	0.357557	0.346513	0.37369	0.393722	0.375833	0.378999	0.40783	0.351712	0.40272	0.362353	0.412306	0.369089	0.389462	0.37625	0.367632	0.405013	0.408935	0.382617	0.400789	0.394315	0.395537	0.353897	0.363066	0.00964545	0	0
lip_pos_230	0.288224	0.2898	0.281026	0.279982	0.310897	0.289367	0.270399	0.268485	0.296392	0.298007	0.28793	0.295866	0.30226	0.295561	0.293429	0.285306	0.275995	0.307964	0.292447	0.278597	0.294015	0.310192	0.299757	0.294678	0.320282	0.282933	0.318224	0.301018	0.330158	0.289513	0.306865	0.283753	0.288655	0.312444	0.315763	0.298885	0.30937	0.305907	0.309108	0.294082	0.285809	0.00722024	0	0
lip_pos_233	0.503246	0.48556	0.479218	0.418722	0.54212	0.474311	0.490437	0.476467	0.480076	0.477234	0.475217	0.472813	0.492923	0.480326	0.483082	0.47256	0.489744	0.501507	0.440459	0.487643	0.474008	0.507618	0.482969	0.513679	0.513531	0.491517	0.515015	0.483399	0.530968	0.478267	0.500344	0.526151	0.50301	0.509475	0.527999	0.479963	0.512933	0.501842	0.494747	0.535389	0.480827	0	0.00516188	0
lip_pos_234	0.0102139	0.0326539	0.0172605	0.0534612	0.0127435	0.0245278	0.020423	0.0200097	0.0776542	0.0469092	0.0397605	0.0392162	0.0834532	0.0538089	0.0285649	0.0404526	0.058112	0.0622607	0.0645643	0.0618405	0.0287317	0.0368846	0.0725972	0.0452289	0.04332	0.0181746	0.0564313	0.04679	0.0246503	0.0384425	0.0644571	0.0669437	0.0216455	0.054217	0.0289362	0.0558567	0.0399348	0.0532614	0.0856096	0.029509	0.0162161	0.0430131	-0.013679	0
lip_pos_236	0.405825	0.399752	0.37873	0.302311	0.439327	0.391914	0.386774	0.37489	0.395803	0.397882	0.389546	0.381269	0.40849	0.397804	0.407038	0.390419	0.392241	0.416493	0.37649	0.379963	0.392111	0.416252	0.396045	0.417713	0.425092	0.384706	0.428334	0.388042	0.438463	0.392491	0.413721	0.41079	0.403906	0.424003	0.436229	0.401981	0.424308	0.415523	0.407215	0.392056	0.395476	0	0.00290465	0
lip_pos_237	0.194161	0	0.229005	0.209039	0.225254	0.248779	0.233703	0.194157	0.289663	0.138253	0.288691	0.224736	0.274748	0.215967	0.186965	0	0.169471	0	0.270392	0.196531	0.303668	0.0877251	0.288915	0.24823	0.328441	0.218679	0	0.216409	0.249531	0.12062	0	0.223985	0	0.308685	0.174867	0.274369	0.20501	0	0	0	0.212867	0	0	-0.00733534
lip_pos_238	0.158888	0.281267	0.13221	0.164495	0.169662	0.161098	0.121853	0.0868219	0.19337	0.204773	0.187085	0.201365	0.144058	0.138866	0.175933	0.189063	0	0.153603	0.188035	0	0.173469	0.210432	0.103896	0.103573	0.196005	0.0911353	0.216128	0.181788	0.196646	0.184211	0.181768	0.156804	0.159174	0.188164	0.280906	0.180286	0.12603	0.237803	0.186566	0.107142	0.165339	0	0	0
lip_pos_241	0.326985	0.332908	0.330341	0.323167	0.355493	0.322073	0.313619	0.319746	0.322574	0.33078	0.322801	0.33154	0.330754	0.327606	0.317581	0.321607	0.313662	0.345796	0.321123	0.323931	0.317791	0.347449	0.325892	0.335103	0.35146	0.323148	0.355699	0.329979	0.355658	0.327025	0.346036	0.333949	0.335638	0.341605	0.359333	0.328302	0.351146	0.344343	0.337555	0.343214	0.325844	0	0.00264839	0
lip_pos_247	0.299836	0.333586	0.398244	0.353147	0.352623	0.335783	0.388298	0.377045	0.372995	0.372371	0.390798	0.340388	0.399865	0.390946	0.32084	0.344266	0.343783	0.353148	0.37129	0.334855	0.394155	0.370028	0.410382	0.392444	0.448619	0.389899	0.348912	0.395428	0.403789	0.337922	0.387772	0.36463	0.345602	0.415785	0.392045	0.365944	0.402031	0.333258	0.379523	0.307899	0.368729	0	0	0
lip_pos_251	0.306171	0.332637	0.310298	0.305024	0.33216	0.326489	0.296594	0.3329	0.32241	0.36083	0.325382	0.344622	0.344858	0.350248	0.321919	0.322784	0.31787	0.346375	0.3212	0.292141	0.341477	0.350132	0.330277	0.315115	0.361241	0.297246	0.35447	0.348904	0.365031	0.328121	0.360114	0.315716	0.322594	0.357761	0.36606	0.324964	0.363993	0.345631	0.353992	0.321096	0.318472	0.0112257	0	0
lip_pos_254	0.375235	0.427931	0.393178	0.401508	0.411413	0.405583	0.349707	0.373647	0.399615	0.418136	0.407577	0.392616	0.409562	0.418307	0.39085	0.410112	0.355566	0.441597	0.428635	0.379848	0.393608	0.439397	0.41518	0.38096	0.446227	0.377619	0.451631	0.400364	0.440093	0.411392	0.44033	0.379243	0.388066	0.423844	0.458371	0.400052	0.444711	0.44228	0.435968	0.40107	0.39938	0	0.00428141	0
lip_pos_257	0.269787	0.289783	0.26775	0.236886	0.281593	0.277937	0.236665	0.246272	0.284334	0.291994	0.284554	0.284793	0.29397	0.28852	0.282953	0.283503	0.247712	0.302156	0.276929	0.255082	0.286323	0.30175	0.281391	0.27854	0.308285	0.259057	0.309057	0.288104	0.310719	0.280091	0.308177	0.264064	0.259513	0.30356	0.314788	0.28603	0.308945	0.301009	0.292937	0.269255	0.284769	0	0	0
lip_pos_258	0.338384	0.386795	0.339275	0.350362	0.376086	0.374473	0.333655	0.333749	0.378694	0.386152	0.377791	0.365826	0.386728	0.382847	0.372923	0.373452	0.331793	0.395047	0.376497	0.339824	0.377955	0.400063	0.381732	0.348657	0.412138	0.331853	0.409942	0.364886	0.419698	0.384712	0.401698	0.35568	0.343003	0.402076	0.412349	0.375629	0.408537	0.398559	0.382236	0.362853	0.355324	0.0133379	0	0
lip_pos_274	0.330866	0.367219	0.335451	0.330349	0.364334	0.353362	0.313727	0.320404	0.357327	0.356786	0.352063	0.353581	0.365346	0.354795	0.352337	0.42665	0.31298	0.37814	0.357132	0.32209	0.348655	0.382497	0.359526	0.33592	0.386195	0.325834	0.389465	0.353363	0.39158	0.350093	0.366969	0.336882	0.338759	0.379728	0.392835	0.353102	0.383607	0.375067	0.36839	0.344171	0.338952	0.0111471	0	0
lip_pos_284	0.0128638	0.0234567	0.0191609	0.0109114	0.00442117	0.0244188	0.00580624	0.0170966	0.032039	0.0169184	0.0318979	0.0275001	0.0271682	0.0178443	0.0336276	0.0298398	0.00351369	0.0225577	0.0385992	0.0165826	0.0167331	0.037365	0.035177	0.0105773	0.0369537	0.0109052	0.0223106	0.0289532	0.0189981	0.0143107	0.0162727	0.00561306	0.0145377	0.0238122	0.0328801	0.0238217	0.0338134	0.0331907	0.0363057	0.010086	0.021971	0	0	0
lip_pos_285	0	0	0	0	0	0.0379431	0	0	0	0	0	0	0	0	0	0	0	0	0	0	0	0	0.265318	0	0	0	0	0.296878	0	0	0	0	0	0	0.00578389	0	0	0	0	0	0	0	0	0
lip_pos_289	0	0	0	0	0	0	0	0.605311	0	0.642875	0	0.602599	0	0.608755	0	0	0.586383	0	0	0	0.606015	0	0.103451	0	0	0	0	0.602793	0	0	0.657984	0	0	0	0	0	0	0	0	0	0.0977712	0	0	0
lip_pos_292	0	0.265911	0.109523	0.0262376	0.127139	0.272795	0	0.601046	0.265936	0.632946	0.290696	0.60393	0.264692	0.610612	0.25156	0.278384	0.581777	0.307155	0.249744	0.115217	0.599478	0.297849	0.288426	0.128279	0.314291	0.116297	0.302784	0.604069	0.291159	0.24687	0.651819	0	0.128949	0.291525	0.2934	0.237645	0.293244	0.289107	0.289567	0	0.074049	0.412643	-0.147092	0
lip_pos_293	0.394872	0.369705	0.419018	0.393581	0.434699	0.412729	0.40975	0.392501	0.433916	0.39102	0.444677	0.411512	0.435007	0.399002	0.386259	0.378835	0.373281	0.398492	0.414854	0.393949	0.442272	0.411567	0.454688	0.42317	0.491784	0.404275	0.398875	0.418711	0.446842	0.369405	0.396587	0.423198	0.376575	0.4701	0.42683	0.424048	0.424282	0.385685	0.386028	0.386136	0.407548	0	0	0
lip_pos_300	0	0	0	0	0	0	0	0	0	0	0	0	0	0	0	0	0	0	0	0	0	0	0.0403484	0	0	0	0	0	0	0	0	0	0	0	0	0	0	0	0	0	0	0	0	0
lip_pos_301	0.357406	0.422215	0.385497	0.433518	0.396863	0.402273	0.363408	0.368053	0.3975	0.419127	0.405422	0.392669	0.409704	0.416111	0.392629	0.407344	0.350651	0.440093	0.382557	0.371864	0.388555	0.435761	0.420076	0.365331	0.44604	0.366831	0.450002	0.391504	0.448795	0.414068	0.437926	0.390449	0.373515	0.429619	0.45427	0.3993	0.441272	0.439344	0.424094	0.414825	0.392925	0	0.00519043	0
lip_pos_303	0.347173	0.389143	0.353055	0.360086	0.371567	0.374176	0.338977	0.33443	0.381469	0.394993	0.375311	0.3808	0.391846	0.382233	0.37775	0.372237	0.335503	0.400242	0.380029	0.351047	0.376622	0.405179	0.384732	0.356679	0.409574	0.341571	0.402799	0.378303	0.418987	0.37985	0.39086	0.359422	0.351711	0.40843	0.421528	0.374961	0.406531	0.395398	0.396686	0.369137	0.360255	0.0124485	0	0
lip_pos_304	0.255847	0.311538	0.266042	0.244909	0.262565	0.292764	0.245115	0.236824	0.298717	0.311511	0.294095	0.297552	0.306157	0.3037	0.292545	0.293838	0.249915	0.318168	0.301096	0.267646	0.301232	0.315209	0.297612	0.26109	0.323571	0.268267	0.324864	0.299451	0.328531	0.296715	0.318768	0.260394	0.275499	0.312738	0.333848	0.291161	0.32489	0.312871	0.31285	0.233819	0.26703	0.0183181	0	0
lip_pos_306	0.214034	0.268859	0.176802	0.198108	0.244299	0.262056	0.154362	0.15564	0.269449	0.2738	0.258234	0.252449	0.271825	0.262077	0.265282	0.25975	0.216305	0.268167	0.261683	0.226203	0.268599	0.27414	0.253638	0.188457	0.282825	0.197843	0.28255	0.265443	0.293593	0.256795	0.268382	0.210204	0.191129	0.287264	0.301008	0.258302	0.278865	0.274149	0.27487	0.191728	0.251294	0	0	0
lip_pos_309	0.401304	0.40968	0.375386	0.324409	0.429537	0.400616	0.380905	0.364581	0.405534	0.408778	0.402012	0.381876	0.41341	0.405415	0.409717	0.396649	0.389969	0.418263	0.386621	0.378701	0.401061	0.424652	0.405906	0.40931	0.429598	0.379616	0.435375	0.387893	0.449654	0.402853	0.423145	0.400474	0.401877	0.432128	0.445741	0.403993	0.431796	0.422586	0.417887	0.391537	0.397418	0	0.00349998	0
lip_pos_313	0.321087	0.350509	0.342754	0.349203	0.351798	0.341658	0.30339	0.308475	0.346798	0.360978	0.340537	0.353918	0.35145	0.354714	0.3278	0.342685	0.308703	0.365979	0.355349	0.361398	0.338919	0.360202	0.356282	0.335756	0.372156	0.327196	0.369489	0.363091	0.37987	0.348468	0.368063	0.312463	0.323654	0.362869	0.378627	0.335244	0.377974	0.367305	0.359338	0.342498	0.349109	0	0	0
lip_pos_314	0.344343	0.385334	0.35537	0.359812	0.380518	0.374405	0.339104	0.339641	0.380951	0.389392	0.379085	0.372414	0.391316	0.382176	0.371328	0.374142	0.331535	0.396019	0.385397	0.3473	0.375734	0.403055	0.38197	0.355249	0.410937	0.343891	0.410729	0.375859	0.418591	0.382319	0.392953	0.356831	0.346966	0.404255	0.417501	0.381496	0.402785	0.400459	0.396971	0.368971	0.36133	0.0122594	0	0
lip_pos_317	0.346909	0.370728	0.380041	0.326661	0.378763	0.3952	0.357113	0.381134	0.41934	0.412947	0.434457	0.417887	0.425329	0.413132	0.378073	0.404925	0.356307	0.431967	0.403747	0.360615	0.440401	0.423646	0.428697	0.380766	0.483463	0.377424	0.411155	0.452994	0.460135	0.388205	0.434701	0.364154	0.362357	0.452374	0.422999	0.412067	0.452097	0.387636	0.399715	0.329709	0.359782	0.0488973	0	-0.00568929
lip_pos_318	0.412753	0.42467	0.389834	0.330514	0.448843	0.416734	0.394295	0.383062	0.421694	0.422023	0.415996	0.400161	0.430684	0.420992	0.425238	0.412096	0.400982	0.436803	0.40412	0.386121	0.415881	0.441125	0.42485	0.423398	0.45099	0.395521	0.452853	0.406063	0.464257	0.413068	0.436637	0.41834	0.416356	0.44436	0.459999	0.42262	0.448272	0.43784	0.434889	0.40329	0.407526	0.00993099	0	0
lip_pos_320	0.423244	0.409535	0.457981	0.428633	0.468957	0.444376	0.438131	0.457474	0.472269	0.462699	0.484082	0.462848	0.476478	0.46046	0.426125	0.447895	0.431223	0.478167	0.454974	0.445204	0.491472	0.468251	0.481959	0.454871	0.535024	0.458113	0.453435	0.499564	0.513855	0.436032	0.477883	0.453836	0.444774	0.504907	0.472675	0.461303	0.500519	0.426195	0.445704	0.4371	0.428841	0.0351758	0	-0.00387349
lip_pos_327	0.451516	0.464562	0.423951	0.37133	0.493212	0.45383	0.431952	0.418581	0.457798	0.464185	0.455379	0.435947	0.473156	0.458835	0.464116	0.450683	0.442591	0.479164	0.437878	0.429454	0.45426	0.480312	0.462821	0.462166	0.490481	0.431775	0.493653	0.446016	0.510062	0.457117	0.481505	0.460891	0.454729	0.490103	0.502749	0.45791	0.489151	0.476269	0.472213	0.44505	0.445576	0.0110639	0	0
lip_pos_328	0	0.106228	0.0888153	0.0667954	0.149129	0.180121	0.0750008	0.136572	0.242377	0.155219	0.157211	0.217247	0.182539	0.113501	0.183267	0.059463	0.0802278	0.118397	0.146063	0.0932584	0.222481	0.0923283	0.147943	0.0515872	0.184084	0.104713	0	0.212903	0.217133	0.165784	0.0914745	0.143456	0.0961906	0.229055	0.115354	0.208434	0.125793	0.0891623	0.139583	0.100216	0.139187	0	0	0
lip_pos_329	0.316496	0.448013	0	0.279707	0.318225	0.382646	0.284903	0.292084	0.394961	0.428669	0.398372	0.383989	0.413405	0.41554	0.441456	0.399058	0.328518	0.392882	0.393486	0.330114	0.379673	0.468772	0.404628	0.31148	0.417514	0.269299	0.416119	0.364257	0.482036	0.411839	0.426415	0.334015	0.356565	0.426175	0.467389	0.379052	0.411846	0.440984	0.350938	0.362815	0.382675	0	0	0
lip_pos_330	0	0	0.186596	0	0	0.206267	0	0.151765	0.31998	0.227697	0.261491	0.278855	0.294699	0.240418	0.193778	0.168085	0.100827	0.233852	0.24267	0.132749	0.326095	0.173594	0.273268	0.113861	0.311528	0.171579	0.0849122	0.268597	0.268273	0.120205	0.324803	0	0	0.302806	0.191327	0.253501	0.256811	0.159384	0.192913	0	0.00362521	0.288466	-0.0939518	0
lip_pos_334	0.00261064	0.0916691	0.00553525	0.139245	0.00833533	0.00911846	0.0173217	0.0163404	0.0222236	0.0698137	0.0130403	0.0202439	0.019302	0.0275996	0.0127013	0.0827955	0.00324099	0.0720909	0.00767272	0.0058509	0.0185017	0.0655215	0.0202732	0.00328278	0.0550305	0.0131393	0.0685641	0.0224418	0.018016	0.0627931	0.125281	0.0126593	0.0124009	0.0202121	0.116946	0.0246012	0.0175311	0.0812143	0.0933882	0.0205806	0.0307475	0	0	0
lip_pos_337	0.373041	0.416035	0.376708	0.385997	0.413474	0.405858	0.358522	0.361932	0.410547	0.415512	0.404099	0.399921	0.417763	0.411602	0.401621	0.400029	0.361211	0.426129	0.407428	0.375124	0.405412	0.431218	0.408418	0.380658	0.438954	0.368013	0.43956	0.404258	0.446689	0.405891	0.426821	0.388212	0.382838	0.430923	0.448722	0.403282	0.436605	0.430514	0.419315	0.403452	0.386117	0.0136178	0	0
lip_pos_345	0.298611	0.288303	0.17728	0	0.321858	0.278846	0.284023	0.192713	0.289159	0.274392	0.275729	0	0.30233	0.250658	0.314146	0.280653	0.28405	0.277602	0	0.346359	0.280656	0.284488	0.287738	0.297598	0.299898	0.262764	0.294241	0.256722	0.309371	0.271774	0.220683	0.306866	0.2831	0.315622	0.292681	0.29733	0.260003	0.284559	0.274148	0.287705	0.281207	0	0	0
lip_pos_350	0.416904	0.465665	0.439194	0.451168	0.457407	0.442526	0.401269	0.413648	0.442355	0.455477	0.445291	0.440125	0.448588	0.456773	0.428247	0.447913	0.393439	0.483434	0.468685	0.420571	0.433741	0.482454	0.457011	0.428984	0.489213	0.416265	0.4964	0.441497	0.485872	0.454678	0.482097	0.423937	0.43124	0.465804	0.502672	0.435914	0.488508	0.48233	0.469242	0.443199	0.433718	0.0129338	0	0
lip_pos_354	0.363719	0.372011	0.359564	0.314643	0.390292	0.361822	0.359815	0.360848	0.36451	0.374934	0.364901	0.367071	0.376398	0.377489	0.359666	0.365421	0.358812	0.384388	0.328283	0.371583	0.37037	0.390691	0.371652	0.367492	0.399452	0.364268	0.395606	0.37796	0.412485	0.365634	0.39445	0.391255	0.366258	0.385742	0.406476	0.364419	0.392536	0.388252	0.392186	0.423625	0.36636	0	0.00406164	0
lip_pos_357	0.356452	0.394925	0.355676	0.365188	0.379898	0.378973	0.338904	0.352545	0.394603	0.405538	0.384584	0.377346	0.395358	0.397967	0.38119	0.384891	0.344317	0.408158	0.386706	0.354172	0.386547	0.405913	0.391748	0.367549	0.417413	0.352673	0.419378	0.389221	0.433859	0.387559	0.411678	0.362063	0.364957	0.411733	0.425326	0.387405	0.412748	0.406384	0.390621	0.378766	0.370989	0.0104293	0	0
lip_pos_360	0.379817	0.409534	0.381941	0.366698	0.419629	0.394933	0.363355	0.373468	0.396056	0.408051	0.396273	0.396894	0.407401	0.405565	0.39266	0.395851	0.371551	0.422565	0.391006	0.374591	0.392073	0.426003	0.406256	0.393479	0.428659	0.375123	0.43571	0.397476	0.442481	0.402138	0.417726	0.390608	0.389728	0.419896	0.443721	0.391885	0.425045	0.422769	0.415756	0.395073	0.385676	0.00975883	0	0
lip_pos_365	0	0.215171	0.142113	0	0.123465	0.155756	0	0.645865	0.0939463	0.679255	0.12324	0.638409	0.179354	0.65745	0.0921928	0.166774	0.629674	0.200162	0.155236	0.102509	0.649084	0.159062	0.166676	0.0890081	0.194339	0	0.241027	0.646907	0.131361	0.272991	0.697999	0	0	0.169668	0.227317	0.149415	0.209984	0.216191	0.177131	0	0.223096	0	0	0
lip_pos_366	0.177683	0.272873	0.196615	0	0.0552915	0.280045	0.09997	0.64104	0.287329	0.669098	0.328821	0.637526	0.259958	0.653304	0.135153	0.258335	0.624203	0.296061	0.262702	0	0.636152	0.283872	0.312413	0.124672	0.339477	0.127989	0.308039	0.646287	0.146297	0.254968	0.693093	0.0698622	0.138138	0.299574	0.339805	0.281144	0.322365	0.293251	0.303306	0	0.301418	0	0	0
lip_pos_367	0.408011	0.459208	0.434387	0.445123	0.456407	0.437118	0.39383	0.416722	0.434643	0.453935	0.440166	0.438272	0.444566	0.453931	0.423306	0.441749	0.399196	0.478141	0.46634	0.41653	0.427333	0.477081	0.45036	0.41824	0.485048	0.413885	0.491774	0.436821	0.483995	0.449863	0.479179	0.414786	0.429642	0.462667	0.497102	0.428779	0.484095	0.477672	0.464769	0.43812	0.427506	0.0131787	0	0
lip_pos_378	0.121883	0.0423115	0.11634	0.0214541	0.136041	0.100105	0.10148	0.106577	0.0753889	0.0898228	0.101565	0.0823668	0.0690797	0.102996	0.0997348	0.094206	0.11163	0.0461197	0.102867	0.105091	0.0776454	0.103682	0.103718	0.435535	0.0964621	0.107495	0.0364112	0.0696745	0.0977795	0.129516	0.0721876	0.108082	0.120259	0.115183	0.120255	0.0780226	0.0913111	0.059085	0.105384	0.114603	0.0931747	0	0	0
lip_pos_379	0.281926	0.204399	0.234544	0	0.298156	0.231618	0.257274	0.230347	0.223053	0.138117	0.199247	0.181226	0.240308	0.183925	0.231329	0.214218	0.279242	0.213258	0.0963929	0.247762	0.193731	0.231061	0.191354	0.471248	0.244053	0.245522	0.22308	0.18942	0.253551	0.198466	0.217752	0.276217	0.27855	0.25762	0.241286	0.207074	0.231636	0.175758	0.226411	0.252921	0.224258	0	0	0
lip_pos_380	0.535933	0.556543	0.537225	0.53779	0.583791	0.539166	0.519201	0.524731	0.545157	0.555414	0.54321	0.542386	0.556309	0.551912	0.536985	0.538973	0.51826	0.574253	0.541797	0.532188	0.536646	0.57864	0.552768	0.549776	0.58936	0.530956	0.588445	0.545751	0.600915	0.54719	0.572628	0.553805	0.547188	0.576316	0.601835	0.539754	0.586112	0.573963	0.566568	0.569322	0.54143	0	0.00429275	0
lip_pos_383	0.421487	0.420095	0.417003	0.420735	0.45695	0.413786	0.411264	0.414005	0.423947	0.427427	0.410975	0.427423	0.433259	0.419573	0.411468	0.408403	0.415726	0.432725	0.411165	0.416993	0.417452	0.437257	0.429647	0.428793	0.449804	0.415989	0.442222	0.429741	0.464795	0.414036	0.429944	0.435877	0.431143	0.446367	0.45923	0.417694	0.446295	0.434941	0.429722	0.444745	0.421291	0	0	0.00101656
lip_pos_388	0.445453	0.479517	0.44644	0.440651	0.4855	0.461383	0.430659	0.440075	0.469504	0.481971	0.467192	0.47584	0.487341	0.4791	0.460676	0.461977	0.43503	0.493553	0.467393	0.44442	0.464897	0.498037	0.47621	0.460253	0.515239	0.438633	0.508408	0.476734	0.522898	0.468458	0.50452	0.454326	0.463846	0.504684	0.519394	0.465769	0.512249	0.493559	0.494005	0.466424	0.451679	0.0156745	0	0
lip_pos_389	0.379528	0.374512	0.352614	0.267153	0.406865	0.367551	0.360122	0.348735	0.369303	0.370676	0.365529	0.355376	0.38194	0.368846	0.380821	0.364929	0.367627	0.388333	0.34677	0.352246	0.366811	0.391623	0.373751	0.388863	0.39737	0.357595	0.400733	0.360308	0.411929	0.365725	0.388157	0.380243	0.382038	0.396138	0.407851	0.373102	0.396069	0.386638	0.382636	0.361517	0.38503	-0.066138	0.0608268	-0.0138529
lip_pos_390	0.500755	0.516759	0.503911	0.519097	0.545777	0.494975	0.503628	0.491383	0.499333	0.515619	0.497754	0.506102	0.519895	0.509879	0.503299	0.500684	0.492504	0.535486	0.46306	0.501423	0.49324	0.538316	0.512649	0.514042	0.54732	0.498866	0.551234	0.508154	0.564231	0.50702	0.534648	0.540617	0.510691	0.542049	0.560929	0.504561	0.545351	0.534199	0.526384	0.550781	0.508134	0	0	0.00193034
lip_pos_392	0.297954	0.354046	0.313374	0.312723	0.338	0.335591	0.283987	0.302508	0.344463	0.35033	0.342635	0.340114	0.34971	0.347294	0.337205	0.337305	0.286825	0.361056	0.341608	0.294643	0.340751	0.365276	0.347392	0.296027	0.369857	0.3006	0.374918	0.338345	0.375989	0.344174	0.367605	0.303085	0.30877	0.363291	0.378503	0.338702	0.371079	0.36155	0.356259	0.320057	0.319255	0.0126681	0	0
lip_pos_393	0.389653	0.401207	0.387675	0.347588	0.418207	0.389433	0.38655	0.386784	0.397446	0.395555	0.389542	0.390067	0.403028	0.397237	0.38597	0.387104	0.381081	0.412523	0.34144	0.393919	0.390175	0.415593	0.397781	0.395834	0.428171	0.3939	0.422335	0.402691	0.434124	0.396522	0.408127	0.419624	0.400971	0.414413	0.435868	0.390556	0.421007	0.413053	0.406582	0.454615	0.392553	0	0.00385322	0
lip_pos_394	0.533696	0.628556	0.532027	0.524784	0.585439	0.603685	0.51258	0.519967	0.610787	0.630302	0.607182	0.596212	0.633934	0.625118	0.607333	0.604162	0.516529	0.647759	0.613576	0.52542	0.609216	0.649418	0.619967	0.546739	0.669192	0.524617	0.669039	0.602171	0.683359	0.61235	0.657727	0.543747	0.552216	0.65678	0.674961	0.609059	0.666691	0.646509	0.643454	0.553524	0.56156	0.0277989	0	0
lip_pos_395	0.45024	0.498387	0.469297	0.480422	0.495028	0.474599	0.429386	0.448927	0.472539	0.491835	0.476455	0.472316	0.483746	0.489246	0.4572	0.478705	0.428994	0.514893	0.499377	0.456913	0.465628	0.519066	0.488408	0.463569	0.521429	0.452573	0.529359	0.475543	0.522225	0.485492	0.515953	0.455491	0.469242	0.49822	0.536165	0.466478	0.521564	0.513255	0.504825	0.480047	0.469642	0.011737	0	0
lip_pos_397	0	0.32617	0	0.2844	0.22775	0.245259	0.34102	0.364533	0.329297	0.355974	0.352931	0.258134	0.364072	0.339822	0.21684	0.257264	0.229704	0.269234	0.37475	0.251058	0.243077	0.319011	0.28229	0.129938	0.398303	0	0.284052	0.401176	0.338818	0.246905	0.381685	0	0.372551	0.322399	0.255447	0.217972	0.408494	0.268583	0.398486	0	0.304497	0	0	0
lip_pos_398	0.586433	0.617228	0.588499	0.582211	0.640945	0.596006	0.568701	0.583449	0.604458	0.626181	0.599429	0.615265	0.629125	0.622082	0.596597	0.596938	0.577459	0.63736	0.599655	0.583116	0.606112	0.64247	0.612369	0.6045	0.664507	0.581246	0.655765	0.616762	0.678468	0.604972	0.650333	0.60299	0.613323	0.65144	0.66835	0.599562	0.663484	0.637024	0.640314	0.616785	0.599356	0	0.00617417	0
lip_pos_399	0.412109	0.383796	0.351611	0.358331	0.389253	0.373818	0.349275	0.34852	0.405119	0.39434	0.388176	0.396822	0.412506	0.392407	0.382279	0.371839	0.345608	0.396177	0.382918	0.354496	0.389515	0.410688	0.408016	0.378198	0.419522	0.352174	0.40857	0.398563	0.438169	0.379077	0.408271	0.359718	0.368509	0.41782	0.425832	0.380561	0.427764	0.396341	0.411283	0.375175	0.387308	0	0	0
lip_pos_400	0.334635	0.383965	0.340037	0.35031	0.371576	0.371135	0.329989	0.334497	0.376285	0.384518	0.381054	0.358374	0.391234	0.382076	0.363792	0.369833	0.326484	0.393504	0.376967	0.346573	0.366686	0.405182	0.381531	0.343149	0.408197	0.336875	0.401807	0.373393	0.418954	0.371583	0.405789	0.347171	0.348802	0.396445	0.411076	0.366679	0.411286	0.394759	0.395806	0.354291	0.352952	0.0138036	0	0
lip_pos_401	0.0736929	0	0.00551854	4.48365e-05	7.03056e-05	0.0343643	0.283718	0.577797	0.224191	0.536015	0.149929	0.236833	0.00724776	0.199177	0.00528763	0.0044685	0.21269	0	0.0621698	0.0122507	0.353016	0.114981	0.114907	0.00401339	0.249904	0	0	0.139576	0.121585	0.0475305	0.261229	3.62632e-05	0.0189819	0.00690743	0.00212634	0.000299472	0.119458	0.00021866	0.143777	0	0.084479	0	0	0
lip_pos_417	0.416646	0.294352	0.131587	0.125342	0	0.121381	0.370832	0.402254	0.424979	0.38104	0.293927	0.368656	0	0.363492	0	0	0.336579	0	0.339758	0.271849	0.283539	0	0.320988	0	0	0	0	0.415435	0	0.252445	0.352265	0	0	0.231977	0	0	0	0	0.39501	0	0.290919	-0.0830505	0	0
lip_pos_418	0.595864	0.635607	0.592141	0.587415	0.649885	0.615832	0.577298	0.588795	0.62591	0.64673	0.619421	0.633276	0.652564	0.640106	0.620534	0.614826	0.585643	0.655757	0.617466	0.590205	0.626428	0.660838	0.632806	0.613922	0.684268	0.587878	0.675073	0.635778	0.702506	0.623549	0.66849	0.611864	0.621541	0.675876	0.688471	0.62268	0.682128	0.655248	0.659206	0.623658	0.603009	0.019505	0	0
lip_pos_419	0.630435	0.608877	0.605911	0.547723	0.679758	0.593489	0.615905	0.612371	0.602993	0.611498	0.596034	0.605412	0.629784	0.614049	0.603305	0.592406	0.624019	0.628251	0.559192	0.616274	0.604254	0.635846	0.608279	0.646827	0.65739	0.617353	0.644522	0.620781	0.677476	0.598825	0.63772	0.657415	0.648129	0.651347	0.663913	0.599615	0.657005	0.628614	0.635246	0.670216	0.61231	0	0.00564728	0
lip_pos_424	0.356394	0.376452	0.366288	0.367839	0.396389	0.321952	0.306677	0.480631	0.378305	0.513441	0.384336	0.466839	0.63582	0.496319	0.361907	0.356715	0.450892	0.3907	0.321542	0.370346	0.468974	0.442613	0.343443	0.577732	0.6763	0.352937	0.415891	0.476436	0.68767	0.375135	0.538696	0.337745	0.638951	0.659589	0.630425	0.365697	0.673973	0.353566	0.651841	0.379972	0.356005	0.0684232	0	0
lip_pos_427	0.566728	0.558782	0.562738	0.564336	0.617004	0.54143	0.550306	0.556773	0.551609	0.564437	0.545623	0.562276	0.570351	0.561763	0.543363	0.54142	0.553469	0.576932	0.539766	0.562659	0.547734	0.583736	0.556261	0.583578	0.599945	0.559039	0.591925	0.567666	0.614876	0.548194	0.587283	0.583736	0.587514	0.592228	0.607776	0.545668	0.599451	0.576637	0.57866	0.597105	0.553656	0	0.00538396	0
lip_pos_428	0.410354	0.465884	0.436259	0.449656	0.460124	0.441702	0.41215	0.426195	0.441025	0.472101	0.451724	0.446383	0.466975	0.471853	0.428639	0.448942	0.412557	0.479432	0.474964	0.432552	0.442272	0.490122	0.463411	0.440431	0.511672	0.415513	0.49571	0.451946	0.502664	0.451319	0.503657	0.425416	0.454636	0.489146	0.508287	0.435038	0.508071	0.47875	0.490184	0.448525	0.433575	0.0173937	0	0
lip_pos_429	0	0.224028	0.19322	0.23769	0.165363	0	0	0.330068	0.295306	0.401145	0.328954	0.323796	0.488329	0.406047	0	0.189479	0.282085	0.269805	0.269979	0	0.359481	0.359621	0.315203	0.41357	0.535144	0	0.276192	0.318105	0.539863	0.255633	0.452044	0	0.458012	0.495626	0.511682	0.172329	0.53318	0	0.522145	0	0.273078	0	0	0
lip_pos_430	0.638999	0.659472	0.634739	0.6306	0.695915	0.639984	0.622197	0.62917	0.649257	0.665402	0.644812	0.649638	0.675154	0.662788	0.641708	0.639131	0.626086	0.679763	0.63877	0.634096	0.646423	0.68714	0.658164	0.657907	0.710426	0.631142	0.698186	0.657943	0.727316	0.648308	0.689	0.660784	0.663267	0.699246	0.716547	0.644375	0.70721	0.680237	0.684056	0.677747	0.644355	0	0.00655329	0
lip_pos_431	0.348318	0.41104	0.358297	0.374033	0.416794	0.376722	0.707764	0.7659	0.732756	0.801307	0.740249	0.769989	0.829309	0.799639	0.393662	0.405429	0.757966	0.440626	0.72707	0.74376	0.757207	0.79175	0.75793	0.797979	0.873854	0.366965	0.404807	0.805126	0.895103	0.422093	0.845955	0.372359	0.840664	0.861611	0.845256	0.405364	0.873153	0.428795	0.842217	0.376226	0.3471	0.44537	-0.135779	0
lip_pos_436	0.612336	0.61942	0.60715	0.607939	0.667571	0.602068	0.594336	0.605116	0.612708	0.631968	0.605469	0.623407	0.637302	0.625014	0.60542	0.60106	0.602701	0.639441	0.600326	0.606568	0.61365	0.646914	0.617688	0.630135	0.668305	0.603894	0.657485	0.626734	0.686154	0.608846	0.651408	0.630121	0.637057	0.660721	0.673812	0.607882	0.667273	0.639355	0.644537	0.643885	0.612711	0	0.00549168	0
lip_pos_437	0	0.347297	0.205094	0.27007	0.292806	0.386684	0.685884	0.7637	0.725349	0.806797	0.737069	0.753119	0.840638	0.807882	0.394337	0.331309	0.750613	0.378677	0.718402	0.724129	0.761071	0.78024	0.75284	0.783443	0.886477	0.268042	0.330715	0.798324	0.906266	0.368657	0.848558	0.168426	0.843027	0.872385	0.842082	0.342824	0.881199	0.369397	0.852079	0.205254	0.24516	0.567974	-0.178381	0
lip_pos_441	0.659142	0.662643	0.633104	0.573753	0.711268	0.644749	0.642239	0.638956	0.655624	0.666935	0.647973	0.652059	0.684009	0.666742	0.656552	0.64192	0.650805	0.68336	0.614563	0.643293	0.656848	0.689298	0.661061	0.675123	0.712525	0.644401	0.702057	0.667484	0.73519	0.650763	0.693526	0.685233	0.675517	0.707675	0.719381	0.652854	0.711101	0.683038	0.687657	0.69819	0.652464	0	0.00645815	0
lip_pos_446	0.402473	0.428597	0.401255	0.400017	0.438671	0.412917	0.410669	0.438773	0.435369	0.457431	0.433741	0.455974	0.469654	0.455864	0.417562	0.412859	0.429467	0.440521	0.429244	0.432503	0.436595	0.462722	0.442776	0.453384	0.495154	0.397857	0.452364	0.46566	0.507372	0.419245	0.480288	0.411698	0.476358	0.487832	0.484322	0.419241	0.494884	0.440944	0.476276	0.420336	0.416016	0.0180435	0	0
lip_pos_447	0.475845	0.467929	0.475046	0.47003	0.51822	0.461595	0.465632	0.473569	0.472596	0.482622	0.466852	0.487668	0.49557	0.481872	0.462683	0.458655	0.465979	0.483346	0.460591	0.47762	0.469666	0.496965	0.475534	0.497187	0.520235	0.471155	0.496698	0.496203	0.53596	0.463949	0.500471	0.491601	0.506178	0.515061	0.518505	0.466854	0.51749	0.484129	0.500989	0.501582	0.473281	0	0.00442739	0
lip_pos_449	0.571759	0.563333	0.567674	0.563119	0.622292	0.547603	0.558425	0.561314	0.555682	0.567846	0.551936	0.561485	0.572416	0.564141	0.547666	0.547304	0.559189	0.581588	0.5428	0.567932	0.550702	0.5898	0.562801	0.589216	0.604153	0.565979	0.595987	0.567945	0.618113	0.555582	0.58684	0.593881	0.588948	0.59367	0.615633	0.549364	0.602476	0.581486	0.582213	0.608633	0.557535	0	0.00560959	0
lip_pos_450	0.706712	0.751046	0.700302	0.697767	0.770295	0.727389	0.683654	0.69277	0.738019	0.758434	0.731782	0.73961	0.763762	0.750661	0.731422	0.72619	0.690074	0.774065	0.729094	0.699005	0.734664	0.78033	0.747209	0.7256	0.802401	0.696497	0.79636	0.743423	0.822392	0.736634	0.783039	0.725233	0.729263	0.791005	0.812481	0.734091	0.799435	0.774185	0.772364	0.740496	0.712502	0.0217057	0	0
lip_pos_451	0.705922	0.734756	0.711517	0.716846	0.771019	0.710694	0.686767	0.703611	0.719013	0.744802	0.716106	0.723727	0.747215	0.740027	0.707192	0.711581	0.693552	0.757381	0.720556	0.705344	0.719115	0.765476	0.731392	0.72727	0.791347	0.701122	0.778004	0.729362	0.805387	0.721673	0.770533	0.728867	0.737808	0.774434	0.797023	0.712519	0.788951	0.758107	0.762351	0.750775	0.717477	0	0.00702218	0
lip_pos_455	0.687242	0.677054	0.650015	0.579314	0.739447	0.659771	0.665965	0.655845	0.667898	0.677534	0.662017	0.655465	0.697431	0.681955	0.673874	0.657211	0.679618	0.699356	0.625416	0.660515	0.66927	0.704744	0.674506	0.703511	0.72849	0.664519	0.718504	0.674817	0.749731	0.664863	0.708501	0.709542	0.70047	0.721283	0.73563	0.66543	0.727723	0.698823	0.703398	0.710741	0.670467	0	0.00647452	0
lip_pos_456	0.656532	0.657743	0.662599	0.668431	0.716508	0.637203	0.639888	0.656272	0.644978	0.66933	0.642034	0.658146	0.671303	0.665991	0.632559	0.639483	0.646893	0.679325	0.643558	0.656695	0.647195	0.687799	0.656066	0.676599	0.71181	0.65302	0.696571	0.661829	0.724446	0.647757	0.692534	0.679417	0.686657	0.696543	0.716429	0.637622	0.710701	0.679992	0.686664	0.700102	0.657522	0	0	0.0021938
lip_pos_457	0.607994	0.644062	0.621486	0.629788	0.668184	0.61822	0.589675	0.602124	0.622176	0.64095	0.623448	0.623166	0.636953	0.637641	0.608007	0.621157	0.585357	0.663773	0.635734	0.611666	0.614033	0.669343	0.636618	0.626859	0.681816	0.607084	0.682395	0.626179	0.689523	0.63015	0.668746	0.626548	0.629026	0.661882	0.696467	0.615204	0.680926	0.663976	0.656913	0.651678	0.622261	0	0.00558426	0
lip_pos_458	0.469528	0.322772	0.454089	0.558445	0.504469	0.447833	0.489822	0.478726	0.493203	0.472197	0.455431	0.607929	0.496016	0.435663	0.461472	0.400829	0.481542	0.303185	0.449331	0.479217	0.482936	0.411791	0.45395	0.481606	0.476961	0.469235	0.20569	0.570682	0.52931	0.432248	0.228828	0.530367	0.478535	0.510455	0.439888	0.477076	0.429843	0.339689	0.430155	0.560061	0.467539	0	0	0
lip_pos_461	0.359697	0.399972	0.362836	0.374495	0.392184	0.386574	0.355166	0.365779	0.396912	0.40701	0.391662	0.392683	0.42149	0.412395	0.388465	0.38911	0.354881	0.414343	0.395668	0.36621	0.391553	0.413791	0.39741	0.376041	0.443886	0.359128	0.420231	0.41468	0.457724	0.394536	0.435969	0.366794	0.391852	0.439604	0.433399	0.391166	0.440227	0.409284	0.426626	0.381849	0.37404	0.015711	0	0
lip_pos_464	0.257852	0.332615	0.289914	0.336357	0.280651	0.312968	0.267294	0.267476	0.299854	0.321813	0.312228	0.287551	0.325955	0.326001	0.292131	0.311059	0.257641	0.341516	0.278979	0.277091	0.294778	0.345155	0.317499	0.262927	0.350806	0.268139	0.353722	0.304529	0.358041	0.321127	0.350731	0.285347	0.281747	0.342259	0.347448	0.310885	0.348378	0.340937	0.332417	0.310501	0.296125	0	0.0054831	0
lip_pos_465	0.34715	0.384137	0.350123	0.358623	0.38196	0.37508	0.338276	0.348571	0.382588	0.393089	0.377818	0.3809	0.401123	0.402194	0.374234	0.373054	0.332974	0.399776	0.384184	0.346754	0.381704	0.398481	0.387863	0.361666	0.430558	0.345378	0.410124	0.394772	0.436262	0.379106	0.41545	0.358182	0.375684	0.425457	0.42215	0.37986	0.425654	0.398519	0.414588	0.369502	0.35905	0.0171894	0	0
lip_pos_467	0.370567	0.36627	0.340125	0.26857	0.400898	0.360396	0.352842	0.339213	0.362694	0.366885	0.361483	0.34932	0.384586	0.381902	0.374767	0.35666	0.361182	0.379596	0.340407	0.344072	0.362339	0.383221	0.367121	0.382909	0.407748	0.349546	0.393398	0.369703	0.422216	0.359432	0.398344	0.374519	0.384029	0.405724	0.400486	0.36521	0.407678	0.379314	0.396211	0.351158	0.356381	0.011535	0	0
lip_pos_469	0.500914	0.52146	0.50079	0.502187	0.545389	0.506644	0.485019	0.480929	0.511422	0.508166	0.509192	0.502066	0.535972	0.515868	0.502603	0.506487	0.476482	0.538306	0.508839	0.498551	0.490655	0.544234	0.519964	0.51558	0.568235	0.495889	0.553113	0.51239	0.577186	0.513471	0.535714	0.515367	0.529519	0.555572	0.566624	0.506739	0.564558	0.538689	0.54629	0.532495	0.504002	0	0.00615121	0
lip_pos_470	0	0.161025	0	0	0	0.165175	0.0185951	0.42378	0	0.449949	0.188935	0.422691	0	0.463179	0	0.158464	0.409184	0.197489	0	0.00044273	0.448736	0.194171	0.177343	0.00311947	0.147348	0	0.0192811	0.493289	0	0.169794	0.500573	0	0	0.0196502	0.184547	0.000178825	0.177364	0.194817	0.204862	0.0030636	0.140935	0	0	0
lip_pos_471	0.322532	0.385544	0.34173	0.358246	0.376404	0.384127	0.325074	0.501237	0.34679	0.542651	0.377148	0.491667	0.331907	0.550908	0.372729	0.372607	0.487082	0.406568	0.370803	0.45779	0.51707	0.518907	0.505257	0	0.348113	0.346112	0.414839	0.5189	0.352771	0.375459	0.579705	0.154484	0.261834	0.354238	0	0.374819	0.364896	0.336193	0.344368	0.364346	0.398312	0	0	0
lip_pos_472	0.365413	0.406801	0.366707	0.370288	0.402118	0.394311	0.353478	0.362051	0.398942	0.410994	0.396567	0.395068	0.421934	0.415864	0.394511	0.392819	0.357049	0.415707	0.398591	0.36776	0.400396	0.421087	0.402566	0.37983	0.446873	0.363642	0.428351	0.411714	0.459547	0.397396	0.436733	0.377584	0.39875	0.441611	0.439728	0.399251	0.448329	0.416096	0.423872	0.391262	0.376583	0.0167484	0	0
lip_pos_473	0.415287	0.428964	0.419911	0.445114	0.462301	0.418057	0.399257	0.539597	0.399042	0.556824	0.410075	0.539742	0.407462	0.562562	0.417338	0.413918	0.528125	0.447658	0.408048	0.504874	0.532233	0.54116	0.522573	0.327345	0.410814	0.417905	0.458588	0.565254	0.4318	0.408854	0.59867	0.368166	0.410956	0.423769	0.344376	0.412714	0.424719	0.411254	0.411283	0.446122	0.446001	0	0	0
lip_pos_474	0.405233	0.413689	0.382615	0.325096	0.439093	0.403406	0.388128	0.3803	0.409325	0.418034	0.405884	0.390143	0.436385	0.425402	0.417532	0.404076	0.396136	0.428311	0.394085	0.383562	0.413466	0.432899	0.411224	0.418779	0.460484	0.383732	0.439091	0.413711	0.472376	0.406076	0.443041	0.409349	0.423646	0.453753	0.450601	0.410578	0.452007	0.426243	0.437668	0.39308	0.398931	0.0116709	0	0
lip_pos_475	0.446505	0.490692	0.464276	0.475627	0.488675	0.467047	0.425125	0.445488	0.465848	0.487518	0.472305	0.471102	0.490078	0.49953	0.453564	0.472312	0.424053	0.511417	0.497259	0.4526	0.463935	0.510344	0.485682	0.460119	0.533653	0.446407	0.526171	0.484606	0.527293	0.479466	0.52839	0.451979	0.478063	0.511251	0.530394	0.460651	0.532945	0.507346	0.515504	0.473076	0.457631	0.0175659	0	0
lip_pos_477	0.629636	0.620954	0.625328	0.620851	0.684045	0.603608	0.613786	0.626406	0.612308	0.63231	0.607157	0.626847	0.640147	0.629382	0.603863	0.604288	0.624785	0.640647	0.59817	0.624847	0.615461	0.648402	0.619902	0.64752	0.674546	0.622459	0.657018	0.631198	0.68996	0.611913	0.652703	0.652623	0.657856	0.663341	0.676251	0.60678	0.673193	0.641474	0.65097	0.670036	0.623687	0	0	0.00215159
lip_pos_482	0.400779	0.451808	0.423832	0.428757	0.445258	0.426011	0.386005	0.387248	0.426853	0.412023	0.431582	0.423838	0.452972	0.409989	0.411752	0.434057	0.371622	0.465637	0.454264	0.409753	0.376885	0.466558	0.44005	0.413523	0.487516	0.39939	0.480043	0.440963	0.481101	0.439735	0.430624	0.409822	0.438087	0.463007	0.48365	0.420687	0.484235	0.462258	0.469345	0.426211	0.420745	0	0.00585736	0
lip_pos_483	0.33498	0.374551	0.349981	0.348083	0.36684	0.367627	0.33456	0.319245	0.373649	0.382333	0.370216	0.383937	0.40033	0.341634	0.371694	0.366832	0.315305	0.391081	0.372777	0.334152	0.342546	0.394914	0.375417	0.348164	0.419219	0.339281	0.403017	0.399052	0.435549	0.375041	0.295119	0.350865	0.365455	0.416761	0.409047	0.372704	0.415041	0.390311	0.39155	0.366015	0.348018	0.0159407	0	0
lip_pos_484	0.380215	0.152842	0.368493	0.46812	0.409724	0.364035	0.403972	0.365979	0.402952	0.346091	0.364735	0.52569	0.414704	0.308756	0.373798	0.330005	0.379666	0.201699	0.360563	0.385731	0.363989	0.291353	0.367112	0.383222	0.398181	0.385092	0.220761	0.484952	0.438351	0.345813	0	0.437614	0.392403	0.422562	0.360514	0.386366	0.353273	0.247454	0.351947	0.463191	0.374976	0	0	0
lip_pos_485	0.145125	0.216662	0.171206	0.133598	0.171076	0.254556	0.144876	0.75822	0.313626	0.779035	0.252136	0.747878	0.322797	0.769528	0.268722	0.226167	0.735147	0.250294	0.251768	0.154471	0.743881	0.211098	0.233258	0.16039	0.279047	0.148422	0.254168	0.765678	0.334517	0.237969	0.810558	0.140437	0.167289	0.318435	0.228534	0.29215	0.223599	0.238011	0.253272	0.161553	0.0153735	1.02071	-0.734465	0.142891
lip_pos_487	0	0	0	0	0	0	0	0.80183	0.0183579	0.827922	0	0.79617	0.000183223	0.817201	0	0.223421	0.781394	0	0	0	0.794657	0	0.116265	0	0	0	0	0.811152	0	0.33154	0.85732	0	3.80561e-06	0	0	0.230541	0	0.225777	0	0	0.173754	0	0	0
lip_pos_488	0.346607	0.364631	0.3314	0.29639	0.351005	0.365299	0.284547	0.805463	0.319546	0.833667	0.363635	0.794434	0.321198	0.820392	0.339959	0.374915	0.785261	0.3828	0.283941	0.366962	0.802816	0.383087	0.365011	0.295539	0.385479	0.307195	0.386102	0.810079	0.310932	0.446347	0.858952	0.30853	0.320768	0.318673	0.372144	0.359561	0.386941	0.394992	0.393	0.317372	0.420078	0	0	0
lip_pos_494	0.337122	0.37889	0.347796	0.34942	0.370218	0.365571	0.326588	0.249353	0.376323	0.376453	0.372421	0.357435	0.394226	0.356514	0.365843	0.366507	0.233985	0.39223	0.374551	0.340948	0.352945	0.397027	0.376534	0.34747	0.42009	0.344318	0.399122	0	0.43267	0.372453	0.404402	0.350769	0.36853	0.413649	0.407439	0.371467	0.415886	0.395879	0.392763	0.366365	0.349178	0	0.00754211	0
lip_pos_496	0.419873	0.472819	0.442159	0.447387	0.462015	0.445503	0.401165	0.395867	0.445828	0.449001	0.448238	0.438185	0.462298	0.45785	0.433547	0.452673	0.358475	0.486191	0.474615	0.423405	0.425533	0.486527	0.45779	0.427999	0.506847	0.422333	0.500366	0.417334	0.504478	0.458983	0.497075	0.427014	0.451273	0.48723	0.503914	0.44277	0.511048	0.483987	0.486661	0.451259	0.440297	0	0.00635991	0
lip_pos_499	0.394982	0.400453	0.38469	0.348024	0.421356	0.389059	0.388911	0.386048	0.396154	0.387915	0.391553	0.392616	0.413798	0.411186	0.386009	0.389387	0.399053	0.412916	0.346808	0.39381	0.403842	0.419976	0.394994	0.394606	0.439009	0.393972	0.422146	0.389595	0.450796	0.396889	0.432924	0.420991	0.404195	0.430983	0.435547	0.388872	0.436799	0.415334	0.418793	0.451509	0.393422	0	0.00468086	0
lip_pos_500	0.473967	0.329397	0.461427	0.561898	0.510751	0.455256	0.498876	0.489824	0.505101	0.483489	0.460713	0.622108	0.508027	0.449138	0.46629	0.405601	0.493841	0.339418	0.459545	0.486837	0.495484	0.407595	0.473261	0.486787	0.484087	0.477797	0.248999	0.580121	0.536304	0.443173	0.260257	0.537042	0.486468	0.517748	0.43323	0.48185	0.422844	0.364829	0.436334	0.566262	0.472179	0	0	0
lip_pos_502	0.274692	0.316803	0.27716	0.277669	0.296995	0.285576	0.261856	0.294754	0.292087	0.322835	0.291426	0.315805	0.310594	0.321284	0.282065	0.302881	0.283092	0.332976	0.298928	0.274751	0.308296	0.331174	0.29863	0.280676	0.336166	0.273843	0.342861	0.315074	0.336181	0.299955	0.35003	0.273562	0.295295	0.322104	0.338851	0.289681	0.345544	0.326788	0.319261	0.292644	0.285506	0.0134952	0	0
lip_pos_504	0.274258	0.12178	0	0	0	0.354669	0.0832049	0.273669	0.295686	0.318688	0.184055	0.314015	0.25594	0.277631	0.291164	0.132981	0.137254	0.193717	0.356801	0	0.26519	0.288266	0.275487	0.208202	0.504996	0	0.171433	0.287288	0.692624	0.268678	0.348376	0	0.486742	0.541731	0.307415	0.229883	0.342603	0.201531	0.571256	0	0.234989	0	0	0
lip_pos_508	0.493784	0.514967	0.495389	0.494984	0.537655	0.499471	0.477713	0.496816	0.504251	0.524632	0.502462	0.512283	0.525564	0.522089	0.496348	0.498776	0.489326	0.530402	0.50322	0.489544	0.509545	0.536671	0.51296	0.506684	0.55851	0.489832	0.545753	0.517542	0.566868	0.505526	0.543124	0.508348	0.518438	0.545559	0.558625	0.500543	0.555257	0.531252	0.535883	0.525183	0.502742	0	0.00515352	0
lip_pos_509	0.425925	0.422664	0.396391	0.321194	0.459324	0.412374	0.4073	0.416814	0.414709	0.435732	0.410097	0.418669	0.443361	0.433591	0.426317	0.41004	0.433121	0.436634	0.394276	0.400019	0.427739	0.437371	0.418483	0.437566	0.459471	0.404751	0.449492	0.426664	0.475087	0.413904	0.451547	0.430678	0.436444	0.455541	0.457924	0.416899	0.455555	0.435883	0.443913	0.411667	0.416123	0.00906718	0	0
lip_pos_510	0.476952	0.525134	0.496361	0.506304	0.521663	0.499535	0.456374	0.488127	0.498558	0.530915	0.504128	0.51043	0.518862	0.528185	0.484853	0.505566	0.465424	0.543285	0.528017	0.478042	0.504781	0.546001	0.515591	0.488627	0.564028	0.477985	0.559788	0.512381	0.560874	0.511322	0.557228	0.482721	0.506381	0.53893	0.564396	0.492115	0.563164	0.54026	0.543116	0.507062	0.496162	0.014086	0	0
lip_pos_514	0.397243	0.437985	0.403396	0.410211	0.437499	0.428455	0.386935	0.403876	0.429686	0.459144	0.427598	0.440106	0.457919	0.448742	0.426526	0.425848	0.398309	0.452885	0.4312	0.391807	0.442229	0.451461	0.439385	0.409021	0.478076	0.397403	0.464472	0.440011	0.488495	0.432757	0.468888	0.412535	0.422318	0.474141	0.47454	0.427276	0.475265	0.455145	0.456747	0.425754	0.413412	0.0148371	0	0
lip_pos_515	0.00441866	0.058991	0.00549524	0.00972005	0.00405703	0.0728085	0.00283851	0.00920714	0.0182186	0.0963743	0.0750127	0.0661995	0.0767625	0.0740571	0.0175253	0.0620415	0.00519269	0.0628709	0.0381619	0.00500702	0.0414555	0.031984	0.0642729	0.0138662	0.0689911	0.0216506	0.0395835	0.0366412	0.0810533	0.0559902	0.00727037	0.00364059	0.00757121	0.0276028	0.000977842	0.040559	0.0307536	0.0393454	0.1126	0.00675842	0.035511	0	0	0
lip_pos_516	0.41112	0.407288	0.383462	0.305503	0.446353	0.400522	0.391337	0.394956	0.401532	0.416046	0.39497	0.39682	0.428923	0.415032	0.413544	0.39434	0.411651	0.421218	0.378585	0.381815	0.41118	0.422748	0.405845	0.422859	0.443619	0.388639	0.433292	0.406056	0.458762	0.400407	0.433688	0.415287	0.424082	0.439635	0.441147	0.403529	0.439899	0.418944	0.430549	0.398236	0.405014	0	0.0032609	0
lip_pos_524	0.397495	0.394302	0.369912	0.295572	0.430439	0.384076	0.383468	0.381849	0.389663	0.401179	0.389291	0.382168	0.42202	0.404147	0.400281	0.381576	0.394883	0.407288	0.367286	0.373309	0.392401	0.413344	0.39372	0.415194	0.443225	0.376239	0.418577	0.393321	0.456938	0.385677	0.419967	0.400141	0.419302	0.439468	0.43099	0.387923	0.439936	0.407174	0.426168	0.383596	0.391425	0	0.0037249	0
lip_pos_525	0.361637	0.31327	0.338189	0.316104	0.392042	0.158496	0.417232	0.329239	0.466913	0.355358	0.470413	0.41023	0.587895	0.283363	0.353693	0.307962	0.329643	0.327118	0.444793	0.457395	0.350776	0.482664	0.455279	0.550399	0.612688	0.348475	0.334889	0.359206	0.635061	0.261983	0.374868	0.362967	0.619938	0.625623	0.589734	0.36301	0.630804	0.321552	0.61221	0.367603	0.337417	0.0594329	0	0
lip_pos_532	0.665336	0.665178	0.655399	0.643075	0.725118	0.649851	0.679935	0.64775	0.697161	0.67521	0.70031	0.658497	0.80681	0.666844	0.657534	0.647736	0.650447	0.684771	0.687354	0.693647	0.656815	0.737784	0.718041	0.771552	0.847502	0.654731	0.703001	0.664891	0.871852	0.657807	0.693313	0.690125	0.808926	0.836856	0.818793	0.657184	0.848388	0.685562	0.819851	0.698004	0.66886	0	0.0120991	0
lip_pos_538	0.367411	0.42845	0.376925	0.388481	0.403916	0.407368	0.535585	0.455649	0.558747	0.505383	0.573695	0.464735	0.438261	0.497455	0.41503	0.412741	0.433642	0.447936	0.57265	0.565209	0.4623	0.62349	0.591603	0.359611	0.470755	0.369605	0.461711	0.476794	0.481365	0.415681	0.528345	0.397865	0.401383	0.464563	0.456111	0.415086	0.465948	0.444603	0.457267	0.410598	0.351106	0.3036	-0.206036	0.0392021
lip_pos_539	0.585128	0.576529	0.58117	0.580309	0.636983	0.559269	0.567667	0.583437	0.568461	0.592194	0.562176	0.589381	0.595451	0.585078	0.562363	0.559861	0.581106	0.59512	0.557	0.578739	0.574799	0.601208	0.57432	0.60239	0.625019	0.577569	0.611337	0.590243	0.641372	0.566339	0.609389	0.602227	0.61214	0.617276	0.627338	0.563697	0.625551	0.595322	0.603915	0.615879	0.573688	0	0.00565112	0
lip_pos_544	0.382597	0.379536	0.378307	0.35474	0.435849	0.366832	0.497854	0.38369	0.531643	0.411101	0.520927	0.389134	0.610154	0.392158	0.383625	0.370438	0.38709	0.390637	0.513114	0.511819	0.388879	0.526842	0.515389	0.571373	0.621432	0.376167	0.399515	0.387614	0.608059	0.385143	0.417301	0.400595	0.599916	0.615844	0.606292	0.378126	0.619775	0.388412	0.601115	0.405866	0.391888	0.0477974	0	0
lip_pos_548	0.264944	0.320288	0.280621	0.281713	0.299212	0.302955	0.271418	0.279075	0.30877	0.327447	0.305505	0.316458	0.34258	0.330589	0.308788	0.307167	0.270173	0.32414	0.315137	0.266774	0.313657	0.330004	0.316799	0.264028	0.361456	0.259473	0.33814	0.319364	0.370242	0.314814	0.345273	0.261069	0.296006	0.349564	0.350075	0.30998	0.362679	0.329526	0.355218	0.274147	0.288583	0.015795	0	0
lip_pos_549	0.335773	0.407732	0.37163	0.412397	0.375211	0.386627	0.345801	0.353961	0.379444	0.414432	0.392847	0.388862	0.401514	0.414237	0.37208	0.389482	0.336535	0.42003	0.360523	0.355975	0.380317	0.420332	0.402882	0.350601	0.442671	0.347184	0.436527	0.388916	0.441853	0.396578	0.438572	0.367862	0.364913	0.42428	0.43441	0.380249	0.44031	0.417607	0.417194	0.391157	0.370073	0.0157012	0	0
lip_pos_550	0.412694	0.466454	0.433565	0.442755	0.455375	0.438466	0.397967	0.42548	0.444302	0.470548	0.446985	0.445878	0.459151	0.465297	0.425371	0.445541	0.40483	0.479276	0.469282	0.420156	0.445695	0.481448	0.457287	0.432324	0.502572	0.413806	0.493641	0.44922	0.491527	0.450909	0.496766	0.4241	0.448779	0.477272	0.497832	0.432114	0.498899	0.476563	0.483918	0.439024	0.43143	0.0155134	0	0
lip_pos_551	0.367281	0.402124	0.359553	0.37274	0.395195	0.391776	0.358703	0.378149	0.401072	0.414743	0.394165	0.39855	0.43897	0.410045	0.394948	0.388538	0.360301	0.416539	0.397212	0.370298	0.40571	0.423889	0.405823	0.387779	0.456312	0.36183	0.430551	0.403792	0.467679	0.398274	0.427477	0.378461	0.395649	0.45299	0.446014	0.399935	0.455214	0.419959	0.442213	0.391095	0.375991	0.0186471	0	0
lip_pos_553	0.382605	0	0.341695	0.266143	0.410548	0.318764	0.45108	0.436423	0.486994	0.459609	0.516545	0.414321	0.628587	0.497336	0.283308	0.398572	0.413656	0.394091	0.475963	0.455424	0.441776	0.502784	0.481654	0.587046	0.652147	0.335594	0.433293	0.478308	0.669812	0.376632	0.527572	0.358304	0.640883	0.647636	0.627253	0.365039	0.667708	0.420126	0.63784	0.323141	0.3709	0.0656594	0	0
lip_pos_555	0.499176	0.521181	0.500521	0.499421	0.545086	0.502856	0.484358	0.498977	0.509937	0.529967	0.508256	0.516861	0.52904	0.526682	0.503062	0.504164	0.491525	0.536503	0.509022	0.498511	0.513381	0.541343	0.518474	0.515529	0.563738	0.493485	0.550273	0.520169	0.572837	0.511385	0.54694	0.514197	0.524962	0.550263	0.564069	0.504412	0.559087	0.536358	0.539745	0.530416	0.508039	0	0.00507079	0
lip_pos_557	0.703726	0.70161	0.69714	0.684241	0.768373	0.685043	0.69743	0.694977	0.714038	0.724153	0.708214	0.704514	0.811058	0.711535	0.693071	0.683364	0.696128	0.723598	0.701336	0.710851	0.702834	0.748075	0.72222	0.786637	0.837867	0.694798	0.742597	0.708721	0.860856	0.692835	0.737233	0.729348	0.819575	0.833652	0.826635	0.693301	0.84534	0.72399	0.815706	0.739322	0.705242	0	0.0104927	0
lip_pos_561	0.519933	0.526607	0.487459	0.512706	0.399425	0.492308	0.481628	0.468926	0.476581	0.468494	0.428649	0.439132	0.425818	0.449394	0.439292	0.431353	0.434358	0.438961	0.443642	0.413319	0.444055	0.433337	0.429321	0.405912	0.394653	0.410269	0.412112	0.439613	0.382933	0.431422	0.453633	0.390647	0.44868	0.448541	0.346787	0.435493	0.485094	0.417154	0.458874	0.408097	0.50872	-0.089765	0.0242235	0
lip_pos_565	0.353751	0.354678	0.361454	0.355561	0.387293	0.342298	0.347302	0.357694	0.346671	0.364916	0.347174	0.363262	0.378216	0.366997	0.33933	0.343833	0.354912	0.363022	0.344532	0.357544	0.353565	0.369386	0.355927	0.376132	0.394021	0.353583	0.373191	0.363024	0.401104	0.349318	0.373326	0.366577	0.392341	0.385333	0.392381	0.341622	0.393737	0.364113	0.385584	0.373177	0.354594	0	0.00362819	0
lip_pos_566	0.33845	0.375378	0.338978	0.345014	0.371657	0.358738	0.334876	0.33991	0.377835	0.399381	0.363375	0.374452	0.405179	0.389937	0.367543	0.362476	0.337755	0.385771	0.375386	0.341078	0.382697	0.392356	0.380128	0.352724	0.415675	0.332014	0.400379	0.378064	0.423855	0.369325	0.399799	0.349388	0.377968	0.403654	0.404375	0.374528	0.408636	0.392949	0.403604	0.36187	0.351843	0.0159961	0	0
lip_pos_567	0.4439	0.489075	0.460734	0.466084	0.483944	0.465123	0.424128	0.449106	0.464024	0.491807	0.467743	0.473544	0.48037	0.489756	0.449964	0.471055	0.430211	0.505814	0.492912	0.445256	0.466745	0.505999	0.481204	0.455269	0.524228	0.441945	0.521274	0.473101	0.523741	0.478089	0.518618	0.446581	0.47247	0.503929	0.527806	0.458444	0.52347	0.503943	0.50731	0.465382	0.456185	0.015703	0	0
lip_pos_568	0.308142	0.381442	0.343208	0.380391	0.342319	0.357556	0.319886	0.33202	0.346783	0.387691	0.361203	0.358542	0.378619	0.380073	0.346934	0.364823	0.313374	0.394947	0.335447	0.32846	0.358777	0.391634	0.374113	0.321061	0.410328	0.322788	0.402106	0.358878	0.407458	0.37038	0.409606	0.338403	0.343197	0.391479	0.410639	0.355556	0.409068	0.388841	0.394845	0.360971	0.341716	0.0159945	0	0
lip_pos_569	0	0	0	0.0590175	0.140627	0	0.222916	0.302824	0.292808	0.405923	0.240154	0.304063	0.320755	0.396675	0	0.28554	0.350386	0.134302	0.270962	0.236018	0.285045	0.283849	0.303941	0.226729	0.494669	0	0.158127	0.142941	0.406801	0	0.339851	0	0.431777	0.530154	0.143508	0	0.348398	0	0.49948	0	0.00413664	0.338883	-0.107424	0
lip_pos_571	0.00688259	0.00770647	0.0097351	0.00583502	0.00708638	0.0171371	0.00640747	0.011992	0.0117261	0.0224973	0.0131289	0.0202475	0.0163754	0.0259678	0.00937852	0	0.00667635	0.0046943	0.0190027	0.00505591	0.0222535	0	0.0119926	0.0039629	0.110343	0.00468441	0.004542	0.0145671	0.0934644	0.0193076	0.00992455	0.00689285	0.00949279	0.00217746	0	0.0127374	0.00201235	0.0957377	0	0.00606675	0.0118868	0	0	-0.000471048
lip_pos_574	0.316933	0.280685	0.128285	0.0913414	0.266119	0.32353	0.38578	0.318942	0.449474	0.366005	0.495813	0.365871	0.406752	0.477382	0.088466	0.381224	0.26148	0.384698	0.441715	0.340844	0.391939	0.451709	0.412582	0.321997	0.468651	0.0828292	0.415134	0.445137	0.401684	0.367483	0.502427	0.0899393	0.395968	0.428903	0.515465	0.356185	0.471842	0.400706	0.467324	0	0.266979	0.0709138	0	0
lip_pos_576	0.499249	0.533985	0.500795	0.495154	0.546683	0.514051	0.48329	0.495727	0.522434	0.542272	0.517019	0.536896	0.549514	0.540275	0.514384	0.513555	0.491231	0.550925	0.516967	0.495365	0.524746	0.553116	0.528716	0.516265	0.579795	0.494389	0.56677	0.536538	0.59051	0.522475	0.563968	0.512255	0.529315	0.567775	0.575837	0.517598	0.576378	0.549838	0.556476	0.523454	0.505923	0.0167333	0	0
lip_pos_577	0.374805	0.360962	0.36803	0.34809	0.439261	0.348121	0.479938	0.371005	0.502716	0.395535	0.492112	0.365704	0.556639	0.369961	0.369369	0.350018	0.382306	0.368969	0.483741	0.481542	0.368134	0.484489	0.485447	0.524687	0.548875	0.369835	0.375846	0.369255	0.538811	0.362576	0.387858	0.393895	0.547474	0.549925	0.547162	0.358772	0.547785	0.365915	0.545133	0.399222	0.382815	0.034452	0	0
lip_pos_578	0.347609	0.3849	0.348915	0.351363	0.375817	0.370129	0.334059	0.344422	0.380158	0.399231	0.3709	0.387191	0.402677	0.393333	0.375262	0.37494	0.34346	0.396403	0.379649	0.345081	0.387978	0.399664	0.382892	0.356265	0.423357	0.343877	0.404794	0.380874	0.434172	0.379415	0.411857	0.362708	0.366319	0.420672	0.406574	0.377826	0.419506	0.397316	0.407289	0.364385	0.358831	0.0145645	0	0
lip_pos_580	0.162895	0.331686	0.234504	0	0	0.248243	0.304991	0.25633	0	0.280406	0.153282	0.158735	0.225597	0.284099	0.219221	0.196276	0.146266	0.209154	0.253711	0.223237	0.229611	0.310836	0.334262	0.155868	0.370923	0.233558	0.17054	0.259034	0	0	0.333765	0.158332	0.342181	0.312253	0.318358	0.252165	0.493516	0.240177	0.289126	0.173382	0.246265	0	0	0
lip_pos_585	0.334913	0.375773	0.337553	0.339077	0.371362	0.36468	0.334483	0.341006	0.370988	0.393079	0.368555	0.378722	0.396391	0.383784	0.366671	0.363103	0.341299	0.389424	0.370931	0.33534	0.373376	0.392645	0.37812	0.346174	0.407909	0.339338	0.39976	0.384026	0.420363	0.369899	0.397162	0.348988	0.358203	0.412133	0.402737	0.374452	0.404697	0.380671	0.396403	0.362341	0.351508	0.014819	0	0
lip_pos_586	0.281574	0.333184	0.282432	0.284185	0.310134	0.2971	0.269636	0.291228	0.29914	0.324839	0.29628	0.309562	0.319202	0.323796	0.29697	0.316668	0.28384	0.348181	0.312617	0.28491	0.309991	0.34275	0.3108	0.292515	0.346719	0.279345	0.355581	0.306726	0.339244	0.311485	0.353967	0.29042	0.313865	0.325754	0.350376	0.294629	0.3601	0.338543	0.33539	0.296299	0.291961	0.0147373	0	0
lip_pos_589	0.482442	0.527667	0.501967	0.510267	0.53229	0.505224	0.465138	0.485061	0.507187	0.529172	0.508899	0.51249	0.52302	0.527069	0.492791	0.508315	0.465963	0.546541	0.530746	0.490809	0.50544	0.547991	0.52036	0.494849	0.567706	0.485838	0.560815	0.511294	0.565427	0.513631	0.55457	0.491661	0.509245	0.542471	0.568684	0.50044	0.566253	0.544989	0.546435	0.518814	0.504455	0	0.00580099	0
lip_pos_592	0.297016	0.341426	0.297659	0.30005	0.326428	0.31147	0.28012	0.299972	0.31559	0.334365	0.312079	0.326613	0.334624	0.337804	0.305035	0.327244	0.299235	0.359229	0.327443	0.29857	0.322956	0.356685	0.321035	0.307752	0.359844	0.292087	0.368982	0.324899	0.352951	0.323406	0.370534	0.304013	0.31902	0.33799	0.365695	0.308737	0.372928	0.350427	0.350891	0.313472	0.305163	0.0148809	0	0
lip_pos_595	0.366288	0.397817	0.360268	0.37352	0.391293	0.388723	0.351504	0.364277	0.398162	0.408712	0.394133	0.401248	0.416998	0.41247	0.392538	0.382987	0.35665	0.410912	0.395052	0.365959	0.403751	0.414509	0.394029	0.369869	0.430822	0.356169	0.421683	0.400966	0.45311	0.394987	0.427493	0.37153	0.380002	0.432277	0.4337	0.391401	0.426724	0.413207	0.417598	0.383568	0.375808	0.0133451	0	0
lip_pos_596	0.531424	0.552002	0.532383	0.530547	0.578277	0.534779	0.51655	0.530157	0.539647	0.561488	0.538163	0.548347	0.562469	0.558457	0.533303	0.53421	0.525767	0.568276	0.537817	0.527653	0.54269	0.573628	0.547837	0.544584	0.595624	0.526753	0.583679	0.551739	0.606186	0.542586	0.579715	0.547597	0.554004	0.583228	0.597165	0.535882	0.593765	0.569364	0.573806	0.567082	0.538866	0	0.00544447	0
lip_pos_598	0.41517	0.464771	0.431551	0.438469	0.455502	0.44015	0.400168	0.42553	0.438407	0.467308	0.447318	0.448199	0.461131	0.471575	0.428351	0.442086	0.407926	0.481522	0.465959	0.41712	0.445874	0.484083	0.454577	0.426936	0.498765	0.416093	0.493157	0.448991	0.497236	0.45253	0.493604	0.423233	0.447338	0.479077	0.495785	0.431801	0.500791	0.477797	0.478535	0.443455	0.431048	0.0156904	0	0
lip_pos_599	0.388446	0.384006	0.359485	0.287402	0.42178	0.375778	0.370665	0.366853	0.380442	0.394894	0.37418	0.371912	0.408546	0.391931	0.392465	0.371603	0.390677	0.398045	0.354371	0.363182	0.391136	0.398884	0.382759	0.400296	0.417623	0.366627	0.411488	0.38209	0.433261	0.377697	0.407363	0.393207	0.404148	0.415683	0.415769	0.382712	0.423109	0.398387	0.407196	0.374898	0.381909	0	0.00342548	0
lip_pos_601	0.296659	0.359955	0.306761	0.302415	0.167825	0.374805	0.371964	0.331395	0.333652	0.354891	0.319307	0.29971	0.315179	0.356935	0.270165	0.318505	0.264952	0.211764	0.32336	0.214355	0.294526	0.293721	0.36924	0.157009	0.290254	0.140449	0	0.283941	0	0.153178	0.315528	0	0.305895	0	0.218159	0.2922	0.462552	0.284079	0.241741	0	0.291344	0	0	0
lip_pos_603	0.429992	0.467019	0.406935	0.42218	0.450901	0.442461	0.445584	0.455897	0.472259	0.511816	0.472257	0.479969	0.519276	0.532596	0.455094	0.440176	0.462874	0.480681	0.473356	0.465079	0.475938	0.537927	0.482081	0.457569	0.548761	0.430977	0.497976	0.493305	0.6113	0.454379	0.549215	0.440615	0.555262	0.54154	0.522595	0.445216	0.58084	0.485253	0.550091	0.474109	0.441439	0.0275563	0	0
lip_pos_605	0.338295	0.382485	0.341413	0.350369	0.372369	0.368986	0.322971	0.342919	0.377989	0.39857	0.372006	0.383317	0.400442	0.39171	0.366048	0.363473	0.341409	0.388639	0.374003	0.340885	0.386	0.397985	0.380391	0.344936	0.416356	0.344599	0.401149	0.378677	0.424905	0.370905	0.400172	0.352848	0.359873	0.399458	0.423714	0.371202	0.411795	0.391183	0.396929	0.361228	0.358756	0.0126956	0	0
lip_pos_606	0.296458	0.398552	0.300831	0.260592	0.305156	0.386902	0.317814	0.290578	0.391486	0.417197	0.362925	0.395053	0.41232	0.361957	0.360264	0.366534	0.294527	0.406416	0.37824	0.288757	0.36601	0.447573	0.409857	0.303711	0.406226	0.275113	0.386657	0.332961	0.457205	0.364267	0.416626	0.298683	0.318255	0.414001	0.427257	0.37684	0.432696	0.355163	0.435274	0.333265	0.329698	0.0238568	0	0
lip_pos_608	0.457034	0.547357	0.538223	0.518085	0.402933	0.543328	0.555921	0.568811	0.572889	0.645419	0.574585	0.6345	0.607976	0.656155	0.644813	0.606259	0.641888	0.644733	0.614275	0.624905	0.664968	0.694027	0.616294	0.608422	0.668148	0.637619	0.688785	0.636125	0.689916	0.633839	0.672712	0.626874	0.655973	0.682055	0.66871	0.670744	0.69785	0.690789	0.692321	0.663439	0.508193	0.120461	-0.0210318	0
lip_pos_610	0.105658	0.20652	0.207201	0.236869	0.159869	0.235227	0.105681	0.148454	0.132836	0.240797	0.212134	0.260491	0.210423	0.225954	0.186681	0.204636	0	0.252242	0.168258	0	0.181768	0.239064	0.252585	0.123027	0.255645	0	0.238909	0.241733	0.21943	0.205053	0.255237	0	0.110054	0.229342	0.269621	0.197928	0.284963	0.214061	0.437657	0	0.174609	0.0239383	0	0
lip_pos_615	0	0.320091	0.244422	0.262282	0	0.361071	0.373409	0.350793	0.347927	0.415134	0.39278	0.397465	0.398366	0.441615	0.43272	0.428005	0.392316	0.417707	0.444868	0.382897	0.421155	0.421653	0.410607	0.365213	0.386078	0.407695	0.408124	0.403498	0.305469	0.407962	0.41472	0.350402	0.401726	0.406424	0.401034	0.434436	0.491931	0.44897	0.45501	0.371354	0.219521	0.351032	-0.215279	0.0427549
lip_pos_629	0.172524	0.292718	0.317272	0.30605	0	0.354351	0.406736	0.420011	0.3525	0.440209	0.378333	0.427928	0.402058	0.459255	0.43144	0.407105	0.455049	0.403342	0.430723	0.42211	0.45017	0.409377	0.393654	0.402489	0.378715	0.444791	0.39197	0.429109	0.303649	0.389482	0.440918	0.405187	0.442659	0.409399	0.389983	0.42779	0.482813	0.432219	0.444402	0.402557	0.244011	0.352731	-0.227235	0.0459975
lip_pos_630	0	0.246631	0	0	0	0.311306	0.27465	0.225981	0.258725	0.337087	0.324923	0.252065	0.330874	0.40013	0.382574	0.375703	0.337827	0.371947	0.383385	0.312375	0.369619	0.377338	0.349633	0.266873	0.224055	0.338513	0.364845	0.31403	0	0.363873	0.335158	0.25597	0.336366	0.324753	0.329557	0.377144	0.446611	0.397754	0.402623	0	0.265008	0.0444221	0	0
lip_pos_643	0.591736	0.612931	0.588072	0.5833	0.644153	0.595295	0.576563	0.591766	0.603619	0.628326	0.598641	0.611896	0.63187	0.622759	0.597988	0.594662	0.588843	0.631874	0.595109	0.587527	0.610304	0.638579	0.610752	0.608367	0.663709	0.586182	0.649398	0.616425	0.680629	0.602526	0.646658	0.611586	0.619253	0.654055	0.664617	0.60018	0.662556	0.632159	0.640004	0.628474	0.600381	0	0.00616675	0
lip_pos_645	0.176536	0.0940657	0.175896	0.107276	0.205278	0.128269	0.19593	0.72388	0.140394	0.740274	0.108311	0.704862	0.183152	0.731353	0.0705764	0	0.699772	0	0.152733	0.177663	0.704675	0.107431	0.115861	0.176445	0.168725	0.19687	0.000144813	0.726141	0.152853	0.118084	0.768128	0.189273	0.202159	0.150841	0.125036	0.152332	0.116578	0.0756664	0.0725969	0.211085	0.237924	0	0	0
lip_pos_646	0.528908	0.561185	0.541786	0.561457	0.57574	0.53874	0.535842	0.536598	0.53805	0.570966	0.540982	0.552382	0.571172	0.566935	0.540609	0.54529	0.534382	0.582557	0.505996	0.537277	0.543651	0.584275	0.559139	0.543434	0.604594	0.534113	0.598532	0.556623	0.618464	0.551515	0.591985	0.570493	0.556016	0.594794	0.607251	0.546144	0.60575	0.582759	0.584465	0.590264	0.546124	0	0.006364	0
lip_pos_647	0.424881	0.464265	0.444731	0.440816	0.44555	0.464205	0.488915	0.509794	0.465956	0.526405	0.475413	0.514791	0.498744	0.535772	0.503251	0.488484	0.530645	0.502101	0.493804	0.501689	0.523862	0.510966	0.489966	0.496035	0.511977	0.5155	0.5082	0.52194	0.506805	0.485547	0.534923	0.50137	0.524343	0.514795	0.514246	0.501645	0.561966	0.517644	0.525375	0.505115	0.44714	0.0645874	-0.0155208	0
lip_pos_649	0.388902	0.407492	0.396896	0.362381	0.425568	0.397651	0.378606	0.769596	0.393956	0.791103	0.396611	0.75494	0.41962	0.781949	0.396941	0.396858	0.747289	0.422999	0.399103	0.388774	0.759027	0.433663	0.409666	0.404776	0.452412	0.391263	0.435454	0.772792	0.452623	0.403115	0.816679	0.397207	0.416515	0.434535	0.444349	0.396693	0.453061	0.423419	0.432727	0.407484	0.458512	0	0	0
lip_pos_657	0.161848	0.223656	0	0.308731	0.13812	0.316721	0.209184	0.767636	0.256256	0.790266	0.370471	0.747059	0.377587	0.780397	0.252026	0.271805	0.743106	0.234227	0.217047	0.224969	0.762776	0.239537	0.293368	0.134637	0.236331	0.14339	0.236155	0.765796	0.342229	0.329729	0.811336	0.227569	0.247483	0.291974	0.279426	0.255003	0.301795	0.297398	0.37006	0.245119	0.343356	0	0	0
lip_pos_662	0.477993	0.310725	0.465157	0.565935	0.513406	0.453655	0.49881	0.497184	0.500229	0.489761	0.457044	0.62613	0.509586	0.444496	0.470466	0.393641	0.500966	0.308618	0.460564	0.486423	0.50262	0.401361	0.455663	0.48609	0.495905	0.479612	0.263619	0.585609	0.547671	0.432175	0.227763	0.538758	0.487935	0.524354	0.457201	0.487007	0.432674	0.351358	0.437898	0.569709	0.476431	0	0	0
lip_pos_664	0.00740627	0.0119352	0.0120855	0.00420822	0.0101576	0.0212255	0.00644665	0.00767776	0.0161022	0.00921152	0.0168169	0.000980808	0.0151386	0.00417954	0.0213202	0.0213127	0.010928	0.0142214	0.0982279	0.00923203	0.0055682	0.0251425	0.0216398	0.00431768	0.0941933	0.00431777	0.0160159	0.00104822	0.0279409	0.0211835	0.00178217	0.00290636	0.0111761	0.0236354	0.0233583	0.00947454	0.0327427	0.0962227	0.0172997	0.00911298	0.0129527	0	0	0
lip_pos_665	0	0.251978	0.249613	0.300357	0	0.383342	0.364715	0.360053	0.365832	0.390907	0.369002	0.338299	0.375332	0.382125	0.365527	0.362683	0.332819	0.343314	0.392686	0.300187	0.367413	0.300004	0.367065	0.20123	0.315118	0.338956	0.263742	0.263694	0	0.329521	0	0.236096	0.328089	0.328536	0.210289	0.356691	0.462234	0.289828	0.382741	0.226716	0.205406	0.418772	-0.327965	0.0708951
lip_pos_666	0	0.266996	0.20075	0.184397	0	0.349886	0.322165	0.34672	0.328317	0.346035	0.334266	0.269788	0.325737	0.348607	0.338615	0.343204	0.310929	0.32332	0.327569	0.284055	0.32302	0.225949	0.325968	0.198347	0.295912	0.277433	0	0	0	0.306558	0.211969	0.186349	0.251216	0.277287	0	0.339085	0.420022	0.24654	0.353421	0.175637	0.29312	0	0	0
lip_pos_678	0.250814	0.359807	0.33569	0.36541	0.412821	0.393267	0.318438	0.493103	0.33745	0.491805	0.407515	0.474506	0.480733	0.476047	0.355952	0.367395	0.443889	0.391308	0.340519	0.294904	0.449056	0.35384	0.378445	0.337102	0.365469	0.326177	0.383124	0.490722	0.435198	0.357945	0.523857	0.35514	0.425159	0.429327	0.400616	0.324031	0.430202	0.411772	0.483242	0.359174	0.395692	0	0	0
lip_pos_683	0.417604	0.394134	0.436683	0.412008	0.406668	0.448664	0.482572	0.47709	0.445248	0.461932	0.457887	0.440963	0.473145	0.486984	0.428411	0.437712	0.45643	0.428671	0.449643	0.438839	0.466337	0.421069	0.470023	0.451878	0.50213	0.455928	0.418464	0.454472	0.378404	0.412674	0.465485	0.440867	0.45329	0.482828	0.472657	0.456099	0.532631	0.425441	0.461455	0.39525	0.412973	0.059771	-0.0201114	0
lip_pos_700	0.337801	0.332365	0.333203	0.315965	0.369569	0.327358	0.328049	0.416006	0.344016	0.441198	0.328486	0.419509	0.359768	0.435091	0.330688	0.323588	0.397812	0.341057	0.338033	0.336755	0.420375	0.349572	0.343959	0.338654	0.361933	0.332431	0.337437	0.431198	0.384736	0.334958	0.444697	0.348114	0.355162	0.374129	0.356059	0.337388	0.367963	0.341617	0.351905	0.356924	0.354177	0	0	0
lip_pos_702	0.219647	0.26278	0.235145	0.205797	0.22731	0.252782	0.166003	0.218698	0.250182	0.271011	0.243209	0.257997	0.273994	0.263628	0.245167	0.247684	0.194712	0.268564	0.256541	0.199004	0.265393	0.266386	0.258846	0.237578	0.286126	0.159633	0.273364	0.263597	0.290865	0.252818	0.285939	0.192266	0.20672	0.282047	0.278533	0.253816	0.284074	0.266716	0.271618	0.225454	0.250948	0	0	0
lip_pos_705	0.382712	0.264703	0.383176	0.333216	0.393705	0.38391	0.413501	0.368349	0.404145	0.280081	0.442365	0.338333	0.425244	0.455667	0.221175	0.398552	0.309374	0.375588	0.401848	0.309876	0.41442	0.368442	0.420978	0.424994	0.477264	0.386739	0.424639	0.41184	0.385647	0.374642	0.446238	0.369615	0.343752	0.449787	0.473231	0.406736	0.470582	0.421774	0.419079	0	0.358963	0	0.0124436	0
lip_pos_706	0.328438	0.364169	0.333145	0.3328	0.358231	0.350565	0.33368	0.34422	0.375894	0.379669	0.378537	0.365409	0.500044	0.370172	0.358755	0.350711	0.354002	0.371349	0.385354	0.347835	0.376847	0.406319	0.387728	0.382779	0.52638	0.341262	0.388886	0.368655	0.549963	0.350054	0.384592	0.349885	0.467052	0.507906	0.461313	0.358613	0.524419	0.373442	0.513109	0.357027	0.337678	0.0306351	0	0
lip_pos_707	0.334212	0.369502	0.335975	0.337694	0.36465	0.36607	0.314947	0.342866	0.372305	0.390899	0.36213	0.367814	0.391529	0.38657	0.367853	0.362523	0.336021	0.378937	0.367449	0.329192	0.381864	0.387723	0.365813	0.342886	0.409773	0.333877	0.399897	0.368523	0.423035	0.364422	0.398623	0.345781	0.350743	0.405303	0.395083	0.37001	0.405849	0.384483	0.387365	0.35645	0.351885	0.0118263	0	0
lip_pos_711	0.279438	0.238782	0	0.201063	0	0.230694	0.348004	0.304813	0.282071	0.293035	0.151947	0.242864	0.506964	0.286327	0.275213	0.180299	0.266938	0.241043	0.208467	0.200807	0.383888	0.306514	0.295194	0.29325	0.319622	0.140489	0.133637	0.413423	0.423044	0.293009	0.396635	0.315914	0.470269	0.633145	0.379509	0.157543	0.360199	0	0.477474	0	0.264061	0	0	0
lip_pos_714	0.419589	0.467817	0.438842	0.439751	0.461445	0.443674	0.406335	0.426193	0.44546	0.473561	0.446879	0.452831	0.463623	0.470218	0.431961	0.448421	0.408717	0.481958	0.468184	0.425719	0.447737	0.481126	0.457967	0.432308	0.50387	0.41883	0.494742	0.44859	0.499694	0.455393	0.496704	0.423108	0.445945	0.480241	0.502802	0.441716	0.502669	0.484409	0.484862	0.444165	0.434803	0.01534	0	0
lip_pos_715	0.383663	0.435153	0.398964	0.398706	0.424817	0.41047	0.368792	0.387468	0.407218	0.436456	0.412205	0.417733	0.430623	0.435881	0.400146	0.414779	0.375772	0.44724	0.434777	0.387337	0.413733	0.446295	0.420048	0.392362	0.465129	0.38169	0.461851	0.413768	0.459769	0.421253	0.462756	0.38588	0.408312	0.444042	0.464875	0.400579	0.464513	0.448593	0.44757	0.403734	0.399322	0.0147468	0	0
lip_pos_717	0.407013	0.163704	0.388305	0.303959	0.613835	0.406959	0.354828	0.409432	0.330076	0.533127	0.423566	0.409363	0.444203	0.531411	0.179126	0.326109	0.443886	0.151812	0.409329	0.29653	0.444652	0.361252	0.362639	0.381867	0.570541	0	0.258037	0.336333	0.527271	0.186279	0.441299	0	0.464038	0.527367	0.427117	0.140039	0.510138	0.154764	0.556763	0.221076	0.378896	0	0	0
lip_pos_718	0.345715	0	0.313939	0	0.55895	0.338928	0.266528	0.338269	0.159258	0.48153	0.356293	0.332527	0.373939	0.477442	0	0	0.392022	0	0.34371	0	0.383494	0.257868	0.294438	0.301822	0.508995	0	0	0.250276	0.47097	0	0.378388	0	0.401804	0.465178	0.358275	0	0.451469	0	0.502726	0	0.252619	0	0	0
lip_pos_721	0	0.349263	0.363902	0.347012	0.252349	0.420603	0.405186	0.435204	0.407385	0.469415	0.381534	0.424331	0.397974	0.423291	0.415219	0.401005	0.424707	0.397376	0.431535	0.366179	0.464064	0.392736	0.388953	0.3754	0.317005	0.40917	0.373355	0.355912	0.36788	0.370302	0.384573	0.366768	0.378022	0.418493	0.342184	0.449915	0.418582	0.412553	0.409835	0.343997	0.28816	0.29149	-0.209257	0.0433592
lip_pos_722	0	0	0	0	0	0.213774	0.271834	0.237215	0.242603	0.283677	0	0	0.256866	0.217501	0.294438	0	0	0	0.291049	0.276396	0.174437	0	0.30515	0	0.283313	0.254284	0.183264	0.288356	0	0.208285	0.26788	0	0.302179	0.206114	0	0.288223	0.45592	0.326892	0.342736	0	0.154268	0	0	0
lip_pos_723	0	0.25633	0.284744	0.199039	0	0.318358	0.387977	0.347144	0.345463	0.377145	0.327896	0.271195	0.343554	0.35109	0.371993	0.276654	0.326389	0.343013	0.371024	0.381785	0.30691	0.302744	0.375628	0.255626	0.395929	0.362314	0.271858	0.407159	0.240559	0.331131	0.357401	0.282526	0.415356	0.346168	0.371603	0.357581	0.507872	0.387904	0.400665	0.341368	0.283647	0.0373937	0	0
lip_pos_724	0.343461	0.412179	0.377384	0.407165	0.379855	0.395599	0.350121	0.363899	0.384545	0.423481	0.393155	0.391457	0.414247	0.41649	0.378142	0.396073	0.345748	0.425986	0.35895	0.367841	0.391611	0.430284	0.413308	0.353416	0.44527	0.360921	0.440804	0.395043	0.445063	0.403618	0.441941	0.371945	0.371897	0.432058	0.441401	0.39721	0.445605	0.426571	0.427903	0.39892	0.374283	0.0173241	0	0
lip_pos_725	0.415754	0.408003	0.384358	0.302171	0.448075	0.39997	0.396098	0.393058	0.404736	0.416893	0.399753	0.397639	0.430123	0.414427	0.417296	0.397824	0.41236	0.422209	0.374249	0.387101	0.413136	0.424285	0.407996	0.423556	0.443039	0.39351	0.436939	0.407623	0.465167	0.40103	0.433926	0.419915	0.423942	0.445512	0.442492	0.406416	0.442117	0.421262	0.430617	0.405359	0.40644	0	0.0034986	0
lip_pos_726	0.256884	0.311127	0.277698	0.21871	0.255392	0.29844	0.383237	0.33378	0.399667	0.371435	0.411214	0.350253	0.500585	0.372508	0.287755	0.303534	0.31907	0.32323	0.40162	0.402878	0.348185	0.437227	0.425144	0.44431	0.519037	0.256867	0.343531	0.35873	0.536565	0.312057	0.380889	0.230587	0.495786	0.516125	0.477842	0.25688	0.524369	0.316843	0.504191	0.207407	0.257967	0.112515	0	-0.0102972
lip_pos_727	0.474629	0.472614	0.472623	0.472466	0.516727	0.462561	0.463878	0.473522	0.474726	0.489241	0.467437	0.486497	0.497716	0.482053	0.465146	0.462359	0.472258	0.487481	0.463405	0.472028	0.479304	0.493357	0.477034	0.48598	0.518098	0.470898	0.498142	0.488754	0.535468	0.46837	0.497578	0.492456	0.497281	0.515298	0.515868	0.470709	0.513934	0.489388	0.497179	0.502449	0.474381	0	0.00406392	0
lip_pos_729	0.320162	0.35291	0.312396	0.320891	0.349027	0.33382	0.320325	0.323493	0.364491	0.363837	0.357972	0.352651	0.480908	0.358307	0.342689	0.334701	0.322588	0.365619	0.364303	0.327523	0.355976	0.392964	0.370766	0.361811	0.503592	0.316509	0.374282	0.35051	0.520768	0.346822	0.377039	0.327293	0.45391	0.495806	0.435035	0.34188	0.501882	0.363672	0.488943	0.331712	0.327559	0.0238278	0	0
lip_pos_733	0.313207	0.325262	0.322259	0.265156	0.360465	0.307859	0.304488	0.39239	0.328421	0.393181	0.310432	0.403775	0.326279	0.348405	0.282444	0.291653	0.334739	0.298107	0.354381	0.326607	0.344	0.298729	0.605802	0.325076	0.34228	0.313279	0.351113	0.400474	0.367328	0.306533	0.412827	0.337485	0.317053	0.328329	0.303034	0.309002	0.341945	0.302723	0.308296	0.32928	0.331495	0	0	0
lip_pos_735	0.464295	0.515534	0.481363	0.49433	0.481557	0.490096	0.499716	0.487209	0.511774	0.502188	0.495273	0.492295	0.532057	0.531954	0.500326	0.488408	0.51395	0.497806	0.532522	0.502815	0.525958	0.50107	0.538047	0.486687	0.517482	0.500474	0.507194	0.555372	0.550381	0.501558	0.52588	0.506467	0.522406	0.557249	0.468682	0.529105	0.524442	0.516699	0.538673	0.503446	0.493432	0.0105235	0	0
lip_pos_736	0.297867	0.401769	0.302804	0.327205	0	0.422324	0.337923	0.349982	0.41548	0.452106	0.411592	0.375996	0.398361	0.462994	0.446443	0.440493	0.392231	0.438946	0.439318	0.335234	0.460152	0.430709	0.449553	0.307491	0.404569	0.360215	0.428641	0.346325	0.40037	0.437021	0.443179	0.312771	0.370922	0.438276	0.391285	0.45977	0.463577	0.432299	0.462346	0.283982	0.328122	0.102621	-0.0302971	0
lip_pos_737	0.375358	0.409806	0.388382	0.37993	0	0.43695	0.405332	0.412621	0.430885	0.4744	0.419374	0.456317	0.420945	0.486608	0.473886	0.457189	0.46679	0.455248	0.453862	0.418415	0.483672	0.442917	0.463644	0.387072	0.394496	0.43267	0.445658	0.431137	0.386068	0.450415	0.449423	0.392574	0.438404	0.461892	0.385925	0.479712	0.477943	0.452566	0.472861	0.379189	0.366652	0.158036	-0.099349	0.01882
lip_pos_738	0.316466	0.32716	0.338195	0.359239	0	0.364948	0.346191	0.355374	0.378149	0.422602	0.351651	0.394936	0.362465	0.429	0.412541	0.386588	0.409852	0.370133	0.416083	0.354782	0.43668	0.354158	0.393285	0.32257	0.318535	0.367955	0.332795	0.363303	0.31421	0.374703	0.366579	0.335423	0.370312	0.408663	0.28991	0.421449	0.401121	0.357828	0.401686	0.332811	0.368214	0	0	0
lip_pos_740	0.00668069	0.00915766	0.00334874	0.00264802	0.000764277	0.0145774	0.00498044	0.00362607	0.0145236	0.0386963	0.0152742	0.0211217	0.0117251	0.0215175	0.0115404	0.0144795	0.0043991	0.0141361	0.0163701	0.00277443	0.0162058	0.0167519	0.013703	0.00340809	0.0225442	0.00693171	0.00985815	0.0223932	0.016735	0.0110531	0.0121634	0.00363596	0.00793222	0.0150251	0.0157102	0.0115671	0.0156378	0.0112767	0.0194421	0.00749048	0.00402276	0.010424	-0.00286591	0
lip_pos_741	0.626984	0.641473	0.629781	0.632901	0.572002	0.652865	0.639015	0.647892	0.659752	0.697001	0.64489	0.679099	0.665462	0.700418	0.685906	0.667912	0.684743	0.682257	0.673414	0.653136	0.700365	0.679783	0.685863	0.644769	0.67127	0.660868	0.683723	0.66259	0.678371	0.667443	0.686472	0.654496	0.685281	0.707418	0.663099	0.693547	0.716308	0.681128	0.702908	0.657192	0.628375	0.0476489	-0.010427	0
lip_pos_742	0.40749	0.426423	0.408934	0.406319	0.439148	0.414341	0.395386	0.411515	0.418525	0.437746	0.415451	0.424247	0.438508	0.433642	0.413023	0.412309	0.404444	0.43996	0.42176	0.404047	0.420677	0.442759	0.424952	0.414521	0.46245	0.404675	0.450803	0.424271	0.470661	0.418823	0.449677	0.414404	0.428964	0.456276	0.460679	0.413139	0.460541	0.441914	0.447771	0.428628	0.415953	0	0.00423033	0
lip_pos_746	0.329874	0.319358	0.229684	0.153076	0.355058	0.390097	0.27473	0.221339	0.399468	0.331549	0.44226	0.371678	0.443562	0.364807	0.328812	0.3194	0.165735	0.316377	0.416976	0.254916	0.445461	0.330283	0.467468	0.265312	0.513893	0.296948	0.343246	0.385153	0.406105	0.327095	0.349375	0.181562	0.254084	0.480408	0.349207	0.443022	0.388637	0.336508	0.331099	0.170701	0.342083	0	0	0
lip_pos_747	0.302762	0.230843	0.2737	0.208655	0.2951	0.164289	0.382997	0.267783	0.42828	0.290497	0.434357	0.347307	0.546757	0.221391	0.304338	0.237795	0.234673	0.244575	0.40361	0.409674	0.303816	0.433844	0.401773	0.504231	0.557301	0.259018	0.226718	0.280277	0.57915	0.16644	0.297654	0.270858	0.571548	0.569389	0.536977	0.31556	0.574079	0.251048	0.561326	0.290997	0.25903	0.0669004	0	0
lip_pos_749	0.428768	0.477289	0.45176	0.45166	0.475897	0.458071	0.414174	0.43997	0.460117	0.48533	0.455882	0.464073	0.479713	0.479855	0.443128	0.46206	0.422415	0.492058	0.479999	0.437662	0.461512	0.498269	0.470627	0.444677	0.516313	0.433935	0.507615	0.462983	0.515246	0.467832	0.508039	0.44209	0.461414	0.497954	0.515321	0.451642	0.515026	0.490381	0.498195	0.457244	0.450309	0.0141423	0	0
lip_pos_750	0.362246	0.429717	0.400713	0.428404	0.400733	0.414322	0.373199	0.391703	0.407179	0.439442	0.41099	0.412943	0.430287	0.440529	0.400132	0.417542	0.370845	0.447171	0.380582	0.389437	0.410195	0.44563	0.43121	0.373607	0.46695	0.380518	0.461275	0.414641	0.469775	0.422792	0.452509	0.397354	0.401736	0.452823	0.461301	0.408483	0.466583	0.443963	0.446845	0.419944	0.395473	0.0167648	0	0
lip_pos_752	0	0	0	0	0	0.274242	0.233545	0.334336	0.249414	0.363579	0	0.338603	0	0.364279	0.368655	0.320136	0.338529	0.279921	0.231011	0.29706	0.318502	0.287424	0	0	0	0.288307	0.236066	0.276781	0	0.223785	0.294755	0	0	0	0	0.330839	0.210203	0.332661	0.284109	0.204276	-0.138383	1.00779	-0.768899	0.1675
lip_pos_753	0.325008	0.471656	0.435847	0.486512	0.383211	0.536061	0.530436	0.548459	0.536667	0.591551	0.519672	0.574514	0.545742	0.59438	0.586293	0.555148	0.574267	0.556928	0.534106	0.557485	0.574843	0.565104	0.54549	0.504653	0.57581	0.550611	0.565113	0.543004	0.599573	0.529059	0.547573	0.512302	0.575376	0.574295	0.542184	0.568396	0.596645	0.563517	0.587161	0.547642	0.417496	0.290857	-0.185789	0.0371469
lip_pos_754	0.299483	0.456309	0.408686	0.45862	0.416354	0.53011	0.520559	0.528753	0.488559	0.529876	0.490558	0.500511	0.501502	0.531076	0.521257	0.505571	0.499637	0.49155	0.488593	0.493825	0.482165	0.510016	0.494812	0.453761	0.508692	0.494383	0.448374	0.466615	0.475719	0.46433	0.483427	0.444116	0.521694	0.453273	0.490589	0.467996	0.607149	0.47222	0.512728	0.447047	0.39626	0.26899	-0.1945	0.0395495
lip_pos_755	0.4626	0.472263	0.443137	0.44854	0.40353	0.503858	0.48799	0.487076	0.447701	0.477559	0.468817	0.46175	0.484541	0.494217	0.470346	0.47203	0.468482	0.447192	0.47292	0.446797	0.452281	0.475757	0.500344	0.447161	0.467888	0.447995	0.41888	0.460077	0.430381	0.431886	0.455558	0.436794	0.5054	0.451851	0.452249	0.443925	0.576066	0.443496	0.467308	0.4065	0.467019	0	0	-0.00159276
lip_pos_756	0.355347	0.384733	0.375912	0.385314	0.359354	0.4052	0.401836	0.413782	0.441301	0.423946	0.413145	0.40616	0.45658	0.442322	0.400169	0.403644	0.424506	0.413772	0.442397	0.391778	0.422437	0.39866	0.439792	0.38016	0.409951	0.389599	0.398529	0.436786	0.447468	0.397066	0.410347	0.396728	0.402728	0.439364	0.338928	0.421215	0.427512	0.371047	0.407893	0.383437	0.367459	0.0694022	-0.0228444	0
lip_pos_757	0.382447	0.376342	0.348273	0.269819	0.410927	0.36663	0.36537	0.360593	0.372973	0.387343	0.368553	0.363119	0.400264	0.382674	0.383315	0.363895	0.383003	0.388	0.346757	0.358665	0.386212	0.391577	0.374962	0.395191	0.41284	0.361603	0.405249	0.374317	0.434996	0.367196	0.402266	0.38657	0.401382	0.414661	0.407602	0.37339	0.413514	0.387121	0.400451	0.36916	0.373746	0	0.00337156	0
lip_pos_758	0.284444	0.339483	0.32194	0.3479	0.259048	0.365382	0.358207	0.37584	0.400924	0.378266	0.370499	0.355804	0.416431	0.402117	0.357094	0.360282	0.380861	0.37469	0.410307	0.338217	0.384475	0.336177	0.409132	0.319702	0.308004	0.340009	0.356817	0.386216	0.387009	0.361457	0.366088	0.343549	0.343654	0.388914	0	0.382808	0.374974	0.320608	0.348849	0.313483	0.308121	0.0907239	-0.0311691	0
lip_pos_759	0	0.212108	0	0.164291	0	0.179818	0	0.239669	0.0423605	0.245992	0.0154941	0.230827	0.0246705	0.271339	0	0.0243594	0.0102192	0.177933	0.289138	0.00956637	0.00985907	0.280183	0.404499	0	0.217238	0	0.223655	0.0208522	0.196937	0.40064	0.273461	0.171029	0	0.18486	0	0.0189881	0.0170277	0	0.380491	0	0.108746	0	0	0
lip_pos_764	0.343905	0.377523	0.349267	0.344495	0.381627	0.363217	0.330247	0.346885	0.359124	0.378689	0.363888	0.363813	0.361531	0.380889	0.359498	0.364794	0.338603	0.385572	0.370656	0.345263	0.364209	0.391405	0.372205	0.35651	0.390465	0.344582	0.398148	0.36592	0.385877	0.369283	0.394607	0.351978	0.360427	0.379712	0.40006	0.360532	0.38472	0.388921	0.367776	0.362713	0.356807	0.00802247	0	0
lip_pos_767	0.567311	0.525882	0.556637	0.527702	0.622659	0.511657	0.641868	0.55628	0.655594	0.581671	0.665024	0.554802	0.809991	0.542845	0.552994	0.521301	0.565091	0.54485	0.649922	0.657815	0.552966	0.689978	0.677996	0.767129	0.832996	0.555246	0.54798	0.555276	0.861795	0.530529	0.584593	0.590516	0.813934	0.828677	0.80559	0.536547	0.839381	0.537969	0.814406	0.583445	0.546926	0.0565984	0	0
lip_pos_770	0.438511	0.485462	0.456286	0.457305	0.482042	0.461438	0.423623	0.441808	0.46132	0.490318	0.467254	0.466017	0.484394	0.48956	0.451601	0.468649	0.431372	0.500663	0.486832	0.441608	0.465128	0.504007	0.477324	0.456255	0.529603	0.439078	0.518007	0.466395	0.524317	0.472359	0.512323	0.446257	0.474254	0.503504	0.5247	0.455678	0.526576	0.499835	0.504211	0.465347	0.452184	0.0168794	0	0
lip_pos_771	0	0.430416	0.360908	0.480911	0.462041	0	0.408392	0.34965	0.384525	0.414755	0.423706	0.384201	0.56201	0.383856	0.3547	0.2509	0.414976	0.443696	0.486569	0.380858	0.204641	0.419477	0.462209	0.513861	0.613846	0.19467	0.224602	0.46283	0.707751	0	0.396352	0.460673	0.589886	0.607194	0.527074	0.276148	0.598031	0.500441	0.57515	0.330975	0.433591	0	0	0
lip_pos_772	0	0.447195	0.416048	0.507842	0.4784	0.292268	0.449823	0.399544	0.443691	0.44801	0.472123	0.4343	0.604425	0.415087	0.398088	0.344225	0.43755	0.486908	0.516231	0.444757	0.341522	0.475087	0.5065	0.56169	0.651196	0.346077	0.232984	0.498636	0.7408	0.202404	0.454664	0.50495	0.62951	0.64631	0.580219	0.326836	0.64116	0.536362	0.617985	0.410106	0.463177	0	0	0
lip_pos_773	0.212249	0.461673	0.439415	0.529801	0.507693	0.316224	0.489449	0.425117	0.479859	0.472118	0.507334	0.447639	0.644432	0.44725	0.433549	0.386214	0.453395	0.516316	0.540844	0.485095	0.371086	0.514187	0.534961	0.599786	0.689134	0.380104	0.37017	0.528462	0.778626	0.216408	0.487146	0.535138	0.66961	0.68531	0.623081	0.376733	0.682252	0.569337	0.65882	0.44235	0.455595	0	0.0194465	0
lip_pos_775	0.317428	0.470141	0.407888	0.385879	0.156929	0.385068	0.346696	0.362038	0.345355	0.42908	0.361485	0.368697	0.442952	0.418589	0.424113	0.342678	0.399339	0.448035	0.373485	0.380998	0.378132	0.48235	0.411106	0.364071	0.471561	0.363479	0.333892	0.346125	0.407727	0.35615	0.386402	0.303884	0.437352	0.459244	0.40803	0.408207	0.455799	0.359394	0.432458	0.413787	0.394592	0	0	0
lip_pos_776	0.490894	0.515956	0.495613	0.524948	0.415892	0.539729	0.511336	0.521516	0.520192	0.551758	0.515056	0.520821	0.533944	0.55036	0.535094	0.532526	0.525611	0.538096	0.550938	0.49722	0.542993	0.524383	0.528732	0.481722	0.514648	0.505214	0.523385	0.513772	0.513243	0.533364	0.537018	0.473094	0.53421	0.540887	0.473618	0.537076	0.559883	0.51992	0.547604	0.487788	0.522158	0	0	0
lip_pos_777	0.41862	0.336737	0.308539	0	0.430627	0.459905	0.35641	0.287448	0.461516	0.371793	0.502813	0.427034	0.512315	0.474634	0.372999	0.351581	0.229769	0.357254	0.482133	0.270958	0.511059	0.350924	0.537834	0.357683	0.581963	0.358442	0.374099	0.455326	0.458742	0.364726	0.394555	0.202064	0.266079	0.55661	0.377746	0.513413	0.460383	0.380288	0.335216	0.196616	0.396073	0	0	0
lip_pos_778	0.249958	0.461379	0.448832	0.543143	0.515226	0.356563	0.514874	0.437226	0.506651	0.477758	0.533659	0.456019	0.668076	0.46289	0.450436	0.41205	0.464735	0.530121	0.5564	0.512328	0.390634	0.541274	0.558023	0.623552	0.710913	0.409093	0.399236	0.545889	0.796639	0.280587	0.504648	0.547711	0.691525	0.708904	0.651611	0.387192	0.7068	0.589027	0.681828	0.472947	0.470098	0	0.0187286	0
lip_pos_782	0.428391	0.460288	0.44595	0.496672	0.308605	0.497335	0.47236	0.481461	0.472665	0.506755	0.467306	0.481975	0.476502	0.500965	0.48781	0.485772	0.482731	0.482908	0.499678	0.456813	0.499267	0.46924	0.478199	0.417168	0.444001	0.465488	0.461531	0.469543	0.443574	0.483188	0.475885	0.419884	0.479504	0.481267	0.412352	0.493915	0.493157	0.461057	0.486349	0.444919	0.438053	0.132145	-0.107536	0.023551
lip_pos_784	0.418067	0.447449	0.430182	0.463769	0.283695	0.480724	0.458355	0.465564	0.463227	0.494393	0.456268	0.460539	0.469938	0.491282	0.476634	0.470453	0.464575	0.470403	0.490874	0.43986	0.488691	0.455604	0.46705	0.413528	0.433681	0.446498	0.442925	0.455104	0.431939	0.468737	0.464787	0.400409	0.472431	0.475621	0.40191	0.48148	0.491985	0.44922	0.473597	0.417685	0.457575	0	0	0
lip_pos_785	0.352325	0.396489	0.358243	0.34994	0.386408	0.374465	0.341542	0.359791	0.376129	0.392774	0.376984	0.373866	0.408209	0.400271	0.372262	0.376192	0.356528	0.408567	0.390312	0.353298	0.375199	0.407268	0.385967	0.367158	0.433963	0.346451	0.420585	0.373321	0.438163	0.38179	0.416236	0.357995	0.387106	0.421517	0.428225	0.367435	0.440691	0.404704	0.421992	0.36367	0.364266	0.0145859	0	0
lip_pos_787	0.491106	0.512112	0.500372	0.519724	0.41502	0.538959	0.527515	0.534624	0.512318	0.550864	0.507746	0.535887	0.518536	0.544332	0.540927	0.531888	0.542249	0.539088	0.533665	0.508571	0.542339	0.522038	0.520603	0.488643	0.493768	0.519865	0.522786	0.530026	0.509011	0.525652	0.53101	0.483464	0.537466	0.526882	0.475903	0.539477	0.546527	0.516372	0.539695	0.499138	0.522081	0	0	0
lip_pos_788	0.230143	0.461372	0.460804	0.548158	0.516218	0.368398	0.530279	0.442056	0.525713	0.48921	0.554316	0.45822	0.688423	0.465486	0.462071	0.421343	0.469797	0.542742	0.568481	0.530819	0.38869	0.564206	0.573048	0.64191	0.73015	0.421944	0.405826	0.558351	0.812845	0.271775	0.520933	0.553135	0.710741	0.72953	0.672645	0.400181	0.728287	0.60327	0.701629	0.478329	0.4815	0	0.0218418	0
lip_pos_789	0.30005	0.377829	0.337344	0	0.324147	0.325623	0.371192	0.367655	0.392559	0.387977	0.417341	0.379183	0.596447	0.390995	0.304441	0.341463	0.350528	0.387875	0.400112	0.397884	0.34545	0.429639	0.422647	0.546925	0.598778	0.260816	0.393723	0.367092	0.6182	0.344578	0.435025	0.2812	0.601243	0.601788	0.568657	0.316552	0.614299	0.390981	0.596047	0	0.351026	0	0.0269485	0
lip_pos_791	0.378101	0.390595	0.39411	0.445067	0.205468	0.424163	0.416241	0.42973	0.41773	0.460887	0.38731	0.426754	0.427971	0.454555	0.426737	0.413044	0.432963	0.409444	0.468048	0.3992	0.447942	0.378705	0.410544	0.379366	0.384739	0.419299	0.364332	0.42597	0.373558	0.41414	0.392848	0.347806	0.438055	0.42569	0.319813	0.43288	0.424872	0.37545	0.430037	0.388559	0.409673	0	0	0
lip_pos_793	0.396137	0.353856	0	0.268245	0	0.41777	0.401258	0.352996	0.433505	0.429526	0.402926	0.354302	0.362783	0.403682	0.341934	0.407669	0.349834	0.368795	0.360744	0.227806	0.408657	0.392001	0.341836	0.245626	0.309283	0.306198	0.381305	0.396154	0.310333	0.361881	0.388126	0.195214	0.187515	0.34113	0.266846	0.37052	0.388082	0.348392	0.429531	0.154216	0.379966	0	-0.0125934	0
lip_pos_795	0.190898	0.456464	0.459457	0.544354	0.511902	0.381614	0.543349	0.445394	0.53851	0.486639	0.567721	0.447691	0.70157	0.461097	0.464785	0.436624	0.464053	0.541422	0.575266	0.547299	0.398239	0.579504	0.584489	0.653723	0.743371	0.423562	0.420984	0.561527	0.823022	0.338676	0.527502	0.547392	0.723409	0.744526	0.686637	0.403727	0.742957	0.606882	0.715572	0.480575	0.483423	0	0.0211872	0
lip_pos_796	0.391544	0.32659	0.398521	0.365243	0.443701	0.286353	0.458137	0.389519	0.477611	0.41856	0.488127	0.398806	0.633124	0.349329	0.370116	0.333407	0.388493	0.353776	0.473583	0.481933	0.373861	0.49288	0.484092	0.588604	0.636651	0.385762	0.327408	0.380908	0.648511	0.328756	0.400075	0.407757	0.634563	0.632034	0.619811	0.341196	0.646554	0.324721	0.635291	0.401453	0.370553	0.054205	0	0
lip_pos_798	0.279218	0.323169	0.281599	0.279987	0.303279	0.290275	0.273239	0.29042	0.29973	0.312055	0.291753	0.30457	0.328372	0.316412	0.288087	0.30564	0.284784	0.338707	0.310912	0.274242	0.307801	0.336617	0.311059	0.294932	0.352595	0.276839	0.35124	0.30082	0.361353	0.307635	0.35115	0.282984	0.31711	0.341953	0.357903	0.293262	0.366133	0.330308	0.348972	0.28977	0.287459	0.0161033	0	0
lip_pos_800	0.38018	0.342395	0.295008	0.339005	0.320089	0.305245	0.408266	0.321858	0.463989	0.368609	0.409283	0.345961	0.573875	0.344406	0.318646	0.391968	0.332301	0.370885	0.390169	0.342579	0.344622	0.327095	0.345474	0.403158	0.458555	0.320816	0	0.385362	0.533867	0.382584	0.429817	0.36769	0.521561	0.434374	0.507836	0.338624	0.558659	0.455839	0.543655	0.379778	0.348676	0	0.0182588	0
lip_pos_801	0.318258	0.449284	0.450943	0.529394	0.502514	0.384754	0.547093	0.447056	0.547502	0.476271	0.572771	0.43728	0.707537	0.454128	0.460083	0.43423	0.456355	0.535573	0.576244	0.553841	0.388157	0.588584	0.58854	0.656343	0.748597	0.420462	0.425688	0.563278	0.822259	0.371105	0.530854	0.531305	0.726831	0.749264	0.692451	0.411957	0.749419	0.603458	0.7206	0.477867	0.428692	0.0736116	0	0
lip_pos_802	0.519747	0.549559	0.5298	0.549954	0.565524	0.528503	0.526551	0.528672	0.527455	0.560681	0.530121	0.540702	0.562737	0.555518	0.531586	0.533101	0.526807	0.570114	0.490719	0.529381	0.534496	0.571961	0.548009	0.535529	0.594527	0.525515	0.585185	0.545113	0.611006	0.539984	0.578735	0.561903	0.550931	0.587399	0.593898	0.535332	0.596935	0.569471	0.575264	0.579209	0.535847	0	0.00636189	0
lip_pos_807	0.398581	0.339272	0.342536	0.340382	0.378581	0.424097	0.412782	0.417368	0.416236	0.430557	0.438417	0.422468	0.463277	0.439562	0.344105	0.385498	0.411936	0.336176	0.434584	0.354213	0.472584	0.365681	0.450111	0.344859	0.494841	0.387195	0.328259	0.395643	0.339825	0.334901	0.35049	0.343924	0.365556	0.492536	0.148944	0.443662	0.40287	0.190448	0.352514	0.250859	0.390709	0	0	0
lip_pos_808	0.369172	0.452229	0.440385	0.515571	0.469282	0.459947	0.553955	0.479806	0.558119	0.518044	0.577914	0.495554	0.70716	0.499569	0.495395	0.470285	0.493303	0.53091	0.581737	0.565033	0.483451	0.599393	0.591348	0.655703	0.746986	0.461071	0.471318	0.545049	0.814182	0.427483	0.532413	0.513661	0.726769	0.747219	0.691561	0.470631	0.750202	0.590513	0.720669	0.48134	0.452232	0.068837	0	0
lip_pos_809	0	0.308332	0	0.364311	0	0.402296	0.420311	0.393023	0.432526	0.467447	0.42612	0.40822	0.551701	0.449764	0.434608	0.400272	0.41514	0.402728	0.450756	0.424156	0.440131	0.457046	0.442452	0.498677	0.584272	0.373383	0.378454	0.388641	0.649686	0.355258	0.378882	0.25647	0.57993	0.589186	0.517144	0.419036	0.591919	0.439063	0.565196	0.332811	0.442955	0	0	0
lip_pos_812	0.0159972	0.134614	0.092809	0.189083	0.0292893	0.173198	0.217068	0.282542	0.139863	0.26204	0.10612	0.292099	0.185649	0.249789	0.173573	0.182302	0.275754	0.137797	0.162882	0.215958	0.258543	0.147295	0.11094	0.0926691	0.165505	0.262365	0.225952	0.197739	0.25456	0.188674	0.180257	0.124016	0.181048	0.222851	0.136335	0.236567	0.221842	0.137174	0.224355	0.169926	0.189783	0	0	0
lip_pos_815	0.362359	0.389902	0.34431	0.422448	0.353802	0.197392	0.527384	0.303953	0.537929	0.377826	0.556723	0.34542	0.684291	0.330193	0.372018	0.331086	0.339939	0.438248	0.568701	0.544132	0.238431	0.581466	0.568713	0.626864	0.723332	0.246202	0.403697	0.463108	0.772663	0.178977	0.484906	0.395975	0.696436	0.718232	0.668245	0.26358	0.726089	0.518756	0.696834	0.363583	0.348846	0.0824884	0	0
lip_pos_816	0	0.214128	0.273901	0.35549	0.233314	0.394171	0.405979	0.421973	0.352939	0.418126	0.312883	0.392074	0.0416864	0.39393	0.395126	0.356359	0.390751	0.330923	0.37204	0.366187	0.383731	0.309697	0.272318	0.168077	0	0.373015	0.305751	0.296033	0	0.245408	0.230505	0.272172	0.252782	0	0.0165227	0.365938	0.117298	0.34149	0.113582	0.268289	0.339048	0	0	-0.00806734
lip_pos_817	0.350067	0.383213	0.18315	0.332247	0.261917	0.230724	0.497541	0.225292	0.514748	0.361278	0.53297	0.342544	0.655571	0.300205	0.332014	0.304896	0.253221	0.381062	0.547976	0.514396	0.267076	0.555845	0.540853	0.589593	0.690753	0.155767	0.369791	0.410123	0.729133	0.238965	0.449211	0.288978	0.658549	0.684088	0.635861	0.261387	0.693423	0.451736	0.665893	0.234002	0.309084	0.0825297	0	0
lip_pos_824	0.319258	0.427598	0.377927	0.433229	0	0.470009	0.444582	0.458394	0.479253	0.533805	0.47544	0.499915	0.497769	0.544023	0.523957	0.499677	0.508087	0.533131	0.508325	0.487078	0.539768	0.533449	0.515697	0.461244	0.537901	0.491511	0.543917	0.49548	0.542618	0.515116	0.541366	0.480629	0.527906	0.555465	0.502023	0.536933	0.586203	0.527195	0.559013	0.509952	0.346137	0.281774	-0.155116	0.0290366
lip_pos_826	0.360031	0.434389	0.411648	0.439527	0.225146	0.479732	0.475721	0.492018	0.489258	0.548288	0.48046	0.533571	0.503007	0.558512	0.548393	0.510625	0.546885	0.546148	0.506203	0.521834	0.556844	0.546811	0.544723	0.491906	0.538605	0.52797	0.558264	0.531929	0.550065	0.527842	0.555112	0.514495	0.556995	0.567431	0.511236	0.558265	0.599049	0.538852	0.567103	0.542885	0.418527	0.116556	-0.0255315	0
lip_pos_827	0.614904	0.661583	0.639969	0.668805	0.596389	0.688412	0.683034	0.697183	0.701128	0.753772	0.693932	0.733209	0.731968	0.758172	0.743086	0.713288	0.739717	0.758167	0.712686	0.725985	0.754459	0.766236	0.737852	0.714744	0.774029	0.727344	0.777344	0.728907	0.794265	0.732757	0.767004	0.732376	0.771114	0.791049	0.752048	0.755305	0.817875	0.754701	0.784559	0.764418	0.669253	0.0453359	0	0
lip_pos_828	0.184186	0.28747	0.301175	0.355184	0	0.367188	0.369833	0.398429	0.39162	0.456684	0.364869	0.432278	0.413494	0.462691	0.442236	0.401452	0.438634	0.422446	0.433741	0.42654	0.465706	0.41687	0.418367	0.385463	0.421424	0.428557	0.409592	0.430299	0.441979	0.415323	0.427495	0.401376	0.455886	0.474687	0.388108	0.449571	0.473644	0.403609	0.447809	0.439103	0.254206	0.312483	-0.182295	0.034559
lip_pos_829	0.314971	0.320896	0.318485	0.31086	0.337658	0.311402	0.303211	0.315096	0.316024	0.329224	0.317202	0.329881	0.332215	0.332048	0.297026	0.311422	0.312976	0.330686	0.30322	0.316629	0.311161	0.331866	0.319588	0.324289	0.35692	0.310682	0.342872	0.329035	0.365512	0.319662	0.347642	0.315703	0.33989	0.341705	0.35024	0.298308	0.353373	0.332316	0.345834	0.328068	0.31634	0	0.00327705	0
lip_pos_834	0.253758	0.316155	0.295714	0.329672	0.235569	0.352369	0.384177	0.38004	0.316039	0.372231	0.348543	0.353318	0.405357	0.385611	0.362135	0.349356	0.379271	0.362155	0.358448	0.384667	0.360837	0.413222	0.391974	0.380459	0.443185	0.376739	0.363731	0.361607	0.382484	0.332111	0.391283	0.373353	0.451979	0.394385	0.415129	0.346537	0.541525	0.362324	0.414225	0.364194	0.30979	0.0730564	-0.017432	0
lip_pos_835	0	0.290904	0.207084	0.299578	0	0.377057	0.371417	0.373891	0.305225	0.396565	0.361223	0.332467	0.403578	0.409723	0.387257	0.373583	0.343284	0.380487	0.38646	0.370296	0.373729	0.445911	0.416761	0.354064	0.46279	0.355052	0.353892	0.370884	0.353961	0.323267	0.423101	0.350012	0.433708	0.38453	0.443371	0.353298	0.581447	0.376049	0.41608	0.324543	0.265146	0.139852	-0.0387392	0
lip_pos_839	0.314729	0.372604	0.335585	0.33916	0.227733	0.392981	0.364021	0.355088	0.269032	0.34653	0.224626	0.308303	0.26509	0.336084	0.237008	0.297599	0.28715	0.264769	0.219145	0.195795	0.327186	0.315988	0.172736	0.204399	0.179048	0.154513	0	0.263432	0	0	0.261089	0.221193	0.222172	0	0	0.208737	0.448853	0	0.260989	0	0.373011	-0.100294	0	0
lip_pos_841	0.353268	0.308349	0.335474	0.150292	0.38168	0.399271	0.378794	0.30847	0.397624	0.398546	0.446911	0.409594	0.471123	0.517244	0.312097	0.320314	0.292099	0.327385	0.438814	0.250385	0.468964	0.325655	0.489693	0.381801	0.53126	0.358167	0.344879	0.403163	0.422488	0.337323	0.453214	0.276483	0.339491	0.508717	0.370146	0.468105	0.44106	0.34607	0.38091	0.197848	0.386711	0	0	0
lip_pos_843	0	0	0.132168	0.209746	0	0.138246	0.253026	0.272757	0.135367	0.296191	0	0.307403	0.236456	0.275055	0.26396	0.123533	0.333476	0.316376	0.295373	0.32096	0.31343	0.195781	0.148494	0.220628	0.162269	0.304303	0.197234	0.415495	0	0.211198	0.182882	0.279433	0.342473	0.297489	0	0.273725	0.371902	0	0.386392	0.327182	-0.0260993	0.560096	-0.369902	0.0762112
lip_pos_846	0.32414	0.313312	0.315846	0.351248	0.254861	0.306492	0.339555	0.367005	0.32156	0.328047	0.295693	0.337972	0.329044	0.364988	0.338027	0.356983	0.360244	0.332414	0.282227	0.320073	0.306864	0.322881	0.298048	0.355465	0.313572	0.339465	0.341074	0.358019	0.336069	0.326178	0.344001	0.358898	0.380452	0.314039	0.354319	0.318328	0.368357	0.342761	0.335622	0.322322	0.333887	0	0	0
lip_pos_849	0.487535	0.38781	0.307338	0.286508	0.235529	0.156633	0.467131	0.409419	0.506721	0.451322	0.411604	0.425598	0.264528	0.427571	0.243097	0.196655	0.391338	0.233788	0.437514	0.386105	0.353286	0.386966	0.357791	0.299909	0.267942	0.202879	0.2232	0.503661	0.347658	0.201031	0.426615	0.124962	0.430043	0.463025	0.22406	0.263936	0.280304	0.193219	0.503874	0.272276	0.33601	0	0	0
lip_pos_850	0.370434	0.473935	0.528471	0.450532	0.426274	0.395065	0.395126	0.360399	0.419004	0.407166	0.421653	0.366969	0.41136	0.442414	0.431473	0.407758	0.344029	0.529499	0.402379	0.384331	0.364782	0.40922	0.412305	0.421549	0.492716	0.428061	0.565158	0.432737	0.498314	0.504477	0.435478	0.412156	0.454733	0.441555	0.471073	0.470123	0.483341	0.525659	0.471089	0.45686	0.41496	0	0	0.0039395
lip_pos_852	0	0.311672	0.371437	0.270792	0	0	0.268012	0	0.200992	0	0.293983	0.195729	0.403729	0.170677	0.206642	0	0	0.36836	0.328917	0.286049	0	0.270491	0.28029	0.348135	0.425827	0.222709	0.410031	0.257576	0.475691	0.349813	0.0351999	0	0.418932	0.422166	0.354588	0.312324	0.424689	0.370991	0.403688	0.274502	0.158528	0	0.0332665	0
lip_pos_853	0.00610889	0.00408524	0.00646705	0.00272985	0.00552974	0.00522508	0.00380204	0.00456698	0.00760558	0.00953845	0.0094643	0.0153324	0.0151174	0.00822005	0.016503	0.000857857	0.003446	0.00732277	0.0126546	0.00347163	0	0	0.00325986	0.00502068	0.00266225	0.00815712	0.00714455	0.0116771	0.0832845	0.00614367	0.00153642	0.00687833	0.00263017	0	0.000798336	0.00702612	0.000628516	0.00670745	0.00119109	0.00654363	0.00579626	0	0	0
lip_pos_856	0.121439	0.250404	0.335025	0.256065	0.23111	0.171776	0.132615	0.158773	0.227588	0.252402	0.143131	0.167742	0.24816	0.222982	0.243852	0	0.162205	0.287403	0.142623	0.209945	0.221039	0	0.136066	0.180157	0.224051	0.230599	0.310388	0.21934	0.255636	0.263461	0.222154	0.141106	0.245291	0	0.249426	0.248403	0.211597	0.277785	0.221609	0.26946	0.218725	0	0	0
lip_pos_858	0	0	0	0.207466	0	0.198009	0.192454	0.348447	0	0.221541	0	0.263157	0.54857	0.391248	0	0.209266	0.185576	0.355626	0	0.204764	0.251557	0.297555	0.277016	0.271688	0.397077	0	0.324146	0	0.279794	0.252147	0.288559	0.330625	0.341814	0.329392	0	0	0.320496	0.363675	0.387155	0	0.0956952	0.0671144	0	0
lip_pos_860	0.20827	0	0.242726	0.31724	0	0.314218	0.307842	0.375775	0.298856	0.332898	0.241547	0.32325	0.565077	0.420363	0	0	0.28627	0.401976	0.268381	0.253435	0.298468	0.344193	0.309025	0.286305	0.417848	0.211649	0.37148	0.323863	0.387348	0	0.36752	0.38113	0.392088	0.397551	0.268978	0.291633	0.328708	0.410254	0.427845	0.249019	0.325234	0	0	0
lip_pos_861	0.336903	0.485432	0.405127	0.430851	0.355929	0.392826	0.388348	0.383167	0.419452	0.452406	0.392498	0.485992	0.392325	0.419641	0.404353	0.335452	0.404599	0.473877	0.413278	0.363656	0.395457	0.529622	0.447286	0.334754	0.49448	0.396222	0.358788	0.472467	0.451074	0.361343	0.439787	0.37005	0.431588	0.497141	0.393306	0.403559	0.462065	0.3769	0.387035	0.45848	0.411997	0	0	0
lip_pos_863	0	0.300122	0	0.193039	0	0.36312	0.33026	0.307831	0.345595	0.369576	0.338106	0.306285	0.340782	0.341378	0.318738	0.339804	0.290636	0.324951	0.354528	0.28437	0.324627	0.30905	0.331314	0.20197	0.370534	0.27102	0	0.278933	0	0.306436	0.331222	0.222236	0.310801	0.272923	0.313334	0.275886	0.502868	0.22588	0.353617	0	0.313288	0	0	0
lip_pos_864	0.38858	0.453291	0.421538	0.445842	0.430967	0.436654	0.402828	0.416825	0.424826	0.46551	0.435478	0.433094	0.456421	0.462735	0.424817	0.4392	0.396668	0.471539	0.398655	0.411416	0.437205	0.469728	0.45535	0.400693	0.49104	0.407478	0.483053	0.439445	0.496446	0.442796	0.481787	0.419683	0.425432	0.47662	0.486495	0.434153	0.495516	0.469203	0.472359	0.447343	0.418506	0.0176607	0	0
lip_pos_865	0.390358	0.397504	0.375546	0.413666	0	0.416273	0.420578	0.429706	0.42602	0.476388	0.405888	0.454634	0.425898	0.454061	0.449406	0.411392	0.455593	0.444519	0.459139	0.406726	0.477096	0.464152	0.453245	0.403539	0.409139	0.437559	0.442574	0.43577	0.477912	0.408235	0.444764	0.403266	0.460042	0.478582	0.392636	0.458078	0.488081	0.436616	0.453967	0.444335	0.40999	0.0175068	0	0
lip_pos_868	0.366496	0.428183	0.394433	0.427285	0.235939	0.47103	0.483155	0.474361	0.456925	0.491856	0.455198	0.44246	0.46921	0.474445	0.454818	0.44576	0.447906	0.451723	0.47438	0.449484	0.444962	0.462172	0.465349	0.418706	0.485734	0.436657	0.408822	0.448561	0.404607	0.426639	0.470584	0.419574	0.48709	0.435602	0.445459	0.434287	0.607105	0.407951	0.462142	0.395213	0.384412	0.188322	-0.131349	0.0251048
lip_pos_871	0	0.225012	0	0	0	0.325168	0.278829	0.248684	0.261936	0.32219	0.289387	0.23009	0.285464	0.313466	0.214249	0.289837	0.206366	0.269236	0.301892	0.225917	0.281921	0.249137	0.300915	0	0.285375	0	0	0	0	0.192742	0.302364	0	0.217315	0.215664	0.212407	0.275079	0.460735	0	0.26825	0	-0.0266236	0.68286	-0.48847	0.0949211
lip_pos_873	0	0.254918	0.225249	0.305267	0	0.354415	0.38878	0.365631	0.33656	0.365418	0.316827	0.320693	0.33977	0.352404	0.334131	0.317937	0.344649	0.276204	0.357206	0.345489	0.297897	0.286201	0.337637	0.27237	0.34026	0.323989	0.232273	0.319169	0	0.29048	0.341033	0.243364	0.366616	0.251967	0.284032	0.278525	0.498936	0.182421	0.323206	0.29145	0.219986	0.318151	-0.239234	0.0482347
lip_pos_882	0.395226	0.418123	0.38242	0.398992	0	0.435252	0.439395	0.443323	0.431899	0.486305	0.413398	0.47093	0.423683	0.467815	0.466906	0.434757	0.467645	0.475253	0.460248	0.421629	0.482244	0.489293	0.461615	0.418281	0.429492	0.448322	0.471715	0.46191	0.487266	0.428289	0.46997	0.412525	0.471046	0.486632	0.417527	0.470619	0.524017	0.466865	0.474649	0.445963	0.417351	0.0224682	0	0
lip_pos_883	0.35758	0.389162	0.379161	0.395134	0.340778	0.423435	0.460249	0.449035	0.413133	0.443117	0.409004	0.409799	0.42572	0.429821	0.415448	0.407364	0.427838	0.414181	0.420194	0.430162	0.40583	0.419349	0.422863	0.402255	0.448571	0.414364	0.379987	0.409746	0.38428	0.381741	0.425715	0.405227	0.458732	0.402377	0.403421	0.393333	0.557611	0.369725	0.419093	0.380408	0.367038	0.140245	-0.0980043	0.0185648
lip_pos_884	0.441364	0.44091	0.398852	0.419703	0.423166	0.439701	0.393016	0.416621	0.422407	0.420715	0.397433	0.376454	0.402137	0.399191	0.304468	0.372187	0.389841	0.305183	0.367723	0.323617	0.41871	0.361105	0.349504	0.276285	0.30898	0.321444	0.31988	0.32995	0.350601	0.339051	0.355675	0.328511	0.330457	0.37718	0	0.358979	0.234988	0	0.331406	0.272205	0.440847	-0.0560206	0	0
lip_pos_885	0.294651	0.281395	0.309834	0.35854	0.313255	0.378899	0.354169	0.397448	0.348639	0.392712	0.341714	0.365609	0.571693	0.457415	0.263703	0.264232	0.35046	0.452671	0.253634	0.338094	0.34334	0.399504	0.380279	0.330839	0.459764	0.287842	0.437573	0.377231	0.445878	0.264842	0.427202	0.42206	0.436798	0.43455	0.352483	0.364036	0.426032	0.465224	0.476901	0.350728	0.314967	0.0377968	0	0
lip_pos_886	0.288809	0.323509	0.324847	0.376618	0.347869	0.383465	0.352633	0.396913	0.369484	0.393871	0.352057	0.382214	0.568897	0.460252	0.313912	0.290195	0.356725	0.454515	0.343572	0.343646	0.3738	0.399624	0.389371	0.342323	0.458495	0.32222	0.439755	0.394927	0.457278	0.328465	0.42423	0.424322	0.441425	0.448005	0.362481	0.358432	0.432138	0.473065	0.485598	0.343528	0.334363	0.034189	0	0
lip_pos_887	0.243582	0.301977	0.300961	0.337743	0	0.390512	0.365265	0.361549	0.170358	0.370852	0.250032	0.301104	0.308621	0.357092	0.344011	0.334433	0.323478	0.351831	0.326253	0.304222	0.361333	0.393304	0.254645	0.274221	0.322345	0.304099	0.367797	0.29949	0.315576	0.293295	0.280755	0.25704	0.340257	0.285112	0.276997	0.356861	0.387685	0.356792	0.328341	0.288731	0.321531	0	0	0
lip_pos_889	0.331973	0.33801	0.321396	0.376463	0.354459	0.388805	0.371435	0.396984	0.376609	0.397797	0.360501	0.386239	0.56092	0.459748	0.30903	0.300121	0.360756	0.458159	0.349003	0.355371	0.375739	0.409921	0.396733	0.328456	0.467956	0.313294	0.443628	0.404451	0.460283	0.349295	0.432402	0.422169	0.433089	0.451803	0.386852	0.376459	0.429052	0.474338	0.487699	0.358993	0.343755	0.0319489	0	0
lip_pos_893	0.33242	0.341574	0.317248	0.364668	0.336668	0.388195	0.362761	0.391708	0.381121	0.396303	0.35236	0.374277	0.545438	0.452751	0.298451	0.297417	0.350382	0.447886	0.368269	0.359656	0.372949	0.404252	0.400969	0.34045	0.453651	0.30667	0.437587	0.398823	0.458618	0.346147	0.429906	0.412457	0.436337	0.454484	0.361924	0.379476	0.432829	0.459209	0.482788	0.353005	0.339465	0.0321007	0	0
lip_pos_896	0.183406	0.279678	0.203541	0.187087	0.231582	0.247253	0.187439	0.198147	0.296587	0.299967	0.252384	0.24589	0.304581	0.308007	0.287508	0.252479	0.174847	0.250179	0.304548	0.179463	0.277194	0.280862	0.255754	0.165521	0.284948	0	0.288607	0.237629	0.32573	0.221516	0.278087	0.18831	0.188472	0.316372	0.270804	0.294865	0.274503	0.265913	0.239076	0.203831	0.249553	0	0	0
lip_pos_897	0.339947	0.345386	0.305949	0.362542	0.319855	0.366952	0.349951	0.366461	0.370395	0.38601	0.361258	0.363671	0.527929	0.446143	0.326274	0.301596	0.34186	0.426466	0.369739	0.345067	0.364708	0.399553	0.389758	0.304567	0.443471	0.30361	0.41237	0.389602	0.452696	0.35384	0.421958	0.392357	0.418559	0.446962	0.369089	0.36823	0.42189	0.438727	0.471162	0.33913	0.334422	0.0295612	0	0
lip_pos_900	0.136452	0.302054	0.245765	0.121644	0.016955	0.27715	0.251552	0.0129239	0.229435	0.321679	0.229881	0.0932987	0.39338	0.204324	0.284857	0.184635	0.0758807	0.326306	0.347731	0.0768627	0.195836	0.342139	0.309576	0.0502347	0.231462	0.127212	0.330411	0.292262	0.299513	0.27468	0.188945	0.0106657	0.123585	0.259492	0.132538	0.282659	0.284171	0.335408	0.223628	0.0918782	0.212977	0	0	0
lip_pos_902	0.303944	0.331027	0.289328	0.347254	0.309472	0.343604	0.344596	0.346854	0.35281	0.367116	0.346459	0.350966	0.503481	0.427486	0.317877	0.292523	0.317848	0.409009	0.349388	0.329319	0.355677	0.378462	0.370062	0.307281	0.425623	0.267113	0.400545	0.367584	0.438276	0.341926	0.407596	0.374073	0.387067	0.434608	0.348583	0.355774	0.401438	0.39805	0.457791	0.318051	0.318751	0.0282374	0	0
lip_pos_903	0	0.295192	0.258154	0.147513	0	0.304458	0.273802	0.272545	0.306106	0.363622	0.288435	0.377672	0.364024	0.36734	0.37804	0.338213	0.339771	0.357685	0.372953	0.324851	0.393738	0.397088	0.360167	0.308337	0.38536	0.3451	0.378945	0.418761	0.472944	0.35096	0.376473	0.306854	0.375298	0.420257	0.278494	0.391532	0.424325	0.41346	0.412079	0.339248	0.213983	0.151988	-0.0340652	0
lip_pos_905	0.340651	0.408172	0.371551	0.399429	0.37504	0.385148	0.348429	0.363611	0.374651	0.415955	0.38549	0.388443	0.403789	0.414128	0.37218	0.388193	0.341509	0.421005	0.347593	0.361637	0.387241	0.417617	0.400303	0.348896	0.439527	0.356578	0.436175	0.386796	0.444022	0.393455	0.430382	0.373483	0.372548	0.426415	0.435639	0.382958	0.439114	0.41757	0.425285	0.393973	0.377449	0	0.00604457	0
lip_pos_908	0.37585	0.32668	0.365548	0.452493	0.405875	0.377947	0.40622	0.402571	0.412257	0.411446	0.393792	0.508742	0.494887	0.420827	0.383053	0.30804	0.402381	0.404046	0.390693	0.393596	0.413452	0.385317	0.398591	0.385614	0.44251	0.37971	0.407539	0.472813	0.467986	0.375693	0.411695	0.436792	0.407387	0.461895	0.383322	0.402498	0.417129	0.405154	0.455924	0.44596	0.399453	0	0	0.0019094
lip_pos_909	0.295864	0.339181	0.294275	0.294189	0.324792	0.308126	0.284835	0.298127	0.313361	0.335665	0.312411	0.32271	0.329425	0.332899	0.302315	0.325076	0.296305	0.355147	0.324559	0.292052	0.321237	0.35619	0.321833	0.305786	0.359992	0.289928	0.370105	0.324044	0.355778	0.320856	0.366751	0.297967	0.3192	0.343255	0.362034	0.309174	0.371439	0.353504	0.351707	0.307952	0.30257	0.015538	0	0
lip_pos_910	0.00778013	0.0123039	0.016031	0.0101603	0.00715875	0.0786332	0.00925516	0.00844378	0.0113001	0.0265932	0.0247301	0.0276819	0.0209349	0.0645346	0.0236298	0	0.0102727	0.00281683	0.0271565	0.0134291	0.0107378	0	0.0764803	0.00666878	0.0164128	0.00430468	0.0100013	0.0207966	0.00557569	0.0154336	0.00351035	0.0072181	0.0321462	0.0074289	0	0.0199375	0.092902	0.0875286	0.000757357	0.00615855	0.0136473	0	0	0
lip_pos_911	0.368751	0.364692	0.359171	0.367055	0.397347	0.356786	0.355229	0.365188	0.370496	0.388528	0.362171	0.376694	0.39078	0.376862	0.361832	0.358493	0.368945	0.381523	0.362393	0.365241	0.37918	0.378634	0.36572	0.370109	0.402064	0.362422	0.386161	0.374831	0.419518	0.361259	0.388351	0.377827	0.38573	0.403905	0.40111	0.364245	0.395252	0.374395	0.381509	0.385407	0.368311	0	0.0027612	0
lip_pos_913	0.426982	0.474786	0.440839	0.441965	0.468369	0.450216	0.406153	0.435165	0.449211	0.477105	0.453091	0.460009	0.470283	0.479398	0.437732	0.454322	0.418311	0.491017	0.475251	0.430192	0.456232	0.488389	0.463227	0.437362	0.512273	0.42775	0.501005	0.456639	0.509203	0.463082	0.506432	0.434883	0.456081	0.487422	0.507966	0.444392	0.508957	0.486364	0.491028	0.452771	0.444091	0.0142517	0	0
lip_pos_916	0.194175	0	0.206846	0.172433	0.145417	0.241382	0.268755	0.163164	0.276806	0.268918	0.284671	0.406973	0.255534	0.28279	0.253904	0.235281	0.214898	0.186794	0.315238	0.162313	0.292568	0.278454	0.30387	0.243108	0.324594	0.280152	0.241568	0.349477	0.397886	0.127072	0.238076	0	0.222593	0.343	0.214825	0.298358	0.304916	0.234626	0.217336	0.16801	0.177564	0.0893968	0	-0.0105872
lip_pos_917	0.448514	0.495181	0.463425	0.462303	0.493031	0.467882	0.430676	0.453249	0.469062	0.499357	0.47334	0.475262	0.489334	0.500087	0.456575	0.474944	0.440532	0.509642	0.494249	0.448232	0.474735	0.512551	0.480525	0.461725	0.532983	0.447923	0.527103	0.473991	0.533853	0.481155	0.524252	0.45616	0.47541	0.509108	0.528561	0.466217	0.531149	0.508495	0.513195	0.475269	0.460435	0.0164939	0	0
lip_pos_919	0	0.307113	0	0	0	0.323174	0.21041	0.200507	0.2837	0.335755	0.303415	0.305035	0.240311	0.377392	0.346606	0.340143	0.290173	0.342697	0.276354	0.211821	0.354385	0.372553	0.340298	0.204378	0.345454	0.204361	0.360127	0.255831	0.34751	0.318913	0.352731	0.160312	0.265247	0.305029	0.275961	0.357478	0.419238	0.345186	0.386442	0.223677	0.302492	0	0	0
lip_pos_920	0	0.320488	0.319374	0.33677	0.173884	0.392814	0.382956	0.404306	0.382321	0.432198	0.348586	0.386897	0.3681	0.389311	0.384601	0.367319	0.387288	0.363618	0.403146	0.331406	0.414505	0.367068	0.348306	0.342649	0.35324	0.369714	0.305475	0.316322	0.353372	0.339923	0.374273	0.343283	0.364586	0.370365	0.329088	0.402252	0.447621	0.364836	0.380974	0.341835	0.294281	0.236411	-0.187488	0.0419679
lip_pos_924	0.497142	0.501398	0.507146	0.512364	0.450551	0.458998	0.513494	0.493558	0.389553	0.464931	0.442181	0.436397	0.482038	0.481302	0.465868	0.459307	0.44926	0.469642	0.453393	0.458729	0.406567	0.482598	0.418394	0.455815	0.520299	0.451657	0.486537	0.47574	0.472856	0.429036	0.452293	0.444481	0.499537	0.422144	0.480765	0.40597	0.465842	0.496938	0.449338	0.457881	0.504622	-0.0516563	0.013814	0
lip_pos_926	0.262053	0.227896	0.248157	0.28232	0	0.291346	0.283697	0.483184	0.271783	0.491408	0.266872	0.46868	0.266949	0.47507	0.294032	0.284119	0.459187	0.265093	0.301609	0.280891	0.460152	0.199223	0.279549	0.24077	0.128796	0.282063	0.228729	0.469819	0.210137	0.263652	0.523095	0.201148	0.300129	0.279777	0.172673	0.295382	0.270713	0.221089	0.25722	0.241605	0.198238	0.436247	-0.351492	0.0735209
lip_pos_932	0.389669	0.455109	0.433371	0.398801	0.447892	0.441752	0.429003	0.497935	0.435063	0.496074	0.466455	0.40508	0.487605	0.48082	0.370825	0.481721	0.448883	0.428158	0.419306	0.466657	0.456305	0.442237	0.454196	0.378133	0.436349	0.377434	0.366499	0.475584	0.368139	0.480729	0.502059	0.336853	0.417128	0.380322	0.375049	0.397794	0.409318	0.330577	0.418784	0.324132	0.44646	0	0	-0.00402839
lip_pos_933	0.363279	0.431786	0.369687	0.408333	0.414825	0.414638	0.427543	0.450201	0.469493	0.468133	0.411872	0.425388	0.478177	0.476052	0.41843	0.364887	0.429951	0.48871	0.4174	0.43693	0.438336	0.523506	0.484277	0.47361	0.531555	0.422099	0.53195	0.462391	0.571945	0.387494	0.510861	0.49309	0.492049	0.515012	0.510239	0.413675	0.554589	0.478347	0.492749	0.495776	0.39856	0.0404266	0	0
lip_pos_934	0.444792	0.489266	0.443985	0.439536	0.483362	0.472568	0.429723	0.443428	0.477668	0.500522	0.473479	0.481729	0.499579	0.493524	0.472479	0.469374	0.439234	0.5027	0.477535	0.437842	0.483465	0.506112	0.484531	0.454268	0.52436	0.436145	0.51835	0.482946	0.535841	0.477855	0.515091	0.453637	0.463876	0.514535	0.526986	0.474433	0.524841	0.503484	0.506922	0.465596	0.455915	0.0173197	0	0
lip_pos_936	0.293053	0.349781	0.33998	0.398424	0.258936	0.440237	0.435323	0.488394	0.459903	0.502475	0.446211	0.471608	0.465894	0.498725	0.474452	0.462512	0.48893	0.471808	0.479614	0.451628	0.48968	0.477096	0.469659	0.431677	0.44283	0.463337	0.464579	0.473112	0.453043	0.453984	0.479519	0.421147	0.483055	0.478718	0.407643	0.474238	0.498784	0.45116	0.473546	0.458488	0.320681	0.331266	-0.219406	0.0437712
lip_pos_939	0.28315	0.367733	0.280256	0.355163	0.276522	0.402276	0.395434	0.410676	0.343562	0.423092	0.366767	0.375428	0.394832	0.422778	0.366442	0.368064	0.355873	0.427389	0.349041	0.377957	0.384873	0.502744	0.424285	0.365421	0.481106	0.336939	0.438865	0.389079	0.433464	0.305554	0.451603	0.373383	0.440744	0.376964	0.45189	0.345145	0.59889	0.396033	0.432365	0.359891	0.309563	0.103477	-0.0280806	0
lip_pos_940	0.338071	0.351395	0.32282	0.342448	0.433202	0.350198	0.348742	0.406009	0.350901	0.437159	0.335709	0.430504	0.345831	0.448324	0.338989	0.394143	0.371973	0.383025	0.353687	0.314832	0.377986	0.35268	0.35128	0.306769	0.374806	0.306849	0.341665	0.436056	0.37996	0.339888	0.42694	0.457472	0.321422	0.377623	0.332567	0.345623	0.355207	0.416196	0.366281	0.327154	0.364998	0	0	0
lip_pos_946	0	0.164825	0	0.326247	0	0.305572	0.354819	0.394768	0.275011	0.433203	0.331011	0.415315	0.376915	0.425549	0.367918	0.286158	0.382309	0.348652	0.373328	0.315017	0.403968	0.438522	0.360463	0.367821	0.406105	0.278116	0.36571	0.377689	0.435415	0.310563	0.384155	0.328132	0.421036	0.3574	0.380076	0.311723	0.425225	0.297139	0.360923	0.201937	0.227983	0.200372	-0.065385	0
lip_pos_947	0.165377	0.240929	0.0629564	0.0619769	0	0.136982	0.17822	0.756349	0.206767	0.773723	0	0.745144	0.00289994	0.766857	0	0	0.729834	0.00419371	0.043809	0	0.749589	0	0.0211263	0	0	0	0	0.761163	0.00745305	0.176227	0.794153	0	0	0.239972	0	0	0.00502	0.000334377	0.112219	0	0.178183	0	0	0
lip_pos_949	0.446266	0.436604	0.443013	0.438773	0.486736	0.430564	0.432504	0.456218	0.439948	0.464988	0.431632	0.468779	0.460529	0.460001	0.432079	0.428624	0.44842	0.452547	0.430652	0.441015	0.453256	0.45915	0.441761	0.456177	0.481466	0.440231	0.466668	0.471045	0.497063	0.435052	0.47588	0.460282	0.465391	0.474473	0.47894	0.436242	0.478633	0.452542	0.464727	0.468968	0.445262	0	0.0033028	0
lip_pos_950	0.310013	0.274525	0.281565	0.223518	0.307804	0.28994	0.287952	0.518751	0.294902	0.525078	0.254798	0.519124	0.302197	0.52154	0.27316	0.268811	0.489348	0.24003	0.252178	0.285909	0.50637	0.282889	0.285163	0.295192	0.305444	0.277476	0.294672	0.524783	0.321741	0.246005	0.541251	0.286658	0.308145	0.325292	0.284445	0.276317	0.259725	0.29091	0.239061	0.310024	0.32414	0	0	0
lip_pos_952	0.395554	0.25944	0.382131	0.485036	0.423455	0.374118	0.416593	0.421967	0.416776	0.400277	0.383905	0.550549	0.431173	0.338051	0.391994	0.327141	0.42812	0.239779	0.388163	0.40579	0.427795	0.330912	0.379089	0.399955	0.405781	0.401843	0.228651	0.511283	0.457796	0.351441	0	0.457264	0.409133	0.440608	0.357768	0.403135	0.372766	0.286503	0.36895	0.481077	0.393122	0	0	0
lip_pos_955	0.300955	0.360625	0.380152	0.355626	0.436156	0.378664	0.330972	0.74707	0.386253	0.759445	0.542702	0.725113	0.643533	0.756552	0.351988	0.371643	0.717138	0.370376	0.415398	0.331911	0.731784	0.361944	0.366357	0.463498	0.42018	0.304326	0.542233	0.742008	0.464571	0.358293	0.776778	0.358923	0.45353	0.54477	0.435874	0.350049	0.455612	0.384282	0.556147	0.361352	0.47737	0	0	0
lip_pos_957	0.267755	0.309426	0.260976	0.265484	0.294627	0.278576	0.250974	0.294384	0.288841	0.331168	0.281703	0.319459	0.299683	0.331382	0.275369	0.297329	0.289868	0.326448	0.294819	0.256088	0.316117	0.325933	0.293566	0.274592	0.32442	0.264074	0.345837	0.316423	0.326659	0.290314	0.360606	0.268991	0.286267	0.310398	0.330635	0.279997	0.336485	0.320977	0.314395	0.279973	0.281487	0.0116494	0	0
lip_pos_959	0.0162064	0.0345735	0.0439844	0.0161516	0.0200301	0.0388022	0.0120215	0.0560003	0.0468839	0.0399466	0.0473051	0.0313037	0.0499604	0.0489726	0.0357972	0.0553749	0.0287903	0.0523617	0.0556806	0.0320259	0.0336811	0.0559916	0.0556602	0.0190838	0.0737131	0.0242353	0.0704829	0.0321608	0.0688076	0.054436	0.0165235	0.0274233	0.0282579	0.0625512	0.0603686	0.0430206	0.0599042	0.0485358	0.0580941	0.0172493	0.0216361	0.0275457	-0.0075093	0
lip_pos_960	0.447845	0.494534	0.461157	0.459193	0.491171	0.468983	0.425696	0.463411	0.468514	0.5034	0.471464	0.483706	0.487413	0.504413	0.454891	0.471798	0.447236	0.511026	0.494175	0.44565	0.480422	0.511243	0.481175	0.458904	0.530953	0.44489	0.521217	0.484019	0.529046	0.480821	0.533733	0.454967	0.472539	0.508309	0.526732	0.464808	0.529145	0.508983	0.51107	0.472584	0.465286	0.013955	0	0
lip_pos_961	0.257994	0.322827	0.28957	0.295849	0.313425	0.323103	0.304351	0.243018	0.383677	0.283633	0.376917	0	0.344092	0.209559	0.281449	0.354763	0	0.350494	0.372071	0.308557	0.28786	0.364269	0.363275	0.137781	0.37485	0.299771	0.351443	0.430022	0.395802	0.360891	0.291398	0.256567	0.355771	0.3754	0.327461	0.32035	0.381816	0.320466	0.331485	0.279182	0.321611	0	0	0
lip_pos_964	0.292497	0.322824	0.311085	0.266992	0.347271	0.32387	0.341949	0.376418	0.397102	0.358817	0.376193	0.373682	0.351598	0.359902	0.311144	0.356451	0.361207	0.360184	0.363691	0.336255	0.370846	0.374277	0.358911	0.265037	0.378016	0.328669	0.371161	0.468273	0.412247	0.363414	0.374377	0.29207	0.375953	0.382783	0.315428	0.346278	0.387686	0.334464	0.292605	0.299179	0.304848	0.086397	-0.0303235	0
lip_pos_965	0.398672	0.400089	0.395415	0.401346	0.436085	0.40187	0.390269	0.417282	0.418468	0.430108	0.40026	0.428584	0.424748	0.426048	0.402546	0.394779	0.410267	0.415298	0.426215	0.398484	0.418107	0.419007	0.452813	0.41066	0.441687	0.400382	0.427097	0.432634	0.486457	0.397479	0.435385	0.415532	0.418774	0.454925	0.434731	0.402689	0.451636	0.418511	0.437534	0.427658	0.402565	0.0111143	0	0
lip_pos_968	0.46659	0.511831	0.477685	0.50544	0.510852	0.51853	0.51048	0.524754	0.539644	0.536295	0.506088	0.505522	0.541547	0.542777	0.495146	0.490351	0.513716	0.531702	0.523892	0.500616	0.521359	0.529124	0.539652	0.508522	0.548458	0.487989	0.539546	0.537342	0.59004	0.499747	0.546545	0.522808	0.524107	0.560948	0.518471	0.516166	0.567515	0.503223	0.535463	0.52431	0.507358	0.00975344	0	0
lip_pos_969	0.304227	0.351808	0.30618	0.289076	0.326351	0.339783	0.29284	0.317239	0.346044	0.371695	0.341361	0.357525	0.371371	0.363134	0.341974	0.339047	0.319195	0.363434	0.341571	0.298862	0.358695	0.362045	0.344104	0.314622	0.382426	0.301714	0.373928	0.362449	0.385941	0.339407	0.373746	0.317151	0.330654	0.384109	0.377411	0.336739	0.376532	0.360429	0.362255	0.315398	0.322113	0.0150245	0	0
lip_pos_972	0.168788	0.241877	0.198464	0.160696	0.198653	0.222024	0.209545	0.160268	0.23888	0.255479	0.23968	0.247891	0.250207	0.263436	0.230499	0.229429	0.189528	0.245896	0.231935	0.183018	0.24456	0.244675	0.235641	0.218534	0.265782	0.17676	0.248792	0.246907	0.257547	0.226045	0.273428	0.166138	0.230342	0.258375	0.262527	0.225167	0.263837	0.249446	0.246831	0.151187	0.200838	0.0197693	0	0
lip_pos_979	0.00152511	0.00887394	0.00247536	0.00650216	0.00505408	0.0152304	0.00704335	0.00578611	0.0767519	0.0167177	0.0178561	0.0156299	0.0132628	0.0158157	0.0459578	0.00394895	0.00209913	0.00645266	0.0156249	0.00252792	0.0415191	0	0.00987591	0.00736	0.0339948	0.00556871	0.0678949	0.0183682	0.0197516	0.0167106	0.0695611	0.00529604	0.00958957	0.0562746	0.0677136	0.0225477	0.000854759	0.023132	0.00521332	0.00798543	0.0136785	0	0	0
lip_pos_980	0.326532	0.35314	0.328351	0.3834	0	0.389873	0.384782	0.358014	0.331698	0.404556	0.355651	0.350628	0.391453	0.399632	0.424412	0.368999	0.345215	0.43717	0.293101	0.371437	0.373036	0.484482	0.364895	0.363361	0.464182	0.358752	0.477743	0.373807	0.460396	0.359649	0.425503	0.346043	0.429506	0.451034	0.433489	0.377455	0.511666	0.437306	0.434087	0.44694	0.358893	0	0.0134924	0
lip_pos_983	0	0.313309	0.230784	0.22539	0.269549	0.319046	0.287867	0.329052	0.334513	0.353753	0.345844	0.190626	0.348835	0.3252	0.246936	0.332246	0.276133	0.287487	0.352767	0.29832	0.322835	0.32491	0.33224	0.12676	0.35907	0	0.225964	0.312906	0.505837	0.322374	0.359425	0	0.32804	0.366168	0	0.251937	0.308794	0	0.414479	0	0.309688	0	0	0
lip_pos_986	0.349821	0.338535	0.342984	0.332585	0.381647	0.330377	0.345039	0.359508	0.336387	0.363481	0.335409	0.365443	0.364703	0.350485	0.332058	0.331842	0.354163	0.345	0.342965	0.347361	0.352726	0.356698	0.340225	0.356423	0.376253	0.342348	0.346764	0.379877	0.386676	0.335491	0.342342	0.363004	0.360675	0.372507	0.367594	0.335373	0.369551	0.339357	0.363001	0.367243	0.351724	0	0	0
lip_pos_996	0.475616	0.451183	0.428565	0.431555	0.37279	0.433216	0.43102	0.400614	0.378157	0.400758	0.34432	0.322313	0.34787	0.343176	0.316482	0.32269	0.321675	0.205516	0.313661	0.303864	0.325352	0.320725	0.319316	0.244871	0.344364	0.243099	0.23481	0.272517	0	0.205083	0.321152	0	0.348668	0.212767	0	0.247251	0.49288	0.184207	0.297423	0	0.479671	-0.149841	0	0.0123991
lip_pos_998	0.439867	0.465936	0.45184	0.485345	0.4122	0.460609	0.501003	0.499933	0.421843	0.513803	0.47529	0.488546	0.524797	0.526399	0.508354	0.489606	0.495806	0.556882	0.476825	0.516669	0.495982	0.598054	0.48334	0.540254	0.619372	0.517923	0.577125	0.496989	0.582307	0.488149	0.565461	0.542697	0.566211	0.536201	0.598585	0.492094	0.602705	0.570127	0.553488	0.57099	0.451293	0.0459658	0	0
lip_pos_999	0.00209707	0.00662195	0.00552143	0.00394065	0.00613439	0.00821096	0.00125473	0.00506237	0.0058731	0.0578623	0.0135477	0.0119281	0.00740514	0.00964166	0.00938017	0.0616347	0.00419704	0.0733218	0.0966091	0.004561	0.033449	0.000465402	0.00107238	0.00469652	0.0106649	0.0015497	0.00486211	0.0145237	0.00640741	0.00710411	0.00868565	0.00467405	0.00441831	0.0102435	0	0.01045	0.0419561	0.00140745	0.000390714	0.00300809	0.00765018	0	0	0
lip_pos_1001	0.503948	0.551726	0.519023	0.516323	0.553897	0.525723	0.485493	0.511142	0.526927	0.55687	0.530572	0.534236	0.549038	0.554956	0.514848	0.530665	0.497568	0.569528	0.549786	0.505583	0.531639	0.571641	0.541035	0.515864	0.593443	0.503893	0.58669	0.533498	0.592596	0.537773	0.585669	0.515711	0.533204	0.570128	0.59279	0.520748	0.591905	0.567426	0.570529	0.5348	0.516635	0.0177475	0	0
lip_pos_1002	0.382495	0.343749	0.365858	0.348304	0.425211	0.344637	0.372114	0.380942	0.330005	0.401257	0.332156	0.450502	0.357455	0.366879	0.369143	0.321249	0.399177	0.38177	0.343841	0.397086	0.316524	0.429202	0.391312	0.403929	0.451989	0.396888	0.34869	0.418255	0.434988	0.311173	0.400782	0.387073	0.463889	0.379861	0.409045	0.366208	0.570472	0.334364	0.380865	0.388519	0.380189	0	0	0
lip_pos_1003	0.472213	0.494991	0.470375	0.465749	0.514788	0.481626	0.457966	0.469946	0.488283	0.505738	0.484312	0.492611	0.511276	0.503525	0.481248	0.479754	0.469049	0.510171	0.481438	0.467218	0.491201	0.514822	0.492454	0.485267	0.537043	0.466474	0.526283	0.496415	0.54892	0.486221	0.523412	0.487882	0.493348	0.529297	0.535256	0.485631	0.532054	0.510146	0.516418	0.501627	0.474625	0.0145374	0	0
lip_pos_1006	0.384107	0.424331	0.388311	0.384811	0.4242	0.410437	0.374335	0.39769	0.416271	0.436755	0.410031	0.41863	0.438266	0.432113	0.404393	0.412692	0.386781	0.439318	0.40199	0.384504	0.419294	0.445141	0.42079	0.401367	0.462795	0.383853	0.452803	0.42223	0.471114	0.41676	0.452351	0.397155	0.411874	0.452383	0.46266	0.408734	0.464108	0.43792	0.446364	0.40829	0.396819	0.0163771	0	0
lip_pos_1008	0.50486	0.548527	0.504896	0.50212	0.551662	0.530484	0.487829	0.504416	0.536432	0.557233	0.532617	0.53851	0.559231	0.552702	0.530749	0.52912	0.49952	0.565244	0.534756	0.499479	0.538629	0.568156	0.543964	0.517926	0.589243	0.498326	0.581736	0.541117	0.601066	0.537463	0.575342	0.517629	0.527649	0.577904	0.590234	0.532309	0.587006	0.564712	0.567772	0.531345	0.515531	0.0172523	0	0
lip_pos_1011	0.424967	0.472077	0.428684	0.463162	0.515639	0.447382	0.424028	0.466529	0.41894	0.461943	0.431226	0.45517	0.527282	0.469977	0.436635	0.475392	0.445213	0.482636	0.466101	0.416792	0.452488	0.461804	0.460172	0.428433	0.450378	0.422569	0.490939	0.485948	0.481701	0.462364	0.490181	0.42936	0.439933	0.542704	0.446346	0.454057	0.465149	0.447384	0.473501	0.44383	0.454975	0	0	0
lip_pos_1012	0.240225	0.172199	0.168196	0.170526	0	0.227537	0.201104	0.357917	0.2031	0.389732	0.165432	0.366612	0.2333	0.376434	0.257285	0.238281	0.355218	0.25969	0	0.35245	0.373066	0.414609	0.371252	0	0	0.181847	0.267934	0.365951	0.301924	0.301298	0.385415	0	0	0	0	0.22628	0.24078	0.273975	0.191595	0.255758	0.222173	0	0	0
lip_pos_1015	0.448174	0.44742	0.450147	0.450309	0.485723	0.43153	0.431041	0.450185	0.436869	0.454442	0.433237	0.446716	0.456056	0.453795	0.42648	0.434889	0.440739	0.461664	0.43969	0.443619	0.441941	0.466054	0.444999	0.454812	0.486969	0.44101	0.473086	0.446033	0.495268	0.439691	0.478404	0.460639	0.469174	0.477372	0.483788	0.432573	0.483521	0.461299	0.469095	0.473704	0.446291	0	0	0.00154774
lip_pos_1016	0.304537	0.349413	0.299458	0.303679	0.334751	0.318082	0.292252	0.310282	0.321785	0.341929	0.318272	0.331044	0.340362	0.346515	0.316679	0.335525	0.307727	0.366024	0.332028	0.299137	0.329175	0.36688	0.333234	0.312819	0.368492	0.297883	0.37926	0.329421	0.368142	0.329911	0.376355	0.305435	0.33129	0.353963	0.375854	0.318192	0.37995	0.36399	0.36094	0.316563	0.311514	0.0158781	0	0
lip_pos_1017	0.370133	0.399982	0.405789	0.387002	0.421404	0.39083	0.435397	0.415464	0.475318	0.445704	0.469703	0.439596	0.444621	0.45197	0.376007	0.431004	0.413359	0.43608	0.465009	0.437301	0.441083	0.478757	0.455259	0.379371	0.462526	0.449126	0.466167	0.515219	0.509203	0.423977	0.467106	0.369494	0.454702	0.468677	0.435667	0.403681	0.480967	0.420063	0.41592	0.394409	0.383803	0.0769077	-0.0243025	0
lip_pos_1019	0.426271	0.461551	0.437229	0.435522	0.467218	0.441696	0.409131	0.430429	0.44812	0.470285	0.445789	0.450916	0.465986	0.46903	0.431519	0.446446	0.417563	0.475302	0.461046	0.426067	0.452273	0.479736	0.454072	0.434473	0.500573	0.423468	0.489481	0.449902	0.502496	0.452391	0.489935	0.436818	0.449953	0.485507	0.496873	0.439618	0.497625	0.476174	0.481717	0.45245	0.435161	0.0149942	0	0
lip_pos_1021	0.410853	0.454194	0.414026	0.403409	0.451284	0.429006	0.395541	0.408918	0.431281	0.453728	0.430778	0.428944	0.451501	0.452997	0.425125	0.433501	0.403859	0.467448	0.448148	0.404106	0.434875	0.467274	0.441197	0.420351	0.485741	0.402733	0.482724	0.430616	0.488903	0.43845	0.485279	0.4175	0.433921	0.467112	0.483223	0.427753	0.486852	0.465137	0.467961	0.428535	0.418076	0.0163166	0	0
lip_pos_1024	0.272025	0.330559	0.296833	0.3272	0.29602	0.309902	0.283111	0.288581	0.308437	0.338044	0.308942	0.315991	0.332607	0.332365	0.303706	0.316709	0.2723	0.341261	0.27526	0.295098	0.312795	0.341894	0.331548	0.272029	0.365866	0.283555	0.346658	0.311028	0.361527	0.320039	0.356176	0.296484	0.298919	0.352154	0.349041	0.318017	0.341482	0.336451	0.337834	0.318646	0.298084	0.0135497	0	0
lip_pos_1025	0.426295	0.414466	0.410817	0.405508	0.470177	0.367975	0.411783	0.416699	0.394321	0.432733	0.380504	0.48941	0.398365	0.423912	0.421576	0.395823	0.465893	0.417635	0.41731	0.408325	0.412135	0.406831	0.415207	0.429324	0.403029	0.439689	0.420654	0.457507	0.498393	0.385289	0.435562	0.429301	0.46395	0.443733	0.375212	0.428001	0.431146	0.402311	0.430749	0.437006	0.419125	0	0	0
lip_pos_1026	0.243595	0.303447	0.2545	0.2007	0.265254	0.313556	0.204951	0.377863	0.268256	0.410075	0.320692	0.378887	0.307926	0.408232	0.278358	0.329526	0.37421	0.335072	0.309167	0.366352	0.39371	0.416892	0.403085	0	0.263277	0.221836	0.2983	0.380796	0.344832	0.320878	0.419298	0	0.235492	0.338835	0.263547	0.317793	0.2965	0.299108	0.276791	0.321617	0.232625	0.148074	-0.0492391	0
lip_pos_1027	0.295233	0.155543	0.272927	0.383137	0.31021	0.287984	0.313696	0.303919	0.325181	0.304069	0.277133	0.446723	0.329534	0.250568	0.289723	0.19987	0.325075	0	0.287356	0.302065	0.324983	0.232051	0.269035	0.289635	0.289356	0.302781	0	0.402337	0.33046	0.260239	0	0.352161	0.291462	0.339863	0.255671	0.30988	0.254099	0.159155	0.216815	0.373345	0.294953	0	0	0
lip_pos_1029	0.189697	0	0.190764	0	0.291668	0.279755	0.268547	0.355694	0.345486	0.361069	0.332459	0.322375	0.608019	0.350864	0	0	0.349181	0.250585	0.193758	0.28234	0.22743	0.295666	0.298242	0.267615	0.496555	0	0	0.349553	0.384414	0.236112	0.407848	0.280715	0.407262	0.519546	0	0.184593	0.403598	0.199921	0.465792	0	0.251003	0	0	0
lip_pos_1031	0.407254	0.420668	0.412495	0.395057	0.463013	0.423696	0.475752	0.45039	0.522512	0.474224	0.506752	0.48129	0.473946	0.482615	0.407538	0.453022	0.450894	0.455892	0.509848	0.460655	0.470139	0.51178	0.486578	0.39545	0.480216	0.44027	0.475282	0.546317	0.521615	0.452638	0.49846	0.407534	0.479795	0.486419	0.460607	0.426384	0.508397	0.440725	0.446755	0.421828	0.410838	0.0830587	-0.027114	0
lip_pos_1032	0.498933	0.500875	0.48332	0.489773	0.551239	0.474944	0.476017	0.479483	0.490368	0.507753	0.484436	0.535154	0.506521	0.505229	0.495617	0.486499	0.485069	0.506705	0.48184	0.476999	0.492686	0.493838	0.499248	0.498896	0.513097	0.489995	0.513416	0.514523	0.562366	0.479804	0.514969	0.505958	0.519842	0.54527	0.497487	0.50728	0.52306	0.499135	0.514938	0.514947	0.490322	0	0.00337551	0
lip_pos_1034	0.305402	0.373197	0.373728	0.38232	0.293628	0.431393	0.390532	0.425529	0.42461	0.477104	0.400389	0.445383	0.427388	0.456123	0.439581	0.420975	0.438887	0.472218	0.436359	0.397926	0.470644	0.531971	0.461442	0.433946	0.489349	0.424836	0.498901	0.443333	0.547257	0.410763	0.498742	0.423503	0.452531	0.493976	0.457782	0.456488	0.540748	0.477397	0.475679	0.465388	0.390928	0.039026	0	0
lip_pos_1035	0.262988	0.296371	0.263811	0.25431	0.287045	0.285087	0.278553	0.332061	0.306177	0.394243	0.295631	0.404964	0.365548	0.392148	0.356241	0.299469	0.328053	0.380658	0.3809	0.287709	0.371675	0.483891	0.345774	0.360294	0.448743	0.274346	0.414422	0.377282	0.480628	0.312768	0.398481	0.36057	0.42765	0.391644	0.423424	0.323848	0.474655	0.362432	0.380976	0.315001	0.285113	0.0443849	0	0
lip_pos_1037	0.274253	0.305835	0.22145	0.244277	0.336008	0.329338	0.346366	0.377076	0.385466	0.376122	0.362971	0.367504	0.609305	0.380336	0.246952	0	0.378546	0.351918	0	0.348634	0.257875	0.358916	0.278054	0.302053	0.509508	0.247322	0	0.360441	0.407911	0.230248	0.424374	0.350534	0.427311	0.543477	0.252735	0.18954	0.446026	0.239511	0.483941	0.233787	0.338239	0	0	0
lip_pos_1038	0.00120192	0.0631156	0.0060589	0.00769545	0.00694711	0.0122515	0.00372846	0.00591295	0.0504107	0.043149	0.0160092	0.035722	0.0165738	0.0195328	0.0108796	0.0299803	0.00299189	0.0907501	0.0394575	0.00416983	0.03795	0.0469062	0.037554	0.00404969	0.057512	0.00584786	0.0394296	0.0816084	0.0630801	0.0136113	0.0660855	0.00528541	0.00749149	0.016563	0.0144513	0.0309171	0.0610732	0.079337	0.0186294	0.00378644	0.0259302	0	0	0
lip_pos_1039	0.311768	0.352253	0.28307	0.322912	0.202122	0.374417	0.341688	0.342385	0.306843	0.34664	0.437383	0.445927	0.469499	0.390764	0.265312	0.288451	0.373259	0.423844	0.344944	0.284727	0.32906	0.362618	0.312719	0.332362	0.480519	0.260458	0.348954	0.36597	0.370762	0.302496	0.383821	0.294882	0.403654	0.373127	0.204743	0.463175	0.343698	0.29782	0.529654	0.156181	0.345764	0	0	0
lip_pos_1040	0.393592	0	0.384369	0.358042	0.440544	0.221171	0.37732	0.388805	0.289537	0.356622	0.171419	0.488505	0.224739	0.338484	0.344053	0.295047	0.400171	0.317174	0.317243	0.401848	0.357351	0.344048	0.291696	0.398394	0.21447	0.41195	0.294299	0.435936	0.314568	0.289219	0.32235	0.391178	0.437992	0.353087	0	0.351184	0.363292	0.300585	0.332154	0.402917	0.345141	0	0	0
lip_pos_1043	0.298407	0.288139	0.262069	0.165552	0	0.176159	0.262703	0	0.243234	0	0.204982	0	0.198133	0	0.279499	0	0.32819	0.163791	0.310979	0.302795	0	0.400592	0.287003	0.242069	0.416266	0.27902	0.332273	0.204431	0.415605	0.272006	0.348427	0.195319	0.338946	0.307766	0.255292	0	0.415619	0	0.348525	0	0.339484	-0.735815	0.701756	-0.171976
lip_pos_1045	0.157152	0.360495	0	0	0	0.359705	0.140123	0.526617	0.355153	0.543034	0.365957	0.501693	0.377528	0.531824	0.348447	0.36975	0.49488	0.38633	0.358232	0.313376	0.507043	0.413625	0.387615	0.192256	0.406854	0.211719	0.392491	0.526053	0.398169	0.360239	0.564423	0.154017	0.168842	0.385505	0.401899	0.357904	0.404366	0.377719	0.385135	0.168171	0.369036	0	0	0
lip_pos_1046	0.319801	0.340744	0.325755	0.213528	0.366668	0.357406	0.348751	0.384558	0.40211	0.393354	0.372902	0.380275	0.605098	0.396558	0.279389	0	0.37742	0.363601	0.322486	0.370219	0.269966	0.383484	0.305229	0.328184	0.51344	0.261471	0.200786	0.384253	0.425826	0.315223	0.431544	0.344505	0.435909	0.562157	0.280168	0.287652	0.444037	0.32301	0.487913	0.307755	0.352591	0	0	0
lip_pos_1047	0	0.192721	0.23484	0	0	0.255362	0.149628	0.128572	0.226326	0.287912	0.199798	0.261936	0.208934	0.202091	0.267455	0.212598	0.150384	0.249559	0.306011	0	0.242805	0.297987	0.303212	0	0.200817	0.057841	0.282505	0.205545	0.393405	0.309879	0.165815	0	0	0.275241	0.184249	0.240271	0.250471	0.200256	0.212828	0.0601128	0.185434	0	0	0
lip_pos_1049	0.36439	0.344635	0.34605	0.31111	0.381812	0.358816	0.357171	0.397116	0.415164	0.408233	0.38331	0.385681	0.595907	0.392065	0.32594	0.28912	0.39271	0.359683	0.348051	0.378724	0.307898	0.386565	0.373938	0.343133	0.517314	0.279222	0.28799	0.392036	0.441617	0.343208	0.440712	0.35774	0.450512	0.577298	0.297728	0.324774	0.458106	0.354588	0.485504	0.318238	0.371069	0	0	0
lip_pos_1051	0.0027806	0.00896613	0.00925594	0.00650759	0.00173463	0.0829095	0.0058345	0.00828059	0.0963157	0.0139338	0.0150713	0.0168382	0.115354	0.00903141	0.0144253	0.00753004	0.00440451	0	0.0186701	0.0104971	0.0157049	0.0818161	0.0151432	0.00504063	0.116921	0.00731957	0.00622956	0.0920298	0.0136173	0.0785853	0.00639966	0.00543269	0.00773039	0.0207186	0.0023359	0.0945256	0	0.0796396	0.00994771	0.00961104	0.0232846	0	0	0
lip_pos_1052	0.324077	0.341171	0.375592	0.388692	0.288447	0.413207	0.387001	0.427218	0.347058	0.389262	0.36585	0.387567	0.354352	0.396684	0.373573	0.387475	0.406828	0.301873	0.382189	0.314106	0.376726	0.317234	0.370977	0.367757	0	0.371749	0.30558	0.369349	0.301497	0.343732	0.379095	0.316077	0.355962	0.241358	0.254332	0.37789	0.198805	0.368251	0.330872	0.284653	0.370958	0	0	-0.00450334
lip_pos_1053	0.384815	0.370833	0.354911	0.304951	0.386301	0.362037	0.351117	0.387598	0.407013	0.402769	0.383577	0.371573	0.583703	0.401681	0.323896	0.255108	0.386642	0.363393	0.338439	0.373515	0.324792	0.395086	0.375853	0.338807	0.506777	0.304255	0.320218	0.38702	0.439124	0.352476	0.443531	0.338657	0.442247	0.586551	0.313133	0.344666	0.451928	0.335612	0.480605	0.308771	0.371414	0	0	0
lip_pos_1054	0.312896	0.35796	0.303408	0.310103	0.340541	0.327671	0.30232	0.319704	0.33034	0.35626	0.326288	0.345773	0.352054	0.357706	0.319216	0.340812	0.317816	0.374826	0.341499	0.310308	0.341435	0.372105	0.341055	0.318297	0.378993	0.308971	0.388668	0.341732	0.376544	0.33936	0.39361	0.316354	0.338949	0.362071	0.382309	0.325124	0.388886	0.369828	0.371627	0.32803	0.319864	0.0164073	0	0
lip_pos_1057	0.283211	0.401186	0.184853	0.203772	0.205913	0.393055	0.254493	0.647521	0.391464	0.663273	0.395528	0.622767	0.413996	0.652298	0.384099	0.395757	0.617471	0.415384	0.386058	0.211242	0.623767	0.42487	0.407117	0.193066	0.447039	0.240483	0.429748	0.643593	0.450679	0.398151	0.688233	0.199182	0.212008	0.427304	0.442125	0.385693	0.439508	0.42125	0.427374	0.148907	0.404336	0	0	0
lip_pos_1059	0.446005	0.408197	0.359174	0.353137	0.426565	0.356277	0.302412	0.366802	0.388943	0.394079	0.342413	0.379156	0.373723	0.362678	0.377716	0.564825	0.299523	0.43534	0.351713	0.405697	0.407584	0.405244	0.418927	0.313444	0.511719	0.386757	0.397764	0.340808	0.425898	0.386028	0.439335	0.53955	0.365566	0.436277	0.402254	0.484804	0.378785	0.422864	0.37119	0.358453	0.432185	-0.215979	0.185563	-0.0419167
lip_pos_1062	0.0437312	0.0911869	0.0304043	1.90909e-07	0	0.0647303	0.00783085	0.429743	0.0833804	0.44005	0.0646197	0.427193	0.197394	0.430362	0.0338326	0.0247388	0.397482	0.038216	0.0701696	0.0102727	0.409878	0.0767667	0.0705823	0	0.166103	0	0.092426	0.426052	0.118283	0.043143	0.450326	0	0.00195385	0.241791	0	0.0477734	0.0999383	0.0645798	0.152815	0	0.125575	0	0	0
lip_pos_1063	0.389709	0.361667	0.339145	0.307041	0.360319	0.346719	0.341053	0.369336	0.378421	0.388439	0.357707	0.361702	0.553649	0.385349	0.320146	0.287518	0.362892	0.342898	0.341509	0.343802	0.329873	0.360654	0.354013	0.326712	0.475927	0.297032	0.338439	0.375616	0.425736	0.342838	0.426514	0.344701	0.421902	0.581243	0.327469	0.314544	0.428651	0.328824	0.460784	0.336071	0.36057	0	0	0
lip_pos_1064	0.417509	0.439529	0.399729	0.498754	0.444129	0.450906	0.434751	0.710339	0.466986	0.730261	0.450902	0.692361	0.490936	0.719612	0.450619	0.433585	0.68281	0.454436	0.453289	0.424256	0.695142	0.460363	0.453401	0.421367	0.500798	0.416516	0.466496	0.707031	0.52491	0.441656	0.755324	0.466418	0.441807	0.503526	0.487673	0.463574	0.489914	0.457094	0.480279	0.493906	0.497035	0	0	0
lip_pos_1065	0.00404532	0.0132118	0.0157483	0.0102767	0.00920626	0.0252638	0.00629275	0.0133888	0.0207243	0.00976732	0.0129372	0.014732	0.021994	0.00805259	0.011544	0.0217536	0.00394953	0.0151418	0.0240536	0.010372	0.00514662	0.0253793	0.0235267	0.0114597	0.0325094	0.0105245	0.0147341	0.00965419	0.0234964	0.0210864	0.00705447	0.0066037	0.00653278	0.0248067	0.0167298	0.023474	0.00169283	0.0179793	0.0103365	0.00806254	0.013865	0	0	0
lip_pos_1066	0.424226	0.470502	0.436697	0.433176	0.468829	0.447573	0.407409	0.441559	0.445164	0.48115	0.449801	0.462393	0.468639	0.47799	0.433847	0.453105	0.425043	0.486658	0.468593	0.426671	0.455912	0.485198	0.458463	0.434919	0.509979	0.424304	0.49895	0.460918	0.508792	0.455866	0.512415	0.431066	0.454895	0.488967	0.507556	0.441957	0.507773	0.48481	0.493502	0.448023	0.438089	0.0166319	0	0
lip_pos_1067	0.329475	0.350221	0.329717	0.369049	0.322908	0.327574	0.330219	0.438512	0.32176	0.472621	0.321301	0.438937	0.37105	0.432547	0.323609	0.33402	0.37787	0.382331	0.344711	0.287404	0.394636	0.419637	0.332808	0.337415	0.431203	0.300017	0.400713	0.403301	0.260894	0.348204	0.491295	0.421465	0.435158	0.345691	0.302367	0.371955	0.342164	0.33196	0.407842	0.290191	0.35818	0	0	0
lip_pos_1068	0.471621	0.456944	0.440043	0.433864	0.387162	0.444886	0.431076	0.371122	0.35716	0.379511	0.333209	0.274956	0.377691	0.355034	0.31298	0.317307	0.298981	0.391928	0.308442	0.383624	0.249781	0.470269	0.403588	0.355915	0.487147	0.322708	0.366253	0.308076	0.349946	0.249819	0.425241	0.399604	0.450754	0.339301	0.439147	0.291229	0.637511	0.355762	0.409789	0.40481	0.4657	-0.15137	0.0491464	0
lip_pos_1069	0.349138	0.348868	0.304984	0.225279	0.3485	0.323262	0.307347	0.329005	0.363201	0.374118	0.350504	0.346788	0.529909	0.372572	0.314105	0.287492	0.333669	0.335008	0.338628	0.314042	0.319484	0.365339	0.354391	0.268083	0.454537	0.269328	0.325198	0.369716	0.405535	0.32408	0.417747	0.27844	0.387797	0.566583	0.237659	0.309636	0.403705	0.307733	0.433148	0.309959	0.337053	0	0	0
lip_pos_1071	0.413651	0.433153	0.417163	0.429095	0.45168	0.413035	0.415756	0.421351	0.410845	0.442836	0.413652	0.427796	0.448402	0.438349	0.417901	0.420453	0.417805	0.445035	0.372419	0.410976	0.422578	0.445167	0.427708	0.422775	0.468328	0.40996	0.458455	0.435166	0.481835	0.422551	0.459732	0.447196	0.432968	0.464873	0.468431	0.420655	0.467551	0.447017	0.452517	0.457697	0.42227	0	0.00491344	0
lip_pos_1073	0.131028	0.351042	0.168884	0.141675	0.143939	0.338368	0.256502	0.719328	0.351198	0.741757	0.358862	0.687998	0.418166	0.729278	0.330797	0.337889	0.687831	0.363786	0.349261	0.294994	0.709745	0.380257	0.36448	0.333994	0.436063	0	0.373683	0.708302	0.445535	0.340677	0.764577	0.0900222	0.396929	0.428705	0.406995	0.33475	0.441036	0.358063	0.423792	0.138732	0.162007	0.439459	-0.150229	0
lip_pos_1074	0.362466	0.405526	0.366085	0.357066	0.399036	0.387739	0.350198	0.376161	0.384284	0.419967	0.387488	0.388917	0.411092	0.417282	0.380398	0.389417	0.37351	0.417985	0.401976	0.355336	0.399492	0.419148	0.394277	0.374851	0.441468	0.355389	0.433287	0.396524	0.441202	0.392093	0.445045	0.373325	0.388966	0.425251	0.436691	0.380234	0.442649	0.418522	0.423921	0.378867	0.374555	0.0159527	0	0
lip_pos_1077	0.33344	0.325397	0.295083	0.246616	0.309523	0.297224	0.275695	0.266807	0.341043	0.344998	0.321433	0.300916	0.498942	0.318525	0.296659	0.282406	0.301183	0.307876	0.327884	0.269468	0.283539	0.312694	0.3247	0.238388	0.415236	0.23447	0.298262	0.315903	0.375926	0.289236	0.374865	0.222884	0.353314	0.529937	0.196279	0.305947	0.368118	0.272677	0.399022	0.253507	0.305188	0	0	0
lip_pos_1081	0.201377	0.230565	0.170886	0.198862	0.0381414	0.281235	0.45935	0.673123	0.488235	0.708993	0.507376	0.66218	0.685686	0.694473	0.24839	0.237818	0.662055	0.232553	0.488383	0.453118	0.670035	0.524763	0.509044	0.612798	0.717027	0.177993	0.187168	0.689121	0.733255	0.196118	0.735876	0.142856	0.677202	0.70619	0.665778	0.226027	0.713216	0.152465	0.695307	0.127277	0.150003	0.485708	-0.152466	0
lip_pos_1082	0.0636022	0	0.0650975	0.16145	0.0828429	0.149942	0.497346	0.694477	0.51258	0.722587	0.528244	0.689852	0.701022	0.708142	0.019663	0.141713	0.685799	0	0.513189	0.500462	0.682474	0.559061	0.538397	0.645506	0.735004	0.165696	0.0688479	0.712885	0.755589	0.0431379	0.756723	0.12488	0.707675	0.724976	0.691235	0.0494483	0.736736	0.056305	0.71463	0.164772	0.0468638	0.590129	-0.18136	0
lip_pos_1083	0	0.287277	0	0	0	0.33678	0	0.503647	0.327312	0.421478	0.330328	0.511287	0	0.484947	0.32359	0.339796	0.479613	0.318983	0.284419	0.20837	0.265459	0.279421	0.371098	0.413181	0	0.137241	0.274517	0.49473	0	0.327187	0.421116	0	0.470297	0.264941	0.171602	0.308092	0.255743	0.347719	0.316785	0	0.0559936	0.344982	-0.114324	0
lip_pos_1086	0	0.376424	0.27216	0.317831	0	0.408844	0.340447	0.519111	0.383766	0.542775	0.407772	0.522869	0.521631	0.531585	0.416079	0.413803	0.503706	0.40588	0.416696	0.268294	0.508027	0.389131	0.410777	0.442857	0.536344	0.338706	0.365368	0.53644	0.548797	0.399621	0.567611	0.244458	0.518475	0.538133	0.483095	0.397513	0.541356	0.348435	0.528783	0	0.438205	0	0	0
lip_pos_1089	0.177104	0.254529	0.146868	0	0.154362	0.202675	0.128516	0	0.268817	0.282613	0.25499	0.269688	0.440305	0.24382	0.202534	0.216914	0.162609	0.228877	0.25684	0	0.271777	0.223325	0.254657	0	0.327439	0	0.213926	0.245749	0.317994	0.198906	0.311271	0.141576	0.283849	0.463629	0.173667	0.252425	0.275025	0.159793	0.310248	0.151836	0.199085	0	0	0
lip_pos_1090	0.327334	0.384674	0.357055	0.371786	0.365558	0.375458	0.336085	0.350366	0.360007	0.393922	0.371147	0.360983	0.393665	0.384905	0.360444	0.373712	0.334633	0.399236	0.324577	0.347802	0.365832	0.399686	0.385692	0.332323	0.418317	0.342875	0.405649	0.375568	0.422168	0.380399	0.411546	0.357823	0.363795	0.411963	0.418293	0.371874	0.415936	0.398966	0.400066	0.382421	0.360708	0	0.00594289	0
lip_pos_1093	0.343455	0.463088	0.42979	0.432315	0.218073	0.400847	0.399567	0.361529	0.338337	0.417636	0.401121	0.344067	0.482079	0.408039	0.404137	0.350889	0.392807	0.399435	0.383772	0.394628	0.362702	0.411727	0.374909	0.266861	0.431006	0.362318	0.297285	0.353079	0.370419	0.396739	0.325173	0.294388	0.38344	0.377122	0.280616	0.400268	0.393876	0.332463	0.40823	0.386165	0.405886	-0.018722	0	0
lip_pos_1095	0.209027	0.277629	0.229043	0.267072	0	0.331273	0.276257	0.338192	0.303871	0.380946	0.324982	0.382021	0.350511	0.414573	0.41584	0.380013	0.421927	0.429768	0.386068	0.399462	0.442233	0.483583	0.433086	0.382187	0.442914	0.424458	0.438233	0.440185	0.442931	0.403604	0.460683	0.413542	0.471861	0.466043	0.436052	0.447184	0.545982	0.450653	0.478482	0.437115	0.216326	0.185371	-0.0343014	0
lip_pos_1096	0.435324	0.484401	0.451479	0.481538	0.31814	0.512866	0.486658	0.499194	0.497097	0.531353	0.505982	0.497959	0.502949	0.524337	0.520515	0.511811	0.500638	0.51218	0.530108	0.459813	0.516999	0.490563	0.510182	0.441507	0.462726	0.48067	0.483325	0.476915	0.463141	0.498072	0.49458	0.430425	0.474227	0.482036	0.437715	0.503065	0.509917	0.471832	0.495707	0.426688	0.439806	0.171268	-0.127045	0.0252018
lip_pos_1097	0.440838	0.466561	0.454015	0.483991	0.358091	0.502592	0.491537	0.504691	0.494694	0.525019	0.494572	0.498879	0.497645	0.51581	0.516947	0.499647	0.506325	0.495894	0.517238	0.466898	0.511699	0.477018	0.492544	0.447899	0.450453	0.485418	0.464761	0.475859	0.458831	0.485294	0.477435	0.438078	0.480187	0.475054	0.424294	0.497594	0.498366	0.455846	0.487106	0.434162	0.43773	0.174032	-0.133939	0.0272978
lip_pos_1098	0.447734	0.479221	0.457292	0.475599	0.34448	0.507094	0.499624	0.50983	0.490424	0.521792	0.49227	0.508731	0.493216	0.500544	0.528524	0.508675	0.512583	0.508717	0.515731	0.467665	0.507466	0.484031	0.491958	0.451721	0.440617	0.493176	0.479579	0.466497	0.459727	0.489352	0.470336	0.439481	0.486573	0.471681	0.424561	0.502215	0.495023	0.466879	0.487092	0.43706	0.444098	0.164685	-0.128684	0.0264289
lip_pos_1101	0.387188	0.433634	0.408784	0.453334	0.188204	0.473423	0.468596	0.471003	0.457882	0.496283	0.465017	0.476338	0.456878	0.509421	0.483392	0.475216	0.486825	0.460275	0.487848	0.425228	0.474678	0.431695	0.465286	0.387652	0.386722	0.451633	0.418214	0.425295	0.395745	0.450786	0.427645	0.384477	0.431484	0.423006	0.356674	0.459887	0.445191	0.422834	0.438302	0.385924	0.384988	0.254692	-0.20479	0.0429395
lip_pos_1102	0.166323	0.31982	0.268958	0.305405	0	0.31118	0.233472	0.265858	0.300986	0.371659	0.184989	0.318253	0.291124	0.303048	0.33389	0	0.297666	0.348662	0.256766	0.284765	0.332984	0.386802	0.283223	0.290834	0.39229	0.280667	0.379368	0.199807	0.368153	0.282576	0.337842	0.240896	0.302525	0.329013	0.26317	0.355336	0.476362	0.263609	0.324775	0.18712	0.296319	0	0	0
lip_pos_1105	0.0127236	0.0278361	0.026823	0.0150166	0.0153323	0.0435052	0.0122068	0.0253309	0.0325498	0.027502	0.0394218	0.0473297	0.0446289	0.0158901	0.0310425	0.00362931	0.0166353	0.00933467	0.030342	0.0183366	0.0126075	0.00515899	0.0187914	0.0114265	0.0542026	0.0195838	0.0234442	0.0482985	0.0510685	0.0403496	0.0180065	0.0187487	0.0200602	0.0506879	0.0244966	0.036405	0.00593947	0.0221589	0.029803	0.0129404	0.0247537	0	0	0
lip_pos_1106	0.417017	0.442637	0.425472	0.441467	0.453014	0.424731	0.427479	0.429963	0.422466	0.45223	0.423942	0.436573	0.452849	0.440577	0.433126	0.432762	0.426298	0.456236	0.38973	0.420824	0.429909	0.45793	0.439786	0.425156	0.478551	0.423561	0.472649	0.431167	0.492965	0.43503	0.463463	0.452308	0.440825	0.46991	0.477076	0.431413	0.47923	0.453735	0.460095	0.463443	0.43134	0	0.00470608	0
lip_pos_1107	0.328035	0.372238	0.333484	0.326412	0.356859	0.349675	0.314614	0.33441	0.348987	0.376646	0.349866	0.352263	0.369558	0.361152	0.346309	0.351177	0.33312	0.38167	0.372618	0.320181	0.356049	0.385369	0.35386	0.333158	0.394451	0.313561	0.406683	0.349854	0.397754	0.357192	0.398532	0.33545	0.352037	0.381221	0.397913	0.34511	0.399352	0.377586	0.383852	0.338022	0.338487	0.0139536	0	0
lip_pos_1108	0.168746	0.241796	0	0.18878	0.201963	0.222673	0	0.486967	0.171521	0.516285	0.205149	0.48303	0.205218	0.502728	0.157172	0.238618	0.462189	0.246481	0.188225	0.302324	0.493119	0.363438	0.380524	0	0.246662	0.1547	0.253609	0.487274	0.240799	0.229546	0.524448	0	0.146894	0.209637	0.250042	0.206841	0.246785	0.228684	0.237573	0.154143	0.256115	0	0	0
lip_pos_1109	0	0	0.117291	0.114417	0	0.254663	0.315788	0.332743	0	0.351764	0.286078	0.356547	0.374731	0.351001	0.294115	0.247934	0.326758	0.153249	0.318483	0.29879	0.331735	0.320624	0.248613	0.342006	0.270396	0.134467	0.188448	0.357485	0.272678	0.295715	0.278628	0.288797	0.392379	0.34099	0.309928	0.296373	0.322414	0.17405	0.325208	0.237162	0.0334741	0.577161	-0.369977	0.0711253
lip_pos_1111	0.281819	0.257745	0.307814	0.160114	0.283681	0.269125	0.286925	0.319195	0.291749	0.371399	0.316388	0.365809	0.349515	0.376288	0.304524	0.298199	0.328921	0.304876	0.323242	0.188691	0.389601	0.232051	0.36756	0.294986	0.399827	0.306011	0.32785	0.369343	0.343884	0.318711	0.348514	0.279029	0.24339	0.386471	0.261205	0.381794	0.399156	0.289789	0.259515	0.300329	0.319374	0	0	0
lip_pos_1112	0.397733	0.432172	0.409729	0.412458	0.435596	0.429554	0.410084	0.446431	0.418198	0.476518	0.385729	0.426582	0.464205	0.455179	0.393411	0.410991	0.431003	0.469281	0.417791	0.444481	0.418964	0.559409	0.494152	0.456489	0.547893	0.417272	0.47097	0.48185	0.499052	0.411167	0.524444	0.46903	0.524356	0.483488	0.539518	0.433251	0.677882	0.464921	0.492193	0.458747	0.407702	0.0331982	0	0
lip_pos_1113	0.12366	0.136153	0.126945	0	0.181476	0	0.340597	0.289757	0.423205	0.30434	0.399508	0.347329	0.329193	0.343279	0	0.245269	0.282475	0.185803	0.398012	0.297926	0.302547	0.373312	0.326255	0	0.313884	0.233477	0.233966	0.379352	0.307303	0.220281	0.335964	0.129934	0.258164	0.257923	0	0.213341	0.331787	0.235689	0	0	0.0708671	0.329545	-0.121992	0
lip_pos_1115	0.417464	0.408817	0.42097	0.453898	0.361745	0.43128	0.463777	0.465878	0.36948	0.414245	0.3794	0.400536	0.392851	0.42942	0.399206	0.426794	0.421419	0.327262	0.400782	0.376636	0.374028	0.377337	0.421328	0.403859	0.364255	0.397215	0.356845	0.399891	0.336661	0.386195	0.430127	0.366997	0.41729	0.358616	0.298334	0.365473	0.534441	0.366084	0.364309	0.35138	0.429276	-0.0250406	0	0
lip_pos_1117	0.404982	0.412159	0.384053	0.390877	0.334999	0.421691	0.426526	0.41581	0.383586	0.436652	0.36647	0.341799	0.421572	0.391658	0.361846	0.3425	0.331737	0.414427	0.368293	0.42729	0.345482	0.490038	0.42224	0.433057	0.503104	0.369295	0.467075	0.372961	0.439926	0.313893	0.448974	0.396948	0.464993	0.404195	0.46982	0.339216	0.637255	0.3879	0.401818	0.353458	0.400085	0	0	0
lip_pos_1120	0.156825	0	0.218533	0.137875	0.23351	0.185113	0.358711	0.33219	0.443205	0.330396	0.415138	0.397534	0.357819	0.354595	0.183707	0.319856	0.297416	0.267322	0.41453	0.324274	0.346573	0.397217	0.358077	0.196075	0.352124	0.284701	0.307601	0.412478	0.351184	0.298374	0.35814	0	0.298763	0.321811	0.267506	0.276482	0.377629	0.310501	0.252416	0.151049	0.162309	0.247695	-0.0830507	0
lip_pos_1121	0.34352	0.368775	0.36812	0.375654	0.410617	0.360941	0.363557	0.398454	0.369151	0.415972	0.300035	0.39332	0.344509	0.369596	0.318761	0.359271	0.39989	0.342834	0.361014	0.328915	0.364642	0.395592	0.344193	0.314827	0.378282	0.343238	0.354993	0.421592	0.391671	0.354775	0.414949	0.330086	0.394934	0.413603	0.32267	0.383071	0.407154	0.366463	0.376423	0.381794	0.370457	0	0	0
lip_pos_1123	0	0.308703	0	0	0	0.293565	0.201019	0	0.326235	0.360018	0.345991	0.307419	0.276237	0.383216	0.366068	0.367332	0.269495	0.396934	0.378684	0.194618	0.385182	0.44222	0.410399	0.224035	0.410941	0.293512	0.422412	0.298051	0.458118	0.381931	0.442517	0.183082	0.274115	0.402489	0.372573	0.392749	0.43659	0.431831	0.428172	0.26558	0.34663	0	0	0
lip_pos_1125	0	0	0	0	0	0	0.248301	0	0.305561	0.464548	0.309457	0.489857	0.279234	0.461591	0.453557	0.382714	0.475445	0.425482	0.525812	0.364603	0.514932	0.54124	0.489205	0.328984	0.435109	0.476096	0.466698	0.493911	0.601873	0.417198	0.506599	0	0.441916	0.501377	0.226418	0.50978	0.496994	0.509329	0.508284	0.433999	-0.0986641	0.570305	-0.142469	0
lip_pos_1127	0	0	0.300947	0.204681	0	0.255868	0.368739	0.33138	0.392792	0.497594	0.384777	0.505975	0.387176	0.492331	0.477648	0.427625	0.495552	0.461975	0.531663	0.428389	0.525987	0.552045	0.508885	0.394846	0.490184	0.495011	0.49692	0.509712	0.606963	0.454131	0.531665	0.343287	0.479832	0.528588	0.380377	0.521729	0.530107	0.526003	0.528099	0.475112	0.191093	0.307546	-0.0750788	0
lip_pos_1128	0	0	0	0.208354	0.0830381	0	0.264059	0	0.328908	0.448602	0.306439	0.453835	0.231314	0.446913	0.432494	0.371747	0.445785	0.422398	0.492591	0.366405	0.480002	0.506167	0.46621	0.324547	0.439214	0.440938	0.456726	0.464883	0.555337	0.409769	0.483412	0.217998	0.43138	0.477253	0.311014	0.473456	0.48525	0.483858	0.486166	0.423932	0.0917084	0.352022	-0.085258	0
lip_pos_1129	0	0.202235	0	0.139974	0	0.224178	0.203168	0	0.273237	0.346773	0.292361	0.327892	0.252723	0.354058	0.331657	0.308922	0.323715	0.335164	0.413836	0.268817	0.372157	0.393562	0.358155	0.191709	0.349019	0.311205	0.353667	0.335048	0.420801	0.324058	0.381441	0.145396	0.282354	0.367756	0.297413	0.359124	0.377638	0.369534	0.381448	0.294088	0.151717	0.187908	-0.0461702	0
lip_pos_1131	0.305777	0.403642	0.399144	0.394756	0.181288	0.408038	0.420243	0.422192	0.449752	0.500208	0.435974	0.501798	0.45605	0.496516	0.478733	0.453442	0.484608	0.484173	0.505759	0.45567	0.50868	0.529776	0.495155	0.448368	0.51299	0.483604	0.505834	0.502447	0.575973	0.471768	0.523289	0.433016	0.49113	0.527093	0.466541	0.501965	0.531694	0.514796	0.520777	0.494754	0.375116	0.112871	-0.024193	0
lip_pos_1133	0.28696	0.402734	0.393549	0.392894	0	0.409347	0.41058	0.41573	0.44271	0.497264	0.435548	0.488497	0.448254	0.491652	0.470652	0.450317	0.468716	0.483706	0.500188	0.448067	0.498299	0.518776	0.490359	0.441733	0.512767	0.473903	0.50571	0.491483	0.562953	0.4653	0.52014	0.421052	0.477618	0.519208	0.463713	0.487999	0.523796	0.50961	0.515687	0.482056	0.347627	0.14178	-0.033197	0
lip_pos_1134	0.297699	0.413121	0.402305	0.396074	0	0.409302	0.40283	0.409689	0.442773	0.500987	0.444335	0.486972	0.448993	0.498895	0.469972	0.460114	0.464064	0.496134	0.511011	0.440002	0.496783	0.531333	0.494924	0.435229	0.517768	0.466863	0.517284	0.492359	0.562667	0.475724	0.529406	0.412759	0.476722	0.523996	0.474729	0.489563	0.53373	0.516544	0.52172	0.475084	0.353151	0.137444	-0.0317104	0
lip_pos_1135	0	0.386314	0.386035	0.374899	0	0.387602	0.38273	0.393647	0.425611	0.476279	0.421172	0.471585	0.427344	0.475754	0.45131	0.436726	0.44159	0.469114	0.481016	0.422558	0.477354	0.500266	0.469233	0.418757	0.492335	0.451099	0.487096	0.467947	0.531464	0.450076	0.499178	0.387966	0.459064	0.497052	0.446408	0.466592	0.505174	0.487759	0.490381	0.453132	0.35667	0.10523	-0.0232753	0
lip_pos_1138	0.404388	0.471621	0.471063	0.468692	0.355335	0.472904	0.491617	0.488875	0.510565	0.567751	0.502256	0.575749	0.518265	0.564192	0.547689	0.517468	0.556973	0.554304	0.573353	0.522693	0.579104	0.605245	0.566098	0.522901	0.581014	0.557087	0.579477	0.576424	0.658551	0.53577	0.59358	0.503742	0.561455	0.598742	0.537247	0.573555	0.601866	0.586401	0.590657	0.56475	0.447455	0.104907	-0.0215279	0
lip_pos_1140	0	0	0	0	0	0	0	0	0	0.411171	0	0.396496	0	0.411767	0.394349	0.345423	0.399692	0.360353	0.444246	0.319501	0.440099	0.458731	0.407217	0.225869	0.349252	0.406423	0.394951	0.410478	0.500714	0.368078	0.430613	0	0.388397	0.441034	0	0.43163	0.443042	0.429931	0.439149	0.358607	-0.0895836	0.338742	0	-0.0246128
lip_pos_1141	0	0	0	0.152022	0	0.160547	0.159564	0	0.305764	0.369282	0.266824	0.296771	0.288568	0.369047	0.358555	0.298733	0.337503	0.319717	0.399006	0.275056	0.424269	0.422348	0.393358	0.204465	0.362382	0.336067	0.347759	0.348532	0.485535	0.33885	0.377905	0	0.298001	0.410238	0.228162	0.41089	0.388974	0.382494	0.40023	0.314527	0.0763229	0.290937	-0.0716469	0
lip_pos_1142	0	0.246283	0.261493	0.265667	0	0.289242	0.388872	0.35453	0.414735	0.511776	0.402043	0.533039	0.387831	0.505464	0.497021	0.441511	0.522941	0.472595	0.551726	0.44898	0.548685	0.572826	0.526025	0.41732	0.500738	0.521018	0.512058	0.536951	0.635393	0.464835	0.543202	0.361174	0.501526	0.545885	0.389164	0.543558	0.543867	0.541987	0.543241	0.499361	0.207542	0.310741	-0.0762043	0
lip_pos_1143	0.388685	0.470983	0.466102	0.460174	0.354704	0.469189	0.479057	0.48126	0.503804	0.559535	0.498962	0.559134	0.513793	0.55561	0.534615	0.511567	0.539943	0.547673	0.562121	0.50907	0.56368	0.593086	0.555186	0.510252	0.574911	0.538784	0.572497	0.560672	0.640072	0.527177	0.586072	0.489845	0.549814	0.588377	0.53575	0.555997	0.594428	0.576402	0.579793	0.551403	0.440541	0.104441	-0.0215589	0
lip_pos_1144	0	0	0	0	0	0	0	0	0.265462	0.42418	0.257891	0.444912	0.298884	0.425666	0.412752	0.36216	0.437622	0.380977	0.470832	0.347957	0.467258	0.487579	0.445776	0.300802	0.419856	0.435031	0.42219	0.452819	0.536028	0.393496	0.457733	0	0.412571	0.466244	0	0.460175	0.467762	0.459316	0.458849	0.419948	-0.112783	0.539989	-0.135582	0
lip_pos_1151	0.2919	0.421964	0.403504	0.397736	0	0.418455	0.425215	0.420937	0.457977	0.519871	0.451959	0.515986	0.459765	0.518044	0.493315	0.471865	0.492225	0.507746	0.534359	0.45844	0.526328	0.558338	0.518477	0.45472	0.533621	0.493163	0.537151	0.51818	0.600237	0.489571	0.552123	0.430271	0.497975	0.543664	0.486094	0.518834	0.554764	0.541324	0.54295	0.498763	0.352835	0.160689	-0.0374934	0
lip_pos_1154	0	0.00725274	0.18277	0.238057	0	0.240263	0.357533	0.291418	0.369104	0.480936	0.347048	0.517313	0.345556	0.478784	0.475998	0.40039	0.50764	0.431745	0.531909	0.4254	0.534941	0.549869	0.525234	0.38291	0.461724	0.503345	0.476303	0.520206	0.619796	0.436344	0.516245	0.314564	0.476679	0.521856	0.308765	0.528123	0.511639	0.515165	0.518083	0.470749	0.141723	0.354376	-0.0881676	0
lip_pos_1155	0	0	0	0	0	0	0.227265	0.242825	0.307027	0.428893	0	0.452286	0.246016	0.41995	0.423407	0.333988	0.442645	0.380921	0.471816	0.349487	0.466077	0.480635	0.438625	0.290408	0.400534	0.443177	0.420381	0.451328	0.542065	0.379209	0.457713	0.212029	0.412048	0.458812	0	0.462586	0.450555	0.455026	0.459868	0.422809	-0.0774906	0.502802	-0.125295	0
lip_pos_1157	0.346778	0.420975	0.401783	0.397113	0.280062	0.429565	0.403485	0.407841	0.420934	0.470666	0.383918	0.43839	0.407851	0.438974	0.432149	0.404963	0.43061	0.458358	0.43599	0.365988	0.453982	0.530065	0.449844	0.404139	0.473682	0.424286	0.491802	0.423855	0.5679	0.393448	0.481662	0.398824	0.439424	0.498198	0.434908	0.448574	0.528419	0.466776	0.468881	0.462132	0.392363	0.030237	0	0
lip_pos_1158	0	0.292895	0.341685	0.339343	0	0.321108	0.417196	0.402848	0.395218	0.488242	0.30939	0.460858	0.323662	0.442443	0.395583	0.418935	0.479662	0.414861	0.424886	0.400755	0.437843	0.488081	0.472171	0.34897	0.439269	0.428144	0.448388	0.506167	0.469725	0.428416	0.508383	0.288671	0.470805	0.499142	0.257919	0.463281	0.495963	0.464536	0.467222	0.463325	0.350413	0.0458549	0	0
lip_pos_1159	0.155967	0.34072	0.355601	0.361309	0.171404	0.348073	0.383627	0.373215	0.403079	0.469031	0.385652	0.471479	0.406856	0.463415	0.442566	0.408754	0.457112	0.432741	0.477108	0.419368	0.482714	0.495494	0.461564	0.408262	0.467313	0.456248	0.455457	0.471516	0.550902	0.433474	0.48051	0.384205	0.455108	0.493275	0.413845	0.475616	0.48581	0.473901	0.48482	0.459996	0.322049	0.130737	-0.0290737	0
lip_pos_1160	0	0.181444	0.180391	0.186843	0	0.212641	0.285041	0.2602	0.299844	0.380321	0.254523	0.375548	0.320838	0.381827	0.35475	0.310131	0.36823	0.336149	0.378135	0.317064	0.407309	0.38758	0.351426	0.303303	0.351407	0.36801	0.356075	0.382252	0.43689	0.314943	0.371184	0.227196	0.344994	0.40097	0.301592	0.379966	0.38048	0.369429	0.371064	0.340537	0.15268	0.219851	-0.0563285	0
lip_pos_1161	0.437303	0.424275	0.39917	0.379284	0.150028	0.553853	0.452573	0.223003	0.386255	0.157519	0.343972	0.16171	0.191074	0.19528	0.0986537	0.352456	0.191238	0.00155154	0.449846	0.357368	0.0927918	0.262703	0.500289	0.148228	0.0672557	0.206132	0	0.514443	0.0986512	0.178901	0.0113544	0.124122	0.178502	0.494677	0.0557882	0.115312	0.0378416	0.035428	0.0281224	0.136693	0.399419	-0.118788	0	0
lip_pos_1162	0	0	0	0	0	0	0.204909	0.372373	0	0.283862	0	0.127643	0.393221	0.0127208	0	0	0.127769	0	0.204547	0	0.28778	0.0023911	0	0	0	0.109792	0	0.458697	0.176962	0	0.355509	0	0.0559657	0.227836	0	0.09973	0	0	0	0.037222	0.0625578	0	0	0
lip_pos_1164	0	0	0	0	0	0	0.142605	0.303805	0	0.393404	0	0.456091	0.33724	0.382637	0.404982	0.233836	0.454886	0	0.488389	0.211189	0.492913	0.503089	0.437521	0	0	0.443294	0.334361	0.473119	0.577593	0.2639	0.454568	0	0.365109	0.447274	0	0.485287	0.411712	0.453231	0.455964	0.358145	0.0552783	0.149818	0	0
lip_pos_1165	0.434111	0.459824	0.441479	0.455978	0.472788	0.439787	0.440691	0.440738	0.441177	0.469814	0.442674	0.450907	0.470204	0.465941	0.442237	0.446927	0.437476	0.475024	0.402756	0.439207	0.447052	0.478075	0.460354	0.443318	0.499361	0.437189	0.490228	0.458395	0.512656	0.451605	0.484331	0.471917	0.456272	0.492196	0.497439	0.447285	0.496962	0.474438	0.480819	0.484129	0.447356	0	0.0053782	0
lip_pos_1167	0.235996	0.35503	0.365904	0.372266	0.0651063	0.371299	0.399695	0.386677	0.41692	0.47987	0.404378	0.488799	0.4164	0.476411	0.463411	0.42596	0.48069	0.454663	0.495819	0.429972	0.503368	0.517899	0.479824	0.427158	0.481003	0.474534	0.480887	0.492654	0.575698	0.442691	0.501613	0.401737	0.470708	0.512283	0.425101	0.496882	0.508086	0.495306	0.502164	0.476542	0.333513	0.137666	-0.0307223	0
lip_pos_1173	0	0	0.217191	0	0.233404	0.238705	0.291877	0.402269	0.31956	0.332295	0	0	0.461013	0.266845	0	0	0	0	0	0	0.341602	0	0	0	0	0	0	0.494122	0	0.257444	0.426911	0	0	0.27123	0	0.219768	0	0	0.277045	0	0.107793	0	0	0
lip_pos_1174	0.0119432	0.016151	0.016176	0.0101232	0.0129256	0.0570843	0.00646635	0.0081434	0.0292562	0.0238607	0.0599997	0.0129426	0.0310011	0.0330322	0.0171956	0.0244884	0.0042287	0.0112907	0.0107845	0.0117709	0.017615	0.00618354	0.0212129	0.00453153	0.0310674	0.00491364	0.0181618	0.0111264	0.00829527	0.01905	0.0621124	0.00892168	0.0105375	0.0905875	0.0760447	0.0195038	0.0159097	0.0916655	0.0341016	0.0079728	0.0191914	0	0	0
lip_pos_1176	0	0.306005	0.185409	0	0.273974	0.161425	0.254379	0.0676661	0.301968	0.181855	0.240171	0.324618	0.325255	0.488378	0.186225	0	0.245488	0.360651	0.335785	0.201233	0.409653	0.18273	0.248168	0.345598	0.388143	0.180963	0.376258	0.147877	0.679594	0.517063	0.385768	0.393317	0.287479	0.302057	0.355268	0.294969	0.344086	0.398583	0.322322	0.233504	0.217963	0.050511	0	0
lip_pos_1177	0.00720059	0.00260845	0.00882095	0.00593437	0.00584475	0.0157895	0.00382445	0.00510987	0.0113812	0.0124708	0.0105736	0.00330882	0.0156749	0.00911476	0.0133279	0	0.00325726	0	0.00566106	0.00317397	0.00240481	0.00139066	0.0022746	0.000871953	0.00818706	0.00137372	0.00627638	0.00653406	0.00183566	0.00636415	0.00724228	0.00288691	0.0100564	0.0057877	0.000481532	0.00833105	0	0.00536178	0	0.00488833	0.00510952	0	0	0
lip_pos_1179	0.283675	0.32581	0.27689	0.278326	0.306337	0.295548	0.266639	0.282465	0.296831	0.316089	0.294587	0.313	0.314832	0.321082	0.288308	0.309697	0.281134	0.339001	0.309969	0.278058	0.303494	0.337685	0.306177	0.290526	0.344239	0.27393	0.350103	0.303507	0.341544	0.302038	0.353362	0.284127	0.299312	0.323113	0.347009	0.294875	0.359386	0.334339	0.336578	0.285213	0.289738	0.0126221	0	0
lip_pos_1180	0.281877	0.255158	0	0	0	0.294532	0.349822	0.423272	0.334534	0.392525	0.207588	0.307586	0.498192	0.328873	0.269861	0.294764	0	0	0	0	0.359469	0.222648	0	0	0	0.19932	0	0.510318	0.259433	0.286655	0.447936	0	0.209397	0.312515	0	0.297091	0.233593	0.29432	0.337958	0.27058	0.211995	0	0	0
lip_pos_1183	0.370812	0.399598	0.370647	0.366398	0.407746	0.385028	0.35419	0.369411	0.387853	0.399469	0.386921	0.383385	0.402321	0.397587	0.382932	0.384814	0.361367	0.409997	0.387605	0.362444	0.382097	0.410388	0.394954	0.378269	0.428362	0.363475	0.424379	0.383477	0.433707	0.392684	0.418587	0.377978	0.385529	0.414203	0.429311	0.38265	0.428654	0.412859	0.413399	0.384388	0.374792	0.0125773	0	0
lip_pos_1186	0	0	0	0	0	0	0	0.447621	0.218027	0.479781	0	0.425483	0.556109	0.484319	0	0	0.420794	0	0.295185	0.245392	0.43857	0.339743	0.409754	0.486523	0.584488	0.178671	0.254314	0.46015	0.604025	0	0.493676	0	0.563349	0.565806	0.539841	0.178274	0.587846	0	0.570319	0	-0.0548995	0.337167	0	-0.0309571
lip_pos_1187	0.252479	0.277194	0.219009	0.252357	0.302375	0.328637	0.37915	0.438212	0.35139	0.413521	0.212783	0.316642	0.522341	0.361898	0.268776	0.30733	0.252848	0.288627	0.21189	0.202717	0.370869	0.269556	0.252472	0	0	0.304232	0.26179	0.52007	0.319614	0.326985	0.464784	0	0.215091	0.390318	0	0.337669	0.234954	0.340242	0.383764	0.28324	0.317662	0	0	0
lip_pos_1188	0.372603	0.411303	0.372601	0.359732	0.409284	0.389181	0.354988	0.374354	0.390846	0.41282	0.393157	0.390355	0.413772	0.416296	0.386986	0.393253	0.366115	0.425472	0.405614	0.363477	0.396889	0.421781	0.399855	0.380406	0.441452	0.361479	0.437876	0.390607	0.449928	0.398979	0.44075	0.380208	0.395697	0.425393	0.437054	0.386517	0.443887	0.422224	0.427019	0.384644	0.37875	0.0153209	0	0
lip_pos_1189	0.501958	0.527161	0.506788	0.502861	0.549577	0.503847	0.480555	0.50178	0.506342	0.53251	0.50694	0.513307	0.535152	0.530102	0.497113	0.507168	0.484709	0.541234	0.514514	0.494136	0.509231	0.539677	0.516368	0.510784	0.567845	0.491423	0.554512	0.514786	0.566017	0.513187	0.553163	0.512382	0.52099	0.549212	0.570902	0.499586	0.563563	0.542239	0.542967	0.524557	0.509982	0	0.00454072	0
lip_pos_1190	0.437843	0.464713	0.439216	0.43876	0.479225	0.44806	0.421806	0.437759	0.454467	0.476557	0.451248	0.462193	0.478627	0.47212	0.448141	0.447717	0.430424	0.477895	0.457669	0.431369	0.45982	0.479978	0.459008	0.446151	0.504423	0.429989	0.489325	0.462323	0.509523	0.454149	0.492787	0.446757	0.458824	0.492592	0.504282	0.449481	0.50326	0.475906	0.485775	0.459863	0.443041	0.0132477	0	0
lip_pos_1191	0.00618503	0.0105551	0.013397	0.00896634	0.0137741	0.0195626	0.0084191	0.0110873	0.0161066	0.0389492	0.0165372	0.0742733	0.0283491	0.0225232	0.0351529	0	0.00908528	0.0059663	0.0251064	0.0105955	0.0159193	0.0237918	0.0611093	0.00550326	0.0196785	0.00850612	0.0124099	0.0363092	0.00689499	0.0484541	0.00628584	0.00745697	0.0160555	0.0307007	0.00314596	0.020406	0	0.00561658	0.0307503	0.00620022	0.0159054	0	0	0
lip_pos_1192	0.399814	0.439257	0.411577	0.408028	0.4419	0.417494	0.384489	0.408649	0.419845	0.442669	0.422131	0.420376	0.437546	0.445458	0.404583	0.420771	0.383335	0.453413	0.435787	0.394748	0.422322	0.453792	0.429523	0.407098	0.474644	0.390743	0.464661	0.423428	0.467864	0.426927	0.467234	0.410013	0.419827	0.456867	0.474897	0.412642	0.470796	0.451213	0.455105	0.415622	0.41021	0.0136365	0	0
lip_pos_1194	0.240947	0.357258	0.264706	0.21918	0.262694	0.329192	0.28018	0.36861	0.370547	0.413431	0.32949	0.362491	0.359283	0.392402	0.344757	0.339479	0.340479	0.345824	0.416934	0.178134	0.404888	0.391149	0.375372	0.269297	0.365435	0.305464	0.368344	0.399286	0.504493	0.319213	0.417486	0.137641	0.269864	0.386229	0.310469	0.375721	0.385427	0.34418	0.332965	0.289745	0.255354	0.139884	-0.0437463	0
lip_pos_1196	0.307311	0.274106	0.252318	0.270377	0.36642	0.364641	0.396629	0.446215	0.368966	0.414577	0.272083	0.333092	0.543802	0.386784	0.309945	0.314283	0.298646	0.341817	0.309548	0.219118	0.375451	0.330931	0.328352	0.208313	0.301067	0.28216	0.236004	0.528031	0.344592	0.36234	0.472324	0.314049	0.307483	0.446194	0.221924	0.365393	0.311416	0.371539	0.430527	0.35779	0.331967	0	0	0
lip_pos_1198	0.000905353	0.00886274	0.00558511	0.00414826	0.00529484	0.0741046	0.00297483	0.0045205	0.0113223	0.0143556	0.0539363	0.0108674	0.0129855	0.0168855	0.00983618	0.00767767	0.00226298	0.0941579	0.00831527	0.00461661	0.0249458	0.0129106	0.00826014	0.00238372	0.0163661	0.00100504	0.00925821	0.0127672	0.00811767	0.0122492	0.0595471	0.00552821	0.00708198	0.0124086	0.0832966	0.00902987	0.00887059	0.0940104	0.0797384	0.00706365	0.013257	0	0	0
lip_pos_1200	0.334502	0.321044	0.296769	0.3066	0.381649	0.370117	0.400597	0.452571	0.386681	0.431172	0.317519	0.363372	0.563217	0.411617	0.314431	0.302293	0.342778	0.364504	0.327282	0.290135	0.38905	0.362006	0.365561	0.249183	0.351861	0.313259	0.360644	0.537507	0.38607	0.369904	0.484052	0.335033	0.356871	0.473627	0.226592	0.373772	0.377403	0.375118	0.449627	0.367531	0.363681	0	0	0
lip_pos_1204	0.293305	0.308676	0.305269	0.265428	0.321277	0.300501	0.270912	0.289345	0.294747	0.320222	0.292697	0.319008	0.325567	0.316744	0.29698	0.297099	0.284985	0.314251	0.327393	0.284987	0.296866	0.321449	0.307447	0.294786	0.456144	0.28181	0.321806	0.311452	0.348144	0.305751	0.334804	0.292247	0.315978	0.332045	0.333554	0.297323	0.394328	0.323198	0.324934	0.287408	0.294551	0.00883319	0	0
lip_pos_1205	0.345303	0.335241	0.312794	0.325123	0.396511	0.397965	0.409174	0.459073	0.404142	0.429497	0.346304	0.384755	0.574527	0.421894	0.340203	0.311103	0.368757	0.387924	0.329778	0.312996	0.383279	0.389795	0.360379	0.276593	0.41756	0.339985	0.354805	0.536635	0.414337	0.376996	0.485529	0.368746	0.40909	0.502191	0.271197	0.386905	0.402335	0.397983	0.469458	0.357465	0.378504	0	0	0
lip_pos_1209	0.315358	0.366232	0.311513	0.311377	0.340836	0.34122	0.308735	0.316917	0.345343	0.36673	0.338588	0.352339	0.350206	0.368373	0.339383	0.352396	0.320362	0.38536	0.351642	0.314498	0.3525	0.392316	0.351732	0.32428	0.387539	0.314616	0.396863	0.347524	0.398181	0.353925	0.397384	0.317856	0.34153	0.370737	0.385303	0.340204	0.399761	0.378989	0.384951	0.326228	0.326686	0.0173786	0	0
lip_pos_1210	0	0.435419	0.356216	0.369005	0	0.431184	0.384183	0.398816	0.435766	0.452221	0.438276	0.396811	0.408606	0.462696	0.428996	0.43293	0.365931	0.475587	0.443353	0.375303	0.445101	0.486777	0.43848	0.359346	0.466046	0.398494	0.49186	0.412644	0.490468	0.44882	0.475965	0.356126	0.4144	0.471683	0.39288	0.437171	0.500399	0.456166	0.483685	0.40269	0.398631	0.0206765	0	0
lip_pos_1211	0	0.334687	0.250811	0.299217	0	0.359418	0.308786	0.315973	0.350496	0.392764	0.348539	0.347458	0.266355	0.379745	0.352863	0.332149	0.343858	0.375457	0.409078	0.273397	0.371698	0.417481	0.370478	0.227361	0.357175	0.328086	0.395709	0.338604	0.432257	0.361706	0.385767	0.238003	0.331106	0.386445	0.286139	0.360412	0.404297	0.352607	0.385205	0.31646	0.344422	0	0	0
lip_pos_1213	0.00461522	0.00860835	0.00468	0.00279283	0.0024553	0.0120847	0.00207259	0.00360038	0.110257	0.0733956	0.0276492	0.00911047	0.000861812	0.076498	0.00665559	0.0101785	0.00279526	0.094926	0.0121274	0.00262509	0.0777634	0.0794885	0.00740081	0.000496617	0.0792857	0.00383417	0.122851	0.00977859	0.0131028	0.0119792	0.00800934	0.00289917	0.00383645	0.0737552	0.0082279	0.0688151	0.12445	0.0795028	0.0131074	0.0014939	0.0265991	0	0	0
lip_pos_1214	0.415031	0.487986	0.451951	0.458821	0.400432	0.470621	0.444716	0.464946	0.476074	0.499957	0.475047	0.476049	0.483152	0.498331	0.468913	0.4738	0.45421	0.506604	0.481846	0.453283	0.477869	0.512172	0.483086	0.457939	0.521204	0.46084	0.518887	0.473356	0.535795	0.48101	0.517663	0.457074	0.487168	0.513304	0.500916	0.470591	0.529	0.499305	0.511072	0.477371	0.461304	0.0155603	0	0
lip_pos_1215	0.169939	0.272821	0.280263	0.279102	0	0.329111	0.258953	0.319822	0.308402	0.330111	0.285083	0.218931	0.328839	0.301728	0.292046	0.27797	0.306411	0.318888	0.329463	0.293554	0.321803	0.281201	0.419848	0.259634	0.349984	0.260048	0.208096	0.340885	0.381704	0.299498	0.327815	0.276279	0.313512	0.370265	0	0.341706	0.410175	0.273889	0.355612	0.308913	0.262361	0.0299435	0	0
lip_pos_1216	0.361212	0.406286	0.367061	0.362912	0.395911	0.393201	0.357358	0.370977	0.395952	0.418451	0.392346	0.401596	0.405366	0.41601	0.388378	0.39102	0.368181	0.423029	0.39462	0.360311	0.402701	0.429439	0.402612	0.372647	0.436035	0.366426	0.438812	0.399517	0.451199	0.399237	0.435927	0.3713	0.387207	0.428793	0.434405	0.394182	0.443299	0.41977	0.427756	0.383672	0.376458	0.0164054	0	0
lip_pos_1217	0	0.315685	0.258611	0.30145	0	0.32884	0.319617	0.296732	0.342969	0.373641	0.335903	0.355004	0.197423	0.358336	0.339834	0.314492	0.330237	0.349671	0.387955	0.286995	0.366644	0.389835	0.339423	0.20611	0.328521	0.340533	0.368445	0.328502	0.41617	0.347077	0.344788	0.17903	0.32079	0.363674	0	0.348207	0.37561	0.335084	0.375282	0.321431	0.32942	0	0	0
lip_pos_1218	0.217422	0.383557	0.33792	0.374636	0	0.400774	0.381642	0.383801	0.403277	0.443109	0.397906	0.421788	0.371939	0.428361	0.405697	0.387074	0.403699	0.427373	0.433418	0.357027	0.421332	0.450413	0.399501	0.329021	0.423902	0.396755	0.441952	0.410577	0.483936	0.406733	0.431702	0.341944	0.407508	0.443493	0.350489	0.41221	0.451079	0.405004	0.43892	0.402018	0.405039	0	0	0
lip_pos_1220	0.475877	0.556424	0.520626	0.530644	0.471593	0.55275	0.529994	0.545933	0.559145	0.593422	0.550859	0.570263	0.550714	0.580897	0.555101	0.545195	0.550969	0.589482	0.569395	0.528339	0.568887	0.606119	0.564695	0.529576	0.59961	0.549619	0.608088	0.566485	0.639802	0.560273	0.599951	0.530542	0.570799	0.603095	0.567327	0.559349	0.616139	0.578852	0.595793	0.566743	0.539269	0.0176685	0	0
lip_pos_1221	0.428224	0.495498	0.466949	0.482342	0.407056	0.496843	0.485238	0.495693	0.507212	0.535547	0.495716	0.517484	0.496271	0.523505	0.504123	0.492496	0.500977	0.526873	0.511245	0.478185	0.513469	0.54691	0.509001	0.483163	0.537629	0.503365	0.54437	0.509881	0.5849	0.503537	0.533588	0.484478	0.521721	0.545851	0.499902	0.509104	0.554905	0.515622	0.538883	0.51476	0.487184	0.0156149	0	0
lip_pos_1222	0.438132	0.522088	0.48606	0.49157	0.425133	0.508859	0.481367	0.50468	0.516993	0.546677	0.511054	0.522316	0.514335	0.541432	0.507941	0.509631	0.498557	0.549979	0.529357	0.486297	0.524203	0.557785	0.521674	0.489605	0.560607	0.500949	0.564461	0.520665	0.58132	0.519898	0.561131	0.488814	0.525367	0.555827	0.535357	0.51107	0.573675	0.539409	0.553765	0.519245	0.498405	0.0175398	0	0
lip_pos_1223	0.396312	0.539826	0.495428	0.527289	0.263239	0.558557	0.542421	0.552525	0.564162	0.608623	0.550917	0.582499	0.520779	0.585859	0.56634	0.539488	0.571137	0.589626	0.584129	0.525477	0.581984	0.62191	0.568854	0.503753	0.581006	0.568615	0.611593	0.575778	0.663087	0.563185	0.596906	0.509144	0.581423	0.61116	0.506331	0.571027	0.61883	0.568279	0.600569	0.568219	0.539734	0.0188129	0	0
lip_pos_1224	0	0.319001	0	0.286201	0	0.420521	0.395341	0.397831	0.429318	0.475282	0.395651	0.429929	0	0.444411	0.443703	0.379424	0.444465	0.425811	0.459013	0.31655	0.460772	0.490932	0.411775	0	0.275991	0.430915	0.460289	0.415706	0.528418	0.425382	0.405562	0.250759	0.434885	0.447329	0	0.438709	0.460601	0.353404	0.454239	0.380184	0.411421	0	0	0
lip_pos_1225	0.363366	0.483901	0.428015	0.439927	0.272926	0.476377	0.44157	0.459105	0.483694	0.515254	0.474105	0.484468	0.468297	0.509561	0.478747	0.471859	0.458584	0.516258	0.500586	0.434368	0.492968	0.529694	0.486115	0.429933	0.519332	0.462519	0.531703	0.480979	0.553883	0.484917	0.526116	0.427923	0.484634	0.520923	0.478067	0.481571	0.535201	0.497737	0.518799	0.467149	0.4589	0.0175751	0	0
lip_pos_1226	0	0.373911	0.268546	0.361329	0	0.435839	0.402424	0.4203	0.429682	0.495842	0.417716	0.45126	0	0.458527	0.449183	0.398551	0.449777	0.455039	0.46713	0.351683	0.464117	0.503301	0.449354	0.327151	0.390576	0.431275	0.475725	0.44659	0.534995	0.438279	0.462544	0.311361	0.428112	0.478681	0	0.443253	0.488075	0.405883	0.467844	0.396209	0.343202	0.116094	-0.0326176	0
lip_pos_1227	0	0.361932	0.291864	0.348379	0	0.397257	0.351142	0.363775	0.412917	0.451197	0.387886	0.358309	0.353108	0.41858	0.411295	0.372764	0.382976	0.407687	0.415212	0.331681	0.434062	0.442396	0.406706	0.305173	0.409926	0.375034	0.42588	0.386972	0.4937	0.399264	0.414438	0.296378	0.378127	0.442766	0.313735	0.414573	0.443807	0.384634	0.429537	0.366128	0.388979	0	0	0
lip_pos_1229	0.331762	0.299333	0.275831	0.31545	0	0.296404	0.313378	0.313405	0	0.274016	0.26096	0.204162	0.280686	0.303007	0.291877	0.289957	0.237274	0.3686	0.237871	0.309948	0.249112	0.406413	0.310944	0.324432	0.372535	0.325011	0.342075	0.32995	0.3106	0.324956	0.367223	0.357297	0.396366	0.339418	0.381532	0.340374	0.479706	0.354795	0.356672	0.378168	0.289776	0	0	0.00618002
lip_pos_1230	0.346517	0.506751	0.462107	0.483427	0.226544	0.517608	0.492659	0.507618	0.518181	0.556427	0.509298	0.531569	0.482097	0.542763	0.521203	0.502242	0.513932	0.549091	0.541893	0.480129	0.532136	0.574521	0.532073	0.463488	0.540517	0.515504	0.568097	0.525274	0.603587	0.521775	0.55561	0.465444	0.529235	0.560805	0.475232	0.52496	0.576229	0.529431	0.55765	0.516929	0.497573	0.0172764	0	0
lip_pos_1231	0	0.410542	0.318286	0.40844	0	0.462773	0.435411	0.451065	0.46426	0.511441	0.428576	0.46329	0.263998	0.486425	0.471128	0.421758	0.476894	0.486985	0.493113	0.404191	0.485271	0.528522	0.453234	0	0.434193	0.465533	0.505967	0.461221	0.559901	0.466934	0.480536	0.262886	0.473252	0.501058	0	0.477551	0.517376	0.431635	0.499318	0.443207	0.452949	0	0	0
lip_pos_1232	0.268939	0.506234	0.446973	0.485963	0	0.533353	0.515258	0.527682	0.540845	0.590824	0.523417	0.563211	0.483776	0.564381	0.546876	0.512427	0.549941	0.566086	0.566615	0.487244	0.563487	0.603864	0.548417	0.463419	0.545586	0.543979	0.589869	0.557831	0.645023	0.537367	0.574469	0.460367	0.554779	0.585846	0.443974	0.550509	0.596193	0.535435	0.576691	0.531579	0.539994	0	0	0
lip_pos_1233	0.268977	0.456118	0.405211	0.455733	0	0.494963	0.489845	0.490563	0.503743	0.554085	0.479535	0.535474	0.476162	0.521061	0.511661	0.46518	0.523361	0.512888	0.527034	0.454407	0.52977	0.560749	0.525799	0.448993	0.518563	0.516092	0.534727	0.525073	0.618513	0.496633	0.520479	0.431283	0.533187	0.558885	0.430188	0.516318	0.555837	0.481255	0.543446	0.498942	0.439206	0.0848905	-0.0225963	0
lip_pos_1234	0	0.408033	0.307036	0.377121	0	0.466252	0.440604	0.426562	0.459336	0.517481	0.444112	0.47195	0.270649	0.492272	0.475973	0.426887	0.46098	0.488976	0.502484	0.387027	0.491753	0.533414	0.463775	0.298404	0.433638	0.469867	0.515182	0.459253	0.566989	0.467826	0.485837	0	0.462042	0.505796	0	0.476856	0.516744	0.438161	0.502535	0.426226	0.405572	0.0331012	0	0
lip_pos_1235	0	0.437199	0.383251	0.426519	0	0.471202	0.468395	0.46852	0.480543	0.525133	0.463103	0.494392	0.384823	0.493113	0.486636	0.445802	0.495835	0.491491	0.50335	0.425559	0.497079	0.536313	0.473205	0.38539	0.464421	0.490078	0.511247	0.485552	0.582948	0.472358	0.489365	0.383885	0.497216	0.5161	0	0.48901	0.523356	0.456403	0.505858	0.470423	0.475002	0	0	0
lip_pos_1236	0	0.438223	0.384315	0.438891	0	0.487897	0.480823	0.478037	0.497885	0.547092	0.468438	0.520235	0.394622	0.507943	0.503065	0.454533	0.517375	0.506516	0.523275	0.440979	0.525095	0.555157	0.49324	0.396918	0.471209	0.508818	0.532178	0.500127	0.606907	0.487151	0.497177	0.404839	0.506388	0.537538	0	0.508793	0.5341	0.470893	0.520131	0.482235	0.489974	0	0	0
lip_pos_1237	0.314366	0.473401	0.43688	0.478038	0	0.5073	0.4999	0.503087	0.516034	0.558216	0.4961	0.536264	0.456906	0.527987	0.520658	0.481772	0.527543	0.528292	0.534792	0.470221	0.534084	0.566962	0.512086	0.445997	0.515441	0.526693	0.54761	0.524138	0.61594	0.508589	0.528746	0.447293	0.531437	0.557521	0.41491	0.523405	0.560519	0.4984	0.542514	0.514526	0.380358	0.295472	-0.190894	0.0379487
lip_pos_1238	0	0.473975	0.396898	0.44222	0	0.490721	0.465664	0.476926	0.494184	0.542202	0.483108	0.508983	0.429972	0.519	0.497804	0.471728	0.491866	0.522946	0.521331	0.438029	0.511254	0.555443	0.498953	0.411019	0.502762	0.488776	0.544473	0.503752	0.587593	0.496453	0.52873	0.391038	0.50669	0.537715	0.368358	0.502453	0.553774	0.497436	0.534079	0.483481	0.491363	0	0	0
lip_pos_1239	0	0.420768	0.371118	0.408782	0	0.450591	0.432106	0.444211	0.452887	0.492639	0.448535	0.458494	0.314872	0.470174	0.454272	0.434516	0.456949	0.474242	0.469943	0.407562	0.468402	0.511985	0.457272	0.3263	0.451579	0.462946	0.489653	0.451093	0.528428	0.455188	0.477735	0.34761	0.468302	0.489111	0	0.455335	0.496939	0.448079	0.481732	0.452611	0.448188	0	0	0
lip_pos_1241	0.469465	0.541819	0.514049	0.530694	0.462309	0.550724	0.545859	0.551664	0.559864	0.601034	0.54489	0.587934	0.536246	0.577689	0.562724	0.537014	0.572186	0.580992	0.5716	0.532689	0.576511	0.61185	0.564289	0.529968	0.584689	0.568746	0.601294	0.578217	0.661774	0.55569	0.586452	0.534037	0.583362	0.606394	0.54403	0.565982	0.610885	0.564992	0.59274	0.571543	0.541043	0.0166401	0	0
lip_pos_1244	0.435741	0.502214	0.471536	0.479238	0.424784	0.494977	0.47537	0.489555	0.501885	0.527683	0.496261	0.505101	0.500645	0.519783	0.498172	0.492125	0.490018	0.528498	0.505972	0.478121	0.505404	0.540448	0.507006	0.481216	0.544255	0.491799	0.543072	0.505236	0.569433	0.502969	0.536273	0.482155	0.513938	0.539624	0.516438	0.499744	0.553193	0.519684	0.535042	0.509536	0.484168	0.01586	0	0
lip_pos_1245	0.427386	0.533877	0.489316	0.501726	0.410843	0.535325	0.512332	0.529017	0.543581	0.585113	0.532091	0.560786	0.519136	0.567452	0.542877	0.524833	0.539444	0.573405	0.561157	0.502912	0.558345	0.596966	0.54771	0.498835	0.572487	0.535241	0.59282	0.554556	0.632673	0.543325	0.585356	0.496828	0.553724	0.587254	0.528546	0.546129	0.599114	0.554729	0.580894	0.542125	0.520733	0.0175421	0	0
lip_pos_1247	0.394953	0.534622	0.491967	0.524621	0.25184	0.561424	0.55376	0.558551	0.569536	0.618643	0.549682	0.596113	0.510909	0.587108	0.575456	0.536866	0.585683	0.587868	0.591446	0.525991	0.591342	0.62952	0.571451	0.50811	0.576117	0.579264	0.612125	0.583113	0.680315	0.562884	0.593652	0.511993	0.590107	0.614772	0.486917	0.578537	0.623297	0.560886	0.602701	0.571844	0.570768	0	0	0
lip_pos_1248	0.316062	0.498245	0.43857	0.479228	0	0.52511	0.509803	0.5173	0.530179	0.581495	0.514225	0.555928	0.483597	0.55385	0.53914	0.504263	0.544435	0.551887	0.55433	0.483342	0.55476	0.592207	0.54311	0.458933	0.535805	0.534909	0.576519	0.550189	0.637859	0.526804	0.561061	0.464083	0.546042	0.582893	0.447487	0.539616	0.583347	0.525798	0.566046	0.521414	0.386554	0.310406	-0.192679	0.0371445
lip_pos_1250	0.460448	0.503762	0.460485	0.457168	0.50327	0.487555	0.444633	0.459703	0.4916	0.50993	0.488624	0.493668	0.513684	0.506666	0.487123	0.485598	0.455879	0.519021	0.492072	0.456012	0.492883	0.522106	0.499102	0.472225	0.541197	0.455952	0.5337	0.494192	0.554	0.493549	0.528598	0.470993	0.484272	0.53101	0.541727	0.489533	0.540956	0.516687	0.52043	0.48449	0.471278	0.0164829	0	0
lip_pos_1251	0	0.475351	0.420192	0.459751	0	0.50452	0.48569	0.493884	0.505874	0.55022	0.497006	0.515479	0.422069	0.527529	0.512866	0.481198	0.51132	0.532764	0.530832	0.463284	0.523923	0.566807	0.507999	0.42722	0.510686	0.511102	0.554144	0.511278	0.59647	0.506093	0.529271	0.42031	0.52227	0.545778	0.374193	0.513846	0.557177	0.50611	0.541275	0.502469	0.503112	0	0	0
lip_pos_1252	0.316655	0.474973	0.437379	0.468223	0	0.48633	0.47986	0.486404	0.494756	0.530886	0.482964	0.508667	0.462883	0.516379	0.496638	0.471271	0.501284	0.515729	0.51282	0.467158	0.509873	0.545288	0.500242	0.451746	0.513903	0.49978	0.535539	0.50114	0.582015	0.496317	0.520941	0.446298	0.518206	0.53661	0.442105	0.501054	0.54314	0.493788	0.525911	0.498471	0.386049	0.235453	-0.14602	0.0285079
lip_pos_1253	0	0.494498	0.442826	0.495255	0	0.534164	0.523764	0.530075	0.542202	0.590019	0.523199	0.558525	0.469	0.559889	0.547702	0.508612	0.555919	0.561118	0.564991	0.492042	0.562801	0.604236	0.541358	0.460138	0.533711	0.549798	0.584552	0.54898	0.647509	0.538324	0.564304	0.457496	0.557005	0.585112	0.415655	0.55193	0.592354	0.53246	0.574391	0.538503	0.537748	0	0	0
lip_pos_1255	0	0.397978	0.296183	0.40352	0	0.463157	0.457334	0.456645	0.470834	0.525341	0.442434	0.48702	0.315439	0.484915	0.482767	0.429912	0.494933	0.475584	0.499607	0.402445	0.498806	0.531789	0.460569	0.327359	0.406504	0.483656	0.499759	0.474766	0.578155	0.458664	0.464592	0.343245	0.47607	0.511779	0	0.48733	0.504866	0.4355	0.495478	0.45424	0.456194	0	0	0
lip_pos_1258	0.364343	0.3301	0.329987	0.335801	0.404274	0.395846	0.417803	0.45577	0.420294	0.433054	0.364873	0.405929	0.57654	0.446575	0.33743	0.334749	0.376103	0.398719	0.335307	0.35283	0.372044	0.436314	0.355253	0.349002	0.448331	0.359692	0.404041	0.529899	0.431296	0.379206	0.481211	0.388059	0.439311	0.540743	0.355187	0.397113	0.435251	0.387874	0.489911	0.361552	0.392174	0	0	0
lip_pos_1259	0.441159	0.472087	0.45126	0.465526	0.482586	0.456562	0.450867	0.453215	0.456909	0.493027	0.451463	0.469964	0.470306	0.474457	0.462921	0.455488	0.457321	0.488706	0.422058	0.448163	0.465477	0.497848	0.474479	0.450287	0.504099	0.453383	0.500962	0.469961	0.537732	0.462576	0.491862	0.481109	0.464486	0.503699	0.501359	0.466809	0.504993	0.483736	0.485698	0.496542	0.460298	0	0.0048723	0
lip_pos_1260	0	0.311021	0.256672	0.300683	0	0.421386	0.407139	0.386527	0.381869	0.473949	0.337962	0.43787	0	0.431534	0.440249	0	0.448889	0.407702	0.45469	0.348409	0.440679	0.484823	0.377143	0	0.342418	0.435497	0.42419	0.412958	0.522895	0.401402	0.377803	0	0.410327	0.444218	0	0.437817	0.452766	0.318536	0.44405	0.356386	0.286327	0.174238	-0.0521791	0
lip_pos_1262	0.279442	0.341853	0.348856	0.375165	0.16594	0.359922	0.397464	0.402359	0.389832	0.436045	0.349099	0.438258	0.3656	0.40277	0.391164	0.338781	0.423003	0.378687	0.409981	0.378104	0.417836	0.408347	0.355068	0.364184	0.36328	0.418013	0.374149	0.420924	0.464655	0.363153	0.366262	0.372036	0.421709	0.431245	0.308982	0.387758	0.399106	0.350684	0.390126	0.416467	0.303876	0.208381	-0.142404	0.0290005
lip_pos_1263	0.223145	0.241293	0.183086	0.213811	0.255988	0.439299	0.283214	0.327101	0.276843	0.309242	0.250329	0.241003	0.440435	0.323498	0.202003	0.244144	0.256927	0.267312	0.379914	0.214884	0.267492	0.281802	0.574637	0.211691	0.282201	0.228894	0.263727	0.456395	0.296694	0.243997	0.447594	0.252705	0.286602	0.377164	0.219566	0.251504	0.288115	0.269256	0.334932	0.234614	0.283806	0	0	0
lip_pos_1264	0	0.377133	0.329024	0.384059	0	0.430542	0.430887	0.42085	0.439749	0.484975	0.417164	0.466103	0.363428	0.449766	0.445478	0.396011	0.457505	0.437164	0.468986	0.379816	0.465677	0.486887	0.467203	0.357842	0.410599	0.44593	0.458743	0.459093	0.547245	0.428709	0.434574	0.329894	0.452494	0.476809	0.268246	0.450452	0.470514	0.397813	0.459737	0.419928	0.42808	0	0	0
lip_pos_1265	0	0.364663	0.275109	0.335669	0	0.379322	0.331165	0.340312	0.395916	0.427662	0.382047	0.332977	0.342061	0.401664	0.393461	0.36372	0.354379	0.393857	0.396677	0.293051	0.409778	0.430055	0.386976	0.248686	0.403831	0.362033	0.415108	0.359589	0.46266	0.387556	0.402026	0.283715	0.37232	0.427548	0.30865	0.395913	0.423513	0.366714	0.41149	0.352925	0.371442	0	0	0
lip_pos_1266	0.329656	0.405632	0.38457	0.405075	0.254154	0.419091	0.415524	0.423609	0.430119	0.463042	0.419519	0.454901	0.408431	0.444255	0.433912	0.404631	0.441224	0.44413	0.435683	0.406218	0.44572	0.470087	0.427362	0.389992	0.446319	0.432232	0.456482	0.444103	0.51142	0.424379	0.44907	0.403803	0.446681	0.468232	0.39046	0.433575	0.469335	0.42766	0.454894	0.440182	0.412556	0.0126804	0	0
lip_pos_1267	0.316544	0.377776	0.378368	0.404424	0.21796	0.391769	0.421852	0.435646	0.423238	0.475988	0.376007	0.465958	0.406064	0.452209	0.419807	0.377924	0.457183	0.417697	0.453965	0.404359	0.457892	0.438011	0.397988	0.392369	0.407765	0.438043	0.40536	0.455929	0.50299	0.394621	0.438586	0.389094	0.451076	0.46584	0.343682	0.419225	0.441517	0.378299	0.426221	0.432092	0.338637	0.195372	-0.125839	0.0241677
lip_pos_1269	0.138738	0	0	0	0	0	0.175885	0.204094	0.257766	0.388784	0.378528	0.302417	0.488203	0.470289	0	0.327854	0.287435	0.319682	0.310954	0.177663	0.334786	0.313231	0	0.298951	0.442513	0	0.35869	0.470996	0.45227	0.320614	0.501196	0	0.387126	0.448215	0.434169	0.253086	0.445453	0.362755	0.463603	0	-0.0172705	0.365045	-0.0944838	0
lip_pos_1270	0.181023	0	0	0	0	0	0.220719	0.213111	0.256624	0.36747	0.363461	0.298662	0.46981	0.455865	0	0.313874	0.291916	0.317837	0.277563	0.181415	0.316803	0.311949	0	0.309957	0.426839	0	0.341733	0.463502	0.429628	0.297048	0.484599	0	0.399536	0.431965	0.418323	0.250904	0.435876	0.344228	0.44991	0	0.00126708	0.334072	-0.0863146	0
lip_pos_1272	0.360017	0.369295	0.37224	0.35567	0.390137	0.356601	0.363528	0.381187	0.361173	0.387951	0.356226	0.385475	0.382954	0.380462	0.356077	0.357768	0.377764	0.386064	0.345411	0.370222	0.374155	0.38736	0.367299	0.372416	0.403314	0.374893	0.393171	0.381763	0.420337	0.363062	0.399253	0.373763	0.396526	0.395255	0.40035	0.359663	0.404651	0.382595	0.392829	0.388956	0.367856	0	0.00366346	0
lip_pos_1273	0	0	0.068722	0.110665	0	0	0.321278	0.504214	0.00432986	0.532528	0.222222	0.489097	0.532609	0.528915	0.0134438	0	0.485279	0	0.316554	0.106217	0.497424	0.3914	0.445357	0.499888	0.561826	0.189224	0.123948	0.506006	0.583446	0	0.548349	0.0148278	0.551643	0.575279	0.518408	0	0.556324	0	0.558594	0.12707	-0.012882	0.41828	-0.116504	0
lip_pos_1274	0	0.283742	0.229752	0.260821	0	0.332643	0.318572	0.336218	0.353755	0.428365	0.394827	0.373567	0.477785	0.474254	0.354672	0.356076	0.364423	0.367275	0.385384	0.277192	0.401019	0.397819	0.340496	0.279494	0.453624	0.340962	0.39599	0.446091	0.480322	0.35835	0.508263	0.234004	0.396	0.45307	0.434269	0.368112	0.460111	0.385875	0.468837	0.311797	0.25449	0.146898	-0.0364858	0
lip_pos_1279	0.176594	0	0	0	0.109765	0	0.120491	0.197714	0.233622	0.340123	0.340554	0.344482	0.451444	0.440191	0	0.301695	0.224524	0.288364	0.160858	0	0.295551	0.267397	0.155541	0.266224	0.397612	0	0.333578	0.444028	0.382652	0.261437	0.482083	0	0.347699	0.390274	0.389316	0.198506	0.406438	0.330759	0.424328	0	0.0175474	0.281414	-0.0712438	0
lip_pos_1283	0.360431	0.354661	0.346005	0.356688	0.413549	0.400353	0.40769	0.491297	0.422051	0.499465	0.374502	0.487068	0.573616	0.479689	0.359583	0.352178	0.468266	0.415513	0.342538	0.359776	0.463686	0.439972	0.375433	0.34075	0.455246	0.349246	0.402221	0.540213	0.448306	0.396933	0.507746	0.395274	0.44502	0.554815	0.370954	0.4012	0.44579	0.400189	0.49107	0.390617	0.414504	0	0	0
lip_pos_1284	0.366752	0.411972	0.365919	0.355464	0.404232	0.389741	0.347978	0.365168	0.390232	0.411454	0.39441	0.378643	0.412175	0.418985	0.386319	0.393977	0.360156	0.428852	0.400429	0.354912	0.394417	0.429084	0.40247	0.379728	0.442873	0.35204	0.431588	0.383152	0.447099	0.400338	0.443777	0.37493	0.385437	0.434401	0.442181	0.387769	0.444924	0.424594	0.428944	0.379598	0.374142	0.0171869	0	0
lip_pos_1285	0	0	0.0366121	0.026188	0.0332707	0.0444381	0.0894498	0.444726	0.089931	0.457713	0.00095259	0.470898	0.347036	0.406264	0	0.00311588	0.449318	0.0367319	0.183731	0.0430251	0.430759	0.0350912	0.366857	0	0.103649	0	0.0385729	0.468245	0.00250547	0.0262328	0.346349	0.0253492	0.0945467	0.294864	0	0.0434088	0.0596118	0	0.16187	0	0.141533	0	0	0
lip_pos_1287	0.332902	0.253187	0.169795	0.214724	0.203241	0	0.246302	0.597034	0.362393	0.600066	0.182341	0.577038	0.378075	0.570474	0.240857	0.181652	0.581928	0.275494	0.166388	0.373729	0.572209	0.415992	0.412757	0.325963	0.382431	0.215863	0	0.583867	0.400343	0	0.596018	0	0.386389	0.403615	0.324908	0.229434	0.374087	0	0.389384	0.268082	0.319724	0	0	0
lip_pos_1289	0	0	0	0	0	0.208476	0.189396	0.426569	0.196727	0.406773	0.271249	0.410375	0.292704	0.335407	0	0	0.431096	0	0.258565	0	0.391553	0.191505	0.400868	0	0.24002	0	0	0.425763	0.309417	0	0.318797	0	0.307379	0.161111	0	0	0.353046	0	0.294391	0	0.17053	0	0	0
lip_pos_1291	0.202161	0.248906	0.249048	0.249954	0.200607	0.257162	0.250013	0.510792	0.265141	0.539607	0.198648	0.51058	0.242483	0.522759	0.248519	0.223044	0.492714	0.235929	0.419553	0.261107	0.516838	0.320066	0.297216	0.228678	0.241775	0.278722	0.191935	0.517086	0.336263	0.220544	0.54732	0.231026	0.289009	0.27779	0.240515	0.244571	0.280042	0.256943	0.223986	0.265545	0.295991	0	0	0
lip_pos_1292	0.342798	0.353991	0.372686	0.38036	0.34803	0.341645	0.37176	0.601098	0.344818	0.62221	0.300448	0.599613	0.356145	0.608633	0.350516	0.329031	0.579853	0.364699	0.416889	0.403322	0.598162	0.420776	0.406389	0.325241	0.359461	0.382312	0.358592	0.608352	0.427473	0.336431	0.636433	0.325476	0.396479	0.385329	0.235799	0.353527	0.376957	0.303357	0.344241	0.387223	0.397313	0	0	0
lip_pos_1294	0.234356	0	0.327282	0.313693	0	0	0.310125	0.505535	0.241786	0.528819	0	0.50519	0.23299	0.5173	0.196843	0.17731	0.483542	0.20009	0.362105	0.331659	0.50722	0.313619	0.247709	0.243547	0.167611	0.327568	0	0.509897	0.302591	0.197031	0.535377	0.289534	0.344496	0.303963	0	0.207367	0	0	0.200893	0.320627	0.262192	0	0	0
lip_pos_1295	0.250037	0.256333	0.253695	0.238087	0.269383	0.230454	0.194417	0.55506	0.147496	0.55769	0	0.541816	0	0.545462	0.164525	0.203022	0.533673	0.241157	0.16972	0.316521	0.536553	0.324349	0.320854	0	0	0.175273	0.248344	0.552248	0.30562	0.215949	0.570724	0	0.156511	0.157636	0	0.18975	0.249807	0.153098	0	0.244018	0.251732	0	0	0
lip_pos_1296	0	0	0	0.214261	0	0	0.161329	0.230547	0.350571	0.330698	0.239021	0.200855	0.347071	0.342208	0.245643	0	0.195371	0.38457	0.244733	0.31871	0.277391	0.461539	0.389656	0.354247	0.430634	0.28568	0.403869	0.305899	0.459113	0	0.402444	0.393043	0.422853	0.396388	0.420056	0.266222	0.559987	0.357143	0.374134	0.37229	0.0726041	0.144196	0	0
lip_pos_1298	0.324049	0.322322	0.279024	0.234295	0.370316	0.371117	0.355038	0.56702	0.366227	0.569733	0.311228	0.536162	0.496013	0.546107	0.326196	0.26889	0.530154	0.351567	0.386513	0.211421	0.543998	0.381898	0.507813	0.331789	0.321195	0.316148	0.341538	0.567145	0.341539	0.315897	0.568807	0.357996	0.342072	0.38108	0.350258	0.308713	0.256405	0.352967	0.374961	0.309882	0.382387	0	0	0
lip_pos_1300	0.379121	0.374641	0.340325	0.353728	0.414273	0.40034	0.403719	0.44526	0.421916	0.428929	0.379986	0.387746	0.557878	0.442918	0.357994	0.352309	0.379015	0.404918	0.350603	0.369207	0.381506	0.442196	0.381341	0.337403	0.455541	0.357916	0.415693	0.506074	0.455532	0.389005	0.469766	0.403584	0.441903	0.563739	0.360989	0.400244	0.452563	0.39256	0.487094	0.379973	0.402575	0	0	0
lip_pos_1304	0	0.218311	0	0.202186	0.176428	0.17975	0	0.172629	0.291563	0.271692	0	0	0.256449	0.179392	0	0	0	0.277683	0	0.179241	0	0.327681	0.223253	0.276444	0.317682	0	0.387921	0	0.391785	0	0.269314	0.243064	0.210987	0.283517	0.214006	0.167715	0.38508	0.224193	0	0.182037	0.16275	0	0	0
lip_pos_1305	0.257417	0.302031	0.245632	0.258127	0.289884	0.265918	0.242819	0.262208	0.271147	0.296543	0.269723	0.29599	0.294163	0.29533	0.267781	0.2874	0.266152	0.314534	0.285477	0.249578	0.282409	0.31389	0.285648	0.259961	0.313875	0.24415	0.325857	0.290038	0.318741	0.283689	0.328512	0.251939	0.285907	0.297028	0.322419	0.266217	0.333333	0.310834	0.308151	0.269298	0.264601	0.0144602	0	0
lip_pos_1306	0	0.191989	0.283552	0.345815	0.181542	0.221812	0.279261	0.320341	0.273094	0.367855	0	0.358872	0.291127	0.334408	0.301736	0.21797	0.342058	0.296537	0.375304	0.319771	0.354904	0.285905	0.237679	0	0	0.329513	0.320642	0.353826	0.385742	0	0.281603	0	0.371751	0.364628	0.213007	0.298516	0.27915	0.297262	0.273919	0.325986	0.22516	0.115299	-0.0343023	0
lip_pos_1307	0.472789	0.513527	0.482887	0.474251	0.523088	0.493986	0.447417	0.475327	0.492064	0.51464	0.495804	0.486044	0.51078	0.516812	0.478865	0.494487	0.45875	0.529413	0.502253	0.463265	0.494113	0.530369	0.503184	0.481639	0.555014	0.46318	0.54371	0.487019	0.550026	0.501437	0.545733	0.482488	0.490791	0.529381	0.552568	0.482632	0.551796	0.529885	0.532667	0.494326	0.488712	0	0.00568492	0
lip_pos_1308	0.381634	0.371254	0.348505	0.359373	0.415613	0.390379	0.390795	0.434099	0.416983	0.41856	0.383802	0.38724	0.545444	0.442078	0.356001	0.35519	0.373282	0.409014	0.374398	0.357979	0.378476	0.437747	0.386014	0.358844	0.45075	0.360712	0.409397	0.493198	0.461434	0.391717	0.461865	0.401153	0.436386	0.563607	0.371972	0.393831	0.452719	0.396305	0.483829	0.377222	0.377132	0.0174323	0	0
lip_pos_1310	0.419469	0.378504	0.449637	0.404751	0.479125	0.412641	0.464559	0.429114	0.492655	0.408113	0.474347	0.431386	0.463559	0.453933	0.363848	0.424755	0.400873	0.430915	0.467758	0.433402	0.455566	0.446829	0.467312	0.459812	0.50533	0.461411	0.448457	0.494335	0.486325	0.414375	0.454951	0.434904	0.417079	0.477388	0.462893	0.441207	0.475785	0.440025	0.39693	0.366504	0.446327	0	0	0
lip_pos_1311	0	0.312267	0.303553	0.367108	0	0.324539	0.31135	0.324071	0.334374	0.389156	0.301658	0.362379	0.344342	0.3603	0.373993	0.315516	0.340643	0.378769	0.396511	0.350766	0.365383	0.387604	0.364654	0.245448	0.361595	0.35909	0.407056	0.359683	0.468802	0.31592	0.385629	0.195829	0.390745	0.422758	0.328616	0.378914	0.387692	0.388869	0.380811	0.354671	0.353712	0	0	0
lip_pos_1315	0.159469	0.233647	0.186958	0.174995	0.200392	0.217249	0.15172	0.171857	0.224378	0.240841	0.218656	0.219205	0.231176	0.237796	0.220777	0.203012	0.186241	0.215811	0.235275	0.16404	0.207231	0.230019	0.213244	0.181421	0.252393	0.158529	0.231675	0.229709	0.268997	0.207481	0.251841	0.130427	0.175515	0.246497	0.242367	0.191149	0.253986	0.230045	0.235343	0.158984	0.211793	0	0	0
lip_pos_1317	0.379863	0.365628	0.345341	0.349152	0.402679	0.382168	0.379003	0.414299	0.402224	0.408286	0.379436	0.373691	0.523919	0.43035	0.353646	0.343562	0.364527	0.391927	0.367746	0.356042	0.37986	0.421556	0.384018	0.342308	0.440363	0.348795	0.404151	0.465958	0.445253	0.374445	0.444708	0.385942	0.426979	0.550107	0.375907	0.386311	0.436227	0.389084	0.467932	0.37927	0.376665	0	0.00598182	0
lip_pos_1320	0.380754	0.325685	0.285043	0.300421	0.295419	0.33128	0.366927	0.429442	0.388901	0.454095	0.28018	0.426949	0.298426	0.446647	0.307685	0.304425	0.427434	0.317133	0.397752	0.422915	0.433689	0.453777	0.494003	0	0.238241	0.303126	0.332432	0.445095	0.263132	0.26165	0.457913	0.170324	0.234922	0.301058	0	0.293083	0.265662	0.193079	0.328307	0.313011	0.368413	0	0	-0.00554234
lip_pos_1321	0.355521	0.35484	0.321942	0.323425	0.369509	0.368912	0.355703	0.386422	0.380997	0.387144	0.351025	0.359255	0.494369	0.408841	0.341187	0.325819	0.340978	0.374753	0.354983	0.330395	0.353854	0.407712	0.370714	0.333015	0.425681	0.32369	0.390281	0.432477	0.430348	0.368647	0.418377	0.364573	0.391988	0.523381	0.357346	0.368613	0.412196	0.359098	0.447392	0.346645	0.347976	0.0161782	0	0
lip_pos_1330	0.317893	0.320303	0.28414	0.288253	0.332366	0.32552	0.321861	0.330997	0.343617	0.34012	0.327581	0.325437	0.459211	0.375333	0.302383	0.295695	0.301995	0.338532	0.322127	0.296702	0.332141	0.358541	0.337137	0.259446	0.388152	0.284543	0.350392	0.395662	0.391963	0.32488	0.363327	0.3157	0.342871	0.476223	0.336659	0.3381	0.37978	0.321802	0.405682	0.308199	0.310226	0.0155473	0	0
lip_pos_1333	0.210337	0.334299	0.227924	0.263451	0.24774	0.321068	0.138072	0.262141	0.280004	0.341153	0.311012	0.2857	0.289597	0.31947	0.257756	0.318652	0.206273	0.33917	0.343885	0.18949	0.291527	0.312351	0.294667	0.269406	0.362346	0.165043	0.361297	0.282611	0.325574	0.322005	0.35882	0.246702	0.271773	0.339671	0.348636	0.278823	0.354757	0.339898	0.35837	0.2391	0.265538	0.0222027	0	0
lip_pos_1334	0.501165	0.542003	0.529519	0.563806	0.517879	0.53151	0.584935	0.582968	0.506271	0.559244	0.544134	0.544495	0.562735	0.578126	0.559662	0.564609	0.564898	0.557932	0.543741	0.557303	0.514185	0.552837	0.533833	0.559556	0.577779	0.56785	0.567259	0.550003	0.5637	0.556254	0.557859	0.552635	0.583773	0.538793	0.558728	0.535255	0.53061	0.562385	0.560809	0.555844	0.554459	0	0	0
lip_pos_1339	0.358909	0.39745	0.357739	0.349875	0.389955	0.375853	0.3487	0.359372	0.380032	0.395173	0.379935	0.376611	0.402214	0.398724	0.374317	0.379364	0.351939	0.410072	0.384397	0.344248	0.380231	0.411056	0.384627	0.367222	0.429937	0.347477	0.430581	0.368823	0.432391	0.383576	0.425388	0.36086	0.378295	0.40692	0.421247	0.371956	0.430094	0.407741	0.418389	0.370478	0.365159	0.0146366	0	0
lip_pos_1345	0.672987	0.560934	0.500635	0.536294	0.561288	0.520212	0.673523	0.507249	0.629682	0.523313	0.546696	0.516073	0.493926	0.523675	0.489367	0.505947	0.497641	0.546082	0.515851	0.567945	0.487614	0.562884	0.505546	0.48883	0.529393	0.484038	0.523874	0.598471	0.523723	0.497879	0.56109	0.588717	0.523043	0.569097	0.521683	0.471614	0.539312	0.510964	0.626918	0.521397	0.531024	0	0	0
lip_pos_1349	0.293544	0.320488	0.282123	0.270371	0.172161	0.37009	0.309459	0.37101	0.374561	0.435789	0.403396	0.420961	0.439542	0.437975	0.426955	0.423654	0.393352	0.469852	0.427486	0.35221	0.430843	0.503468	0.441635	0.371858	0.488482	0.399533	0.482649	0.430801	0.500707	0.431029	0.498048	0.372601	0.420796	0.457771	0.45485	0.426061	0.513387	0.43042	0.464249	0.38379	0.2694	0.178547	-0.0442786	0
lip_pos_1353	0.102474	0.206227	0.198381	0.137257	0	0.342187	0.32477	0.387053	0.390976	0.419406	0.413587	0.369897	0.556415	0.41086	0.199928	0.236374	0.36821	0.147154	0.397179	0.394283	0.397525	0.226713	0.501718	0.428687	0.543979	0.117727	0.0875288	0.444208	0.546804	0.14217	0.461078	0	0.509781	0.657827	0.483589	0.204559	0.583804	0.179198	0.554124	0.0988327	0.329312	0	0	0
lip_pos_1357	0.00202242	0.00406042	0.0407011	0.00458869	0.00357536	0.0299664	0.000745664	0.00471415	0.00797101	0.0181143	0.0123366	0.0140563	0.0134336	0.0133061	0.00585069	0	0.00215093	0.00460722	0.0127992	0.00824543	0.00811153	0.00112112	0	0.00637096	0.0316361	0.0049988	0.00224528	0.0154755	0.00481731	0.00940186	0.00242805	0.00428299	0.00133893	0.00221406	0	0.00991178	0.0798916	0	0.0207332	0.00457937	0.00768977	0	0	0
lip_pos_1358	0	0	0	0	0	0.187053	0.113439	0.282247	0.0393361	0.317469	0.095358	0.271896	0.292677	0.299455	0	0.160085	0.246046	0	0.205161	0.253562	0.315549	0.203473	0.322032	0	0.182869	0	0	0.354385	0	0	0.311866	0	0	0.0445655	0	0	0	0	0.000752234	0	-0.0177865	0.317271	-0.12652	0
lip_pos_1359	0	0	0	0	0	0.390232	0.340911	0.141882	0.222172	0.106331	0.309208	0.0883424	0.260171	0.00564238	0	0.304677	0.000612909	0	0.4308	0.350383	0.228482	0	0.523844	0	0.11582	0	0	0.46983	0.115459	0.158504	0.247477	0	0	0.195215	0	0	0	0	0.175643	0	0.11021	0	0	0
lip_pos_1360	0.260627	0.275475	0.207558	0.139593	0.266929	0.252201	0.254391	0.31281	0.274374	0.332589	0.220984	0.306748	0.291572	0.343432	0.235111	0.134051	0.313333	0.272348	0.346319	0.2967	0.315082	0.33941	0.386721	0.269269	0.271966	0.230257	0.318798	0.3106	0.281624	0.302614	0.341189	0.285626	0.251556	0.296894	0.314603	0.238963	0.202071	0.275941	0.275639	0.214623	0.241705	0.0574883	0	-0.00842433
lip_pos_1363	0.41457	0.463617	0.451312	0.422891	0.475164	0.452519	0.439832	0.460741	0.44712	0.442661	0.468328	0.22996	0.474723	0.43394	0.38656	0.470441	0.417981	0.427542	0.427942	0.456372	0.434927	0.432237	0.449732	0.388102	0.438254	0.389777	0.374443	0.433955	0.368603	0.458067	0.440215	0.351347	0.428742	0.396147	0.375197	0.415855	0.408458	0.35202	0.420218	0.340119	0.452308	0	-0.0109835	0
lip_pos_1367	0.386846	0.430319	0.399116	0.391676	0.421266	0.40388	0.36408	0.397094	0.403436	0.43869	0.413179	0.407827	0.426184	0.43441	0.398438	0.411824	0.378764	0.440616	0.431241	0.383691	0.413025	0.443656	0.413907	0.390674	0.464355	0.377063	0.457968	0.411105	0.466901	0.42036	0.459622	0.386798	0.40826	0.446322	0.464029	0.401371	0.45941	0.441236	0.441909	0.403116	0.397333	0.0147164	0	0
lip_pos_1370	0.319966	0.36245	0.312681	0.312101	0.354548	0.328487	0.301478	0.323903	0.331989	0.356624	0.332431	0.348506	0.350663	0.363081	0.32556	0.347527	0.320581	0.37603	0.345274	0.311465	0.34402	0.37882	0.345614	0.327874	0.38326	0.31179	0.38921	0.342418	0.378324	0.342716	0.398067	0.324452	0.338209	0.363509	0.388347	0.329312	0.39265	0.373116	0.375127	0.334365	0.324476	0.0158927	0	0
lip_pos_1373	0.00548341	0.00858999	0.00726603	0.00203378	0.00348147	0.00773435	0.00273935	0.00395908	0.0104675	0.0716481	0.0764446	0.0106364	0.00867474	0.0158824	0.00949465	0.00770814	0.00440977	0.0648265	0.016533	0.0039738	0.00848422	0.070983	0.011394	0.00346507	0.0126993	0.00639828	0.00508852	0.0105514	0.0673643	0.0113109	0.00372127	0.00524694	0.0067398	0.0120109	0.00335116	0.00800419	0.00332967	0.071516	0.0696155	0.00351708	0.0107592	0	0	0
lip_pos_1375	0	0	0	0	0.221342	0.214108	0.257671	0.394762	0.218152	0.2755	0	0.216578	0.441279	0	0.227217	0	0	0	0	0	0.313011	0	0	0	0	0	0	0.477497	0	0.280227	0.410465	0	0	0.271851	0	0.225606	0.230532	0	0.217759	0	0.104599	0	0	0
lip_pos_1376	0	0	0	0	0	0.173767	0.199603	0.226172	0.208309	0.271156	0.145822	0.171628	0.343377	0.24516	0.163373	0.0450623	0.190458	0	0.226866	0.224616	0.318279	0	0.257579	0	0	0	0	0.395049	0	0.164309	0.345325	0	0	0.167404	0	0.161997	0	0	0.192159	0	-0.0862378	0.67961	-0.497883	0.099258
lip_pos_1377	0.0108186	0.0284521	0.0104668	0.00709918	0.0154751	0.0293577	0.00870899	0.0195356	0.0475867	0.0327862	0.0285192	0.0448481	0.0574343	0.0385525	0.0292145	0.0243841	0.0154994	0.0254391	0.025357	0.0176399	0.0298612	0.0325852	0.0225424	0.0091784	0.0345231	0.0450534	0.0208908	0.0291194	0.111583	0.0284667	0.0153806	0.0183434	0.0169333	0.0337089	0.0430249	0.0437606	0.0323292	0.0476243	0.0465754	0.0189332	0.0197518	0.00571407	0	0
lip_pos_1379	0.444723	0.36116	0.445639	0.405093	0.492592	0.31761	0.423641	0.489153	0.45353	0.506085	0.450137	0.513429	0.553419	0.483608	0.404387	0.255977	0.44848	0.420985	0.404056	0.427476	0.485662	0.429948	0.433291	0.509728	0.578284	0.430517	0.461722	0.482206	0.607618	0.348811	0.523538	0.434916	0.566836	0.559466	0.529835	0.414796	0.581915	0.370162	0.556895	0.467871	0.421636	0.0318292	0	0
lip_pos_1381	0.360843	0.28417	0.355851	0.248874	0.409255	0.251831	0.33876	0.392793	0.353508	0.391264	0.335536	0.442977	0.464092	0.384141	0.304888	0.258151	0.358358	0.285788	0.293831	0.345875	0.391535	0.356611	0.44144	0.433358	0.483894	0.330195	0.35037	0.399123	0.515311	0.280526	0.427085	0.316474	0.491718	0.468402	0.427827	0.302848	0.49117	0.237435	0.46899	0.357158	0.370806	0	0	0
lip_pos_1383	0.359946	0.393425	0.357999	0.347145	0.390985	0.374431	0.342637	0.36777	0.373165	0.405947	0.376101	0.375845	0.398056	0.408914	0.371269	0.377953	0.360773	0.409773	0.393632	0.35211	0.3914	0.407117	0.387667	0.362845	0.421025	0.350068	0.418844	0.386619	0.429909	0.386049	0.429801	0.365963	0.379549	0.410807	0.42071	0.370535	0.42925	0.404009	0.407718	0.368491	0.366157	0.0143598	0	0
lip_pos_1384	0	0.221332	0	0.190892	0.277861	0.29147	0.342881	0.403474	0.313441	0.348555	0	0	0.48265	0	0.21798	0.23856	0	0	0	0	0.363416	0.228501	0	0	0	0.22316	0	0.508245	0	0.261723	0.430581	0	0	0.227579	0	0.261025	0.269555	0.303906	0.312027	0	0.159245	0	0	0
lip_pos_1386	0.479207	0.518027	0.485151	0.480022	0.51934	0.493006	0.455892	0.481099	0.493264	0.523429	0.495035	0.501764	0.515636	0.522643	0.481077	0.494226	0.465013	0.533815	0.510716	0.472117	0.500554	0.535213	0.506353	0.487527	0.555308	0.47377	0.549366	0.501326	0.55395	0.503191	0.550725	0.484525	0.500904	0.534923	0.555583	0.486381	0.554844	0.532381	0.533643	0.502242	0.484695	0.0163804	0	0
lip_pos_1389	0.375386	0.229224	0.363131	0.458894	0.402939	0.340448	0.391911	0.659235	0.39397	0.666817	0.353595	0.649112	0.407725	0.659478	0.367502	0.299445	0.630457	0	0.381558	0.382908	0.645552	0.257931	0.331001	0.374092	0.383814	0.378352	0.142507	0.663887	0.432696	0.291857	0.679248	0.429124	0.383773	0.412231	0.31697	0.379296	0.30569	0.202939	0.335947	0.457307	0.415845	0	0	0
lip_pos_1390	0.241479	0.34016	0.306793	0.17184	0.29212	0.272904	0.226494	0.339627	0.308156	0.332393	0.290335	0.265059	0.275794	0.297596	0.292905	0.282546	0.292112	0.32148	0.191214	0.279914	0.279399	0.315301	0.339451	0.267147	0.33358	0.288288	0.349103	0.298143	0.319862	0.298389	0.406531	0.197938	0.276318	0.364811	0.339084	0.355943	0.386688	0.340207	0.346199	0.244645	0.278877	0.0186928	0	0
lip_pos_1391	0.155514	0.19112	0.165677	0.147032	0.18352	0.196034	0.138865	0.146472	0.19726	0.214672	0.212392	0.216322	0.190826	0.216304	0.189548	0.194888	0.139178	0.205071	0.233959	0.154996	0.184851	0.203168	0.207569	0.160187	0.229525	0.16823	0.207901	0.19979	0.196057	0.190499	0.192899	0.159409	0.169787	0.21356	0.207801	0.172618	0.206749	0.195279	0.214786	0.133413	0.188982	0	0	0
lip_pos_1392	0	0.193863	0	0	0	0	0.192531	0.304491	0.253549	0.309807	0	0.26891	0.268875	0.313141	0.187514	0	0.25336	0	0.206279	0.237984	0.318705	0.361667	0.413211	0	0.204354	0	0	0.301704	0.21897	0.39164	0.309238	0	0	0.350284	0	0.188472	0	0	0.196006	0	0.00512631	0.299106	-0.108227	0
lip_pos_1394	0.213146	0.21561	0	0	0.345533	0.334922	0.367291	0.422864	0.350377	0.389196	0.220059	0.216852	0.509822	0	0.25551	0.294193	0	0.230966	0	0	0.384073	0.228853	0	0	0	0.211465	0	0.5228	0.330854	0.324398	0.456752	0	0	0.26793	0.237694	0.352708	0	0.373147	0.367582	0.297813	0.21806	0	0	0
lip_pos_1395	0.135843	0.246095	0.254429	0.243122	0.350977	0.282556	0.212547	0.646359	0.297362	0.640588	0.481241	0.607024	0.548393	0.64347	0.125288	0.261786	0.613547	0	0.342246	0.132969	0.606031	0.227852	0.209756	0.134075	0.263466	0	0.507779	0.621442	0.298016	0.212394	0.654028	0.252083	0.327775	0.33539	0.265579	0.206463	0.317681	0.298535	0.383476	0.136556	0.333106	0	0	0
lip_pos_1397	0.255863	0.311429	0.250164	0.208797	0.360769	0.344981	0.382063	0.437352	0.369286	0.412337	0.252058	0.250028	0.537182	0.263236	0.326796	0.267974	0	0.212078	0.213291	0.197725	0.386713	0.306682	0.264018	0	0.327254	0.285912	0.218851	0.535318	0.226287	0.35465	0.46853	0.205289	0	0.380192	0	0.367546	0.266099	0.375121	0.386667	0.326492	0.320418	0	0	0
lip_pos_1398	0.311488	0.179891	0.229639	0.179383	0	0.303738	0.247436	0.371146	0.323577	0.399104	0.215131	0.368558	0	0.394998	0.236953	0	0.370658	0.268077	0.198736	0.357653	0.368598	0.423459	0.456625	0	0.204032	0.202158	0.248004	0.395256	0.319319	0.41288	0.408687	0	0	0.37589	0	0.221601	0.202189	0.210454	0.208546	0.281718	0.24739	0	0	0
lip_pos_1403	0.319668	0.306112	0.229157	0.283049	0.330457	0.361919	0.399107	0.441084	0.392303	0.41819	0.251283	0.308064	0.555489	0.257003	0.33879	0.334345	0.211645	0.344108	0.213497	0.201385	0.370488	0.32521	0.418727	0	0.36221	0.213952	0.227106	0.54245	0.306435	0.366697	0.47826	0.218092	0	0.340607	0	0.371323	0.208778	0.371751	0.413844	0.342941	0.334474	0	0	0
lip_pos_1404	0.357689	0.401098	0.390286	0.378784	0	0.420324	0.364231	0.402143	0.430271	0.494989	0.419484	0.467186	0.402381	0.452267	0.376267	0.425893	0.441918	0.416061	0.43933	0.326995	0.482085	0.48599	0.411234	0.350083	0.392653	0.395407	0.457684	0.361983	0.507477	0.388711	0.472444	0.320805	0.405019	0.442935	0.327541	0.430416	0.435336	0.325518	0.438648	0.376898	0.410679	0	0	0
lip_pos_1405	0	0.370718	0.327778	0.386858	0	0.420621	0.37971	0.399064	0.408757	0.468245	0.388357	0.451649	0.381334	0.450409	0.428994	0.413909	0.418733	0.420135	0.437786	0.388451	0.42934	0.477536	0.422689	0.340953	0.4484	0.413311	0.453109	0.417833	0.516665	0.383216	0.422326	0.31675	0.438256	0.418796	0.408687	0.406903	0.463104	0.427516	0.444422	0.397139	0.415486	0	0	0
lip_pos_1407	0.406917	0.441403	0.432159	0.422639	0.324397	0.455181	0.411983	0.44746	0.468914	0.534123	0.452976	0.513375	0.451889	0.490493	0.42585	0.46078	0.491242	0.461055	0.468277	0.390192	0.52355	0.525113	0.454584	0.406201	0.444598	0.438863	0.495692	0.407122	0.55356	0.428077	0.507597	0.396223	0.451633	0.48932	0.415531	0.467719	0.478414	0.399144	0.477746	0.433404	0.454406	0	0	0
lip_pos_1408	0	0.313604	0.260527	0.353516	0	0.381749	0.3373	0.366184	0.371942	0.423918	0.357903	0.413347	0.211141	0.420241	0.402481	0.386297	0.372523	0.398822	0.412514	0.345471	0.385379	0.444785	0.383809	0.241444	0.41297	0.375937	0.41918	0.380884	0.473024	0.342082	0.386886	0.200371	0.388278	0.380995	0.357324	0.373788	0.417252	0.396157	0.403363	0.350801	0.369584	0	0	0
lip_pos_1409	0.368323	0.411134	0.395609	0.393554	0.225271	0.429096	0.375215	0.411086	0.438512	0.505902	0.425864	0.482251	0.416338	0.462588	0.391648	0.431736	0.458791	0.427908	0.444481	0.346472	0.493908	0.496373	0.424129	0.354505	0.404408	0.405016	0.466138	0.361645	0.522924	0.399696	0.479935	0.342752	0.415382	0.454883	0.360104	0.436976	0.446448	0.357952	0.446566	0.393865	0.422567	0	0	0
lip_pos_1412	0.386197	0.41955	0.414015	0.410226	0.292423	0.432107	0.39756	0.431819	0.450559	0.511581	0.433071	0.497136	0.427668	0.467753	0.400243	0.436594	0.474486	0.433023	0.448418	0.368934	0.502236	0.499099	0.430038	0.385949	0.414733	0.42541	0.468567	0.381678	0.527783	0.406677	0.478915	0.372949	0.434801	0.467254	0.375878	0.446632	0.446357	0.35502	0.452261	0.412617	0.431527	0	0	0
lip_pos_1413	0.37534	0.417798	0.409759	0.404343	0.278524	0.431868	0.38787	0.428152	0.449597	0.512485	0.435459	0.491332	0.428777	0.468156	0.39851	0.436581	0.46872	0.43182	0.454166	0.360473	0.501639	0.499701	0.429851	0.381146	0.415692	0.417042	0.470509	0.377695	0.528045	0.405966	0.484183	0.361197	0.429119	0.465582	0.345873	0.445694	0.454283	0.361146	0.455086	0.412146	0.43161	0	0	0
lip_pos_1414	0.373236	0.396504	0.345206	0.340401	0.378618	0.371864	0.327908	0.445538	0.391476	0.472448	0.369587	0.449898	0.383014	0.465786	0.368376	0.375283	0.448009	0.393071	0.401183	0.43128	0.456486	0.485816	0.479077	0.263118	0.40929	0.344246	0.404743	0.453418	0.432169	0.429601	0.488546	0.31863	0.35313	0.422594	0.366768	0.376408	0.408176	0.374508	0.402388	0.368048	0.34723	0.0996855	-0.0339138	0
lip_pos_1415	0.43058	0.428234	0.43001	0.433635	0.467859	0.421505	0.444923	0.597014	0.464246	0.645276	0.464563	0.614133	0.679182	0.612236	0.457939	0.429207	0.6126	0.45838	0.405452	0.459345	0.608306	0.560305	0.426683	0.631181	0.71888	0.464618	0.488222	0.598259	0.778055	0.442892	0.637406	0.404485	0.715056	0.696917	0.669278	0.457733	0.727894	0.427863	0.704271	0.46994	0.454504	0.0557647	0	0
lip_pos_1416	0.461556	0.467522	0.469867	0.4646	0.508506	0.429681	0.438645	0.602114	0.457991	0.618005	0.482327	0.604486	0.693107	0.603088	0.441333	0.437118	0.574813	0.487287	0.410305	0.471946	0.582766	0.54529	0.500673	0.648457	0.737019	0.457098	0.504086	0.613477	0.748697	0.463159	0.655232	0.427868	0.712474	0.705898	0.701249	0.457191	0.735141	0.467656	0.709487	0.494835	0.466364	0.0584469	0	0
lip_pos_1417	0.484136	0.499418	0.485707	0.482378	0.537439	0.497025	0.476427	0.634686	0.502332	0.664792	0.517219	0.627517	0.740992	0.649488	0.484584	0.47047	0.617634	0.51829	0.499991	0.494398	0.630464	0.578972	0.604	0.684426	0.785575	0.481748	0.536832	0.642394	0.808317	0.497265	0.69107	0.467027	0.753966	0.753841	0.740143	0.493446	0.783352	0.500677	0.757119	0.522392	0.50081	0.0624409	0	0
lip_pos_1418	0.309742	0.339962	0.209744	0.337587	0.381137	0.386951	0.400526	0.452641	0.405761	0.419154	0.295495	0.280877	0.578044	0.289099	0.353761	0.344585	0.23926	0.350139	0.321566	0.264762	0.378684	0.343905	0.46763	0.242341	0.414184	0.316554	0.241976	0.551885	0.37249	0.373422	0.49329	0.260013	0.254755	0.37681	0.236215	0.399346	0.341506	0.401811	0.439548	0.363555	0.344757	0	0	0
lip_pos_1419	0.262497	0.33844	0.297391	0.305806	0	0.36052	0.275059	0.333013	0.378943	0.451685	0.356356	0.412978	0.325368	0.406473	0.310637	0.367743	0.385921	0.359829	0.391226	0.237577	0.437831	0.432763	0.345684	0.271974	0.321697	0.325166	0.381225	0.251935	0.453773	0.324638	0.41738	0	0.317722	0.383832	0.230514	0.371616	0.370701	0	0.375767	0.282243	0.347403	0	0	0
lip_pos_1421	0.343079	0.38736	0.343039	0.331026	0.373163	0.371248	0.330082	0.348822	0.380639	0.40271	0.375625	0.383989	0.404684	0.401105	0.375433	0.369733	0.337208	0.398082	0.379199	0.34033	0.387845	0.398172	0.386469	0.359574	0.426674	0.336894	0.411967	0.384605	0.432145	0.378756	0.414524	0.353734	0.369814	0.418656	0.420255	0.380267	0.424597	0.395227	0.412731	0.35636	0.355547	0.0175815	0	0
lip_pos_1422	0	0.180316	0	0.308665	0	0.316754	0.28904	0.305956	0.31637	0.369243	0.253553	0.364161	0.218766	0.359263	0.338845	0.300541	0.339718	0.248612	0.350007	0.301277	0.33215	0.359181	0.297815	0	0.313525	0.325723	0.307865	0.329974	0.423578	0.237827	0.237591	0	0.356676	0.281294	0.210283	0.307005	0.333448	0.30438	0.314553	0.279362	0.306095	0	0	0
lip_pos_1423	0	0.204068	0.253582	0.30855	0	0.266171	0.312844	0.324691	0.291619	0.366204	0.219733	0.373162	0.283239	0.340844	0.30765	0.26144	0.340327	0.254407	0.326079	0.317226	0.327702	0.31215	0.24327	0.258031	0.246968	0.32878	0.242833	0.340196	0.368471	0.167873	0.170931	0.216994	0.360895	0.307636	0.176518	0.249889	0.287372	0.242429	0.275308	0.322081	0.284162	0	0	0
lip_pos_1425	0.188508	0.237373	0	0.103929	0	0.489395	0.376409	0.358346	0.268014	0.372197	0.275245	0.366719	0.278651	0.376664	0	0.296892	0.355283	0.206697	0.483396	0.345993	0.364135	0.406508	0.600095	0.227075	0.331513	0.227061	0.275382	0.516394	0.345324	0.188383	0.406728	0	0.304938	0.339603	0	0	0.324041	0.229578	0.344437	0	0.125258	0.287543	-0.10693	0
lip_pos_1426	0.280033	0.341309	0.248268	0.249446	0.282337	0.317702	0.24846	0.388926	0.264963	0.429774	0.293605	0.424937	0.275487	0.399566	0.326707	0.322482	0.401144	0.349558	0	0.359973	0.403467	0.463816	0.437551	0	0.304624	0.284079	0.370267	0.37329	0.417333	0.335357	0.463199	0.18549	0.279813	0.28005	0.193987	0.330797	0.319968	0.312314	0.317751	0.310612	0.257016	0.142827	-0.0503312	0
lip_pos_1427	0.140998	0.306864	0.264266	0.341943	0	0.37505	0.333565	0.343563	0.362099	0.437128	0.347827	0.426973	0.318719	0.405068	0.387202	0.370762	0.393852	0.368054	0.391246	0.32951	0.409907	0.438663	0.365117	0.251213	0.387945	0.367651	0.400781	0.371948	0.477381	0.328428	0.377986	0.233027	0.393316	0.37122	0.323919	0.370926	0.420162	0.37703	0.398038	0.333178	0.36583	0	0	0
lip_pos_1428	0.197519	0.272143	0.275292	0	0.236282	0	0	0.253607	0	0.24175	0.291303	0.346834	0	0.310792	0.19517	0.197089	0	0.212427	0	0	0.253119	0	0.37352	0	0.364731	0	0.37071	0	0	0.314233	0.288167	0.291633	0.217948	0.302455	0	0.367598	0	0.321212	0	0.252317	0.168696	0	0	0
lip_pos_1429	0.414001	0.437054	0.440555	0.409682	0.450907	0.422879	0.409409	0.435103	0.425843	0.453958	0.435313	0.472732	0.439546	0.458948	0.415082	0.411873	0.410141	0.45817	0.434501	0.406549	0.450806	0.44087	0.461948	0.4318	0.505989	0.40907	0.486739	0.439203	0.489394	0.444289	0.476877	0.447056	0.432787	0.467377	0.470129	0.468763	0.458797	0.466235	0.453017	0.455983	0.422109	0.0150071	0	0
lip_pos_1430	0.379552	0.402304	0.3936	0.362054	0.415119	0.387684	0.376402	0.401154	0.393325	0.425913	0.401821	0.440452	0.420264	0.425714	0.389788	0.377181	0.386744	0.419443	0.400195	0.36775	0.421661	0.407929	0.430817	0.403294	0.482602	0.373846	0.447712	0.411249	0.470205	0.410295	0.446413	0.413515	0.410884	0.447166	0.442093	0.43635	0.436664	0.428121	0.430233	0.413474	0.385763	0.017172	0	0
lip_pos_1431	0.304965	0.348741	0.313642	0.301321	0.334634	0.344189	0.308899	0.338477	0.360044	0.388082	0.361739	0.384487	0.378614	0.396673	0.350593	0.325839	0.319291	0.353907	0.354481	0.298604	0.390781	0.348266	0.389376	0.336156	0.432499	0.30703	0.401749	0.352351	0.425238	0.365836	0.395005	0.350029	0.338496	0.393627	0.385707	0.403467	0.392398	0.359364	0.388997	0.33832	0.327855	0.0206392	0	0
lip_pos_1432	0.543879	0.499157	0.528993	0.538827	0.5839	0.500195	0.5293	0.539406	0.528411	0.5324	0.501294	0.543933	0.549565	0.512708	0.515973	0.490037	0.540963	0.51925	0.500633	0.540257	0.53189	0.526794	0.508083	0.553861	0.552253	0.545306	0.525049	0.546521	0.591143	0.495918	0.518763	0.56137	0.562021	0.568903	0.549309	0.521967	0.548494	0.518716	0.529609	0.569831	0.524315	0	0	0.00136487
lip_pos_1434	0	0.299954	0.307927	0.37962	0	0.351314	0.374399	0.387351	0.373338	0.435532	0.310518	0.437738	0.35846	0.408282	0.387602	0.352646	0.405494	0.356169	0.403547	0.37581	0.398013	0.411038	0.344318	0.319427	0.385461	0.395512	0.36648	0.404846	0.453794	0.322531	0.356767	0.291815	0.424563	0.378904	0.3347	0.350574	0.398081	0.355809	0.380276	0.386252	0.37276	0	0	0
lip_pos_1435	0.329348	0.35969	0.251771	0.271111	0.390977	0.378781	0.404319	0.448187	0.402389	0.423508	0.333124	0.328638	0.583899	0.33602	0.347137	0.328067	0.191131	0.344658	0.264327	0.238856	0.361359	0.37768	0.304644	0.210704	0.429526	0.300352	0	0.540536	0.382217	0.383056	0.487837	0.244498	0.211438	0.370586	0	0.392264	0.315165	0.409601	0.445887	0.367302	0.348829	0	0	0
lip_pos_1437	0.528402	0.547828	0.540502	0.514161	0.575167	0.538319	0.530246	0.551328	0.548271	0.587226	0.549427	0.59938	0.569164	0.585024	0.547698	0.529545	0.5469	0.573116	0.543341	0.522749	0.578614	0.574737	0.583115	0.556737	0.634806	0.535171	0.615448	0.562955	0.640339	0.556636	0.601553	0.566594	0.568899	0.601169	0.598154	0.588726	0.599429	0.579712	0.590256	0.571183	0.537027	0.019613	0	0
lip_pos_1438	0.470431	0.503165	0.484488	0.455764	0.514494	0.488777	0.460362	0.487976	0.494254	0.528689	0.503206	0.524127	0.518267	0.531616	0.486571	0.475774	0.469936	0.521755	0.494042	0.454769	0.523012	0.512137	0.536268	0.491333	0.587681	0.460501	0.555368	0.497353	0.574542	0.512059	0.548596	0.505531	0.495401	0.546105	0.549171	0.535572	0.540817	0.529849	0.53393	0.506504	0.479602	0.0191132	0	0
lip_pos_1439	0.304717	0.343436	0.314424	0.282778	0.324033	0.332573	0.303358	0.326225	0.32963	0.368781	0.338062	0.373347	0.345012	0.378921	0.331322	0.31647	0.31	0.362036	0.361606	0.290108	0.367061	0.343058	0.374845	0.320845	0.433762	0.292014	0.389657	0.328183	0.404251	0.36257	0.37447	0.328865	0.322564	0.385671	0.37984	0.394384	0.368415	0.366617	0.380764	0.335628	0.315281	0.0209556	0	0
lip_pos_1441	0	0	0	0.250725	0	0.271612	0.238335	0.26236	0.270104	0.349861	0.215505	0.34316	0	0.33007	0.322107	0.306998	0.285529	0.28363	0.331846	0.169182	0.302964	0.362351	0.228764	0	0.296935	0.280206	0.315836	0.291041	0.392529	0.228582	0.255974	0	0.290856	0.230923	0.233255	0.272759	0.342146	0.311084	0.275731	0.175395	-0.0402405	0.642804	-0.409952	0.0797213
lip_pos_1442	0.374482	0.411365	0.350868	0.336605	0.387708	0.393246	0.3445	0.448722	0.402306	0.479776	0.388891	0.450809	0.404022	0.471322	0.400564	0.395956	0.442837	0.418105	0.444709	0.433051	0.462797	0.487376	0.473716	0.265961	0.422409	0.355134	0.436559	0.453752	0.441708	0.420562	0.487597	0.333793	0.345437	0.427741	0.408916	0.396167	0.430071	0.409338	0.41891	0.376357	0.355858	0.100942	-0.0333162	0
lip_pos_1443	0.418983	0.250443	0.438571	0.390914	0.45859	0.217805	0.416068	0.443272	0.27748	0.307463	0.210367	0.513417	0.233227	0.317106	0.224404	0.214332	0.429477	0.287829	0	0.421594	0.309925	0.254832	0.299449	0.45048	0.333622	0.424868	0.304802	0.459979	0.310478	0.283136	0.309311	0.453943	0.459559	0.31225	0.290302	0.315094	0.232562	0.296347	0.291084	0.444194	0.341219	0	0	0
lip_pos_1444	0.335638	0.35039	0.278938	0.286269	0	0.522552	0.490137	0.301791	0.433444	0.298615	0.468766	0.23833	0.38414	0.306209	0.29292	0.457988	0.294583	0.269052	0.561573	0.489501	0.400785	0.356085	0.620071	0	0.269375	0.375502	0	0.558811	0	0.311994	0.365398	0.253787	0.346208	0.464539	0.258575	0.301917	0	0.243345	0.382119	0.190912	0.364579	0	0	0
lip_pos_1445	0.36995	0.4004	0.349008	0.325786	0.379671	0.387019	0.331538	0.44352	0.398019	0.471574	0.369732	0.446119	0.376172	0.467691	0.386307	0.392169	0.439281	0.411962	0.457076	0.432503	0.456551	0.482419	0.468215	0.239993	0.412164	0.340811	0.423607	0.451669	0.427696	0.402997	0.485226	0.296347	0.323371	0.406458	0.393897	0.385401	0.415924	0.397704	0.409488	0.371069	0.348835	0.100374	-0.034085	0
lip_pos_1448	0.314287	0.325511	0.274054	0.291517	0.372626	0.366302	0.392122	0.435294	0.406621	0.403264	0.303394	0.287324	0.581496	0.326528	0.335614	0.322931	0.266838	0.366698	0.20387	0.241308	0.339652	0.396278	0.302106	0	0.441967	0.310091	0	0.529842	0.376419	0.382714	0.476522	0.246717	0.245786	0.390303	0.260005	0.38388	0.304489	0.395617	0.446644	0.349125	0.346331	0	0	0
lip_pos_1449	0.425112	0.463644	0.426344	0.424946	0.464701	0.452441	0.413723	0.432702	0.455421	0.477979	0.453487	0.459417	0.478001	0.473828	0.452878	0.452232	0.428671	0.479641	0.457527	0.424893	0.461641	0.487997	0.467079	0.439042	0.503701	0.425456	0.497326	0.459522	0.517901	0.459446	0.497066	0.438986	0.454016	0.493598	0.499719	0.457243	0.504696	0.482714	0.48885	0.450413	0.436984	0.0167196	0	0
lip_pos_1450	0.569671	0.596558	0.574245	0.568332	0.62189	0.574539	0.548819	0.568908	0.578281	0.604517	0.578388	0.584502	0.6049	0.602407	0.567741	0.575625	0.557318	0.614975	0.584341	0.563953	0.581508	0.619801	0.58995	0.583172	0.644099	0.562254	0.631849	0.586874	0.649489	0.584878	0.629212	0.583366	0.594533	0.625681	0.645157	0.5725	0.641667	0.614841	0.619214	0.598852	0.578805	0	0.00584296	0
lip_pos_1451	0.393612	0.401418	0.392224	0.385996	0.429923	0.393705	0.341533	0.491606	0.338469	0.512975	0.355296	0.491805	0.395218	0.507423	0.39304	0.376312	0.488396	0.41391	0.345148	0.48345	0.494011	0.522072	0.504154	0.206338	0.382301	0.392653	0.416923	0.494511	0.382822	0.402451	0.521941	0.317645	0.359488	0.371031	0.257131	0.39693	0.367617	0.369497	0.368918	0.416619	0.416133	0	0	0
lip_pos_1453	0.347799	0.405314	0.364577	0.351973	0.375111	0.3901	0.335044	0.367486	0.390765	0.42076	0.389405	0.385858	0.402945	0.421218	0.38552	0.392697	0.355667	0.422276	0.405724	0.353058	0.399604	0.4328	0.39927	0.362274	0.437106	0.357005	0.437382	0.385695	0.443231	0.397762	0.445812	0.356004	0.377925	0.427636	0.429101	0.392623	0.446491	0.420224	0.427698	0.372652	0.368343	0.018876	0	0
lip_pos_1454	0.330943	0.373631	0.323494	0.328866	0.359486	0.3458	0.313685	0.334868	0.349822	0.376977	0.346093	0.362584	0.372004	0.381737	0.343192	0.361639	0.336582	0.391681	0.360929	0.325277	0.365006	0.396391	0.367288	0.340887	0.395478	0.327745	0.405364	0.362618	0.402328	0.360957	0.407607	0.328456	0.355678	0.386466	0.39898	0.349552	0.411669	0.389706	0.390719	0.345021	0.337935	0.0173338	0	0
lip_pos_1455	0.403379	0.414477	0.413288	0.398743	0.433227	0.407869	0.340525	0.511774	0.346293	0.537487	0.338475	0.513119	0.41957	0.530521	0.404063	0.392915	0.510324	0.436878	0.354753	0.502112	0.516357	0.545384	0.522396	0.255697	0.384904	0.406336	0.439515	0.517511	0.410135	0.41544	0.542325	0.298835	0.409734	0.407337	0.259119	0.405612	0.400419	0.378777	0.392798	0.430397	0.432474	0	0	0
lip_pos_1457	0.435575	0.478762	0.441451	0.434128	0.47067	0.461834	0.426021	0.445775	0.465266	0.492995	0.462045	0.467547	0.484932	0.492893	0.461782	0.466693	0.445134	0.500922	0.480565	0.433443	0.474699	0.506939	0.477083	0.451736	0.517587	0.436502	0.517443	0.468102	0.53004	0.472319	0.519619	0.445685	0.471985	0.506992	0.514497	0.463096	0.526722	0.499248	0.506272	0.462299	0.447495	0.0195702	0	0
lip_pos_1458	0.393948	0.434543	0.398427	0.397438	0.435965	0.42205	0.384146	0.410633	0.428288	0.455565	0.420648	0.43085	0.449635	0.45204	0.421618	0.421827	0.403409	0.451567	0.414005	0.397129	0.440167	0.461712	0.439635	0.407171	0.474442	0.397645	0.46706	0.436392	0.487485	0.428647	0.4665	0.404316	0.428524	0.466162	0.468306	0.425942	0.477778	0.45213	0.461628	0.418379	0.409133	0.0161104	0	0
lip_pos_1459	0.422406	0.452641	0.437441	0.42975	0.461364	0.439302	0.410183	0.432573	0.445248	0.468542	0.441618	0.450572	0.465729	0.467289	0.435974	0.442284	0.423265	0.470831	0.455102	0.421966	0.452519	0.479036	0.451935	0.437004	0.494616	0.425019	0.486071	0.445145	0.502582	0.449187	0.489749	0.433611	0.457578	0.482762	0.489265	0.440095	0.497293	0.472011	0.480615	0.451839	0.43245	0.0149122	0	0
lip_pos_1460	0.253399	0.408741	0.307921	0.342123	0	0.420186	0.341038	0.390885	0.421807	0.443023	0.415486	0.400094	0.421883	0.45329	0.426569	0.42552	0.383611	0.445845	0.43011	0.340338	0.432833	0.475834	0.427237	0.349841	0.454942	0.379908	0.468658	0.386166	0.496309	0.43205	0.480858	0.33099	0.399169	0.463356	0.428111	0.437847	0.486245	0.449795	0.469985	0.380366	0.323085	0.1094	-0.0265507	0
lip_pos_1461	0.374	0.40316	0.391598	0.380061	0.420576	0.391684	0.356998	0.497632	0.331317	0.524866	0.349053	0.497572	0.375969	0.518058	0.391551	0.382734	0.495331	0.417782	0.406579	0.493788	0.50108	0.532539	0.52142	0.136566	0.344112	0.385113	0.418023	0.512938	0.386077	0.392345	0.526802	0.293394	0.35915	0.343435	0.199571	0.395707	0.365322	0.371945	0.362857	0.408043	0.416332	0	0	0
lip_pos_1462	0.308307	0.357329	0.289869	0.308017	0.351192	0.37655	0.382144	0.421804	0.405843	0.402819	0.343421	0.323637	0.570141	0.33616	0.346755	0.34026	0.175505	0.368789	0.309157	0.262076	0.32397	0.412123	0.274756	0.205961	0.455786	0.279469	0.245278	0.510801	0.397965	0.385841	0.474542	0.264413	0.255381	0.396456	0.246378	0.371862	0.305691	0.389214	0.447994	0.339545	0.34783	0	0	0
lip_pos_1463	0.503599	0.543327	0.514299	0.505655	0.548728	0.519776	0.486516	0.508248	0.5239	0.550182	0.524963	0.529223	0.547504	0.548961	0.51381	0.523687	0.495988	0.563531	0.537715	0.502102	0.52843	0.567676	0.535536	0.517943	0.587694	0.500397	0.578842	0.528149	0.588631	0.533499	0.578518	0.513826	0.532696	0.566055	0.586286	0.518443	0.585257	0.560725	0.565426	0.533364	0.511813	0.017978	0	0
lip_pos_1464	0.433966	0.454555	0.437628	0.452449	0.471108	0.436083	0.439676	0.44264	0.438856	0.471775	0.43776	0.452436	0.471252	0.46609	0.443758	0.441271	0.442614	0.470613	0.402727	0.436794	0.449004	0.476732	0.455004	0.445776	0.493756	0.437321	0.485239	0.456827	0.513874	0.447366	0.48194	0.471646	0.459283	0.492439	0.494306	0.446692	0.4939	0.469047	0.476762	0.486198	0.445927	0	0.00534189	0
lip_pos_1465	0.416928	0.440328	0.413814	0.417239	0.453769	0.428471	0.407453	0.424664	0.43724	0.465367	0.427303	0.449412	0.459448	0.457508	0.43376	0.424933	0.422758	0.454279	0.438775	0.416678	0.451078	0.458875	0.440549	0.425328	0.480915	0.415015	0.466152	0.447329	0.493884	0.433078	0.470819	0.430439	0.441426	0.477874	0.472822	0.434989	0.481736	0.453994	0.463605	0.443336	0.424149	0.0133524	0	0
lip_pos_1466	0.00261617	0.0128371	0.007042	0.00426335	0.00546147	0.00918537	0.00611428	0.00833081	0.0121976	0.144698	0.0238757	0.0131304	0.0143218	0.0889356	0.0103535	0.0101781	0.00766468	0.099078	0.0108521	0.00593869	0.0229673	0.0117398	0.0925228	0.00314309	0.0218261	0.0045131	0.10883	0.0160805	0.0163881	0.00855524	0.00694267	0.0065163	0.00729854	0.0800205	0.0120246	0.0185373	0.0169924	0.0804251	0.109615	0.00631836	0.0212213	0	0	0
lip_pos_1467	0.254611	0.345472	0.347551	0.362461	0.257209	0.407416	0.359096	0.405414	0.387712	0.428838	0.356517	0.407067	0.388107	0.412866	0.386236	0.393927	0.398751	0.401751	0.39988	0.347033	0.429192	0.431325	0.409074	0.352807	0.402374	0.366328	0.412191	0.418473	0.445096	0.371827	0.424489	0.336923	0.390158	0.424727	0.346504	0.404881	0.441707	0.392388	0.397115	0.376849	0.392382	0	0	0
lip_pos_1468	0.335158	0.368224	0.342299	0.290448	0.23583	0.342043	0.331431	0.311574	0.30512	0.297436	0.418497	0.454075	0.453197	0.369706	0.274393	0.284864	0.35218	0.436823	0.341365	0.264423	0.308745	0.33869	0.299938	0.338486	0.475926	0.277877	0.365951	0.343898	0.324383	0.301197	0.347573	0.285992	0.404203	0.39667	0.241064	0.432597	0.317526	0.309055	0.534146	0.142599	0.33997	0	0	0
lip_pos_1470	0.424201	0.399876	0.373443	0.386377	0.413737	0.435025	0.390287	0.48093	0.446053	0.501809	0.363536	0.482162	0.33056	0.493493	0.37405	0.368312	0.479871	0.388895	0.382466	0.476898	0.476479	0.511702	0.561977	0	0.358932	0.388552	0.413789	0.49769	0.378989	0.417133	0.513377	0.317248	0.323478	0.358762	0	0.37156	0.357277	0.35446	0.407215	0.413207	0.416153	0	0	0
lip_pos_1471	0.292831	0.358039	0.260503	0.313244	0.371738	0.377483	0.367301	0.418108	0.404043	0.392102	0.359508	0.33872	0.557013	0.36189	0.348159	0.345037	0.291001	0.392413	0.345967	0.240612	0.32694	0.426398	0.359878	0.192477	0.459072	0.313768	0.284966	0.494856	0.41041	0.38078	0.471327	0.264479	0.292036	0.415733	0.338158	0.378643	0.343492	0.40036	0.45071	0.32943	0.361056	0	0	0
lip_pos_1472	0.310914	0.386713	0.305255	0.288797	0.363842	0.384768	0.350446	0.412558	0.398765	0.397671	0.375313	0.331922	0.535736	0.378536	0.361681	0.367124	0.30085	0.393817	0.376728	0.288083	0.343402	0.425855	0.387164	0.299449	0.459936	0.327178	0.37513	0.476264	0.425068	0.385647	0.465549	0.305387	0.311637	0.423395	0.371898	0.396848	0.402659	0.407009	0.446384	0.344824	0.373191	0	0	0
lip_pos_1475	0.00808364	0.0151202	0.0127634	0.00873281	0.0197384	0.0903952	0.00990466	0.00764759	0.0366989	0.108954	0.0255244	0.0275959	0.0230643	0.0587488	0.0881435	0.106911	0.0126933	0.0840734	0.0224663	0.0100367	0.0261131	0.0757753	0.00182066	0.0108906	0.103462	0.00998091	0.00672891	0.0860652	0.0321054	0.0937219	0.033867	0.00937394	0.0180373	0.0320222	0	0.0248315	0.103142	0.0836326	0.0089891	0.0128778	0.0387684	0	0	0
lip_pos_1477	0.502124	0.478105	0.472605	0.466103	0.517455	0.469169	0.46181	0.563819	0.49545	0.583742	0.447201	0.561291	0.457695	0.576207	0.465016	0.464834	0.560936	0.497462	0.479857	0.55934	0.561733	0.594162	0.584165	0.362684	0.472046	0.468085	0.507464	0.568965	0.496384	0.479364	0.598805	0.426037	0.455119	0.465554	0.404263	0.467095	0.482697	0.463296	0.484744	0.502941	0.501619	0	0	0
lip_pos_1478	0.358449	0.39214	0.362811	0.351002	0.38781	0.37663	0.338885	0.357962	0.372772	0.40156	0.376562	0.372945	0.388764	0.40283	0.371822	0.379481	0.353183	0.411696	0.391319	0.350082	0.38404	0.414629	0.390609	0.362826	0.423032	0.349474	0.424528	0.379197	0.427862	0.383313	0.426672	0.360415	0.373037	0.413822	0.424574	0.37361	0.425857	0.409188	0.407851	0.368898	0.364101	0.0150269	0	0
lip_pos_1479	0.169792	0.301004	0.302738	0.309328	0	0.332117	0.27782	0.332729	0.290708	0.332605	0.212698	0.175506	0.347292	0.284275	0.215356	0.227137	0.317456	0.263564	0.326076	0.299182	0.292578	0.239547	0.441048	0.162966	0.374801	0.238263	0	0.362861	0.348703	0.218632	0.301797	0	0.355615	0.353708	0.191689	0.263296	0.427186	0	0.368498	0.296123	0.293186	0	0	0
lip_pos_1480	0.325113	0.403004	0.30851	0.317258	0.3752	0.400897	0.351206	0.393076	0.410885	0.412699	0.391886	0.346585	0.524531	0.411178	0.384668	0.394002	0.302503	0.413175	0.395371	0.28499	0.392955	0.435023	0.408778	0.286318	0.467531	0.312838	0.414192	0.45927	0.449008	0.410173	0.467075	0.312714	0.325012	0.441475	0.420967	0.406219	0.432739	0.423492	0.462177	0.339337	0.38691	0	0	0
lip_pos_1481	0.205429	0.291453	0.258445	0.237167	0.22282	0.309736	0.298538	0.335727	0.314147	0.421099	0.324144	0.392379	0.349811	0.412352	0.408654	0.344424	0.389614	0.422763	0.336126	0.318174	0.400173	0.431218	0.330459	0.340258	0.363099	0.372369	0.434864	0.334328	0.534506	0.384309	0.455255	0.336242	0.365022	0.436247	0.405771	0.396545	0.501401	0.409736	0.429629	0.420562	0.286405	0.0567936	0	0
lip_pos_1482	0.370163	0.39656	0.319953	0.345926	0.277609	0.578917	0.473075	0.431797	0.453893	0.440137	0.455116	0.424564	0.406862	0.445016	0.354894	0.457934	0.427594	0.36332	0.556477	0.470736	0.439557	0.427271	0.679929	0.306895	0.374135	0.374903	0.271679	0.589566	0.384891	0.322309	0.454982	0.285222	0.385851	0.467796	0.298312	0.366788	0.414966	0	0.400621	0.287302	0.402726	0	0	0
lip_pos_1484	0.380411	0.422882	0.395587	0.378927	0.424456	0.403075	0.361776	0.382981	0.39855	0.429378	0.407029	0.407253	0.421032	0.43386	0.39394	0.407699	0.376159	0.438912	0.422532	0.383172	0.414475	0.431492	0.418145	0.384228	0.461447	0.376479	0.449068	0.410793	0.448483	0.407908	0.457261	0.371612	0.41043	0.440134	0.454021	0.395826	0.454092	0.434805	0.438102	0.395022	0.392844	0.0141791	0	0
lip_pos_1485	0.311831	0.322915	0.249992	0.297894	0.327552	0.298186	0.171834	0.441238	0	0.467091	0.226652	0.439066	0.225525	0.454947	0.324994	0.291395	0.437267	0.318512	0.237118	0.42818	0.447989	0.466239	0.470897	0	0	0.269539	0.319217	0.449016	0.256584	0.254756	0.47246	0	0	0	0	0.303476	0.19511	0.209369	0	0.295222	0.321274	0	0	-0.0107789
lip_pos_1486	0.37343	0.444272	0.37627	0.370341	0.400649	0.430203	0.364032	0.38367	0.430707	0.450232	0.4277	0.397174	0.451716	0.447963	0.423649	0.428118	0.371548	0.451093	0.439308	0.363624	0.435044	0.456426	0.443438	0.385166	0.481582	0.370158	0.458377	0.394507	0.487542	0.43122	0.469523	0.372028	0.392011	0.462911	0.472081	0.423128	0.47722	0.450412	0.463223	0.3906	0.396224	0.019147	0	0
lip_pos_1487	0.322883	0.418256	0.312298	0.303391	0.366087	0.407401	0.323605	0.369147	0.407754	0.417837	0.401237	0.342496	0.499166	0.421512	0.38458	0.397808	0.280725	0.423648	0.391532	0.289032	0.400243	0.43892	0.413732	0.307009	0.464647	0.294587	0.427949	0.434083	0.448718	0.414273	0.460082	0.312646	0.318827	0.440013	0.436367	0.397888	0.446029	0.429278	0.449115	0.332531	0.388683	0	0	0
lip_pos_1488	0.519111	0.506773	0.49492	0.491419	0.540082	0.489242	0.479188	0.582119	0.506886	0.606326	0.467046	0.585695	0.480586	0.598511	0.491339	0.489559	0.581615	0.523024	0.461077	0.576532	0.584272	0.617073	0.598213	0.414161	0.502032	0.49158	0.536982	0.592044	0.523096	0.498071	0.620388	0.460485	0.485064	0.495351	0.44823	0.491629	0.511211	0.490622	0.506614	0.529929	0.52446	0	0	0
lip_pos_1489	0.252316	0.311799	0.242142	0.216792	0.274331	0.316752	0	0.403981	0.174182	0.430596	0.208822	0.408056	0.201548	0.42113	0.311743	0.31316	0.404461	0.31251	0.217573	0.384521	0.411583	0.450068	0.437725	0	0.248662	0.252165	0.329345	0.407537	0.25451	0.317983	0.451121	0	0.223	0.241588	0	0.319871	0.204085	0.265018	0.283108	0.278226	0.310611	0	0	0
lip_pos_1490	0.370067	0.376666	0.385502	0.351608	0.39374	0.368248	0.358446	0.40357	0.369731	0.4346	0.376114	0.428873	0.394678	0.433142	0.383305	0.376157	0.398491	0.417031	0.375153	0.346685	0.424557	0.381944	0.408404	0.377642	0.443933	0.362784	0.430121	0.424513	0.440714	0.39996	0.448886	0.390723	0.3849	0.41515	0.410728	0.411443	0.412466	0.41352	0.401028	0.401529	0.37651	0.0151715	0	0
lip_pos_1491	0.353612	0.370053	0.370321	0.335971	0.37534	0.360078	0.347123	0.38797	0.373531	0.432601	0.370163	0.417325	0.394673	0.43036	0.376456	0.368963	0.378903	0.406602	0.373004	0.330574	0.424573	0.380872	0.401078	0.362933	0.437746	0.34272	0.427231	0.412948	0.438227	0.396668	0.444932	0.375651	0.365736	0.413008	0.408873	0.412719	0.412678	0.402092	0.4009	0.38326	0.365306	0.0172709	0	0
lip_pos_1492	0.399305	0.410484	0.424916	0.392091	0.421936	0.397394	0.382252	0.439586	0.397186	0.468598	0.404773	0.467139	0.418105	0.466856	0.410289	0.406145	0.425982	0.450243	0.405408	0.376623	0.453221	0.410744	0.435686	0.405779	0.480334	0.39482	0.462908	0.457357	0.472588	0.431515	0.481166	0.421506	0.419811	0.445706	0.445961	0.438434	0.448263	0.445568	0.433039	0.441911	0.407345	0.0157233	0	0
lip_pos_1493	0.506659	0.514934	0.51683	0.481308	0.541143	0.494672	0.491234	0.529416	0.50381	0.566864	0.505179	0.562354	0.529068	0.562826	0.514306	0.503899	0.52669	0.553357	0.498675	0.479856	0.553825	0.526362	0.539743	0.51933	0.583207	0.493559	0.574533	0.557448	0.586738	0.529846	0.58533	0.529335	0.523427	0.555128	0.558555	0.543244	0.558132	0.550243	0.542865	0.537802	0.507327	0.0181895	0	0
lip_pos_1494	0.200981	0	0.289029	0	0	0	0.185454	0.343746	0	0.371084	0.263091	0.393402	0	0.397295	0.241784	0	0.324501	0.340897	0	0	0.36375	0	0.301956	0	0.373355	0.268206	0.365716	0.369347	0.262876	0.335503	0.402765	0.276584	0.246361	0.258354	0	0.363985	0.210845	0.323512	0.249134	0.293902	0.120574	0.0664494	0	0
lip_pos_1495	0.457291	0.479241	0.472412	0.441635	0.488534	0.468481	0.442826	0.489711	0.472041	0.535615	0.477211	0.516652	0.496046	0.537123	0.479478	0.475654	0.479064	0.522652	0.473218	0.432902	0.523572	0.489628	0.512029	0.466456	0.554209	0.44651	0.539093	0.512343	0.551337	0.501508	0.553826	0.477387	0.474249	0.520436	0.524637	0.512452	0.52342	0.519758	0.510811	0.492516	0.467829	0.0198027	0	0
lip_pos_1496	0.30749	0.27414	0.326433	0.280387	0.319002	0.271469	0.286297	0.343232	0.291901	0.391072	0.264579	0.367858	0.324752	0.390406	0.309214	0.290144	0.336249	0.314728	0.310458	0.23553	0.385724	0.258334	0.313638	0.300381	0.349095	0.299653	0.292918	0.358804	0.355546	0.319798	0.333865	0.321438	0.305354	0.349322	0.322036	0.333861	0.294746	0.295435	0.265308	0.321546	0.313382	0	0	0
lip_pos_1497	0.406435	0.453456	0.415549	0.406297	0.445743	0.426157	0.383211	0.411973	0.429848	0.462278	0.435538	0.438086	0.457147	0.468167	0.420355	0.434384	0.409143	0.466754	0.452215	0.400022	0.439171	0.460833	0.439171	0.417463	0.490268	0.401554	0.47508	0.427094	0.474766	0.439128	0.48482	0.410686	0.433989	0.464654	0.485975	0.419659	0.491772	0.463832	0.46955	0.424164	0.422927	0.0134187	0	0
lip_pos_1498	0	0.349466	0.18726	0.225394	0.214879	0.233519	0.257617	0.311195	0.326153	0.335329	0.28491	0.317847	0.34397	0.390733	0.182911	0.215201	0.313672	0.242262	0.287351	0	0.320157	0.316435	0.0202732	0.257109	0.326523	0	0	0.190857	0.316367	0.221911	0.285037	0.231631	0.304358	0.287953	0.201031	0.320632	0.410888	0	0.329674	0	0.234013	0	0	0
lip_pos_1499	0.317792	0.430021	0.320148	0.320191	0.359782	0.417905	0.322743	0.358153	0.415256	0.43271	0.414264	0.358472	0.487085	0.439608	0.40509	0.411465	0.328105	0.438681	0.401233	0.310801	0.419286	0.449281	0.426151	0.329894	0.472998	0.321054	0.444614	0.421759	0.464505	0.424704	0.472685	0.335191	0.335902	0.447037	0.455749	0.409578	0.456636	0.440439	0.458439	0.332344	0.364735	0.0248389	0	0
lip_pos_1500	0.408267	0.236833	0.430504	0.371297	0.433321	0.144059	0.39605	0.43887	0.236954	0.306308	0	0.500942	0.230157	0.317769	0.22713	0.192198	0.432061	0.312642	0	0.397385	0.288987	0.167497	0.256732	0.424799	0.267834	0.410469	0.308608	0.474023	0	0.271463	0.343318	0.426744	0.429854	0.25365	0.201542	0.28484	0.156548	0.300554	0.240134	0.431129	0.323013	0	0	0
lip_pos_1501	0.396394	0.40763	0.394739	0.428885	0.401981	0.392618	0.384863	0.451047	0.383457	0.455585	0.384786	0.46872	0.430756	0.446612	0.387727	0.395103	0.38748	0.434112	0.403125	0.367902	0.404482	0.470153	0.403432	0.39171	0.473948	0.377055	0.454551	0.407214	0.432794	0.408583	0.513372	0.468441	0.476809	0.418697	0.400556	0.421221	0.419868	0.397555	0.454536	0.379467	0.417041	0	0	0
lip_pos_1502	0.383982	0.340953	0.346104	0.341082	0.378369	0.321116	0.347702	0.457032	0.330596	0.462495	0.29784	0.458283	0.340549	0.458099	0.323268	0.308696	0.457574	0.350019	0.283118	0.447978	0.445325	0.47024	0.462243	0	0.359459	0.329442	0.343409	0.459719	0.381058	0.318781	0.476235	0.227103	0.388492	0.318513	0.209644	0.298477	0.356586	0.299666	0.338104	0.368704	0.366309	0	0	0
lip_pos_1503	0.533153	0.522763	0.506897	0.504865	0.559585	0.505048	0.494291	0.59454	0.517401	0.62202	0.4813	0.600475	0.496748	0.616023	0.509372	0.502107	0.595171	0.540725	0.529988	0.588534	0.599866	0.634691	0.611981	0.426177	0.518311	0.50609	0.553788	0.604807	0.542055	0.51041	0.636555	0.466299	0.500533	0.516926	0.461069	0.503495	0.529	0.507175	0.519675	0.543132	0.540689	0	0	0
lip_pos_1504	0.2888	0.380816	0.316884	0.2864	0.324308	0.401847	0.321741	0.402993	0.351566	0.423531	0.352619	0.414031	0.362741	0.435871	0.335881	0.331833	0.408412	0.349187	0.379437	0.366636	0.404747	0.417687	0.458345	0.288347	0.36447	0.265996	0.247856	0.401691	0.366934	0.274549	0.403772	0.251411	0.350643	0.348241	0.297978	0.335241	0.412428	0.323725	0.340317	0.30822	0.352453	0	0	0
lip_pos_1507	0.434329	0.483795	0.427615	0.422583	0.473796	0.472786	0.41718	0.430754	0.479229	0.499353	0.474915	0.459622	0.502713	0.493426	0.470586	0.469805	0.431257	0.500857	0.479636	0.427181	0.482503	0.507066	0.48476	0.445897	0.526768	0.42751	0.512492	0.455595	0.537989	0.476456	0.514034	0.447042	0.455117	0.518856	0.525523	0.474989	0.523029	0.500327	0.508761	0.457464	0.446911	0.0202643	0	0
lip_pos_1508	0	0.366235	0.237823	0	0	0.263215	0.296509	0.331606	0.3336	0.37369	0.316649	0.346823	0.349292	0.405488	0.265661	0.279254	0.321834	0.280258	0.309912	0	0.333981	0.294101	0.269512	0.300191	0.355753	0	0	0.312886	0.324921	0.186956	0.298166	0	0.312122	0.291034	0.262336	0.277285	0.397579	0.187384	0.339602	0	0.245542	0	0	0
lip_pos_1509	0.532981	0.520624	0.50335	0.501668	0.549799	0.503011	0.496427	0.598068	0.513836	0.625544	0.478443	0.601109	0.497634	0.621205	0.505161	0.501324	0.596517	0.538391	0.510492	0.58678	0.600932	0.634202	0.609799	0.418658	0.514345	0.502444	0.553048	0.610153	0.532892	0.506308	0.642382	0.46127	0.494883	0.511281	0.448711	0.500505	0.52453	0.499882	0.519872	0.540499	0.538213	0	0	0
lip_pos_1511	0.432389	0.398058	0.370101	0.38812	0.369468	0.55275	0.48513	0.471226	0.451811	0.474009	0.45911	0.457542	0.33398	0.468378	0.341561	0.439989	0.461415	0.357505	0.539597	0.489334	0.458421	0.469884	0.604885	0.201481	0.281898	0.369341	0.353152	0.541809	0.267391	0.322732	0.47644	0.23238	0.304381	0.40147	0	0.318077	0.265544	0.228932	0.313875	0.370961	0.440397	0	0	-0.0086727
lip_pos_1514	0.233988	0.420997	0.314763	0.283741	0.196593	0.300921	0.314859	0.370094	0.346798	0.405719	0.339192	0.385229	0.353515	0.419551	0.319501	0.287975	0.379565	0.345988	0.340184	0.281709	0.373264	0.376217	0.346054	0.274558	0.417304	0.256236	0.296217	0.358191	0.47534	0.28947	0.385401	0.208233	0.342459	0.368809	0.323491	0.313277	0.438718	0.260225	0.370548	0.304308	0.338893	0	0	0
lip_pos_1517	0.546023	0.397684	0.164849	0.328468	0	0.32215	0.49263	0.194505	0.536815	0.267778	0.427399	0.208963	0.359551	0.247414	0.263868	0.252051	0.18884	0.256204	0.306505	0.354954	0.256694	0.303998	0.28236	0.272822	0.530886	0.239135	0.279254	0.21729	0.414206	0.263993	0.281428	0.0700703	0.35147	0.462009	0.204866	0.276307	0.423911	0.260625	0.524498	0.352972	0.317575	0	0	0
lip_pos_1521	0.332593	0.462925	0.37609	0.402868	0.25457	0.444695	0.39757	0.424347	0.446488	0.486902	0.444252	0.457971	0.443887	0.481447	0.460345	0.453139	0.442064	0.491217	0.470766	0.405728	0.475507	0.523116	0.476164	0.40368	0.50345	0.435913	0.517501	0.433003	0.54441	0.460551	0.506938	0.400003	0.459071	0.517061	0.477222	0.470804	0.539276	0.500898	0.511962	0.462698	0.416592	0.0314144	0	0
lip_pos_1522	0.366367	0.394286	0.358461	0.357969	0.400523	0.386456	0.355943	0.377844	0.386478	0.421729	0.382086	0.405256	0.403975	0.416061	0.386265	0.384073	0.377227	0.407291	0.386239	0.358795	0.408271	0.425374	0.400784	0.377438	0.432746	0.363541	0.41696	0.408951	0.456119	0.388662	0.444009	0.37814	0.384385	0.428749	0.42151	0.392005	0.440956	0.40996	0.422626	0.383769	0.374476	0.0151608	0	0
lip_pos_1523	0.508808	0.494325	0.475796	0.474711	0.522964	0.479849	0.476075	0.589997	0.489833	0.616463	0.450815	0.59119	0.465945	0.60917	0.482918	0.476563	0.585299	0.514108	0.44565	0.56202	0.588677	0.610431	0.58641	0.38449	0.485051	0.473573	0.524319	0.603235	0.503504	0.47683	0.631284	0.426721	0.464574	0.483597	0.404205	0.478988	0.496091	0.470875	0.499835	0.510799	0.513628	0	0	0
lip_pos_1524	0.437533	0.484101	0.438715	0.434952	0.475961	0.461578	0.424944	0.450902	0.463437	0.495818	0.462546	0.470683	0.482046	0.495453	0.462384	0.464964	0.449482	0.50267	0.47741	0.434409	0.480145	0.511687	0.47525	0.451527	0.519748	0.438243	0.517384	0.472593	0.528103	0.471884	0.52145	0.44914	0.467703	0.510456	0.515659	0.464887	0.529247	0.501669	0.506272	0.464392	0.448909	0.0194573	0	0
lip_pos_1527	0	0.353029	0.286893	0.342813	0	0.358733	0.341602	0.359677	0.383088	0.433875	0.345989	0.420602	0.331845	0.41616	0.40634	0.367424	0.414372	0.406389	0.418976	0.334726	0.432347	0.446055	0.398722	0.32781	0.399432	0.39206	0.425418	0.36221	0.493142	0.37093	0.391901	0.299201	0.402327	0.451299	0.330313	0.415493	0.460891	0.398911	0.433429	0.407897	0.346523	0.0281168	0	0
lip_pos_1528	0.391123	0.342252	0.360677	0.361534	0.390486	0.323497	0.364364	0.45904	0.344234	0.441717	0.285232	0.42461	0.308869	0.437614	0.324631	0.324371	0.455011	0.350537	0.281595	0.439456	0.424951	0.434125	0.421688	0.27239	0.321768	0.352129	0.350344	0.430291	0.328499	0.329988	0.449763	0.299865	0.35471	0.317055	0.309995	0.316848	0.318535	0.293024	0.350578	0.389867	0.361932	0	0	0
lip_pos_1530	0	0.357491	0.287628	0.161248	0.194798	0.255937	0.296176	0.342074	0.340875	0.386012	0.333755	0.356729	0.373401	0.402828	0.274988	0.233255	0.305919	0.286454	0.342152	0	0.30262	0.271957	0.281251	0.337867	0.42143	0	0.196555	0.265678	0.431215	0.27418	0.334447	0.177066	0.419844	0.439991	0.367014	0.25365	0.44698	0.222083	0.447885	0.223652	0.314786	0	0	0
lip_pos_1532	0.373171	0.463209	0.411242	0.441996	0.273849	0.451765	0.430944	0.46088	0.460836	0.519643	0.444332	0.499793	0.45216	0.510798	0.478371	0.459443	0.483934	0.499121	0.491671	0.434191	0.507526	0.539187	0.490812	0.425625	0.511921	0.470453	0.525754	0.486293	0.573032	0.463809	0.527573	0.426645	0.49939	0.54255	0.47168	0.491505	0.557187	0.506959	0.526249	0.502423	0.431214	0.0351932	0	0
lip_pos_1535	0.339984	0.386262	0.342632	0.340261	0.374801	0.369526	0.331889	0.365907	0.377355	0.411623	0.368959	0.400762	0.386094	0.41406	0.371795	0.374447	0.367169	0.403291	0.37623	0.342176	0.402614	0.415	0.388396	0.354645	0.419374	0.343653	0.414571	0.394092	0.436068	0.379142	0.437695	0.349398	0.371145	0.412167	0.41272	0.37765	0.427493	0.402496	0.411439	0.363901	0.358777	0.0176491	0	0
lip_pos_1536	0	0.277278	0.193209	0.322756	0	0.367625	0.347037	0.335705	0.39793	0.454972	0.347013	0.449217	0.31213	0.405213	0.423274	0.37554	0.440176	0.41103	0.434627	0.28628	0.445411	0.457116	0.42793	0.245547	0.378111	0.409188	0.433258	0.317607	0.518943	0.361317	0.359272	0.245286	0.398578	0.461073	0	0.435217	0.470261	0.387775	0.444103	0.401906	0.195924	0.409595	-0.26614	0.0547406
lip_pos_1538	0	0.389607	0.250632	0.375359	0	0.414849	0.370386	0.327824	0.404999	0.450614	0.383727	0.405246	0.358365	0.411488	0.432972	0.410788	0.401869	0.445973	0.465439	0.364995	0.441894	0.503275	0.500881	0.325987	0.445111	0.421319	0.489166	0.389801	0.531576	0.405687	0.409591	0.315498	0.453615	0.504985	0.357887	0.447985	0.519335	0.466534	0.489715	0.451038	0.351796	0.0452808	0	0
lip_pos_1542	0.428165	0.470654	0.428726	0.422661	0.467354	0.456108	0.416117	0.447123	0.459298	0.500174	0.455503	0.481882	0.477925	0.495691	0.458591	0.455335	0.446504	0.485407	0.461614	0.428982	0.481814	0.495555	0.471018	0.439845	0.507112	0.430013	0.497733	0.485403	0.525267	0.461093	0.519128	0.44321	0.455307	0.500885	0.503215	0.46217	0.510313	0.486933	0.490617	0.451567	0.444081	0.0174907	0	0
lip_pos_1543	0	0	0	0.13118	0	0.437035	0.21056	0.269176	0.149448	0.237801	0	0	0.409526	0	0	0	0.191642	0	0.307827	0	0.188246	0	0.594293	0	0	0	0	0.45679	0	0	0.18396	0	0	0.160457	0	0	0	0	0.174146	0	0.0706478	0	0	0
lip_pos_1545	0	0	0	0	0	0	0	0.546358	0	0.562777	0.217645	0.5369	0	0.558468	0.274061	0.255641	0.507229	0.275945	0.306726	0.31874	0.534987	0.384356	0.27623	0	0.233762	0.293471	0.332763	0.566675	0.409188	0	0.584739	0	0.28965	0.382279	0	0.325238	0.396999	0.343197	0.37794	0.232811	-0.0486329	0.432681	-0.121921	0
lip_pos_1546	0	0.355517	0.311918	0.365654	0	0.400373	0.374657	0.38505	0.421825	0.458875	0.385821	0.438348	0.348883	0.436031	0.43696	0.406927	0.432832	0.446293	0.450526	0.334863	0.437396	0.472526	0.435909	0.294838	0.436274	0.422911	0.468155	0.33483	0.515712	0.404839	0.436057	0.282515	0.431007	0.477156	0.248714	0.445518	0.485819	0.423703	0.460584	0.425414	0.408716	0	0	0
lip_pos_1547	0.5398	0.562025	0.545305	0.543268	0.564169	0.545471	0.533497	0.786558	0.54368	0.824941	0.546362	0.807421	0.583062	0.818546	0.551914	0.54827	0.783829	0.584998	0.52942	0.629716	0.790711	0.674958	0.649671	0.539332	0.605353	0.553308	0.598334	0.834948	0.657307	0.554968	0.868533	0.532339	0.599624	0.609606	0.571814	0.550195	0.630148	0.559618	0.600166	0.587933	0.611517	0	0	0
lip_pos_1548	0.538219	0.554291	0.535282	0.538595	0.59408	0.543152	0.522873	0.813061	0.545857	0.852784	0.546621	0.830774	0.584902	0.850508	0.549467	0.543709	0.802497	0.575062	0.536896	0.621855	0.817473	0.676593	0.657294	0.521639	0.60427	0.541964	0.590685	0.874483	0.655368	0.550585	0.901949	0.51189	0.588995	0.613044	0.564378	0.553417	0.63106	0.551174	0.602439	0.579608	0.612957	0	0	0
lip_pos_1549	0	0.302631	0.224809	0.286072	0.25941	0.317601	0.279174	0.612507	0.333251	0.666081	0.339249	0.632279	0.35835	0.662525	0.347073	0.331655	0.616999	0.36716	0.340778	0.415302	0.642299	0.502356	0.47559	0	0.369052	0.327632	0.383948	0.664385	0.4536	0.330246	0.700733	0	0.384513	0.419375	0.229727	0.368799	0.444265	0.33772	0.420052	0.347268	0.225033	0.32488	-0.106928	0
lip_pos_1550	0.0443824	0.0745847	0.0438493	0.020272	0.0148324	0.257188	0	0.460845	0	0.508124	0.00410052	0.485795	0.0519469	0.496683	0.0322999	0.0689035	0.45866	0.0808723	0.175787	0.145982	0.475312	0.192324	0.35496	0	0	0.061167	0.0689858	0.51705	0.0151972	0.0887594	0.48363	0	0	0.00486341	0	0.0565309	0.0533298	0.013724	0.0482066	0.0499813	0.147728	0	0	0
lip_pos_1552	0.313854	0.360317	0.310107	0.307023	0.33881	0.333528	0.299763	0.331519	0.341113	0.386182	0.334144	0.373498	0.347938	0.38757	0.336181	0.349096	0.341737	0.378096	0.351519	0.312512	0.371454	0.391122	0.355103	0.326664	0.381884	0.310572	0.393074	0.368463	0.399271	0.343961	0.412688	0.317945	0.338199	0.378458	0.383748	0.342794	0.401366	0.373469	0.379298	0.329498	0.327826	0.0178714	0	0
lip_pos_1553	0	0.226961	0	0	0.148247	0.222336	0	0.395904	0.207236	0.442043	0.238173	0.42893	0.23885	0.447131	0.235919	0.241657	0.377261	0.253236	0.219272	0	0.41843	0.248347	0.194503	0	0.211758	0	0.220937	0.450473	0.188836	0.249265	0.374316	0	0.168424	0.270166	0.288621	0.205939	0.286277	0.243486	0.239775	0	0.214568	0	0	0
lip_pos_1555	0	0	0.220246	0	0	0.265992	0	0.455704	0.337957	0.504597	0.296527	0.489235	0.223985	0.513811	0.361348	0.331922	0.441271	0.318303	0.35151	0	0.452703	0.377761	0.337524	0	0.335985	0	0.358703	0.540191	0.408855	0.314771	0.573384	0.224785	0.29148	0.374289	0	0.357326	0.392345	0.31435	0.346126	0.290615	-0.1019	0.930513	-0.600943	0.117519
lip_pos_1557	0	0.360308	0.301485	0.386085	0	0.412254	0.393518	0.410619	0.444751	0.492528	0.411671	0.480553	0.375404	0.471727	0.464428	0.427861	0.47362	0.458737	0.478238	0.373707	0.480709	0.50053	0.46279	0.360375	0.447886	0.447224	0.490477	0.413	0.555885	0.426721	0.479954	0.349461	0.455728	0.502778	0.314416	0.476221	0.518659	0.451703	0.487906	0.453375	0.294715	0.300712	-0.186463	0.0369713
lip_pos_1559	0	0.0869875	0	0.154533	0	0.0933763	0.147201	0.472479	0.15214	0.466745	0	0.460177	0.0816157	0.459058	0.195162	0.12481	0.454941	0.170073	0.187403	0.0763484	0.4359	0.20733	0.178468	0	0	0.0986879	0.161166	0.500695	0.243966	0	0.497167	0	0.178596	0.246036	0	0.198844	0.216503	0.141911	0.184616	0.203756	0.186917	0	0	0
lip_pos_1562	0.480097	0.448047	0.420562	0.421962	0.46103	0.428527	0.452169	0.546993	0.466426	0.570896	0.407159	0.548548	0.404387	0.565174	0.433241	0.421855	0.543994	0.457025	0.392658	0.515327	0.546851	0.558512	0.538541	0.238543	0.423329	0.419972	0.467643	0.556939	0.445225	0.426773	0.584605	0.347772	0.399594	0.427469	0.324854	0.429357	0.435648	0.41001	0.469679	0.452117	0.462845	0	0	0
lip_pos_1563	0.26799	0.31029	0.283928	0.308801	0.332577	0.325917	0.261358	0.610473	0.335738	0.645395	0.29236	0.620749	0.354678	0.640567	0.33623	0.308949	0.599098	0.33284	0.33664	0.414037	0.61792	0.457536	0.451418	0.244072	0.331681	0.326944	0.342863	0.656926	0.431173	0.306782	0.677913	0	0.346398	0.365078	0.256376	0.347426	0.406859	0.281875	0.364896	0.333231	0.38916	0	0	0
lip_pos_1566	0.428505	0.255189	0.442022	0.427752	0.468918	0.314799	0.435206	0.719201	0.307314	0.634824	0.26096	0.770913	0.274844	0.639101	0.269921	0.295663	0.71337	0.320928	0.33483	0.545972	0.6047	0.457568	0.475755	0.434213	0.308764	0.468983	0.309477	0.786245	0.325381	0.280819	0.689758	0.400148	0.50842	0.333078	0	0.25912	0.368605	0.287907	0.339033	0.481256	0.416819	0	0	0
lip_pos_1586	0.346518	0.151546	0.323306	0.428946	0.371915	0.300258	0.365399	0.381468	0.369147	0.353008	0.327411	0.511751	0.37025	0.294916	0.337471	0.259159	0.384347	0.193914	0.353339	0.353862	0.38094	0.215926	0.305627	0.34642	0.351292	0.342582	0.159554	0.469053	0.390971	0.307098	5.05888e-05	0.397072	0.344486	0.378311	0.296649	0.352078	0.288256	0.195903	0.297456	0.42654	0.329273	0	0	0
lip_pos_1587	0.34056	0.453354	0.42742	0.442251	0.296621	0.472242	0.451133	0.478308	0.498642	0.550771	0.467012	0.536523	0.459771	0.53374	0.510164	0.480313	0.520675	0.515405	0.51871	0.444223	0.532704	0.54937	0.508993	0.451251	0.514501	0.490655	0.544339	0.481051	0.605343	0.482858	0.546568	0.437732	0.496103	0.543463	0.467782	0.518386	0.561797	0.498205	0.536643	0.501399	0.46456	0.0225285	0	0
lip_pos_1591	0.328647	0.32953	0.297105	0.268972	0.331599	0.175158	0.110096	0.416476	0	0.42107	0.179153	0.397025	0.262911	0.429	0.271801	0.307712	0.402615	0.329002	0.217445	0.43007	0.416981	0.458338	0.414243	0	0	0.321902	0.347902	0.391189	0.209538	0.329003	0.395384	0	0	0.200577	0	0.302415	0.259403	0.203926	0.262779	0.331049	0.26875	0	0	0
lip_pos_1593	0.17324	0.34564	0.249175	0.227868	0.21852	0.181083	0.278135	0.33364	0.336424	0.377662	0.325246	0.354671	0.339985	0.413635	0.279266	0.213399	0.330209	0.283982	0.33264	0.16655	0.223212	0.297164	0.285367	0.233668	0.357381	0	0.202593	0.306209	0.327813	0.236758	0.296932	0	0.300506	0.322269	0.270461	0.234972	0.407049	0.278538	0.327076	0.223047	0.286631	0	0	0
lip_pos_1594	0.317686	0.444765	0.394838	0.32846	0.372804	0.322714	0.399987	0.445575	0.421873	0.430102	0.412852	0.387287	0.420014	0.477459	0.332159	0.345862	0.439172	0.375394	0.363527	0.293214	0	0.382513	0.302099	0.396267	0.449969	0.222289	0.234777	0	0.413916	0.287889	0	0.287333	0.441368	0.403373	0.378103	0.320446	0.513123	0.332991	0.433692	0.349552	0.375012	0	0	0
lip_pos_1596	0.347874	0.457225	0.442301	0.458445	0.333243	0.47773	0.461665	0.493928	0.505204	0.557747	0.473344	0.547754	0.467187	0.539915	0.511839	0.485663	0.531794	0.517784	0.521406	0.456732	0.540415	0.551313	0.513364	0.468275	0.522073	0.500582	0.542648	0.492247	0.609066	0.485419	0.552281	0.452983	0.507848	0.548377	0.475427	0.52067	0.563464	0.501229	0.53852	0.512365	0.474837	0.020568	0	0
lip_pos_1597	0	0.348134	0.219923	0.342887	0	0.369097	0.343539	0.510292	0.376904	0.547659	0.348642	0.549061	0.309763	0.521783	0.389096	0.362281	0.539167	0.399241	0.419048	0.317306	0.528332	0.4689	0.455519	0.280929	0.396285	0.404432	0.436764	0.530505	0.507685	0.355855	0.547612	0.224786	0.426258	0.472033	0.305333	0.419851	0.479326	0.424808	0.455015	0.424274	0.414693	0	0	0
lip_pos_1598	0.325786	0.42496	0.422291	0.438475	0.287251	0.448189	0.443511	0.47721	0.4809	0.537961	0.439896	0.533991	0.444234	0.518057	0.489078	0.453438	0.518239	0.486313	0.498793	0.439801	0.521667	0.517609	0.483689	0.44702	0.489256	0.483816	0.510354	0.474575	0.585213	0.455977	0.524949	0.435566	0.48664	0.521426	0.439468	0.496379	0.531035	0.466416	0.506357	0.491579	0.389699	0.197833	-0.125727	0.025076
lip_pos_1599	0	0.243628	0.248567	0.349087	0	0.261097	0.332019	0.446647	0.325579	0.50006	0.218869	0.506573	0.319622	0.441809	0.355894	0.269533	0.498905	0.32562	0.406533	0.335741	0.495383	0.386587	0.321313	0.200177	0.216796	0.40373	0.367124	0.469294	0.428034	0.289393	0.363195	0.252825	0.426082	0.450682	0	0.369095	0.385548	0.285896	0.360232	0.424478	0.358963	0	0	0
lip_pos_1601	0.34008	0.457522	0.435297	0.445425	0.291034	0.474151	0.448717	0.481539	0.497128	0.546206	0.468343	0.526968	0.463189	0.533394	0.501476	0.481039	0.513979	0.514814	0.513347	0.444976	0.526605	0.541185	0.505054	0.45562	0.518804	0.484616	0.538284	0.48158	0.590563	0.483519	0.545398	0.444505	0.495382	0.536644	0.472407	0.508158	0.553943	0.49874	0.532493	0.494896	0.466009	0.0219997	0	0
lip_pos_1603	0.334924	0.417627	0.375282	0.395634	0.242602	0.406657	0.382794	0.419333	0.413535	0.468817	0.400688	0.450301	0.411116	0.457582	0.425618	0.407937	0.435133	0.441977	0.440099	0.383981	0.453226	0.463932	0.429935	0.383541	0.450985	0.422853	0.459812	0.428266	0.490154	0.411906	0.453714	0.38659	0.446826	0.489024	0.425171	0.428827	0.483103	0.449203	0.459737	0.447895	0.398951	0.0218431	0	0
lip_pos_1604	0	0.316019	0.245583	0.269717	0	0.337777	0.291684	0.318197	0.380128	0.417637	0.345624	0.376239	0.311268	0.397487	0.389655	0.359081	0.371245	0.390227	0.403847	0.274997	0.398434	0.417042	0.373606	0.293917	0.381048	0.343258	0.422433	0.260275	0.460113	0.351962	0.40012	0.223887	0.328207	0.412292	0.33446	0.399656	0.427148	0.358753	0.415028	0.305511	0.355357	0	0	0
lip_pos_1606	0.430379	0.456911	0.434726	0.449353	0.467219	0.437612	0.432995	0.445749	0.438192	0.481017	0.439826	0.458219	0.466326	0.471634	0.445885	0.441282	0.450982	0.474135	0.404882	0.433717	0.459788	0.48171	0.461483	0.438055	0.491558	0.434594	0.487042	0.457639	0.525032	0.447755	0.484601	0.465014	0.456103	0.496327	0.491523	0.452746	0.500427	0.47357	0.480598	0.48329	0.446366	0	0.00557781	0
lip_pos_1608	0.459568	0.420273	0.389712	0.388666	0.418881	0.399961	0.432355	0.512019	0.451971	0.535427	0.383225	0.514873	0.381167	0.532047	0.405778	0.404494	0.509174	0.429711	0.361924	0.484891	0.517243	0.533359	0.517899	0.209241	0.385484	0.384224	0.443286	0.521655	0.418209	0.393495	0.551777	0.305953	0.369892	0.406225	0.284172	0.398776	0.408237	0.377991	0.448729	0.418764	0.433371	0	0	0
lip_pos_1610	0.361255	0.4509	0.409702	0.369056	0.395096	0.345299	0.423076	0.470694	0.43303	0.487599	0.441601	0.438911	0.442573	0.505876	0.372662	0.381219	0.467599	0.401187	0.396148	0.352784	0.422857	0.433433	0.405184	0.419472	0.475797	0.338025	0.357131	0.399812	0.472843	0.343466	0.458637	0.309052	0.463581	0.423376	0.413578	0.360681	0.53477	0.375598	0.466341	0.384237	0.414745	0	0	0
lip_pos_1613	0.30546	0.340349	0.309777	0.299725	0.333656	0.329407	0.299988	0.315102	0.329161	0.371394	0.329922	0.355177	0.34354	0.361163	0.327019	0.330759	0.314831	0.356886	0.339733	0.309631	0.346723	0.351128	0.340632	0.318633	0.359143	0.314382	0.358551	0.363949	0.368541	0.332876	0.367055	0.313627	0.32415	0.368165	0.364132	0.333224	0.363647	0.352388	0.358431	0.320616	0.320052	0.0126194	0	0
lip_pos_1615	0.253276	0.244148	0.239594	0.250992	0	0.279205	0.368469	0.326145	0.345394	0.321968	0.359173	0.373686	0.33353	0.385558	0.388515	0.30795	0.402092	0.358282	0.360144	0.374238	0.328628	0.353006	0.279394	0.262992	0.400039	0.385697	0.37391	0.424901	0.361918	0.364502	0.354619	0.333066	0.427433	0.387412	0.264539	0.342604	0.356282	0.3165	0.365679	0.38734	0.244503	0.129947	-0.0349984	0
lip_pos_1616	0.340894	0.352611	0.332592	0.333327	0.368172	0.334572	0.298794	0.451213	0.320508	0.472465	0.2839	0.452329	0.327137	0.467117	0.341115	0.3437	0.448463	0.378855	0.28956	0.445223	0.455639	0.475332	0.458289	0	0.244759	0.332764	0.383029	0.449432	0.350584	0.343298	0.479728	0.192476	0.311411	0.273368	0	0.345046	0.347661	0.311912	0.327085	0.348456	0.363495	0	0	0
lip_pos_1617	0.369075	0.346894	0.281487	0.292778	0.319589	0.330247	0.3418	0.421142	0.382176	0.460586	0.312848	0.432158	0.30782	0.453899	0.329334	0.328351	0.416835	0.349577	0.293663	0.392471	0.441744	0.455315	0.446124	0	0.325217	0.294472	0.363761	0.439053	0.340733	0.323069	0.466634	0.205538	0.25126	0.333911	0	0.342516	0.323256	0.29112	0.375223	0.321363	0.355343	0	0	0
lip_pos_1618	0.356614	0.455868	0.424256	0.361772	0.397409	0.385613	0.431239	0.468553	0.448771	0.501982	0.450964	0.459276	0.457775	0.508457	0.395654	0.381356	0.478137	0.416574	0.435402	0.370898	0.426362	0.443929	0.426062	0.437546	0.491973	0.3381	0.376146	0.428312	0.484087	0.361825	0.480554	0.371698	0.482653	0.44367	0.432902	0.376787	0.54502	0.393913	0.475884	0.399842	0.427149	0	0	0
lip_pos_1619	0.318298	0.377273	0.280088	0.277975	0.290387	0.344881	0.310911	0.363225	0.377164	0.408442	0.341236	0.326037	0.394791	0.383046	0.37002	0.320108	0.348598	0.370226	0.392318	0.301659	0.399831	0.353911	0.366299	0.29992	0.385874	0.254421	0.383312	0.380144	0.424203	0.35789	0.429196	0.280208	0.332373	0.423443	0.374263	0.366347	0.410769	0.371307	0.407021	0.308032	0.326916	0.0217037	0	0
lip_pos_1620	0.30025	0.399101	0.38515	0.375385	0	0.353359	0.366222	0.30775	0.261738	0.368729	0.325575	0.308113	0.383814	0.347798	0.350608	0.291568	0.318808	0.357935	0.31333	0.316046	0.344288	0.332374	0.299436	0.199927	0.341829	0.338408	0.235664	0.271843	0.218401	0.384097	0.340407	0.22539	0.332804	0.385592	0	0.346917	0.338341	0.315951	0.350713	0.355569	0.36206	0	-0.0507219	0.0186514
lip_pos_1621	0.0731024	0.0563122	0.068995	0.0595651	0.0752281	0.0894515	0.0620967	0.0763643	0.0294556	0.0235044	0.0380991	0.0922827	0.0691005	0.0132295	0.0455519	0.00329879	0.0701453	0.0781998	0.00446818	0.0655047	0.0206506	0.0170192	0.0582402	0.0672392	0.128525	0.0623237	0.0235019	0.0421661	0.0734245	0.0730884	0.07752	0.0571197	0.0776948	0.0407471	0.104319	0.0305044	0	0.146844	0.0370424	0.0540427	0.0529105	0	0	0
lip_pos_1624	0.33525	0.342602	0.325864	0.322798	0.343199	0.337611	0.251042	0.440497	0.319967	0.469546	0.221423	0.447344	0.311928	0.464523	0.342783	0.329018	0.442901	0.356689	0.27542	0.435138	0.451147	0.476464	0.45965	0	0.273398	0.330035	0.363622	0.451306	0.337753	0.333345	0.476981	0.182963	0.277762	0.2986	0.197604	0.334091	0.303176	0.258493	0.286285	0.34905	0.347622	0	0	0
lip_pos_1625	0.301916	0.342451	0.290497	0.294259	0.328592	0.31268	0.294811	0.306019	0.317386	0.340865	0.312518	0.333762	0.334234	0.34305	0.309862	0.325762	0.302885	0.356304	0.329488	0.295573	0.327471	0.357133	0.329521	0.310325	0.365988	0.29971	0.367063	0.329463	0.361287	0.324082	0.371536	0.302172	0.32779	0.348978	0.365618	0.310297	0.372853	0.353818	0.357226	0.310513	0.307274	0.01532	0	0
lip_pos_1626	0.227309	0.297066	0.257963	0.232411	0.245727	0.270841	0.145325	0.190639	0.289306	0.286906	0.284202	0.232163	0.250775	0.314371	0.237969	0.295798	0.200961	0.30487	0.281245	0.186217	0.246714	0.313463	0.258799	0.145273	0.31627	0	0.318082	0.247487	0.251655	0.29891	0.324353	0.147823	0.203478	0.274822	0.329939	0.28513	0.319837	0.307838	0.277675	0.149044	0.257658	0	0	0
lip_pos_1627	0.363478	0.456556	0.429442	0.384867	0.42373	0.390457	0.445145	0.479171	0.457189	0.51345	0.463593	0.469222	0.46382	0.517096	0.400816	0.385841	0.486078	0.426027	0.438171	0.401159	0.440649	0.458044	0.438907	0.450302	0.504172	0.344464	0.412432	0.438007	0.496466	0.377181	0.496227	0.381937	0.492115	0.459817	0.438583	0.392106	0.551546	0.407168	0.485223	0.418701	0.441667	0	0	0
lip_pos_1628	0.374783	0.461696	0.429932	0.384022	0.417549	0.395575	0.450918	0.487214	0.465028	0.519058	0.46484	0.470332	0.469175	0.524733	0.405844	0.406057	0.491169	0.437527	0.442951	0.402337	0.437653	0.465897	0.442111	0.445981	0.512827	0.360677	0.410777	0.446144	0.510711	0.390108	0.514643	0.380927	0.497497	0.464102	0.451753	0.398494	0.55836	0.419187	0.496538	0.431597	0.445599	0	0	0
lip_pos_1630	0	0	0.182782	0	0	0.273809	0	0.232249	0.244551	0.309738	0.222514	0	0.423406	0.234959	0.17086	0.179481	0.238678	0.291162	0.278161	0.229075	0.24658	0.27667	0.408996	0.339206	0.443522	0	0.201539	0.293	0.46708	0.225032	0.296293	0.242003	0.434453	0.434493	0.345087	0.175483	0.456988	0	0.429364	0.223577	-0.00794909	0.303561	-0.0741631	0
lip_pos_1632	0	0	0	0	0	0.19769	0	0.364696	0.176928	0.39146	0.166078	0.428953	0.378158	0.424514	0.425145	0.45424	0.465881	0.488044	0.431194	0.443445	0.459842	0.524269	0.451554	0.427511	0.465649	0.481372	0.484865	0.352042	0.539055	0.46625	0.577228	0.476532	0.508704	0.451199	0.482782	0.474046	0.528819	0.436014	0.542683	0.47163	0.0283996	0.428084	-0.0974429	0
lip_pos_1633	0.370396	0.455718	0.430681	0.390003	0.418393	0.406887	0.452125	0.489077	0.464349	0.52047	0.469431	0.476459	0.476751	0.526367	0.400708	0.407791	0.499109	0.427947	0.44953	0.41064	0.447646	0.468081	0.465353	0.446744	0.516848	0.360104	0.417675	0.454444	0.515094	0.391708	0.527619	0.391164	0.50185	0.463533	0.453437	0.404022	0.562232	0.420407	0.499717	0.444201	0.449551	0	0	0
lip_pos_1634	0.237532	0.263752	0.211442	0.244786	0.253895	0.24759	0.222894	0.38897	0.232196	0.42273	0	0.386577	0.185905	0.413476	0.266411	0.229963	0.392995	0.282118	0.166143	0.388913	0.401727	0.384325	0.375246	0	0	0.26288	0.205041	0.404361	0.247259	0.205909	0.376506	0	0	0.183203	0	0.23816	0.18359	0.173638	0.169891	0.258349	0.237709	0	0	0
lip_pos_1635	0.422094	0.450768	0.4174	0.413313	0.454885	0.436148	0.408633	0.418694	0.447114	0.465151	0.438138	0.440597	0.469978	0.456856	0.440223	0.434816	0.41782	0.46411	0.444774	0.411883	0.450489	0.467984	0.445012	0.42768	0.486609	0.411224	0.473923	0.43659	0.503825	0.444851	0.473812	0.432033	0.436425	0.484998	0.485125	0.443565	0.485906	0.462241	0.468245	0.439064	0.427182	0.0135582	0	0
lip_pos_1636	0.296966	0.337754	0.290093	0.291611	0.323305	0.308624	0.283709	0.29709	0.312473	0.335751	0.311592	0.320356	0.333197	0.33969	0.307146	0.321592	0.301967	0.352683	0.325003	0.290222	0.322382	0.353445	0.324991	0.307259	0.358996	0.290937	0.364444	0.319196	0.357922	0.322218	0.366758	0.297264	0.317109	0.34317	0.360765	0.309921	0.369693	0.347144	0.352661	0.305461	0.30258	0.0152246	0	0
lip_pos_1638	0.007635	0.00958299	0.0141511	0.00735716	0.0139828	0.0222247	0.00590709	0.0123578	0.013544	0.0232066	0.020992	0.020618	0.0238403	0.0137022	0.0175212	0	0.00686438	0.00482347	0.0204292	0.00962073	0.0117273	0.0461062	0.00437453	0.00536959	0.0208715	0.0100305	0.0889919	0.0111678	0.0146698	0.0085432	0.00878737	0.00847522	0.0104146	0.0126702	0.00101542	0.01681	0.00363634	0.0381362	0	0.00737768	0.0121694	0	0	0
lip_pos_1641	0	0.0797287	0	0.197435	0	0.511333	0.141816	0.326729	0.123269	0.342407	0.198293	0.30959	0.0687017	0.313032	0	0.202152	0.254893	0	0.479775	0.237147	0.280977	0.104305	0.628753	0	0.160043	0	0	0.554126	0	0	0.293365	0	0.147217	0.180894	0	0	0.242389	0	0.136914	0	0.130299	0	0	0
lip_pos_1642	0.386847	0.458763	0.426138	0.386677	0.42558	0.420211	0.449901	0.490392	0.464802	0.519087	0.46922	0.470537	0.477362	0.526157	0.401297	0.40647	0.498425	0.421278	0.45613	0.417516	0.445315	0.46944	0.517134	0.450488	0.517336	0.367567	0.428062	0.464379	0.515975	0.397001	0.538483	0.394161	0.503903	0.471385	0.457946	0.411083	0.563574	0.424374	0.49914	0.44	0.453486	0	0	0
lip_pos_1649	0.402835	0.436207	0.400437	0.392466	0.438215	0.414518	0.383048	0.398859	0.414723	0.442454	0.417354	0.417256	0.433708	0.443965	0.410628	0.417106	0.396071	0.450078	0.431281	0.391575	0.42165	0.451724	0.428429	0.408652	0.469514	0.392207	0.466215	0.41628	0.469786	0.423532	0.469606	0.408373	0.421773	0.452484	0.46782	0.411715	0.468016	0.447673	0.453426	0.415521	0.405822	0.0151362	0	0
lip_pos_1650	0	0	0	0	0	0.200006	0	0.307364	0	0.38503	0.333106	0.311631	0.355592	0.39197	0.372025	0.334218	0.365026	0.433859	0.352594	0.375114	0.349639	0.473646	0.358976	0.356688	0.443361	0.368267	0.437095	0.374175	0.419332	0.377904	0.445107	0.367721	0.427761	0.408508	0.450577	0.389186	0.470708	0.400757	0.389575	0.414077	0.162029	0.224767	-0.0495987	0
lip_pos_1651	0.0600311	0.0095485	0.00649423	0.0039511	0.00243349	0.0151061	0.00143051	0.00676299	0.0103931	0.0134011	0.00921108	0.0128	0.0195912	0.0186981	0.00842068	0.00521001	0.00555688	0.00231056	0.0111237	0.00840078	0.0120524	0	0.00322362	0.00407658	0.0209891	0.00293485	0.00487284	0.0143941	0.044702	0.0143632	0.00591891	0.00610017	0.00644322	0.0152856	0	0.0108081	0	0.00568437	0.0961104	0.00661378	0.00919229	0	0	0
lip_pos_1653	0	0	0.21767	0	0.239032	0.248937	0	0.438845	0	0.452194	0	0.425768	0	0.44502	0.230342	0.235056	0.441097	0.28741	0.201327	0.38541	0.430802	0.428661	0.42985	0	0	0.256688	0.271725	0.456058	0.239552	0.189696	0.471806	0	0	0.20657	0	0.21983	0	0	0.191277	0.290199	0.0283579	0.351345	-0.126127	0
lip_pos_1655	0.00433521	0.00885889	0.00521731	0.00238932	0.00377983	0.0244612	0.0032795	0.00478513	0.0100479	0.0118238	0.00680317	0.0121448	0.0584258	0.0717958	0.00787425	0.010936	0.00401945	0.0556403	0.00935463	0.00518072	0.00808464	0.0091324	0.00477519	0.00449734	0.0154115	0.00335585	0.0591982	0.00783717	0.0895647	0.0070397	0.00391179	0.00312932	0.00730941	0.0107936	0.0115306	0.00676564	0.0307993	0.00872514	0.0120149	0.00478354	0.00974523	0	0	0
lip_pos_1657	0.358215	0.426645	0.402622	0.364593	0.39266	0.375824	0.429583	0.469839	0.447221	0.489568	0.451601	0.453467	0.467088	0.508425	0.374076	0.380271	0.472089	0.412193	0.425017	0.396126	0.425655	0.452106	0.442325	0.429918	0.498262	0.351182	0.41832	0.433212	0.503623	0.38153	0.538352	0.387018	0.484353	0.451955	0.431482	0.39123	0.5483	0.390959	0.489005	0.412318	0.428199	0	0	0
lip_pos_1659	0.382077	0.414572	0.389824	0.378772	0.418292	0.393196	0.362464	0.382861	0.393058	0.418748	0.398847	0.392062	0.412276	0.421635	0.384127	0.395309	0.373799	0.428557	0.414642	0.378161	0.39596	0.428794	0.40452	0.388954	0.451689	0.374099	0.441237	0.40249	0.449734	0.405289	0.451148	0.385022	0.404107	0.426501	0.444267	0.392455	0.450625	0.425091	0.43357	0.40081	0.386037	0.0148533	0	0
lip_pos_1662	0.335164	0.410526	0.374576	0.342862	0.362281	0.376917	0.409395	0.44598	0.428531	0.461932	0.42948	0.431292	0.451704	0.486302	0.373102	0.362823	0.44992	0.396742	0.412148	0.371799	0.410983	0.439026	0.42396	0.416002	0.482314	0.311188	0.409098	0.414652	0.487843	0.374339	0.515049	0.382138	0.460439	0.443002	0.42524	0.385688	0.527686	0.389639	0.4786	0.390604	0.362749	0.076517	-0.0223681	0
lip_pos_1665	0.424416	0.463685	0.434318	0.420563	0.466505	0.441625	0.403628	0.429212	0.440794	0.471715	0.446342	0.450805	0.460613	0.470956	0.430484	0.444207	0.418965	0.479557	0.458463	0.413731	0.451072	0.478137	0.451136	0.433731	0.49867	0.41879	0.493902	0.447239	0.4954	0.45263	0.499247	0.419059	0.449576	0.475452	0.495383	0.438351	0.49911	0.480226	0.479289	0.443144	0.432771	0.0150481	0	0
lip_pos_1666	0.333037	0.401215	0.369087	0.328303	0.362894	0.38165	0.402786	0.437405	0.423352	0.46042	0.421721	0.423404	0.452829	0.483985	0.378592	0.372549	0.435452	0.408034	0.416347	0.368903	0.409127	0.441171	0.423738	0.405765	0.473611	0.324707	0.417193	0.41371	0.485112	0.375524	0.504882	0.379412	0.445578	0.450145	0.428638	0.388338	0.514364	0.399104	0.472061	0.384118	0.356822	0.0787575	-0.0222576	0
lip_pos_1668	0.374303	0.410126	0.371087	0.369083	0.413303	0.395799	0.360758	0.381585	0.39165	0.428173	0.394119	0.400721	0.410046	0.42433	0.388203	0.393852	0.377112	0.426512	0.409026	0.36552	0.405924	0.428396	0.407046	0.382659	0.448839	0.366869	0.441469	0.401396	0.442232	0.401543	0.454305	0.383303	0.400639	0.425912	0.442805	0.388233	0.445844	0.423598	0.430801	0.390051	0.383199	0.0152218	0	0
lip_pos_1671	0.168533	0	0	0	0	0.622693	0.445528	0.2059	0.414816	0	0.422985	0	0.218141	0	0.159214	0.446119	0	0.244706	0.58654	0.457194	0.264115	0.202977	0.731629	0	0	0.284428	0	0.636422	0.248458	0.0682472	0.211152	0	0.176207	0.39529	0	0.166541	0	0	0.186327	0	0.173582	0	0	0
lip_pos_1678	0.422059	0.443391	0.427543	0.454232	0.45572	0.436532	0.379723	0.622651	0.399169	0.642296	0.399762	0.625319	0.398138	0.631498	0.408754	0.414595	0.605118	0.442687	0.428198	0.485098	0.623116	0.519891	0.502681	0.337359	0.443022	0.409584	0.458297	0.632151	0.4674	0.407311	0.66007	0.370343	0.39568	0.411175	0.3604	0.408061	0.458883	0.41703	0.407496	0.432954	0.461162	0	0	0
lip_pos_1679	0.376658	0.38318	0.382844	0.407858	0.411597	0.378562	0.347088	0.576056	0.346013	0.582481	0.335117	0.57037	0.343494	0.571691	0.355985	0.359542	0.560023	0.378499	0.368469	0.44034	0.565144	0.458744	0.444732	0.287201	0.380159	0.366238	0.393582	0.577617	0.401222	0.351443	0.598384	0.326233	0.356245	0.345368	0.272995	0.350747	0.395289	0.350017	0.349847	0.391951	0.40617	0	0	0
lip_pos_1680	0.24642	0.310327	0.268129	0.330497	0.269418	0.311761	0.0799101	0.537515	0.27794	0.561312	0.220668	0.540639	0.241997	0.553032	0.290615	0.300294	0.518601	0.311392	0.348188	0.374701	0.545203	0.416683	0.397586	0.0184526	0.308633	0.180254	0.317474	0.547269	0.31045	0.283173	0.577519	0.188246	0.015191	0.105009	0.162247	0.295286	0.335063	0.266026	0.23442	0.248589	0.331908	0	0	0
lip_pos_1681	0.310902	0.347338	0.313747	0.345522	0.315032	0.316674	0.21369	0.534676	0.28924	0.557516	0.304697	0.538605	0.24152	0.548829	0.292576	0.298614	0.517204	0.339222	0.334765	0.383982	0.540737	0.424257	0.40616	0	0.29115	0.296949	0.34384	0.5433	0.328741	0.299588	0.574465	0	0.270248	0.182257	0	0.303938	0.33329	0.262051	0.274043	0.270018	0.359173	0	0	0
lip_pos_1682	0.355629	0.41522	0.372831	0.341993	0.395224	0.406151	0.401858	0.429247	0.431959	0.459364	0.434206	0.425095	0.46391	0.484125	0.403865	0.406463	0.426119	0.430254	0.436362	0.376088	0.426417	0.458296	0.442016	0.405445	0.484849	0.338754	0.444388	0.416737	0.495062	0.403614	0.506656	0.397806	0.449189	0.45638	0.456835	0.412446	0.513938	0.422121	0.480797	0.381704	0.375132	0.0768064	-0.0218232	0
lip_pos_1687	0	0.316655	0	0	0	0.30369	0	0.617645	0.285376	0.620346	0.309953	0.598899	0.209135	0.602909	0.286189	0.309443	0.58677	0.257134	0.433888	0.292149	0.604811	0.374307	0.418187	0	0.324407	0	0.338237	0.612463	0.281374	0.307803	0.632695	0	0	0.282015	0.358562	0.259025	0.359977	0.342281	0.34226	0	0.0429269	0.46022	-0.158105	0
lip_pos_1694	0.49016	0.526675	0.498912	0.487391	0.53644	0.502729	0.472076	0.492565	0.504737	0.531288	0.505064	0.510976	0.524336	0.53098	0.492826	0.504062	0.480974	0.541056	0.515402	0.485269	0.511747	0.543651	0.514689	0.500779	0.565482	0.483977	0.559552	0.509349	0.565801	0.511723	0.559463	0.498806	0.51552	0.544393	0.564304	0.501109	0.562978	0.53969	0.542834	0.516581	0.495743	0.016052	0	0
lip_pos_1695	0.354051	0.379426	0.355674	0.348456	0.389991	0.368258	0.338208	0.354245	0.364212	0.39245	0.370104	0.372486	0.381989	0.383835	0.364949	0.364512	0.348282	0.392229	0.372406	0.349269	0.370927	0.39317	0.380787	0.365364	0.410255	0.350776	0.403443	0.374611	0.410489	0.370929	0.404927	0.362044	0.374077	0.392048	0.408892	0.366408	0.405513	0.38977	0.392313	0.371994	0.359124	0.0118876	0	0
lip_pos_1697	0.441773	0.498101	0.443429	0.430533	0.482624	0.488082	0.438924	0.458568	0.490862	0.511608	0.493398	0.466219	0.519389	0.522755	0.482056	0.486982	0.457869	0.514423	0.499927	0.439399	0.495054	0.522823	0.503149	0.462278	0.546467	0.433825	0.528549	0.46865	0.557953	0.491719	0.541828	0.460421	0.476739	0.531309	0.543155	0.487814	0.552827	0.512353	0.530417	0.462345	0.46114	0.0215573	0	0
lip_pos_1698	0.00726654	0.0237196	0.0130083	0.00688691	0.00696151	0.0169582	0.00930476	0.00987775	0.0476647	0.0241685	0.0737949	0.0175045	0.0158427	0.0231932	0.025565	0.0171224	0.004419	0.00929857	0.0232976	0.0090556	0.024953	0.102519	0.0160684	0.0106716	0.0244898	0.00529631	0.0155564	0.0167422	0.0254889	0.0200477	0.00849371	0.0120804	0.00614404	0.0260838	0.0173023	0.0149467	0.0199984	0.0130507	0.0209298	0.00537174	0.0161798	0	0	0
lip_pos_1700	0.258073	0.335367	0.248372	0.34559	0.28831	0.340053	0.293698	0.415985	0.334721	0.446539	0.337824	0.433196	0.357385	0.446448	0.323578	0.337865	0.394117	0.350556	0.352532	0.28004	0.424424	0.354062	0.34192	0.266538	0.378082	0.274175	0.365287	0.431692	0.388005	0.335544	0.462347	0.319225	0.268085	0.361165	0.372574	0.338737	0.377009	0.350749	0.365275	0.335305	0.3479	0	0	0
lip_pos_1703	0.359117	0.351042	0.352548	0.37065	0.399455	0.347022	0.355306	0.358543	0.364753	0.380755	0.357046	0.377098	0.391765	0.370905	0.360996	0.35614	0.364389	0.362951	0.370289	0.360915	0.380128	0.356437	0.363602	0.369468	0.391013	0.36129	0.361651	0.373739	0.408087	0.346429	0.374665	0.375679	0.375815	0.402183	0.391665	0.370006	0.381682	0.370077	0.388325	0.392023	0.364057	0	0	0.0010878
lip_pos_1704	0.491304	0.535736	0.488152	0.479316	0.536319	0.520877	0.477621	0.49087	0.52926	0.54996	0.52467	0.510073	0.552421	0.548608	0.52042	0.52013	0.490602	0.551719	0.531626	0.486103	0.533924	0.557239	0.535603	0.505849	0.581409	0.48046	0.56659	0.514004	0.595884	0.524863	0.568919	0.507608	0.51712	0.570829	0.580139	0.524536	0.581817	0.551491	0.562078	0.514139	0.502005	0.0187558	0	0
lip_pos_1707	0.403718	0.432512	0.398516	0.394248	0.434391	0.418294	0.395979	0.413899	0.431516	0.451166	0.425634	0.426271	0.455076	0.453227	0.422496	0.417592	0.407879	0.445815	0.435657	0.402324	0.437448	0.4546	0.43831	0.418038	0.476698	0.396175	0.463038	0.42415	0.493426	0.417552	0.469408	0.420492	0.436633	0.470131	0.468799	0.425273	0.484172	0.441182	0.464561	0.427437	0.410356	0.0162256	0	0
lip_pos_1708	0.323238	0.290954	0.219775	0.223602	0.205304	0.477237	0.430222	0.272335	0.398139	0.321176	0.397226	0	0.340173	0.235258	0.361256	0.390588	0.24054	0.263282	0.493877	0.417671	0.318198	0.285269	0.538948	0	0.198105	0.173795	0.321143	0.457748	0.302534	0.223379	0.281203	0	0.306722	0.406243	0.193392	0.251862	0.232845	0.233941	0.370616	0	0.316605	0	0	0
lip_pos_1715	0	0.335658	0.394382	0.471924	0.51402	0.505156	0	0.370882	0	0.334779	0	0	0	0	0.545661	0.400184	0	0.422327	0	0	0	0	0	0	0.179198	0.364474	0	0	0	0.430858	0.28402	0.246581	0	0	0	0.461833	0	0.505312	0	0.520693	0.182199	0	0	0
lip_pos_1717	0.315232	0.353761	0.307121	0.30499	0.345286	0.325171	0.299732	0.310599	0.326365	0.343744	0.324082	0.336809	0.34653	0.355467	0.317612	0.336394	0.311484	0.368489	0.339311	0.303507	0.336319	0.366928	0.342476	0.323564	0.37794	0.304172	0.384351	0.335092	0.371959	0.337966	0.380594	0.310938	0.333923	0.355658	0.379788	0.3245	0.383446	0.364454	0.363773	0.32196	0.317906	0.0149776	0	0
lip_pos_1724	0.00933603	0.104999	0.0252308	0.0498865	0.00135498	0.581798	0.0990332	0.18593	0.343651	0.194262	0.317761	0.161305	0.124676	0.217867	0.0246268	0.364309	0.166627	0	0.541446	0.341292	0.0683646	0.0860254	0.686831	0.062875	0.161397	0.00390213	0	0.573453	0.160631	0.000505007	0.199525	0	0.147898	0.0101839	0.0902444	0.0241908	0.239266	0.00448256	0.124538	0.0657495	-0.0441271	0.594091	-0.459446	0.0964655
lip_pos_1725	0.358967	0.368334	0.341722	0.352031	0.38129	0.369436	0.314406	0.458133	0.305467	0.486712	0.322125	0.451801	0.335897	0.480657	0.371379	0.361242	0.458785	0.396576	0.315863	0.443643	0.472022	0.491497	0.484688	0	0.333922	0.353647	0.399943	0.458777	0.368561	0.355633	0.486611	0.267209	0.296735	0.344876	0.196344	0.362732	0.339084	0.335799	0.336459	0.383564	0.378015	0	0	0
lip_pos_1726	0.213839	0.334766	0.238333	0.297616	0.26481	0.538873	0.46225	0.375838	0.427384	0.376045	0.410145	0.323744	0.396935	0.359937	0.293045	0.424256	0.317899	0.332051	0.525054	0.439775	0.358551	0.309629	0.617874	0.221112	0.399609	0.327148	0.343647	0.55258	0.392789	0.301949	0.409589	0.236154	0.35981	0.428439	0.321713	0.303048	0.373783	0.320211	0.382563	0.208735	0.351344	0	0	0
lip_pos_1727	0.376673	0.380408	0.36543	0.364438	0.405889	0.368773	0.32348	0.471536	0.315606	0.487491	0.310898	0.463799	0.310286	0.481091	0.365433	0.365875	0.476474	0.397096	0.272203	0.46163	0.465996	0.496697	0.50235	0.22894	0.318661	0.373698	0.393325	0.478715	0.362288	0.353178	0.494154	0.304627	0.346116	0.339807	0.199064	0.361948	0.335174	0.341981	0.321022	0.40188	0.388319	0	0	0
lip_pos_1728	0.562988	0.619021	0.559972	0.555286	0.613501	0.601704	0.546799	0.558425	0.605486	0.629198	0.603935	0.575818	0.63226	0.626601	0.600688	0.60034	0.555734	0.638842	0.608671	0.555203	0.609532	0.645021	0.619385	0.578393	0.667424	0.55618	0.655811	0.579723	0.681708	0.608472	0.65075	0.58079	0.586132	0.654972	0.67133	0.602356	0.666824	0.63854	0.645126	0.591676	0.575317	0.0232549	0	0
lip_pos_1730	0.362534	0.40022	0.371189	0.354701	0.397095	0.380878	0.350168	0.358747	0.379018	0.394465	0.382168	0.380831	0.398087	0.405229	0.371413	0.381071	0.360216	0.412228	0.399916	0.358698	0.383293	0.411133	0.391525	0.368909	0.42867	0.352341	0.429294	0.381944	0.427254	0.387005	0.432302	0.372459	0.374503	0.410387	0.428195	0.373993	0.430319	0.40927	0.415604	0.379263	0.3694	0.0141941	0	0
lip_pos_1731	0.192554	0.201349	0.179224	0.200846	0.210876	0.210732	0.275065	0.36985	0.28331	0.385228	0.236094	0.35173	0.190762	0.385269	0.180569	0	0.358111	0.30061	0.44011	0.35473	0.372668	0.388465	0.426499	0	0.203717	0.193802	0.277246	0.367074	0.263597	0.376491	0.391004	0.194937	0.188372	0.363129	0	0.255245	0.212623	0	0.29797	0.269491	0.170587	0.19991	-0.0657048	0
lip_pos_1733	0	0.186187	0	0	0.19164	0.239183	0.223025	0.439696	0.291234	0.458459	0.273684	0.424139	0.351768	0.449932	0.249171	0.202872	0.416086	0.233298	0.270387	0.257761	0.436179	0.291317	0.253578	0.296965	0.34482	0.146314	0.283675	0.435055	0.381621	0.230484	0.462428	0.200243	0.344893	0.360996	0.341636	0.254807	0.359072	0.256409	0.346312	0	0.310703	0	0	0
lip_pos_1735	0.318511	0.324819	0.229134	0.306238	0.283497	0.310335	0.232741	0.407596	0.308191	0.436491	0.329534	0.401964	0.321435	0.427266	0.304086	0.285957	0.403997	0.33663	0.494978	0.395037	0.412398	0.439058	0.445092	0	0.310188	0.269743	0.33299	0.413755	0.339579	0.392501	0.437149	0	0.193086	0.372775	0.310633	0.317495	0.329666	0.284756	0.353611	0.301764	0.263642	0.150961	-0.0521944	0
lip_pos_1738	0.531884	0.550085	0.530628	0.526186	0.580738	0.533338	0.518495	0.528446	0.550189	0.571549	0.537351	0.546518	0.576549	0.558186	0.545013	0.533195	0.52604	0.567869	0.5462	0.52603	0.554114	0.572731	0.54953	0.547869	0.595571	0.525644	0.582718	0.549728	0.61977	0.540546	0.578733	0.551501	0.554857	0.596173	0.598249	0.546959	0.595279	0.568253	0.574319	0.562257	0.541061	0	0.00535788	0
lip_pos_1739	0.188869	0.278774	0.220951	0.181627	0	0.35619	0.305515	0.320428	0.265589	0.29922	0	0.284272	0.382668	0.390326	0	0.230431	0.29266	0.241085	0.421743	0.322116	0.192422	0.329386	0.481353	0.265871	0.302123	0	0	0.369105	0.283984	0.206365	0.259027	0.203566	0.263342	0.366321	0.210677	0.387507	0.361554	0	0.294922	0.23947	0.249986	0	0	0
lip_pos_1742	0.195349	0.337034	0.17987	0.199809	0.199454	0.327171	0.245626	0.353353	0.345008	0.361876	0.320503	0.322552	0.399417	0.420331	0.20036	0	0.337856	0.242009	0.362559	0.188958	0.318898	0.376842	0.382838	0.313728	0.349405	0	0.199441	0	0.280107	0.17956	0.21317	0.264849	0.307239	0.304051	0.203043	0.368429	0.408058	0	0.326769	0	0.295301	0	0	0
lip_pos_1745	0.188088	0.37041	0.252754	0.207068	0.194161	0.280494	0.308796	0.364182	0.34602	0.360674	0.330673	0.348683	0.401388	0.436223	0.231672	0.267241	0.350923	0.2726	0.262419	0	0.343178	0.37473	0.297167	0.305125	0.376047	0.172288	0	0.282126	0.333433	0.232342	0.319594	0.29093	0.322389	0.350938	0.255059	0.36572	0.433528	0.249503	0.349063	0	0.308855	0	0	0
lip_pos_1746	0.24366	0.374014	0.269824	0.187707	0.244851	0.271218	0.194492	0.335278	0.332356	0.379614	0.339348	0.340865	0.393919	0.413673	0.28336	0.302856	0.32754	0.315378	0.345385	0	0.32206	0.381535	0.28808	0.332584	0.375267	0.190744	0.330036	0.26007	0.383109	0.299703	0.342346	0.249615	0.333345	0.364368	0.338852	0.36318	0.421548	0.327165	0.375465	0.231501	0.3181	0	0	0
lip_pos_1748	0.379775	0.403681	0.345315	0.361687	0.389714	0.411894	0.403086	0.389553	0.427636	0.435391	0.395824	0.3591	0.437508	0.414735	0.429381	0.398785	0.377859	0.404064	0.435441	0.370845	0.426956	0.415688	0.44635	0.350355	0.432775	0.360129	0.423142	0.425061	0.46155	0.373834	0.427999	0.337	0.402197	0.466444	0.418186	0.407854	0.436033	0.385336	0.464918	0.374903	0.387452	0.0137998	0	0
lip_pos_1749	0.227522	0.23564	0.200595	0.204112	0.225576	0	0	0.375841	0.265418	0.38715	0.25642	0.350701	0	0.396016	0.248577	0.23027	0.368195	0.280601	0.27896	0.310984	0.380215	0.336191	0.340257	0.165805	0.290831	0.164008	0.260514	0.415652	0.213272	0.230582	0.435681	0	0	0	0.200226	0.247253	0.221072	0.271602	0.174561	0	0.229758	0	0	0
lip_pos_1750	0.189102	0.405822	0.330227	0.265717	0.304267	0.317011	0.309507	0.394436	0.379544	0.40854	0.367913	0.379872	0.423449	0.461663	0.291469	0.299559	0.382187	0.342425	0.393456	0.28048	0.385966	0.399398	0.336142	0.360581	0.411473	0.178648	0.265351	0.327557	0.400111	0.290907	0.354112	0.289254	0.389089	0.368708	0.309124	0.379063	0.448186	0.259343	0.396592	0.261174	0.351834	0	0	0
lip_pos_1751	0.198651	0.389757	0.260576	0.223143	0.194977	0.235134	0.262627	0.353246	0.346517	0.372595	0.323807	0.36134	0.389764	0.425665	0.232431	0.281792	0.349003	0.299295	0.298614	0	0.348825	0.372913	0.292061	0.334149	0.370456	0.222431	0.247394	0.301515	0.314861	0.268787	0.329539	0.188545	0.346544	0.324926	0.313095	0.356313	0.435159	0.202289	0.355029	0.204564	0.305855	0	0	0
lip_pos_1753	0.180641	0.182846	0.150154	0.123964	0	0.18316	0.386095	0.26581	0.406302	0.318802	0.419449	0.279885	0.536851	0.329194	0.211327	0.223839	0.194772	0.241167	0.401891	0.406077	0.31376	0.440392	0.430106	0.473879	0.566484	0	0.212264	0.292327	0.582167	0	0.330988	0.140301	0.536874	0.559306	0.521921	0.18276	0.568431	0.240555	0.547489	0.179141	0.201353	0.0789323	0	0
lip_pos_1754	0.374116	0.415604	0.380309	0.369564	0.40603	0.41528	0.371083	0.391662	0.41711	0.442961	0.411119	0.4208	0.432238	0.438972	0.415774	0.412929	0.395718	0.439625	0.407026	0.38552	0.431017	0.442807	0.424543	0.382339	0.452234	0.384525	0.448958	0.423649	0.474483	0.414216	0.454479	0.381765	0.40681	0.450313	0.446212	0.416642	0.459105	0.433848	0.443533	0.39887	0.393691	0.0160249	0	0
lip_pos_1755	0.37511	0.435396	0.393751	0.385265	0.411942	0.41103	0.371678	0.389103	0.410234	0.433749	0.412194	0.405666	0.432639	0.438895	0.400943	0.415605	0.381673	0.447487	0.419997	0.38285	0.413094	0.446289	0.417463	0.392997	0.461325	0.379933	0.461759	0.406317	0.464389	0.420432	0.46378	0.388512	0.408173	0.447667	0.457025	0.40879	0.46929	0.445501	0.448864	0.400833	0.394733	0.0169573	0	0
lip_pos_1756	0	0.291362	0.257871	0.199766	0	0.457071	0.271743	0.270277	0.310463	0.315412	0.315263	0.282396	0.316727	0.328831	0.312905	0.324117	0.267864	0.318969	0.412458	0.263549	0.307792	0.346328	0.595279	0.211068	0.302208	0.25052	0.332709	0.439298	0.360133	0.318745	0.352636	0.159178	0.279755	0.32869	0.193168	0.302584	0.353953	0.301437	0.34893	0.236984	0.303869	0	0	0
lip_pos_1757	0	0.392266	0.294379	0	0.193819	0.276293	0.322226	0.366797	0.371732	0.361326	0.35138	0.371672	0.3909	0.436931	0.261933	0.31141	0.356884	0.332252	0.31819	0.192068	0.363023	0.372799	0.287169	0.307936	0.385813	0	0.264952	0.304867	0.343026	0.269962	0.320269	0.178932	0.355133	0.331304	0.30247	0.351989	0.439945	0.21419	0.371661	0.202262	0.320815	0	0	0
lip_pos_1758	0.181607	0.414291	0.320289	0.191858	0.278381	0.314777	0.340808	0.398152	0.393968	0.411316	0.362956	0.400551	0.420192	0.469114	0.323549	0.328195	0.397824	0.357524	0.331955	0.266918	0.395061	0.401053	0.330373	0.369229	0.415414	0	0.307275	0.357431	0.392979	0.294926	0.372632	0.28852	0.389956	0.383125	0.347012	0.37842	0.467856	0.31846	0.406949	0.272734	0.237743	0.28398	-0.182116	0.0348337
lip_pos_1759	0.0103914	0.116596	0.0149166	0.00919966	0.0090543	0.0623605	0.00906722	0.0132973	0.0314056	0.0932926	0.0636947	0.0766458	0.0250142	0.129774	0.11016	0.0277094	0.0182722	0.115385	0.0342178	0.0141217	0.0973103	0.109176	0.0677217	0.00763042	0.113074	0.00777625	0.112733	0.0200378	0.1189	0.0761608	0.0908421	0.00782276	0.0140004	0.0804133	0.0555474	0.0796335	0.112583	0.106907	0.0888144	0.0118581	0.0590879	0	0	0
lip_pos_1761	0.411277	0.442271	0.415686	0.41004	0.444607	0.432949	0.403637	0.416324	0.433254	0.453348	0.432317	0.434613	0.447006	0.44926	0.432318	0.43193	0.41782	0.456271	0.437784	0.41152	0.43528	0.463279	0.443522	0.425733	0.473294	0.413118	0.470572	0.434983	0.483536	0.437274	0.466752	0.423697	0.440192	0.464234	0.471394	0.430952	0.477138	0.457305	0.462607	0.43658	0.420112	0.0137157	0	0
lip_pos_1762	0.254915	0.272368	0.24171	0.249901	0.216737	0.283136	0.15051	0.36242	0.276709	0.39474	0.237314	0.378234	0.216633	0.390849	0.277317	0.296192	0.358798	0.286334	0.3478	0.361319	0.378236	0.395827	0.379982	0	0.222339	0.252957	0.272763	0.384486	0.313231	0.266659	0.398356	0	0.162088	0.263632	0.174631	0.268568	0.180757	0.278361	0.231802	0.233903	0.213773	0.163553	-0.062485	0
lip_pos_1763	0.292422	0.346868	0.309594	0.271829	0.308897	0.328448	0.284669	0.298459	0.328539	0.330865	0.328675	0.313956	0.332025	0.355359	0.307014	0.32971	0.276891	0.352953	0.330776	0.291503	0.329961	0.353177	0.327682	0.306143	0.368311	0.281199	0.363547	0.312901	0.366648	0.332384	0.366806	0.294604	0.323612	0.363497	0.371125	0.321279	0.379263	0.359273	0.359702	0.297967	0.303011	0.0171286	0	0
lip_pos_1764	0	0.42827	0.390701	0.401851	0	0.438445	0.412944	0.438663	0.439225	0.468627	0.426084	0.444067	0.435232	0.471978	0.439209	0.438337	0.436628	0.449059	0.454327	0.407974	0.456132	0.476076	0.458982	0.383182	0.450287	0.427775	0.455046	0.437425	0.496927	0.43374	0.478522	0.366311	0.458223	0.456066	0.379945	0.437709	0.481495	0.446731	0.468318	0.428265	0.439442	0	0	0
lip_pos_1766	0.345001	0.464225	0.4152	0.422038	0.266296	0.463079	0.428454	0.448781	0.469791	0.494121	0.456206	0.463579	0.475396	0.497626	0.466644	0.46698	0.445669	0.488223	0.475351	0.424252	0.474947	0.506033	0.468609	0.43157	0.491807	0.442318	0.49524	0.456576	0.524827	0.464161	0.512823	0.409965	0.46857	0.496111	0.452629	0.466364	0.514217	0.482105	0.498909	0.448744	0.446118	0.0144544	0	0
lip_pos_1767	0.473089	0.51887	0.482544	0.47493	0.512617	0.501378	0.467597	0.487046	0.504295	0.528838	0.502291	0.502963	0.522494	0.528534	0.49848	0.504606	0.479499	0.539202	0.509808	0.476372	0.508663	0.542764	0.5132	0.491775	0.555331	0.477853	0.555355	0.503658	0.566763	0.509878	0.555355	0.486565	0.507855	0.542552	0.549002	0.499873	0.560923	0.535714	0.542732	0.503835	0.487202	0.0181603	0	0
lip_pos_1768	0.317796	0.369702	0.315196	0.31854	0.344741	0.347729	0.30861	0.327572	0.350609	0.370565	0.346413	0.351773	0.36408	0.377264	0.34623	0.359266	0.325228	0.384476	0.353046	0.313824	0.358879	0.390759	0.361499	0.334299	0.392108	0.315949	0.399098	0.34925	0.397238	0.354491	0.40189	0.318556	0.342915	0.37951	0.391198	0.34787	0.408035	0.383722	0.389985	0.330317	0.33143	0.0172151	0	0
lip_pos_1770	0.36034	0.402766	0.362423	0.359323	0.390167	0.386344	0.353262	0.370949	0.39436	0.413304	0.389802	0.402983	0.407318	0.41365	0.387105	0.390842	0.366745	0.418517	0.395653	0.360795	0.403386	0.421712	0.40021	0.373682	0.430932	0.366057	0.430479	0.397832	0.444664	0.392417	0.431454	0.367508	0.385155	0.42211	0.427086	0.39048	0.43819	0.413888	0.421193	0.381325	0.374503	0.0155206	0	0
lip_pos_1771	0.46408	0.504921	0.47378	0.459888	0.509152	0.481651	0.448283	0.464643	0.479334	0.502275	0.484078	0.480123	0.505279	0.502672	0.473168	0.483933	0.453158	0.521741	0.487233	0.461253	0.478407	0.521347	0.492283	0.478148	0.542675	0.461974	0.536843	0.481427	0.541021	0.493223	0.533586	0.47645	0.490148	0.523332	0.54038	0.47124	0.540969	0.519889	0.524418	0.490906	0.470076	0.0170968	0	0
lip_pos_1772	0	0.404269	0.27749	0.227014	0.330082	0.308557	0.307128	0.376674	0.372133	0.391662	0.35479	0.372619	0.401249	0.445909	0.278631	0.295275	0.361789	0.336087	0.338808	0.250157	0.370094	0.359977	0.313749	0.31984	0.399334	0.168357	0.239759	0.323559	0.376153	0.278416	0.360975	0.197709	0.355664	0.33914	0.327409	0.347983	0.444839	0.299292	0.386846	0.272819	0.331083	0	0	0
lip_pos_1774	0	0.437483	0.376168	0.396667	0	0.46034	0.419613	0.438438	0.446883	0.470333	0.4391	0.455464	0.442928	0.472713	0.44766	0.451114	0.439091	0.461787	0.470484	0.411795	0.462094	0.486614	0.496954	0.392148	0.446486	0.422423	0.478303	0.464481	0.497803	0.441144	0.490302	0.352259	0.454148	0.467625	0.385263	0.447822	0.486289	0.449853	0.483165	0.423293	0.446488	0	0	0
lip_pos_1776	0.322551	0.440305	0.397657	0.414699	0.234878	0.444116	0.424005	0.449652	0.459653	0.486728	0.43066	0.473257	0.456086	0.487089	0.453947	0.444893	0.451871	0.463769	0.46334	0.421311	0.476152	0.484363	0.444792	0.417467	0.458363	0.438028	0.463737	0.46388	0.508997	0.439058	0.491795	0.396152	0.463128	0.479477	0.412493	0.451659	0.485863	0.452395	0.474244	0.438782	0.452733	0	0	0
lip_pos_1777	0.4092	0.438861	0.414455	0.42998	0.447556	0.428728	0.42218	0.426341	0.430561	0.46112	0.424707	0.439536	0.454326	0.459814	0.438543	0.431284	0.43179	0.455403	0.397157	0.415649	0.445684	0.465838	0.444759	0.420132	0.473672	0.41788	0.46949	0.444273	0.501226	0.433933	0.468923	0.446332	0.441871	0.474483	0.46794	0.439478	0.478886	0.454346	0.462425	0.460619	0.423403	0.0145298	0	0
lip_pos_1778	0.265893	0.441129	0.359439	0.311039	0.348433	0.418407	0.380872	0.412636	0.412997	0.430742	0.40071	0.41733	0.435096	0.482472	0.3628	0.368316	0.406842	0.389381	0.427269	0.345239	0.414506	0.398835	0.47109	0.36008	0.447529	0.27259	0.362679	0.411714	0.432923	0.346367	0.400649	0.311499	0.392239	0.413557	0.375935	0.371597	0.483829	0.34832	0.417231	0.313388	0.395398	0	0	0
lip_pos_1779	0.308852	0.435137	0.351614	0.321004	0.397688	0.36732	0.343506	0.387639	0.39961	0.411281	0.395248	0.375323	0.413092	0.457962	0.356309	0.366916	0.377539	0.403972	0.381087	0.283981	0.395984	0.404746	0.373886	0.350908	0.442874	0.302914	0.399629	0.354496	0.401612	0.374664	0.411306	0.319357	0.383835	0.405866	0.423744	0.363939	0.467898	0.403424	0.420695	0.296043	0.381079	0	0	0
lip_pos_1781	0	0.401332	0.353202	0.365892	0	0.589701	0.413618	0.419903	0.458458	0.461774	0.460981	0.442076	0.411654	0.463648	0.431288	0.462152	0.434106	0.426606	0.568347	0.44107	0.455008	0.455499	0.688376	0.366826	0.429344	0.417821	0.441375	0.602861	0.491477	0.411553	0.460972	0.322735	0.437919	0.445985	0.3081	0.437159	0.467567	0.41322	0.456777	0.386387	0.438227	0	0	0
lip_pos_1784	0.251542	0.449728	0.362464	0.314737	0.334384	0.376372	0.3595	0.420184	0.415697	0.449674	0.399604	0.426199	0.435767	0.486267	0.363264	0.371734	0.406025	0.385425	0.379928	0.321662	0.415065	0.413486	0.388935	0.366793	0.45953	0.222946	0.366623	0.388974	0.436754	0.37384	0.423139	0.295602	0.407141	0.410707	0.402212	0.370669	0.489084	0.37345	0.432688	0.327546	0.394759	0	0	0
lip_pos_1785	0.138357	0.20279	0.132874	0	0.208299	0.231678	0	0.532624	0.203714	0.547098	0.234451	0.511819	0.232514	0.544946	0.177113	0	0.522351	0.169504	0.328762	0.31172	0.532695	0.248033	0.269977	0	0.202596	0	0.250408	0.57668	0	0.196573	0.590364	0	0.199611	0.167786	0.2762	0.189051	0.256138	0.204225	0.233549	0	0.240612	0	0	0
lip_pos_1786	0.305781	0.472437	0.381442	0.299812	0.361547	0.344075	0.41131	0.456796	0.419736	0.456594	0.390355	0.43868	0.430577	0.512256	0.283646	0.318589	0.456151	0.356057	0.348969	0.239349	0.419612	0.390346	0.323132	0.422272	0.462161	0.277635	0.250435	0.348953	0.434791	0.336237	0.384769	0.307908	0.447956	0.364531	0.341237	0.325747	0.511544	0.316512	0.419584	0.337792	0.38123	0	0	0
lip_pos_1787	0.215847	0.421284	0.316844	0.2384	0.290501	0.333818	0.323694	0.381036	0.376704	0.418072	0.37707	0.393215	0.404022	0.457996	0.337978	0.35791	0.379313	0.379276	0.372205	0.218725	0.382684	0.380852	0.324731	0.326206	0.424791	0	0.353636	0.342133	0.386059	0.315299	0.393143	0.288381	0.356094	0.36741	0.374124	0.33622	0.457141	0.33916	0.399817	0.27858	0.354369	0	0	0
lip_pos_1788	0.33445	0.233771	0.29952	0.333311	0.353293	0.24922	0.314311	0.594915	0.30388	0.610555	0.23568	0.567676	0.340647	0.578817	0.288198	0.24173	0.560418	0.26423	0.297448	0.319334	0.567095	0.27477	0.0384266	0.32309	0.279024	0.318763	0.201277	0.579032	0.317218	0.250324	0.626506	0.334764	0.325064	0.317196	0.277128	0.306714	0.214802	0.254658	0.278203	0.315429	0.343578	0	0	0
lip_pos_1790	0.354152	0.490651	0.426462	0.378138	0.404235	0.39749	0.443765	0.491152	0.4456	0.494762	0.440281	0.461111	0.462916	0.536385	0.389762	0.385285	0.477812	0.428869	0.409069	0.320414	0.44983	0.44286	0.399472	0.438683	0.495807	0.324322	0.368385	0.409788	0.470215	0.37461	0.462935	0.330931	0.474993	0.441703	0.415611	0.376756	0.543247	0.398235	0.470454	0.394566	0.42491	0	0	0
lip_pos_1791	0.233706	0.418155	0.32972	0.272178	0.266666	0.339989	0.331205	0.383191	0.384775	0.410345	0.377988	0.38282	0.394643	0.456396	0.308133	0.331324	0.371219	0.342014	0.355352	0.252779	0.38197	0.365508	0.368141	0.324806	0.417072	0.234845	0.323479	0.353661	0.387539	0.306365	0.390684	0.277522	0.378806	0.377812	0.361956	0.316389	0.458329	0.350374	0.389341	0.273728	0.355589	0	0	0
lip_pos_1792	0.323042	0.445903	0.373494	0.329978	0.352849	0.375647	0.371931	0.419172	0.411243	0.451305	0.401814	0.431245	0.435755	0.487259	0.368761	0.374461	0.413535	0.394797	0.396103	0.282932	0.414972	0.395191	0.383322	0.36679	0.46127	0.305775	0.379156	0.399656	0.446297	0.368173	0.422232	0.334028	0.416324	0.415784	0.414799	0.375626	0.496043	0.379136	0.435843	0.354926	0.392982	0	0	0
lip_pos_1795	0	0	0	0.181258	0	0	0.209211	0.256452	0.192274	0.386227	0.262991	0.337313	0.238349	0.368316	0.36411	0.199361	0.333726	0.336491	0.270979	0.228613	0.343357	0.385708	0	0.226106	0.351425	0.255152	0.36852	0.281966	0.417694	0.311943	0.32234	0.201784	0.317693	0.284291	0.286695	0.330322	0.40673	0.273951	0.310054	0.214306	0.295756	0	0	0
lip_pos_1796	0.230376	0.402425	0.310638	0.252703	0.284908	0.316993	0.312959	0.3824	0.372015	0.412942	0.361216	0.382076	0.391707	0.447365	0.320529	0.330939	0.378788	0.339789	0.347992	0.263022	0.365008	0.352536	0.33389	0.326222	0.407749	0.225955	0.330689	0.341527	0.395715	0.294474	0.393047	0.228958	0.36803	0.35252	0.353472	0.320048	0.44955	0.327862	0.405657	0.253529	0.344673	0	0	0
lip_pos_1797	0.408167	0.508521	0.456308	0.414697	0.451758	0.42412	0.452875	0.510411	0.471526	0.51728	0.471862	0.482323	0.488328	0.551316	0.425327	0.427722	0.502144	0.445113	0.444092	0.406158	0.47346	0.477776	0.445157	0.464105	0.524119	0.380685	0.430624	0.451304	0.508658	0.414236	0.497229	0.399656	0.501829	0.46888	0.477906	0.411446	0.568977	0.437972	0.500671	0.45304	0.458618	0	0	0
lip_pos_1798	0.291002	0.440223	0.35671	0.326388	0.345729	0.369594	0.358209	0.416149	0.40316	0.451271	0.40535	0.420154	0.432119	0.486295	0.371063	0.368782	0.411192	0.39254	0.396333	0.295054	0.412407	0.405565	0.393564	0.370822	0.45295	0.284851	0.381375	0.389985	0.436421	0.358394	0.430665	0.31477	0.413707	0.406857	0.412499	0.364212	0.493	0.390592	0.426974	0.326078	0.392815	0	0	0
lip_pos_1801	0.281969	0.427136	0.353605	0.33334	0.356267	0.35844	0.354237	0.409051	0.407659	0.442904	0.399967	0.418387	0.415744	0.476391	0.356584	0.370497	0.405992	0.388264	0.395173	0.319288	0.393583	0.396273	0.3832	0.355916	0.449111	0.284816	0.370676	0.397059	0.433407	0.346522	0.432288	0.29393	0.390949	0.40709	0.398215	0.355231	0.488271	0.38075	0.427031	0.342761	0.387646	0	0	0
lip_pos_1803	0.199125	0.384053	0.305169	0.241509	0.254445	0.294882	0.291339	0.369076	0.366639	0.400767	0.36082	0.379286	0.366329	0.437793	0.31662	0.305616	0.370209	0.320036	0.347142	0.232588	0.363877	0.353158	0.345526	0.315061	0.406593	0.231561	0.29647	0.335181	0.382019	0.306776	0.390692	0.222266	0.35631	0.362899	0.346798	0.307324	0.452755	0.316531	0.3778	0.213322	0.330907	0	0	0
lip_pos_1806	0.549873	0.620379	0.544807	0.541723	0.598074	0.602373	0.535977	0.543853	0.601514	0.623851	0.603632	0.554688	0.629438	0.625603	0.596627	0.600797	0.540886	0.639649	0.602028	0.540792	0.603735	0.646326	0.619805	0.562154	0.669202	0.544297	0.656899	0.558072	0.676728	0.608912	0.651033	0.567938	0.569966	0.650101	0.671816	0.598306	0.66797	0.638702	0.64634	0.57947	0.565626	0.0255559	0	0
lip_pos_1807	0.49702	0.583102	0.490421	0.491507	0.541659	0.566103	0.481134	0.493341	0.564962	0.585156	0.567923	0.503395	0.590199	0.589686	0.559678	0.564684	0.491148	0.601995	0.564777	0.488657	0.566102	0.607161	0.581877	0.509625	0.629648	0.49143	0.617024	0.507336	0.635563	0.572419	0.612964	0.510902	0.518533	0.609738	0.632357	0.560606	0.628661	0.601075	0.607765	0.524233	0.519514	0.0273368	0	0
lip_pos_1808	0.433154	0.522204	0.484271	0.451436	0.497816	0.460464	0.493986	0.537107	0.504829	0.553402	0.500674	0.515179	0.520805	0.576733	0.45533	0.465331	0.531746	0.492254	0.482392	0.460143	0.49577	0.509492	0.493789	0.49368	0.559818	0.434439	0.485055	0.489838	0.551041	0.462669	0.544589	0.447641	0.539609	0.507877	0.520231	0.456364	0.601081	0.48731	0.53429	0.486315	0.498438	0	0	0
lip_pos_1812	0.403233	0.405983	0.404695	0.396944	0.441973	0.388525	0.35884	0.575437	0.365215	0.639373	0.350594	0.623826	0.391507	0.659094	0.413757	0.404097	0.614012	0.430502	0.365464	0.49606	0.629816	0.539457	0.521763	0.268893	0.384079	0.40526	0.438662	0.592119	0.430494	0.401781	0.628885	0.328693	0.392674	0.386069	0.321706	0.414709	0.416797	0.396387	0.392932	0.43753	0.440993	0	0	0
lip_pos_1813	0.407511	0.413762	0.402852	0.405924	0.451359	0.411027	0.342285	0.58641	0.374162	0.653535	0.359348	0.626616	0.400158	0.677199	0.409624	0.410013	0.617042	0.437383	0.341733	0.502906	0.642663	0.54575	0.530816	0.29482	0.398923	0.402587	0.442019	0.600429	0.428652	0.418388	0.644011	0.338546	0.38435	0.388399	0.336305	0.416729	0.416619	0.396612	0.398335	0.440045	0.446632	0	0	0
lip_pos_1820	0.223569	0.38338	0.300722	0.248762	0.293761	0.310606	0.319698	0.361883	0.369357	0.421436	0.365454	0.391252	0.373991	0.445167	0.321267	0.311076	0.373589	0.342646	0.361333	0.267997	0.365668	0.351668	0.348886	0.311249	0.413954	0.195627	0.314153	0.358351	0.38685	0.307329	0.403583	0.232703	0.368182	0.367241	0.355653	0.297955	0.46062	0.328076	0.393424	0.282386	0.344613	0	0	0
lip_pos_1826	0.463802	0.532719	0.490848	0.469302	0.518931	0.481394	0.5093	0.55376	0.520968	0.569275	0.522414	0.532077	0.535285	0.589651	0.471983	0.477928	0.547709	0.510624	0.497961	0.476523	0.50971	0.531351	0.513744	0.512097	0.578767	0.456628	0.504702	0.507903	0.571676	0.475272	0.573259	0.470758	0.557985	0.53088	0.538202	0.464593	0.617434	0.501375	0.555087	0.510996	0.516345	0	0	0
lip_pos_1827	0.143477	0.222283	0.132099	0.0990972	0.156278	0.225326	0.123375	0.147355	0.23165	0.249535	0.225565	0.152823	0.235898	0.244471	0.215548	0.215145	0.139423	0.223603	0.392769	0.144726	0.219684	0.231938	0.221778	0.137634	0.25851	0.150307	0.220349	0.164985	0.254927	0.220551	0.234479	0.145394	0.17463	0.242749	0.236254	0.207222	0.241288	0.225047	0.24752	0.141737	0.168692	0.0202267	0	0
lip_pos_1828	0.200641	0.265168	0.209815	0.181956	0.22228	0.269286	0.19759	0.19509	0.265347	0.279987	0.264064	0.224366	0.281644	0.285969	0.262923	0.257539	0.201587	0.268043	0.333305	0.206804	0.264614	0.27767	0.273112	0.210159	0.302634	0.194533	0.277164	0.214871	0.298083	0.267194	0.283974	0.206579	0.215253	0.288867	0.291104	0.260995	0.299028	0.271523	0.292122	0.212015	0.224545	0.0176866	0	0
lip_pos_1829	0.25553	0.352294	0.250776	0.257817	0.259093	0.340654	0.236272	0.251173	0.341328	0.362087	0.342652	0.318696	0.35622	0.359599	0.341345	0.333053	0.254157	0.360407	0.351826	0.24255	0.353507	0.362821	0.347446	0.269691	0.37764	0.229339	0.383183	0.321427	0.392136	0.347339	0.377281	0.228364	0.270607	0.380815	0.38405	0.341349	0.384507	0.360819	0.362507	0.246439	0.289299	0.023061	0	0
lip_pos_1830	0.357044	0.382642	0.349683	0.346984	0.389589	0.374446	0.34081	0.35806	0.373064	0.392204	0.373728	0.367324	0.397303	0.398363	0.368958	0.376332	0.34867	0.405724	0.386918	0.348488	0.379962	0.407746	0.386609	0.362229	0.422683	0.34541	0.417281	0.367639	0.425597	0.377107	0.423442	0.360229	0.372858	0.410975	0.418594	0.365382	0.431005	0.405442	0.405763	0.364407	0.36044	0.0152198	0	0
lip_pos_1831	0.465866	0.530127	0.491405	0.47162	0.51871	0.481327	0.510346	0.554109	0.523746	0.574152	0.524844	0.537038	0.541076	0.591162	0.474183	0.482529	0.553084	0.512476	0.502811	0.483733	0.509121	0.538294	0.518859	0.517194	0.588562	0.460733	0.509187	0.515807	0.580153	0.479659	0.586343	0.482626	0.56596	0.535507	0.540708	0.474759	0.62459	0.505841	0.562869	0.512752	0.520751	0	0	0
lip_pos_1833	0.575111	0.650512	0.571183	0.568828	0.627184	0.631416	0.559615	0.57006	0.634332	0.656219	0.632768	0.584614	0.661463	0.655122	0.628583	0.63004	0.568613	0.670689	0.632597	0.5683	0.635351	0.677039	0.6493	0.590247	0.701322	0.56926	0.688488	0.5878	0.712438	0.637712	0.681313	0.595204	0.597868	0.684209	0.704447	0.630024	0.700104	0.66979	0.676271	0.607642	0.593515	0.0268368	0	0
lip_pos_1834	0	0.280682	0.158132	0	0.170573	0.275479	0.395532	0	0.383708	0.305721	0.422385	0.202601	0.707975	0.281817	0.287204	0.29896	0.159334	0.31963	0.447769	0.433405	0.291376	0.517847	0.509436	0.677056	0.752984	0.165583	0.280866	0.181202	0.750157	0.308706	0.434955	0	0.722017	0.746902	0.705951	0.284059	0.736882	0.306885	0.739424	0.18304	0.152821	0.152591	0	0
lip_pos_1835	0.382111	0.515923	0.352848	0.378973	0.410662	0.501386	0.33423	0.360765	0.494756	0.514977	0.501557	0.353481	0.521448	0.519825	0.490702	0.498532	0.367387	0.530442	0.488179	0.367374	0.497489	0.533069	0.517002	0.372131	0.560888	0.374232	0.541087	0.388359	0.559682	0.503425	0.543584	0.383311	0.383717	0.53939	0.558723	0.493334	0.556917	0.529671	0.539253	0.417903	0.413134	0.0377105	0	0
lip_pos_1837	0.27552	0.334571	0.355032	0.256509	0.219893	0.324116	0.316807	0.362644	0.42532	0.408337	0.3717	0.320273	0.372437	0.415398	0.333388	0.358758	0.38287	0.372251	0.335768	0.43557	0.366733	0.421164	0.437219	0	0.367263	0.225099	0.452977	0.333967	0.450326	0.361049	0.435139	0	0.325645	0.350963	0	0.341492	0.391044	0.203649	0.397858	0.312374	0.26856	0.151334	-0.0502306	0
lip_pos_1838	0.476959	0.532858	0.472894	0.475259	0.512886	0.54428	0.501956	0.51778	0.522742	0.546089	0.53484	0.508078	0.539736	0.559731	0.494057	0.513678	0.516539	0.542809	0.543149	0.491831	0.50654	0.559089	0.611654	0.503928	0.589127	0.473241	0.555685	0.524539	0.585857	0.513447	0.599715	0.494971	0.532078	0.552357	0.570918	0.497348	0.617481	0.541562	0.571173	0.509992	0.503623	0.016822	0	0
lip_pos_1839	0.510464	0.558638	0.519013	0.50428	0.550746	0.54606	0.505131	0.519166	0.559171	0.570083	0.550142	0.52505	0.572898	0.57623	0.535676	0.543768	0.521205	0.578742	0.536408	0.537266	0.550058	0.592391	0.574257	0.508855	0.612083	0.502721	0.606558	0.532742	0.620743	0.554816	0.598749	0.516019	0.540123	0.588132	0.599847	0.539724	0.609854	0.571964	0.593582	0.540913	0.525581	0.0201572	0	0
lip_pos_1840	0.470731	0.529061	0.492664	0.471339	0.519686	0.486596	0.510631	0.558159	0.528407	0.575771	0.528494	0.540259	0.54629	0.591846	0.47676	0.48251	0.554735	0.513141	0.509543	0.491053	0.512511	0.542427	0.524705	0.517413	0.58927	0.459502	0.514994	0.517801	0.58466	0.48109	0.598529	0.48339	0.566806	0.543351	0.544435	0.476986	0.628803	0.507389	0.567414	0.507315	0.52353	0	0	0
lip_pos_1848	0.255749	0.378558	0.281382	0.306998	0	0.628182	0.363325	0.345315	0.440803	0.38996	0.425942	0.359886	0.37258	0.401498	0.374806	0.468059	0.347639	0.3959	0.595156	0.457372	0.38139	0.414353	0.7341	0.305048	0.403107	0.326751	0.412788	0.633761	0.429102	0.386688	0.419871	0.263662	0.386594	0.428943	0.390594	0.378462	0.42475	0.395575	0.42306	0.323249	0.293818	0.138606	-0.0422066	0
lip_pos_1850	0.462709	0.526786	0.482239	0.471799	0.514324	0.48841	0.509519	0.555991	0.52387	0.573945	0.528322	0.536664	0.547496	0.589215	0.473163	0.483444	0.551519	0.510951	0.512188	0.486806	0.511837	0.544296	0.53903	0.514636	0.589431	0.457552	0.521229	0.520554	0.584985	0.484139	0.603421	0.481712	0.560633	0.542574	0.546919	0.47528	0.628532	0.509716	0.566237	0.503761	0.522751	0	0	0
lip_pos_1851	0.276347	0.356927	0.30043	0.315185	0.301605	0.331253	0.350014	0.291995	0.366779	0.319564	0.362979	0	0.357859	0.337119	0.30686	0.317208	0.32975	0.328438	0.3556	0.366596	0.329578	0.395685	0.375628	0.208119	0.305989	0.301734	0.330575	0.318887	0.355215	0.327251	0.278544	0.142091	0.33593	0.341927	0	0.293223	0.345623	0.239644	0.335406	0.306887	0.319485	0	0	0
lip_pos_1852	0.23422	0.340706	0.241352	0.222084	0.259004	0.335023	0.209003	0.227726	0.333784	0.354523	0.328202	0.326874	0.350775	0.359286	0.333912	0.340092	0.25191	0.352676	0.337486	0.23794	0.340975	0.351015	0.336319	0.239439	0.373849	0.235954	0.375223	0.331284	0.385411	0.339697	0.364039	0.23897	0.262107	0.367083	0.371891	0.328929	0.366605	0.35936	0.360528	0.250634	0.274778	0.0274027	0	0
lip_pos_1853	0.455422	0.51719	0.474936	0.45678	0.501651	0.489477	0.508641	0.548036	0.518919	0.565557	0.523905	0.527931	0.537809	0.58446	0.464491	0.479406	0.543274	0.505312	0.515162	0.486983	0.503849	0.53307	0.538654	0.505075	0.578773	0.450821	0.509034	0.521603	0.578792	0.472874	0.60229	0.472308	0.555291	0.538361	0.533537	0.471903	0.620716	0.496999	0.557912	0.493125	0.513614	0	0	0
lip_pos_1854	0.352051	0.410085	0.45335	0.437843	0.534124	0.391014	0.391873	0.398972	0.420473	0.383932	0.378897	0.40402	0.47558	0.400659	0.371065	0.424744	0.360558	0.466163	0.398035	0.392511	0.376011	0.383335	0.416556	0.445399	0.517261	0.493208	0.478591	0.460561	0.490596	0.413121	0.440643	0.455708	0.471494	0.433595	0.422334	0.473398	0.461364	0.443632	0.439667	0.462136	0.387551	0.0277769	0	0
lip_pos_1855	0.320549	0.41609	0.440036	0.421938	0.520921	0.392945	0.362677	0.375345	0.427914	0.390173	0.381675	0.369227	0.481151	0.39884	0.371794	0.430144	0.318899	0.471046	0.39915	0.359135	0.383094	0.389692	0.41876	0.421825	0.522789	0.479696	0.484227	0.448153	0.496735	0.420996	0.433402	0.436633	0.448301	0.429253	0.41813	0.475189	0.463553	0.448759	0.423677	0.441715	0.401815	0	0.00808902	0
lip_pos_1856	0.341148	0.434832	0.467927	0.453384	0.555655	0.412144	0.389998	0.400548	0.453974	0.414927	0.404332	0.395099	0.508956	0.430025	0.402321	0.453014	0.361707	0.495327	0.42045	0.391177	0.400944	0.4105	0.443446	0.453174	0.548415	0.510659	0.507122	0.478601	0.521373	0.440283	0.446171	0.464788	0.475931	0.452835	0.447527	0.501774	0.486239	0.473051	0.451583	0.470113	0.423609	0	0.00862037	0
lip_pos_1857	0.328321	0.406159	0.440537	0.422391	0.542919	0.38523	0.37299	0.381945	0.411468	0.374847	0.375587	0.423327	0.478089	0.391367	0.363602	0.424968	0.334996	0.473526	0.38524	0.363211	0.355353	0.378198	0.416261	0.430793	0.523774	0.500113	0.484309	0.453849	0.490312	0.405368	0.422796	0.439604	0.452288	0.409229	0.411245	0.486808	0.458174	0.444988	0.41512	0.442653	0.377599	0.0270191	0	0
lip_pos_1858	0	0.427914	0.486454	0.470797	0.621533	0.412318	0.362431	0.371786	0.463627	0.357835	0.399729	0.280447	0.549691	0.400722	0.370832	0.480269	0.249257	0.53644	0.410407	0.343025	0.369737	0.367678	0.462304	0.453782	0.610336	0.574852	0.550957	0.493193	0.556158	0.446736	0.435245	0.483669	0.486231	0.433906	0.420395	0.571886	0.506603	0.496832	0.441102	0.48339	0.452321	0	0	0
lip_pos_1859	0	0.281019	0.327698	0.304893	0.417002	0.212192	0.145631	0.196876	0.310888	0.174143	0.250097	0.0359201	0.373807	0.212266	0.224514	0.295326	0	0.342417	0.230798	0.221839	0.148507	0.219533	0.274213	0.293161	0.400298	0.383647	0.342583	0.332681	0.359127	0.288064	0.223483	0.310704	0.324584	0.271712	0.264485	0.366356	0.317471	0.305498	0.275097	0.298507	0.284355	0	0	0
lip_pos_1860	0.330247	0.418257	0.348127	0.329125	0.369001	0.398119	0.313191	0.587088	0.395278	0.606098	0.394752	0.562322	0.417952	0.595609	0.396685	0.398553	0.558913	0.421337	0.415072	0.320078	0.56928	0.425276	0.40816	0.356157	0.442825	0.326251	0.438621	0.57893	0.453786	0.392542	0.637473	0.347068	0.371671	0.434189	0.445327	0.393366	0.449813	0.416866	0.431673	0.362891	0.426167	0	0	0
lip_pos_1861	0.439259	0.469451	0.50994	0.455239	0.503409	0.445715	0.432071	0.454646	0.452147	0.4839	0.445808	0.491246	0.472056	0.490685	0.448676	0.447068	0.448063	0.512206	0.439256	0.43935	0.459205	0.482354	0.473114	0.438661	0.515658	0.462134	0.561626	0.469166	0.516408	0.48552	0.503748	0.445948	0.473279	0.482381	0.482708	0.472533	0.502883	0.491247	0.485865	0.468677	0.471582	0	0	0
lip_pos_1862	0.455144	0.515868	0.462258	0.446506	0.527132	0.483435	0.493993	0.539192	0.511078	0.557035	0.517534	0.51904	0.531682	0.580434	0.473388	0.478632	0.536446	0.510919	0.497891	0.464172	0.504597	0.536749	0.524609	0.494525	0.577059	0.490267	0.523909	0.501411	0.577359	0.476909	0.601658	0.465361	0.543949	0.535199	0.540784	0.491581	0.615403	0.50249	0.556542	0.484727	0.511311	0	0	0
lip_pos_1867	0.482886	0.546797	0.482546	0.472671	0.51813	0.523767	0.496856	0.53279	0.5384	0.567992	0.539468	0.519605	0.563363	0.588777	0.515645	0.521573	0.529987	0.554912	0.524639	0.487708	0.535225	0.56934	0.548403	0.505514	0.600905	0.469303	0.570371	0.506215	0.60524	0.527587	0.61284	0.499454	0.544551	0.573492	0.586891	0.519783	0.625236	0.553168	0.583253	0.505798	0.510281	0.0187573	0	0
lip_pos_1869	0.257281	0.34016	0.251828	0.23265	0.284288	0.331966	0.214379	0.248505	0.330795	0.351798	0.331951	0.32347	0.345094	0.353295	0.334615	0.327638	0.22193	0.357676	0.334119	0.245107	0.344411	0.354085	0.344457	0.231239	0.372511	0.239489	0.361822	0.326147	0.376699	0.33544	0.358774	0.251163	0.264621	0.367688	0.363179	0.327483	0.375132	0.357207	0.356818	0.248254	0.282497	0.0223331	0	0
lip_pos_1872	0.348403	0.377373	0.348686	0.342454	0.381313	0.362107	0.333096	0.349388	0.359468	0.37877	0.361746	0.363931	0.380398	0.379592	0.360244	0.360152	0.34412	0.384023	0.365447	0.340798	0.362495	0.385288	0.37208	0.357719	0.404279	0.34522	0.397326	0.362575	0.406849	0.367823	0.393102	0.355542	0.365643	0.391502	0.402792	0.359906	0.402417	0.384953	0.387727	0.36304	0.352818	0.0118568	0	0
lip_pos_1873	0.464931	0.535411	0.462448	0.46348	0.502939	0.513771	0.47937	0.516548	0.525896	0.55471	0.527922	0.504098	0.550861	0.576777	0.507142	0.511633	0.513738	0.544349	0.520754	0.472703	0.524451	0.558646	0.537893	0.492369	0.587619	0.455055	0.563038	0.495813	0.594481	0.515905	0.59773	0.492173	0.527704	0.56326	0.574165	0.509587	0.6116	0.541251	0.569719	0.494744	0.496053	0.0201142	0	0
lip_pos_1874	0.527567	0.626109	0.519418	0.523071	0.57359	0.606714	0.515892	0.524863	0.60544	0.62699	0.609662	0.526319	0.632874	0.63177	0.600124	0.606337	0.522447	0.644913	0.602167	0.519475	0.607097	0.651465	0.626346	0.540679	0.675141	0.522108	0.661631	0.535307	0.680025	0.613348	0.655836	0.545393	0.549399	0.653377	0.678634	0.601334	0.676023	0.644504	0.651774	0.557741	0.553684	0.030218	0	0
lip_pos_1877	0.00727377	0.0789469	0.00780175	0.00598172	0.00478246	0.0128004	0.00546522	0.00331451	0.0106982	0.0148459	0.0848119	0.0128433	0.0191988	0.0122457	0.0948102	0	0.0092985	0.0731265	0.0171737	0.00872723	0.0990443	0	0.00122147	0.00670569	0.0934909	0.00406382	0.00549506	0.0178007	0.0109161	0.00962524	0.0824265	0.00531515	0.0094173	0.0119124	0	0.0120851	0	0.00180418	0.000774098	0.00305395	0.0135317	0	0	0
lip_pos_1880	0.356499	0.361885	0.357375	0.358376	0.396928	0.350283	0.348873	0.361405	0.378958	0.392877	0.354037	0.386398	0.397469	0.371219	0.370343	0.349592	0.36379	0.373941	0.376575	0.361896	0.384084	0.383113	0.364376	0.371137	0.402172	0.354985	0.384741	0.385997	0.426888	0.362388	0.389028	0.378041	0.379831	0.407419	0.393418	0.374882	0.394022	0.373895	0.382222	0.388424	0.360796	0.00998883	0	0
lip_pos_1881	0.509888	0.584834	0.506645	0.504367	0.552242	0.565937	0.504319	0.528114	0.571029	0.594637	0.572613	0.527742	0.596693	0.607221	0.562355	0.565469	0.524846	0.60133	0.565042	0.50683	0.57384	0.610961	0.586279	0.522952	0.636101	0.499153	0.618405	0.525724	0.642788	0.574159	0.625651	0.531591	0.548432	0.615704	0.633686	0.563185	0.642705	0.600341	0.613372	0.53599	0.53251	0.0254412	0	0
lip_pos_1882	0.577919	0.66794	0.571424	0.569417	0.627607	0.648573	0.561489	0.573762	0.645278	0.669108	0.650594	0.580656	0.673026	0.67466	0.640193	0.647424	0.573176	0.688287	0.675058	0.574012	0.649057	0.696027	0.669316	0.588916	0.719989	0.572036	0.707033	0.585536	0.725121	0.655927	0.700663	0.597364	0.597556	0.697034	0.723914	0.641303	0.718889	0.688327	0.694537	0.608723	0.600754	0.0297132	0	0
lip_pos_1883	0	0	0	0	0	0	0	0	0	0	0	0	0.24991	0	0	0	0	0	0	0	0	0	0	0	0.220053	0	0	0	0.282179	0	0	0	0.276775	0.236688	0	0	0.281579	0.16029	0.251947	0	0.0240817	0	0	0
lip_pos_1885	0.232223	0.237615	0	0.128662	0.13033	0.434466	0.349533	0.129834	0.240999	0.20201	0.286767	0.178417	0.261477	0.250495	0.191923	0.265478	0.121547	0.24802	0.43411	0.267446	0.220276	0.239672	0.497781	0	0.253661	0.117019	0.270628	0.384475	0.25067	0.192461	0.27841	0	0	0.235925	0.288561	0.172907	0.253878	0.261274	0.247678	0.147751	0.215554	0	0	0
lip_pos_1886	0.278566	0.364637	0.262895	0.216761	0.286857	0.350288	0.254166	0.2643	0.353738	0.370823	0.347653	0.343403	0.376527	0.365255	0.347086	0.346569	0.266799	0.372299	0.352517	0.241003	0.363265	0.368048	0.365267	0.273762	0.393311	0.248162	0.384082	0.339278	0.399691	0.356955	0.386314	0.258945	0.277854	0.383059	0.387365	0.346546	0.399704	0.369597	0.377822	0.26202	0.33555	0	0	0
lip_pos_1887	0.515973	0.587305	0.511371	0.51084	0.561307	0.568373	0.509524	0.526745	0.574072	0.597896	0.573568	0.531015	0.60129	0.605755	0.568767	0.568379	0.522222	0.604539	0.566875	0.513006	0.577871	0.611526	0.587266	0.529221	0.637442	0.510855	0.61973	0.532625	0.647028	0.576261	0.624115	0.538604	0.548663	0.62133	0.635734	0.568423	0.640216	0.604205	0.614911	0.545401	0.536389	0.0251247	0	0
lip_pos_1889	0	0.234632	0.289868	0.194918	0	0.342408	0.435581	0.48203	0.224977	0.467865	0.40804	0.400062	0.479586	0.444734	0.343545	0.360015	0.416825	0.242391	0.457914	0.37695	0.458627	0.39332	0.422728	0.428724	0.333158	0.32806	0	0.414804	0.216409	0.370318	0.405239	0	0.49023	0.415531	0.353442	0.371521	0.481664	0.202753	0.43332	0	0.37492	0	0	0
lip_pos_1892	0.426475	0.426134	0.436869	0.417843	0.392092	0.394436	0.380691	0.376602	0.373322	0.412047	0.383452	0.377718	0.400108	0.404451	0.380688	0.381909	0.360293	0.412843	0.333257	0.362133	0.376198	0.408569	0.398514	0.362198	0.428246	0.363106	0.41877	0.38134	0.437381	0.385508	0.417368	0.381066	0.381832	0.418505	0.424531	0.381037	0.426949	0.405943	0.410981	0.395828	0.439181	-0.123243	0.083969	-0.015918
lip_pos_1893	0.419139	0.461503	0.418846	0.413186	0.453767	0.434289	0.403754	0.415319	0.431861	0.458419	0.431644	0.434834	0.454422	0.459762	0.431067	0.434008	0.412456	0.470023	0.444269	0.408267	0.437614	0.468257	0.442747	0.426396	0.489675	0.407507	0.481547	0.435299	0.490612	0.438574	0.482709	0.423965	0.434899	0.471999	0.484559	0.427523	0.490739	0.466897	0.471171	0.434405	0.424216	0.0145228	0	0
lip_pos_1896	0.00783604	0.00692155	0.00842151	0.00505231	0.0077874	0.0113947	0.00199718	0.00599707	0.00977966	0.0173099	0.013751	0.0192971	0.0146227	0.0143996	0.0111085	0.000617846	0.00608251	0.00610961	0.0144016	0.00409698	0.00996583	0	0.000870198	0.00434179	0.0872464	0.00557986	0.00413357	0.00963039	0.00536969	0.0094344	0.00634765	0.00497516	0.00714669	0.000946881	0.000644006	0.0831135	0.00145279	0.00347886	0	0.00272112	0.00921732	0	0	-0.000467737
lip_pos_1898	0.434701	0.393719	0.267656	0.224785	0.211569	0.389888	0.188851	0.180744	0.372899	0.38954	0.380714	0.210816	0.390126	0.400625	0.367019	0.38273	0.18928	0.408166	0.360962	0.199102	0.379861	0.404076	0.488033	0.176298	0.427988	0.201211	0.415361	0.273764	0.417389	0.382153	0.412475	0.218976	0.189911	0.410133	0.424194	0.370126	0.42647	0.40797	0.409559	0.191487	0.334283	0	0	0
lip_pos_1899	0.574932	0.623625	0.570933	0.569218	0.625868	0.605768	0.560229	0.574487	0.61632	0.639007	0.608089	0.58629	0.644254	0.634704	0.610185	0.604372	0.570848	0.64317	0.613286	0.568072	0.618267	0.649826	0.623866	0.589606	0.674818	0.568737	0.66082	0.590072	0.692802	0.612463	0.65807	0.595772	0.600135	0.665616	0.675909	0.611955	0.674859	0.642807	0.651185	0.606476	0.585909	0.0210773	0	0
lip_pos_1903	0.32861	0.342395	0.3148	0.307961	0.338456	0.324112	0.335908	0.356076	0.348044	0.3724	0.345199	0.335433	0.384334	0.419046	0.324832	0.321645	0.341086	0.344393	0.346183	0.316405	0.349379	0.381537	0.35777	0.335097	0.391039	0.315779	0.379466	0.33495	0.388887	0.323978	0.409047	0.337631	0.366765	0.373879	0.35655	0.336497	0.412459	0.340764	0.384233	0.333156	0.331984	0.010329	0	0
lip_pos_1906	0.563022	0.581343	0.55904	0.557478	0.613039	0.563434	0.548061	0.559778	0.582653	0.603684	0.566174	0.576602	0.60877	0.594787	0.576294	0.562454	0.558015	0.598869	0.59312	0.557205	0.585192	0.60597	0.581405	0.578595	0.629451	0.556259	0.614924	0.578223	0.655254	0.570212	0.612537	0.583776	0.58653	0.629794	0.630088	0.57804	0.629412	0.598329	0.60785	0.59434	0.564302	0.0156926	0	0
lip_pos_1908	0.59108	0.679327	0.586288	0.5857	0.643338	0.659661	0.573497	0.585111	0.656678	0.680852	0.662118	0.593543	0.685264	0.686334	0.651844	0.658951	0.583237	0.70036	0.655103	0.5845	0.660254	0.706951	0.679247	0.605432	0.732502	0.583718	0.719113	0.598817	0.738126	0.667939	0.712564	0.611535	0.612746	0.709562	0.737535	0.653102	0.731579	0.700624	0.706812	0.623313	0.61248	0.0296842	0	0
lip_pos_1909	0	0	0	0	0	0	0	0	0	0	0.0556982	0.322257	0.0571697	0.0550473	0.0852494	0.00199269	0.17348	0.0224056	0.119803	0.344229	0.00564678	0.059775	0.315946	0.232631	0.103261	0.367001	0.00278979	0.329697	7.03968e-05	0.168131	0.09235	0.122457	0.306886	0.0586976	0.00374596	0.093449	0.131301	0.109945	0.138352	0.187302	-0.00204355	0.0637425	0	0
lip_pos_1910	0	0	0	0	0	0	0	0	0	0	0	0.260583	0	0.314323	0.38063	0.275549	0.365254	0	0.314362	0.423885	0.295551	0.278465	0	0.303133	0.413962	0.398513	0.23843	0.360502	0.287392	0.403657	0.228556	0.302438	0.345451	0.383726	0	0.39818	0.396127	0.378975	0.430041	0.376901	-0.0380898	0.176492	0	0
lip_pos_1911	0.303982	0.338129	0.307848	0.28764	0.304911	0.314011	0.330126	0.327033	0.331398	0.365296	0.366782	0.397238	0.385717	0.411244	0.423181	0.378042	0.409931	0.407211	0.38734	0.440949	0.398121	0.410497	0.38205	0.381709	0.467722	0.435111	0.41084	0.425529	0.431859	0.439459	0.43966	0.401652	0.428881	0.446918	0.399752	0.430298	0.467783	0.451017	0.468706	0.439622	0.310773	0.059273	0	0
lip_pos_1914	0	0	0	0	0	0.263641	0.240881	0	0	0.248614	0.342544	0.378016	0.335726	0.413765	0.455133	0.365481	0.44368	0.379048	0.416084	0.49077	0.434607	0.39532	0.431816	0.376468	0.489784	0.479164	0.380194	0.465697	0.434645	0.479459	0.462484	0.423869	0.454683	0.484828	0.271935	0.481945	0.500409	0.498974	0.513789	0.489393	-0.0819833	0.486459	-0.105636	0
lip_pos_1915	0.183914	0.271739	0	0	0	0.426463	0.337438	0.330108	0	0.381208	0.380243	0.437897	0.420859	0.463952	0.484799	0.420871	0.47085	0.456596	0.467454	0.511503	0.465977	0.460211	0.558345	0.43117	0.520357	0.498566	0.450249	0.511936	0.491597	0.505302	0.500068	0.463333	0.484971	0.515013	0.424202	0.50288	0.535523	0.528229	0.539871	0.5104	0.229047	0.239403	-0.0510427	0
lip_pos_1916	0.272539	0.366009	0.275185	0.264406	0.29572	0.3552	0.254896	0.266608	0.358261	0.37472	0.35344	0.352058	0.383031	0.376641	0.356705	0.35473	0.269385	0.379927	0.365722	0.267435	0.367515	0.381891	0.366095	0.276191	0.400532	0.262458	0.394925	0.349409	0.409948	0.361874	0.400978	0.25623	0.267642	0.395299	0.393517	0.354274	0.395335	0.374743	0.383557	0.261916	0.339924	0	0	0
lip_pos_1920	0.471475	0.470098	0.463497	0.46452	0.509777	0.461387	0.46095	0.472498	0.480779	0.499498	0.463101	0.489337	0.505125	0.518137	0.47564	0.453896	0.470515	0.484833	0.472805	0.465635	0.485674	0.50024	0.477416	0.480456	0.515668	0.462382	0.503908	0.490495	0.543306	0.462888	0.512055	0.485118	0.494855	0.518772	0.511291	0.473511	0.523331	0.481145	0.502165	0.492841	0.469451	0.0112062	0	0
lip_pos_1923	0.291727	0.513191	0.316009	0.333507	0.35551	0.501319	0.275211	0.33748	0.490139	0.512251	0.503705	0.305265	0.514204	0.520002	0.489369	0.498223	0.31153	0.5285	0.485406	0.315522	0.494795	0.532163	0.503445	0.337354	0.556056	0.331978	0.540294	0.308258	0.555778	0.507472	0.535911	0.324646	0.335311	0.532771	0.557536	0.490431	0.555092	0.531178	0.538705	0.349804	0.380898	0.0452011	0	0
lip_pos_1924	0.00521943	0.00827792	0.00154541	0.00466796	0.00739858	0.00730932	0.00341005	0.00704525	0.00982914	0.0173842	0.0106414	0.00785729	0.0130898	0.013092	0.0135008	0.000555494	0.004661	0.00426349	0.0143796	0.00561581	0.008437	0.010564	0.00305311	0.00684092	0.0164107	0.00319132	0.104015	0.0112139	0.0135146	0.00723086	0.0780393	0.00324111	0.00614243	0.031068	0.00241354	0.0195439	0.00146645	0.00515322	0.0172572	0.0052682	0.00873038	0	0	0
lip_pos_1926	0.38271	0.370374	0.359855	0.42034	0.394011	0.376082	0.38566	0.397483	0.393963	0.417891	0.375018	0.471173	0.41362	0.476023	0.382407	0.361752	0.397953	0.381593	0.385741	0.383883	0.410354	0.415816	0.406353	0.373612	0.420281	0.361909	0.394405	0.442074	0.439616	0.369814	0.431848	0.403798	0.402229	0.423364	0.390884	0.381367	0.427398	0.376469	0.415538	0.41686	0.382162	0.0102325	0	0
lip_pos_1930	0.322491	0.345155	0.330293	0.342087	0.358126	0.321815	0.332599	0.333614	0.325809	0.352353	0.324962	0.337945	0.356556	0.354741	0.330836	0.333968	0.332222	0.354295	0.292987	0.33071	0.336459	0.357697	0.343426	0.331629	0.374513	0.326738	0.368007	0.346418	0.387558	0.335274	0.370621	0.35845	0.347931	0.373234	0.370405	0.333374	0.377217	0.358146	0.363527	0.366387	0.334622	0	0.00460671	0
lip_pos_1931	0.587341	0.662337	0.58282	0.581776	0.638757	0.643363	0.569585	0.583321	0.644851	0.669598	0.645536	0.593534	0.672978	0.670395	0.63955	0.642071	0.581704	0.682935	0.643202	0.580886	0.649511	0.689131	0.662378	0.600157	0.714254	0.580371	0.701396	0.599557	0.724599	0.651262	0.696449	0.606428	0.608677	0.696625	0.719013	0.640969	0.713559	0.682484	0.689602	0.619171	0.605246	0.0271839	0	0
lip_pos_1933	0	0.25662	0	0	0	0.490837	0.363635	0	0.303822	0.176368	0.330467	0.165379	0.175809	0.293879	0.264375	0.301332	0.162527	0.288227	0.499722	0.376089	0	0.276415	0.571687	0.194647	0.292487	0.26917	0.268034	0.44412	0.264166	0.247118	0.29178	0	0.208222	0.250628	0.280841	0.211258	0.277547	0.222377	0.265088	0.202918	0.0676929	0.243435	-0.0727534	0
lip_pos_1937	0	0.147833	0	0.134788	0	0.179607	0.133321	0.204412	0	0.256827	0.137601	0.206248	0.13706	0.345614	0.133562	0.128258	0.204477	0.139653	0	0.135785	0.27151	0.205166	0.264711	0	0.192165	0	0.153665	0.222298	0.174836	0.172825	0.298067	0	0	0	0	0.125309	0.213947	0	0.249479	0	0.123677	0	0	0
lip_pos_1941	0.177358	0.209761	0	4.29223e-05	0	0.345928	0.411845	0.485708	0.0972834	0.478777	0.393733	0.446429	0.476973	0.437867	0.311991	0.304937	0.432496	0.225493	0.438974	0.341637	0.451886	0.441965	0.442168	0.433473	0.320514	0.326377	0.147112	0.464761	0.333473	0.306474	0.448081	0	0.514833	0.448951	0.340809	0.308948	0.537438	0.139027	0.452295	0.0243772	0.0775441	0.402348	-0.129171	0
lip_pos_1942	0	0	0	0	0	0	0.245476	0.262511	0.196204	0.353123	0.351969	0.364982	0.298527	0.379434	0.413696	0.338467	0.428643	0.364432	0.368531	0.405553	0.401861	0.334946	0.321489	0.287297	0.412674	0.438919	0.343682	0.311779	0.388707	0.434758	0.428845	0.339278	0.38892	0.416765	0	0.451432	0.426317	0.397892	0.458929	0.399994	-0.056671	0.457568	-0.114749	0
lip_pos_1944	0.227839	0.316838	0.230129	0.147531	0.240439	0.309724	0.208392	0.219117	0.30676	0.335076	0.307146	0.301925	0.341094	0.329786	0.315206	0.31153	0.20668	0.338284	0.315985	0.206047	0.326324	0.336399	0.323095	0.233147	0.348342	0.205906	0.352468	0.320552	0.353723	0.315527	0.344479	0.200529	0.246455	0.349967	0.338043	0.306757	0.357052	0.334328	0.332185	0.232636	0.295536	0	0	0
lip_pos_1947	0.163339	0.184268	0.0897189	0.0491303	0	0.19366	0.277665	0.529305	0.08625	0.413723	0.252785	0.5243	0.336819	0.443498	0.112616	0	0.495897	0	0.300246	0.103891	0.363694	0.260404	0.306483	0.26533	0.12107	0.103779	0	0.542698	0.140286	0	0.461539	0	0.370902	0.294724	0	0.129613	0.358508	0	0.271873	0.140717	0.217218	0	0	0
lip_pos_1950	0	0.0363612	0	0	0	0.14886	0.252458	0	0.00106698	0.0678743	0.0601389	0	0.0579923	0.0461129	0.0383698	0.0215632	0	0.0525059	0.23375	0.129805	0.0195735	0.0520229	0.310302	0	0.0275197	0	0.0425645	0.247647	0.0349341	0.0546517	0.0689744	0	0.00145208	0.030726	0.0245166	0.0441435	0.0264984	0.0510264	0.0303202	0	0.0324882	0	0	0
lip_pos_1952	0.484642	0.59775	0.484816	0.484302	0.528333	0.584533	0.475207	0.482983	0.577001	0.596557	0.584523	0.478476	0.601568	0.604592	0.572636	0.580658	0.479136	0.614888	0.578855	0.484653	0.579039	0.621818	0.609382	0.493857	0.64566	0.47873	0.631165	0.49027	0.648193	0.587358	0.626332	0.502911	0.506259	0.623368	0.648767	0.573169	0.644167	0.615735	0.624715	0.513986	0.518787	0.0313383	0	0
lip_pos_1953	0.449822	0.480092	0.452464	0.442897	0.491155	0.460726	0.427809	0.44692	0.456881	0.483628	0.463085	0.46545	0.480837	0.485871	0.451823	0.460578	0.437202	0.497338	0.473561	0.439756	0.464183	0.498323	0.472683	0.454146	0.520814	0.441961	0.512028	0.463873	0.520764	0.46801	0.51406	0.45492	0.471306	0.500585	0.516517	0.455185	0.522729	0.495174	0.501653	0.463568	0.451573	0.0157163	0	0
lip_pos_1955	0.540257	0.637192	0.535488	0.538504	0.588134	0.619702	0.524134	0.530803	0.614326	0.639182	0.62125	0.53831	0.64178	0.647057	0.609059	0.617956	0.533523	0.656428	0.615689	0.534882	0.620594	0.662483	0.640483	0.552334	0.687678	0.531134	0.674768	0.542779	0.690805	0.625868	0.670753	0.560949	0.559857	0.663943	0.691253	0.611394	0.686288	0.656622	0.664455	0.571394	0.565682	0.03016	0	0
lip_pos_1957	0.000991032	0.00478198	0.00287515	0.0037565	0.00563193	0.00813708	0.00232056	0.00504091	0.00568587	0.00429601	0.00869771	0.0124741	0.00477708	0.00164162	0.00342608	0	0.00273542	0.00404728	0.0099066	0.00411644	0.00338087	0	0.000911956	0.00169602	0.00320148	0.00168157	0.00385778	0.00422207	0.000905002	0.00175809	0.00243944	0.00174963	0.00278277	0.00285662	0.00190463	0.00763269	0.0746292	0.0726584	0.100104	0.00403054	0.00379326	0	0	0
lip_pos_1958	0.500363	0.540409	0.568163	0.548772	0.5295	0.486751	0.581754	0.558068	0.500812	0.575762	0.542347	0.554496	0.574922	0.605634	0.590101	0.555043	0.594769	0.554776	0.563142	0.5827	0.575521	0.58056	0.56856	0.585723	0.607502	0.593168	0.559748	0.567637	0.570133	0.579693	0.582264	0.587605	0.59959	0.580837	0.611997	0.588229	0.597175	0.621167	0.610107	0.562088	0.548131	0.0191724	0	0
lip_pos_1959	0.572559	0.620288	0.569701	0.566603	0.626076	0.602558	0.556764	0.569624	0.612109	0.636847	0.605357	0.585363	0.64582	0.63001	0.607285	0.601488	0.569145	0.638747	0.621428	0.566664	0.618143	0.64585	0.621451	0.596461	0.678257	0.566049	0.656864	0.589258	0.693735	0.609476	0.65417	0.592287	0.610386	0.670341	0.676529	0.608457	0.674726	0.639221	0.656113	0.604321	0.582758	0.0225394	0	0
lip_pos_1963	0.398813	0.427427	0.366716	0.337894	0.195397	0.442697	0.406277	0	0.415527	0.300184	0.373674	0.231922	0.261578	0.321997	0.248557	0.323724	0	0.317345	0.464101	0.395741	0.292142	0.30347	0.528454	0.155174	0.364981	0.251759	0.292634	0.443843	0.256077	0.303487	0.390204	0.246999	0.304882	0.421384	0.331744	0.267198	0.323561	0.31197	0.38095	0	0.335148	0	0	0
lip_pos_1964	0.203536	0.181023	0.243268	0.0646265	0.0649228	0.223577	0.319508	0.513008	0.335019	0.53887	0.360737	0.49153	0.455233	0.528463	0.212624	0.0849059	0.496654	0.125988	0.260484	0.326928	0.493144	0.378094	0.355099	0.373964	0.484892	0.239155	0.116093	0.521082	0.48468	0.223487	0.563114	0.209683	0.474504	0.469184	0.404951	0.232348	0.471392	0.0920977	0.466336	0.227512	0.332793	0	0	0
lip_pos_1966	0.447551	0.503151	0.486152	0.500284	0.400603	0.494007	0.510592	0.499706	0.485066	0.51899	0.46987	0.487196	0.499686	0.515261	0.49008	0.46673	0.499812	0.543714	0.481788	0.499407	0.500187	0.524234	0.521368	0.484759	0.567171	0.520147	0.519971	0.49663	0.530416	0.504774	0.545287	0.502265	0.520595	0.551044	0.510061	0.523372	0.580335	0.504699	0.561494	0.512384	0.480788	0.0189777	0	0
lip_pos_1967	0.182923	0	0	0.252116	0.182016	0	0.230539	0.435425	0.26504	0.477869	0.266595	0.415646	0.400328	0.463619	0.165306	0.174971	0.423593	0	0.278722	0.25235	0.43988	0.300328	0.282726	0.266496	0.40986	0.158796	0	0.438221	0.41487	0.156671	0.484209	0.174596	0.375904	0.397395	0.325882	0.223478	0.396283	0	0.401017	0.176339	0.26725	0	0	0
lip_pos_1968	0.243623	0.33196	0.243492	0.223213	0.23844	0.317524	0.226103	0.230869	0.324779	0.338665	0.316929	0.307299	0.335384	0.343023	0.319898	0.315477	0.239712	0.345232	0.325759	0.215036	0.32978	0.339884	0.336622	0.239231	0.365653	0.207231	0.34997	0.31343	0.370477	0.325915	0.359304	0.2251	0.243861	0.354238	0.354117	0.328506	0.369457	0.344319	0.345569	0.23698	0.2696	0.0234325	0	0
lip_pos_1969	0.336251	0.38902	0.297916	0.312214	0.34763	0.383158	0.392541	0.311546	0.434559	0.396537	0.450918	0.326843	0.663202	0.400939	0.375868	0.383959	0.311711	0.407369	0.390948	0.433241	0.378945	0.487949	0.413099	0.60736	0.700077	0.318693	0.420233	0.312673	0.716056	0.38073	0.432017	0.328739	0.672062	0.685144	0.656201	0.376254	0.702718	0.404862	0.674958	0.336046	0.324844	0.0790299	0	0
lip_pos_1973	0.516048	0.540558	0.514375	0.512296	0.365988	0.444694	0.434414	0.383853	0.375194	0.343403	0.183719	0.166919	0.28701	0.322416	0	0	0.284812	0.383894	0.0583575	0.253829	0.168543	0.344774	0.340699	0.260435	0.410887	0.246212	0.350352	0.287189	0.315235	0.262776	0.377397	0	0.34295	0.394264	0	0.314507	0.412883	0.19398	0.421292	0.381041	0.550635	-0.343754	0.107785	0
lip_pos_1976	0.115598	0.151713	0.01536	0.0150885	0	0.129351	0.138542	0.420827	0.134539	0.435466	0.116407	0.384459	0.193465	0.44354	0.143787	0.140501	0.39172	0.172383	0.2741	0.171767	0.394282	0.202625	0.27709	0.0161851	0.160239	0	0.215201	0.419184	0.161867	0.132032	0.456959	0.0136766	0.0829214	0.175619	0.226142	0.163377	0.158641	0.18374	0.199805	0.170478	0.194967	0	0	0
lip_pos_1977	0	0.182631	0.0584005	0.0118984	0.181441	0.228165	0.325909	0.012795	0.182466	0.16467	0.174844	0.00756707	0.180044	0.155835	0.135866	0.158349	0.0606786	0.168785	0.325015	0.26046	0.128136	0.168035	0.392437	0	0.162609	0.0612739	0.177343	0.268663	0.103527	0.120924	0.197179	0	0.00401486	0.192011	0.186441	0.13624	0.169862	0.165883	0.180449	0.0173424	0.138865	0	0	0
lip_pos_1978	0.362505	0.388649	0.363409	0.352524	0.397415	0.373043	0.342556	0.357138	0.37159	0.390737	0.375136	0.370717	0.395128	0.388239	0.370103	0.367422	0.35157	0.398029	0.378745	0.356868	0.378026	0.397331	0.385427	0.372045	0.415613	0.356945	0.408609	0.378989	0.421097	0.378466	0.404668	0.368798	0.377692	0.399184	0.41462	0.370274	0.411048	0.395421	0.40361	0.379441	0.364536	0.0114179	0	0
lip_pos_1979	0.419267	0.44072	0.397464	0.405789	0.453309	0.428352	0.387264	0.417887	0.425493	0.473582	0.432887	0.422335	0.464376	0.458751	0.418369	0.434193	0.412592	0.46458	0.45881	0.392918	0.432867	0.448518	0.452669	0.400886	0.486973	0.390895	0.464472	0.437937	0.571998	0.432519	0.47724	0.398287	0.422797	0.470899	0.468863	0.428105	0.475686	0.449827	0.478347	0.422023	0.419709	0.0123099	0	0
lip_pos_1980	0.050091	0.219317	0.000229853	0.0450988	0.00533287	0.232049	0.327289	0.0394908	0.156895	0.173004	0.141923	0.00400777	0.154087	0.187866	0.15221	0.150142	0.0502406	0.174022	0.327765	0.245734	0.14671	0.176697	0.411341	0.0348362	0.160172	0.0935213	0.187963	0.295849	0.172308	0.146121	0.203376	0.000983109	0.104038	0.168433	0.161095	0.149735	0.173932	0.165407	0.229436	0.000373542	0.143789	0	0	0
lip_pos_1983	0	0	0	0	0	0.405248	0.326681	0	0.273671	0	0.235804	0	0	0	0	0	0.276111	0.199662	0.430844	0.257872	0	0	0.498621	0	0	0.188439	0	0.329421	0	0.257416	0.246693	0	0.202582	0.212985	0	0.318072	0	0	0.195821	0	0.103328	0	0	0
lip_pos_1984	0	0	0.185569	0	0	0.401958	0.38555	0.209153	0.367833	0.253152	0.355169	0.200317	0.209813	0.257461	0.27602	0.327949	0.335727	0.206318	0.442866	0.350109	0.277446	0	0.482077	0	0.220028	0.298257	0.22479	0.400302	0	0.333179	0.338063	0	0.193635	0.360955	0	0.357829	0.214177	0	0.307582	0	0.0412282	0.34925	-0.125664	0
lip_pos_1986	0	0	0.285746	0.31835	0	0.108158	0.286817	0.337296	0	0.368006	0	0.350475	0.381374	0.422734	0.389365	0.359495	0.399002	0.313773	0.357409	0.39488	0.417506	0.410327	0.274889	0.390606	0.351659	0.412321	0.340324	0.392382	0.334056	0.447087	0.358802	0.375516	0.409752	0.444756	0.362484	0.424748	0.420161	0.436698	0.441061	0.339196	0.278465	0.0567318	0	0
lip_pos_1987	0.00450787	0.0208198	0.161864	0	0	0.193064	0.419043	0.0405669	0.381698	0.169424	0.434058	0.0334856	0.616876	0.132771	0.189148	0.0616618	0.0116265	0.0626202	0.406137	0.448595	0.122306	0.492663	0.484011	0.576721	0.6549	0.0450223	0.171517	0.233817	0.653329	0	0.259119	0	0.627672	0.648195	0.602955	0.011126	0.639079	0	0.64653	0	0.107089	0.111612	0	0
lip_pos_1989	0.376013	0.427855	0.326678	0.376678	0	0.520594	0.507936	0.384627	0.498988	0.329441	0.471575	0	0.37814	0.370898	0.267987	0.45271	0.332693	0.212066	0.556116	0.489503	0.379753	0.282453	0.598982	0.245172	0.417727	0.350724	0.223165	0.53842	0	0.311013	0.418117	0.308201	0.322317	0.5006	0	0.282766	0.28192	0.277511	0.457466	0.209066	0.380163	0	0	0
lip_pos_1991	0.212225	0.199717	0.223471	0.195182	0.240081	0.105981	0	0.13211	0.210135	0.258909	0.219442	0.178949	0.462819	0.160934	0.230712	0.226412	0	0.237806	0.185812	0.15547	0.196639	0.155155	0	0.384887	0.491828	0.173024	0.227785	0.170808	0.506777	0.153514	0.291203	0	0.470622	0.487781	0.429984	0.255886	0.510454	0.222656	0.473008	0.171826	0.169768	0	0.0276373	0
lip_pos_1992	0.368007	0.415121	0.31302	0.292494	0	0.425735	0.396135	0	0.385571	0	0.33304	0	0.192838	0	0.162767	0.259099	0	0.170245	0.455181	0.379727	0	0.227871	0.530077	0	0.221465	0.181368	0.260648	0.445994	0	0.197706	0.266547	0.133582	0.195826	0.373094	0.256034	0	0.240585	0.224597	0.282189	0.142831	0.218235	0	0	0
lip_pos_1994	0.251029	0.243846	0.419037	0.202981	0	0.385258	0.250823	0.310431	0.292455	0.416567	0.35817	0.283938	0.388326	0.378709	0.457424	0.338354	0.478448	0.459311	0.412369	0.452118	0.396579	0.448487	0.491017	0.39987	0.46383	0.504547	0.461761	0.335169	0.477156	0.369133	0.529979	0.349694	0.512377	0.504941	0.462571	0.467499	0.533301	0.478683	0.512075	0.534931	0.270578	0.0962461	0	0
lip_pos_1995	0.528132	0.513305	0.555934	0.552919	0.552783	0.624541	0.587017	0.574945	0.530351	0.570002	0.555102	0.532491	0.535283	0.572071	0.539537	0.560129	0.566665	0.514537	0.657193	0.588648	0.533058	0.50149	0.734483	0.529514	0.525399	0.52747	0.502834	0.66492	0.502456	0.521509	0.513989	0.527241	0.523737	0.526425	0.520093	0.523535	0.503219	0.512447	0.527054	0.456882	0.559412	0	-0.0092087	0
lip_pos_1996	0.351756	0.370844	0.35484	0.350939	0.385614	0.358678	0.342267	0.406322	0.370279	0.423039	0.362938	0.425984	0.387768	0.419875	0.363589	0.360661	0.399907	0.38605	0.359798	0.350482	0.41387	0.386909	0.376454	0.366029	0.403865	0.351002	0.396323	0.424677	0.414324	0.365479	0.435615	0.365199	0.374617	0.400839	0.40171	0.364007	0.403689	0.382187	0.394792	0.371624	0.381775	0	0	0
lip_pos_1998	0.381645	0.417529	0.384815	0.370881	0.421304	0.400631	0.362332	0.401994	0.398964	0.43545	0.398651	0.428295	0.418089	0.440006	0.392158	0.401177	0.397658	0.433839	0.40672	0.372063	0.421673	0.431729	0.410042	0.386215	0.451776	0.37032	0.444768	0.427697	0.452598	0.406338	0.469025	0.386676	0.401198	0.4343	0.445195	0.390789	0.456082	0.428566	0.433753	0.39283	0.393849	0.0122694	0	0
lip_pos_2000	0.206585	0.320669	0.230633	0.199981	0.242342	0.312382	0.213678	0.220231	0.308286	0.358072	0.308413	0.319972	0.331771	0.358964	0.30891	0.306246	0.246926	0.331498	0.315501	0.204497	0.345643	0.326225	0.313544	0.237897	0.355989	0.218326	0.34701	0.331018	0.364574	0.32203	0.372364	0.222916	0.236008	0.344234	0.345885	0.313127	0.348195	0.338902	0.338001	0.21971	0.226405	0.0965268	-0.0262818	0
lip_pos_2003	0.405647	0.436081	0.412283	0.39556	0.435928	0.422723	0.381621	0.425331	0.410549	0.462014	0.412176	0.440281	0.435672	0.455357	0.40654	0.4178	0.415793	0.450954	0.426624	0.395617	0.435492	0.452109	0.422279	0.407093	0.464413	0.395419	0.460424	0.445847	0.463107	0.418497	0.487375	0.406767	0.420539	0.454605	0.463423	0.410129	0.470291	0.443258	0.44459	0.415037	0.414576	0.0103252	0	0
lip_pos_2006	0.35043	0.262404	0.335016	0.43131	0.379606	0.329843	0.364677	0.361454	0.359733	0.344604	0.33251	0.511493	0.37553	0.288775	0.346246	0.291086	0.370431	0.250919	0.358119	0.353446	0.383973	0.308404	0.330918	0.355257	0.36026	0.349692	0.267745	0.46543	0.393315	0.303931	0.178978	0.401267	0.354947	0.383299	0.326801	0.353663	0.332854	0.261384	0.33914	0.426934	0.343782	0	0	0
lip_pos_2007	0.191026	0.32668	0.102956	0	0.0757252	0.363137	0.196722	0.0116903	0.317548	0.267343	0.319146	0.0406027	0.334418	0.315942	0.304352	0.332661	0.03423	0.345797	0.354153	0.0428781	0.279022	0.348879	0.471797	0.09957	0.368757	0.172069	0.3615	0.263974	0.356299	0.317691	0.27335	0	0.00669753	0.343497	0.356149	0.309021	0.361679	0.340851	0.339892	0.0880643	0.243394	0	0	0
lip_pos_2009	0	0.0492289	0	0.153441	0.170551	0.119582	0.152313	0.837817	0	0.859166	0.125871	0.832233	0.382999	0.842583	0.113796	0	0.828084	0.12776	0	0.113889	0.815003	0.267118	0	0.0921539	0	0.126154	0.0960721	0.855669	0.322206	0.306703	0.891145	0.156216	0.0829312	0.342658	0	0.260192	0.225837	0.0775418	0.136054	0.126566	0.256369	0	0	0
lip_pos_2023	0.226641	0.307982	0.227177	0	0.258576	0.300377	0	0.491167	0.296934	0.523295	0.297166	0.500591	0.284388	0.518847	0.300109	0.288347	0.488799	0.303387	0.249335	0.224226	0.469375	0.32205	0.292974	0.246123	0.339035	0.291108	0.321939	0.505196	0.375981	0.287643	0.521579	0.211124	0.238826	0.334708	0.318611	0.289476	0.352122	0.319868	0.327871	0.176119	0.332344	0	0	0
lip_pos_2024	0.559047	0.647222	0.554811	0.55529	0.609787	0.62925	0.541862	0.557912	0.622337	0.651589	0.63044	0.565593	0.651264	0.660034	0.617769	0.62746	0.558065	0.667179	0.61894	0.552583	0.631935	0.673182	0.648555	0.573049	0.698778	0.551672	0.68463	0.568503	0.700379	0.635677	0.685575	0.578831	0.578955	0.673072	0.701776	0.619467	0.696843	0.666777	0.674189	0.588331	0.582302	0.0283092	0	0
lip_pos_2034	0.415403	0.470849	0.538588	0.472203	0.455946	0.404393	0.534347	0.515259	0.462062	0.522797	0.457336	0.452835	0.486115	0.523613	0.533291	0.45502	0.512464	0.484001	0.497417	0.553696	0.484307	0.484559	0.511148	0.511501	0.558923	0.537152	0.473686	0.520461	0.494552	0.509986	0.534591	0.49973	0.550374	0.512871	0.558766	0.520372	0.524971	0.565843	0.548547	0.531742	0.486942	0	0.00843446	0
lip_pos_2037	0.277274	0.455885	0.305746	0.292821	0.324267	0.460711	0.437339	0	0.444207	0.424611	0.44854	0	0.452003	0.468508	0.426739	0.441692	0.248198	0.459252	0.46867	0.361934	0.436877	0.466917	0.511725	0.297408	0.485193	0.281473	0.470374	0.384685	0.478528	0.440004	0.465179	0.233943	0.337224	0.4693	0.484746	0.422111	0.483527	0.456471	0.476474	0.242342	0.408497	0	0	0
lip_pos_2038	0.203188	0.329856	0.216826	0.193398	0.226872	0.316588	0.203646	0.228044	0.310922	0.361279	0.314092	0.323847	0.327325	0.352321	0.315178	0.306066	0.221507	0.33806	0.322622	0.190931	0.348322	0.326438	0.316528	0.234728	0.345215	0.223816	0.344421	0.334405	0.356811	0.310401	0.373082	0.21871	0.240983	0.344429	0.331798	0.305241	0.354921	0.322132	0.335411	0.230694	0.223815	0.0973934	-0.0265952	0
lip_pos_2039	0.564829	0.651439	0.55984	0.559765	0.618563	0.633349	0.547997	0.56349	0.627851	0.656362	0.634223	0.574031	0.655936	0.663791	0.62289	0.63186	0.565113	0.671473	0.6647	0.558138	0.635774	0.677687	0.653271	0.578713	0.703276	0.559204	0.689287	0.577189	0.705408	0.64027	0.690013	0.585569	0.585816	0.678881	0.706581	0.624233	0.701388	0.671191	0.678781	0.597063	0.588489	0.0284695	0	0
lip_pos_2040	0.38429	0.431219	0.381318	0.414386	0.416151	0.387152	0.37936	0.422462	0.39652	0.439199	0.372408	0.467887	0.430303	0.454372	0.383653	0.400869	0.44001	0.41474	0.386067	0.361377	0.425302	0.42982	0.402897	0.404641	0.423245	0.359735	0.473315	0.42319	0.433042	0.393478	0.419104	0.374808	0.388098	0.434507	0.42009	0.409175	0.427859	0.403987	0.491765	0.41323	0.409209	0	0	0
lip_pos_2043	0.317688	0.331981	0.313915	0.301671	0.337623	0.335716	0.29825	0.345672	0.323503	0.376612	0.320493	0.329254	0.366483	0.386069	0.330819	0.344417	0.314368	0.374277	0.342294	0.303847	0.351233	0.361599	0.346533	0.288985	0.387276	0.296059	0.359064	0.346845	0.424122	0.338314	0.38539	0.292473	0.329313	0.367899	0.38146	0.333721	0.362758	0.34929	0.371946	0.32558	0.340274	0	0	0
lip_pos_2044	0	0.0883644	0.124054	0.0518067	0	0.351846	0.376437	0	0.334836	0.13896	0.298062	0	0.0798365	0.120186	0.0310453	0.143621	0.182895	0.0482525	0.381631	0.288016	0.0569831	0.117778	0.411847	0	0.0145124	0.0764265	0.127693	0.303703	0.0394794	0.0377327	0.0999853	0	0	0.174734	0.0434747	0.0697694	0.061281	0.0480359	0.140009	0	0.0998211	0	0	0
lip_pos_2045	0.292445	0.312086	0.322137	0.31022	0.345116	0.281266	0.296643	0.297528	0.299716	0.323644	0.278219	0.316139	0.340768	0.33035	0.304082	0.295779	0.290865	0.40177	0.277967	0.355724	0.312038	0.45898	0.314173	0.340555	0.487761	0.309896	0.449243	0.27989	0.471521	0.301084	0.366775	0.359485	0.375081	0.343917	0.408898	0.30498	0.473052	0.348354	0.356693	0.393383	0.294262	0.0275767	0	0
lip_pos_2046	0	0	0	0	0	0	0	0	0	0.294933	0.298879	0.279399	0	0.314194	0.205462	0.258091	0.386297	0	0	0.253199	0.345275	0.24582	0.144293	0	0	0.322442	0	0	0.265025	0.306338	0.295685	0.257405	0.245253	0.233732	0	0.314369	0.232241	0	0.302726	0.293725	0.03021	0.0855717	0	0
lip_pos_2047	0.458025	0.424418	0.468019	0.446876	0.396523	0.571938	0.435139	0.424857	0.404814	0.392943	0.362411	0.360116	0.364727	0.478395	0.424367	0.418166	0.453964	0.364714	0.536905	0.447478	0.306294	0.389993	0.667911	0.411749	0.453978	0.448449	0.311151	0.564914	0	0.425722	0.356016	0.423446	0.424156	0.350166	0.37187	0.416664	0.408621	0.468842	0.413849	0.378178	0.41997	0	0	0
lip_pos_2051	0	0	0	0	0	0	0	0.233475	0	0.303755	0.290947	0.327808	0.266256	0.336939	0.272877	0.271957	0.399776	0.219303	0.196541	0.29829	0.380425	0.319403	0.105475	0.282277	0.342248	0.357275	0	0.202735	0	0.35247	0.348474	0.276047	0.309219	0.296681	0	0.371138	0.28895	0	0.342767	0.318868	-0.0606702	0.369475	-0.101547	0
lip_pos_2052	0.384371	0.399313	0.341579	0.314548	0	0.505798	0.490255	0.37467	0.479406	0.300334	0.466414	0.277467	0.303407	0.338763	0.330126	0.455302	0.320379	0	0.54734	0.484706	0.325603	0.203174	0.592924	0.210021	0.34062	0.268958	0	0.531128	0	0.191593	0.273927	0	0.296874	0.490022	0	0.229412	0	0.2989	0.423959	0.219128	0.300261	0	0	0
lip_pos_2054	0.157389	0.220173	0.0995501	0.264203	0	0.433506	0.452861	0	0.4104	0.236989	0.401649	0.0511563	0.257525	0.280676	0.224856	0.340955	0.0512365	0.283518	0.452987	0.384151	0.219598	0.235788	0.478417	0	0.30022	0	0.28303	0.331137	0.283213	0.273029	0.289338	0	0	0.36135	0.287018	0.220524	0.286483	0.303468	0.262292	0	0.235467	0	0	0
lip_pos_2055	0	0	0	0	0	0	0	0.40799	0.172777	0.515115	0.28214	0.462459	0.490861	0.512924	0.455544	0	0.400332	0.654543	0.276249	0.539591	0.405076	0.628953	0.47776	0.535475	0.624579	0.483803	0.625198	0.329013	0.59804	0.38114	0.560761	0.512545	0.572783	0.53924	0.569072	0.406869	0.63668	0.548964	0.525457	0.551788	-0.107169	0.575545	-0.126406	0
lip_pos_2057	0.517725	0.520658	0.515412	0.514815	0.566362	0.506932	0.502918	0.520912	0.528293	0.554301	0.50952	0.53779	0.55369	0.537015	0.520864	0.506628	0.521137	0.535771	0.532146	0.511279	0.537521	0.541375	0.521236	0.531577	0.566432	0.512368	0.550407	0.540037	0.594825	0.512415	0.554678	0.535473	0.538802	0.572373	0.567034	0.524282	0.561752	0.536937	0.546475	0.546536	0.523264	0	0.00410451	0
lip_pos_2058	0.247958	0.340176	0.246346	0.193517	0.256161	0.330699	0.221477	0.239275	0.333561	0.355916	0.328283	0.305238	0.340248	0.347852	0.323736	0.327676	0.228598	0.348602	0.32543	0.239523	0.327386	0.355308	0.343593	0.23084	0.368547	0.23998	0.362737	0.324179	0.384156	0.332169	0.370759	0.230437	0.256044	0.357409	0.363842	0.33372	0.364969	0.348684	0.358767	0.243114	0.312395	0	0	0
lip_pos_2060	0	0.310317	0.193537	0.197318	0	0.504155	0.482622	0.251487	0.458392	0.305733	0.464443	0.237373	0.344444	0.27984	0.202212	0.449353	0.313077	0	0.551194	0.494186	0.300749	0.249412	0.598802	0	0	0.311269	0	0.544245	0	0.256954	0.323058	0.203423	0.280874	0.475477	0	0.351092	0.3061	0	0.398933	0.332134	0.274305	0	0	0
lip_pos_2062	0.338109	0.410997	0.380811	0.387821	0.371136	0.371583	0.410725	0.377061	0.408199	0.386143	0.412416	0	0.408825	0.392099	0.36684	0.374774	0.388701	0.404926	0.400517	0.423399	0.388875	0.4489	0.417548	0.284986	0.38346	0.384787	0.394335	0.401824	0.417676	0.384733	0.386921	0.304776	0.40522	0.400776	0.235512	0.356855	0.397923	0.318651	0.386408	0.38191	0.381978	0	0	0
lip_pos_2063	0.521161	0.495493	0.501452	0.466473	0.202718	0.331954	0.378034	0.371182	0.40503	0.393049	0.261198	0.304403	0.243018	0.332751	0.274783	0.251702	0.349947	0.316628	0.347973	0.297537	0.232136	0.286514	0.189826	0.121206	0.341371	0.329809	0.285358	0.283673	0	0.242952	0.339756	0	0.335913	0.338918	0	0.320533	0.32182	0.198828	0.413619	0.271837	0.489221	-0.241785	0.068461	0
lip_pos_2064	0.278351	0.360714	0.336471	0.344783	0.33022	0.345226	0.377491	0.339795	0.383468	0.353571	0.36966	0	0.372373	0.3624	0.328099	0.344001	0.350523	0.360235	0.394905	0.393277	0.364531	0.417104	0.398466	0.196318	0.355313	0.338807	0.3418	0.36286	0.382602	0.344961	0.328636	0.231812	0.361816	0.375649	0.218057	0.320229	0.350595	0.245034	0.324752	0.348883	0.341892	0	0	0
lip_pos_2065	0.394375	0.540984	0.421928	0.423724	0.461555	0.504715	0.394281	0.412152	0.505261	0.535296	0.520649	0.381198	0.541558	0.548543	0.511689	0.518884	0.381972	0.556873	0.490521	0.354069	0.519068	0.562023	0.488023	0.418966	0.584979	0.390962	0.571419	0.288037	0.582845	0.533374	0.56553	0.439298	0.421889	0.553318	0.584705	0.512557	0.583904	0.556868	0.562209	0.425704	0.445521	0.0340567	0	0
lip_pos_2066	0.395313	0.42147	0.418085	0.402533	0.452958	0.378383	0.328439	0.576894	0.349975	0.601532	0.339255	0.559514	0.578003	0.596772	0.408725	0.370072	0.563217	0.43361	0.471522	0.314578	0.568791	0.400638	0.270008	0.521886	0.605668	0.424987	0.459335	0.588261	0.632731	0.421711	0.619872	0.331403	0.596629	0.575518	0.554502	0.41354	0.607863	0.384717	0.589352	0.440594	0.474221	0	0	0
lip_pos_2067	0.381457	0.404378	0.426621	0.410804	0.456906	0.352981	0.308609	0.563424	0.322198	0.578473	0.334441	0.55354	0.554141	0.57574	0.380555	0.353067	0.542603	0.421819	0.220067	0.338137	0.54129	0.388412	0.255288	0.505197	0.585628	0.422975	0.455526	0.575414	0.607017	0.411121	0.602026	0.354668	0.580868	0.547092	0.539103	0.402628	0.58466	0.397545	0.566595	0.446042	0.462282	0	0	0
lip_pos_2068	0.320348	0.359639	0.360304	0.319808	0.392461	0.217808	0.212084	0.529558	0.237094	0.548115	0.288678	0.517838	0.515086	0.53885	0.316513	0.24953	0.515849	0.329572	0	0	0.510824	0.27447	0	0.469088	0.545492	0.359429	0.368259	0.539918	0.576367	0.294745	0.564114	0.232005	0.549288	0.516393	0.485833	0.32197	0.558781	0.252926	0.531561	0.337633	0.406979	0	0	0
lip_pos_2070	0.521429	0.453956	0.5176	0.472874	0.452114	0.294423	0.457609	0.455599	0.325822	0.431096	0.372146	0.38947	0.398346	0.475445	0.459768	0.42699	0.456311	0.444282	0.335568	0.463454	0.359191	0.393554	0.477942	0.440728	0.426348	0.463157	0.4093	0.287704	0.288215	0.42292	0.437895	0.424277	0.486472	0.42304	0.424972	0.435728	0.428453	0.442688	0.426918	0.406369	0.525118	-0.250404	0.175836	-0.0362705
lip_pos_2073	0.577931	0.424718	0.394804	0.219105	0.194145	0.529739	0.436576	0.375973	0.522375	0.409869	0.421376	0.370231	0.317244	0.391242	0	0.193015	0.281773	0	0.49051	0.342605	0.295753	0.408394	0.657613	0.426927	0.340432	0	0.249775	0.568605	0	0.185965	0.424595	0.284233	0.4683	0.467802	0.392518	0	0.437918	0.246386	0.517724	0.292383	0.338964	0	0	0
lip_pos_2074	0.340482	0.225629	0	0.193891	0	0.286825	0.30445	0.319381	0.296797	0.297902	0.165293	0.310085	0.200917	0.278517	0.234487	0	0.289227	0.285744	0.322217	0.137086	0	0.204118	0.348108	0.277872	0.00362247	0.272241	0.212136	0.385005	0	0.274788	0.34457	0	0.3495	0.297669	0	0.252995	0.341777	0	0.359939	0	0.210332	0	0	0
lip_pos_2075	0.0122311	0.0291745	0.0203884	0.0164418	0.0176825	0.0368604	0.0132772	0.0199524	0.0338556	0.0501751	0.0847392	0.0433489	0.0378592	0.0862573	0.0328522	0.0345129	0.0156128	0.02671	0.0359304	0.0211606	0.0534565	0.0324016	0.0471642	0.019591	0.0510305	0.0277974	0.0334945	0.0282585	0.0490319	0.035552	0.0258309	0.0179415	0.0214754	0.0488163	0.0323789	0.0268599	0.0445457	0.0272986	0.046602	0.0109116	0.0161059	0.0229212	-0.00695844	0
lip_pos_2076	0.35063	0.373177	0.357837	0.370211	0.392957	0.35464	0.341853	0.365207	0.384612	0.398596	0.35983	0.373758	0.401132	0.39608	0.371802	0.356269	0.37488	0.397802	0.373264	0.356004	0.390808	0.410247	0.371727	0.361594	0.436202	0.365194	0.386767	0.397484	0.451357	0.366168	0.391282	0.363393	0.399345	0.422235	0.397099	0.367384	0.403704	0.369201	0.397777	0.37282	0.364915	0.00967733	0	0
lip_pos_2078	0.275651	0.210499	0	0.345267	0	0.380926	0.392181	0.40732	0.271885	0.390707	0.307392	0.340356	0.347102	0.427673	0.336701	0.317817	0.391999	0.341655	0.390533	0.275363	0.352907	0.322939	0.374455	0.356781	0.312463	0.349234	0	0.391047	0.0262378	0.363123	0.307624	0.337892	0.396053	0.37456	0.253239	0.333018	0.325944	0.0249931	0.339505	0.249437	0.28427	0.109164	-0.0399854	0
lip_pos_2079	0.398923	0.520248	0.396115	0.406576	0.457411	0.507157	0.396	0.414376	0.49983	0.515592	0.510034	0.42102	0.521681	0.528619	0.496728	0.505998	0.407053	0.538225	0.54415	0.398743	0.503389	0.541227	0.524934	0.430855	0.566422	0.411467	0.555282	0.414561	0.563436	0.513774	0.553283	0.435688	0.443307	0.542803	0.564864	0.495481	0.56957	0.535538	0.552446	0.442006	0.441561	0.0329648	0	0
lip_pos_2081	0.544161	0.433878	0.409168	0.319574	0	0.581245	0.418727	0.425077	0.560898	0.529449	0.522445	0.512816	0.220614	0.487488	0.443199	0.460316	0.484893	0.378312	0.570722	0.48773	0.479159	0.487987	0.706357	0.386843	0.256697	0.44982	0.398049	0.633285	0.463303	0.398309	0.517038	0.359157	0.494321	0.54068	0.360708	0.433874	0.343042	0.404875	0.542056	0.456943	0.452549	0	0	0
lip_pos_2082	0.32904	0.408548	0.364045	0.37472	0.349016	0.373055	0.406504	0.355476	0.398005	0.35689	0.40693	0	0.404672	0.384085	0.358925	0.370854	0.378146	0.402288	0.390725	0.413053	0.379124	0.438544	0.419343	0.316083	0.376648	0.373781	0.392159	0.383585	0.413232	0.376055	0.348628	0.286409	0.398013	0.391753	0.259259	0.352829	0.395723	0.32631	0.377359	0.376525	0.374521	0	0	0
lip_pos_2083	0.534089	0.606146	0.531776	0.531784	0.583359	0.58841	0.519607	0.528672	0.587927	0.612334	0.589647	0.543314	0.613772	0.613849	0.58243	0.586998	0.528573	0.623673	0.602637	0.527183	0.593809	0.629621	0.607546	0.547667	0.653383	0.528241	0.639822	0.552213	0.660512	0.594379	0.638547	0.553122	0.557165	0.636244	0.655188	0.583915	0.652446	0.623578	0.631513	0.563343	0.55263	0.0250991	0	0
lip_pos_2084	0.466265	0.442892	0.434217	0.435694	0.282867	0.490901	0.453019	0.509607	0.488788	0.547114	0.532314	0.510723	0.507395	0.508113	0.462449	0.50151	0.55311	0.487398	0.484554	0.452152	0.533927	0.509988	0.52228	0.446541	0.485893	0.512381	0.521781	0.461625	0.507079	0.506952	0.550422	0.483027	0.492426	0.523994	0.412226	0.522885	0.498669	0.435258	0.537968	0.501827	0.447459	0.0690191	-0.0209217	0
lip_pos_2085	0.458225	0.566937	0.464794	0.464526	0.517739	0.549397	0.454807	0.4635	0.54051	0.561178	0.549388	0.463889	0.562528	0.569697	0.534565	0.54582	0.4594	0.577985	0.540772	0.459982	0.543401	0.581773	0.570887	0.477832	0.607169	0.452514	0.593347	0.467644	0.605266	0.553489	0.59221	0.486715	0.478966	0.584704	0.609847	0.533934	0.6041	0.578968	0.587396	0.483853	0.494659	0.026501	0	0
lip_pos_2086	0.34642	0.42848	0.365465	0.312832	0	0.491547	0.496532	0.301528	0.466363	0.443841	0.448682	0.392323	0.416127	0.460481	0.421489	0.442388	0.403181	0.427666	0.504138	0.435248	0.414643	0.444765	0.550863	0.259985	0.475945	0.345654	0.430402	0.49064	0.438926	0.432777	0.469285	0.272852	0.388674	0.449365	0.44578	0.417792	0.466098	0.441595	0.480891	0.245933	0.419682	0	0	0
lip_pos_2087	0.272799	0.47372	0.297012	0.316565	0.368136	0.467119	0.31762	0.308199	0.459136	0.482148	0.471806	0.323054	0.482878	0.488528	0.456378	0.464371	0.317383	0.495123	0.458224	0.34955	0.465367	0.493547	0.48121	0.348459	0.521736	0.323932	0.50272	0.30495	0.52011	0.468571	0.509977	0.364046	0.331212	0.502715	0.518781	0.451997	0.517857	0.491072	0.500192	0.362794	0.366067	0.0421747	0	0
lip_pos_2091	0.258205	0.180717	0.325932	0.28435	0	0.359942	0.377357	0.342454	0.331562	0.338593	0.317637	0.313465	0.128216	0.327538	0.324032	0.296955	0.332695	0	0.364241	0.326252	0.245012	0.254922	0.399162	0.19139	0.266431	0.267802	0.208666	0.329591	0.114802	0.304175	0.258833	0.230861	0.290667	0.254224	0	0.287639	0.102376	0.21779	0.284402	0	0.305393	0	0	-0.005708
lip_pos_2092	0.418161	0.483349	0.514224	0.514531	0.533014	0.478244	0.520811	0.505307	0.434268	0.487029	0.448689	0.461755	0.449871	0.497621	0.487643	0.472566	0.480063	0.396203	0.446583	0.469456	0.410664	0.365326	0.504086	0.431541	0.417851	0.46731	0.321809	0.433132	0.356158	0.429598	0.359892	0.424144	0.461425	0.37884	0.400285	0.426706	0.388439	0.43155	0.442241	0.389499	0.503657	-0.0401992	0	0
lip_pos_2093	0.381195	0.272806	0.292318	0.122413	0.0630929	0.462862	0.275441	0.300376	0.426104	0.384283	0.40774	0.393053	0.160369	0.348546	0.309798	0.385213	0.366971	0.296647	0.454005	0.386818	0.356779	0.31526	0.543518	0.031029	0.255577	0.348977	0.309196	0.48879	0.315632	0.273736	0.363679	0.202307	0.354814	0.430168	0.300492	0.297608	0.30962	0.30494	0.427795	0.374957	0.336683	0	0	0
lip_pos_2095	0.30944	0.364295	0.355551	0.356374	0	0.431677	0.456613	0.454813	0.43862	0.495664	0.494993	0.494456	0.543156	0.513902	0.519359	0.485017	0.54128	0.505438	0.526402	0.52421	0.529223	0.510547	0.572781	0.499508	0.551514	0.542643	0.50429	0.537232	0.545125	0.537329	0.563415	0.514661	0.532908	0.564545	0.465176	0.554337	0.57294	0.54129	0.576437	0.561715	0.296425	0.345756	-0.174926	0.0309797
[truncated: 13,060 more rows]

## Sheet: heart
	1097	1141	1140	1147	1144	1157	1132	1117	1099	1094	1151	1109	1100	1124	1128	1110	1115	1135	1129	1153	1142	1125	1137	1150	1145	1123	1127	1095	1155	1111	1112	1133	1119	1102	1138	1103	1118	1116	1107	1143	1131	1120	1156	1149	1136	1152	1121	1146	1158
[truncated: 26,105 more rows]
[truncated: 20 more columns]
