# Supplementary material for: Lipidome determinants of maximal lifespan in mammals
Source: Sci Rep. 2017 Jan 31;7:5. doi: 10.1038/s41598-017-00037-7 (PMC5428381; doi:10.1038/s41598-017-00037-7)
Supplement: Supplementary file 6 — Supplementary Information [file 41598_2017_37_MOESM6_ESM.xls]

## Sheet: liver
	coefficient
liver_pos_3	0
liver_pos_4	0
liver_pos_6	0
liver_pos_8	0
liver_pos_10	0
liver_pos_15	0
liver_pos_18	0
liver_pos_20	0
liver_pos_27	0
liver_pos_29	0
liver_pos_30	0
liver_pos_31	0
liver_pos_32	0
liver_pos_33	0
liver_pos_39	0
liver_pos_42	0
liver_pos_44	0
liver_pos_45	0
liver_pos_51	0
liver_pos_54	0
liver_pos_57	0
liver_pos_60	0
liver_pos_63	0
liver_pos_64	0
liver_pos_66	0.138902
liver_pos_68	0
liver_pos_69	0
liver_pos_71	0
liver_pos_77	0
liver_pos_82	0
liver_pos_86	0
liver_pos_90	0
liver_pos_93	0
liver_pos_95	0
liver_pos_96	0
liver_pos_97	0
liver_pos_99	0
liver_pos_100	0
liver_pos_112	0
liver_pos_113	0
liver_pos_114	0
liver_pos_117	0
liver_pos_118	0
liver_pos_120	0
liver_pos_122	0
liver_pos_123	0
liver_pos_133	0
liver_pos_136	0
liver_pos_138	0
liver_pos_140	0
liver_pos_141	0
liver_pos_148	0
liver_pos_154	0
liver_pos_156	0
liver_pos_160	0
liver_pos_165	0
liver_pos_170	0
liver_pos_171	0
liver_pos_174	0
liver_pos_175	0
liver_pos_176	0
liver_pos_179	0
liver_pos_180	0
liver_pos_183	0
liver_pos_186	0
liver_pos_192	0
liver_pos_194	0
liver_pos_197	0
liver_pos_198	0
liver_pos_199	0
liver_pos_200	0
liver_pos_203	0
liver_pos_208	0
liver_pos_210	0
liver_pos_228	0
liver_pos_229	0
liver_pos_231	0
liver_pos_232	0
liver_pos_233	0
liver_pos_235	0
liver_pos_237	0
liver_pos_240	0
liver_pos_243	0
liver_pos_244	0
liver_pos_245	0
liver_pos_247	0
liver_pos_248	0
liver_pos_251	0
liver_pos_254	0
liver_pos_256	0
liver_pos_259	0
liver_pos_261	0
liver_pos_263	0.00768208
liver_pos_265	0
liver_pos_268	0
liver_pos_271	0
liver_pos_272	-0.345035
liver_pos_275	0
liver_pos_276	0
liver_pos_277	0
liver_pos_278	0
liver_pos_285	0
liver_pos_286	0
liver_pos_288	0
liver_pos_291	0
liver_pos_293	0
liver_pos_295	0
liver_pos_298	0
liver_pos_300	0
liver_pos_306	0
liver_pos_308	0
liver_pos_312	0
liver_pos_313	0
liver_pos_314	0
liver_pos_315	0
liver_pos_322	0
liver_pos_323	0
liver_pos_324	0
liver_pos_336	0
liver_pos_342	0
liver_pos_343	0
liver_pos_344	0
liver_pos_351	0
liver_pos_360	0
liver_pos_365	0
liver_pos_366	0
liver_pos_368	0
liver_pos_375	0
liver_pos_377	0
liver_pos_382	0
liver_pos_385	0
liver_pos_386	0
liver_pos_388	0
liver_pos_396	0
liver_pos_399	0
liver_pos_401	0
liver_pos_402	0
liver_pos_406	0
liver_pos_408	0
liver_pos_409	0
liver_pos_410	0
liver_pos_412	0
liver_pos_413	0
liver_pos_416	0
liver_pos_417	0
liver_pos_418	0
liver_pos_419	0
liver_pos_421	0
liver_pos_422	0
liver_pos_423	0
liver_pos_424	0
liver_pos_425	0
liver_pos_427	0
liver_pos_428	0
liver_pos_431	0
liver_pos_432	0
liver_pos_436	0
liver_pos_438	0
liver_pos_440	0
liver_pos_442	0
liver_pos_444	0
liver_pos_446	0
liver_pos_447	0
liver_pos_448	0
liver_pos_457	0.447012
liver_pos_458	0.309459
liver_pos_462	0
liver_pos_464	0
liver_pos_465	0
liver_pos_467	0
liver_pos_469	0
liver_pos_470	0
liver_pos_474	0
liver_pos_475	0
liver_pos_480	0
liver_pos_482	0
liver_pos_486	0
liver_pos_487	0
liver_pos_492	0
liver_pos_493	0
liver_pos_497	0
liver_pos_500	0
liver_pos_501	0
liver_pos_513	0
liver_pos_514	0
liver_pos_520	0
liver_pos_522	0
liver_pos_524	0
liver_pos_525	0
liver_pos_526	0
liver_pos_527	-0.0352662
liver_pos_531	0
liver_pos_532	0
liver_pos_537	0
liver_pos_540	0
liver_pos_541	0
liver_pos_545	0
liver_pos_546	0
liver_pos_550	0
liver_pos_551	0
liver_pos_555	0
liver_pos_560	0
liver_pos_566	0
liver_pos_569	0
liver_pos_570	0
liver_pos_574	0
liver_pos_575	0
liver_pos_576	0
liver_pos_577	0.485671
liver_pos_578	0.252552
liver_pos_580	0
liver_pos_581	0
liver_pos_585	0
liver_pos_590	0
liver_pos_595	0
liver_pos_597	0
liver_pos_610	0
liver_pos_611	0
liver_pos_616	0
liver_pos_618	0
liver_pos_621	0
liver_pos_623	0
liver_pos_627	0.280948
liver_pos_636	0
liver_pos_638	0
liver_pos_640	0
liver_pos_641	0
liver_pos_643	0
liver_pos_644	0
liver_pos_645	0
liver_pos_657	0
liver_pos_658	0
liver_pos_662	0
liver_pos_665	0
liver_pos_666	0
liver_pos_667	0
liver_pos_668	0
liver_pos_669	0
liver_pos_672	1.31314
liver_pos_673	0
liver_pos_674	0
liver_pos_675	0
liver_pos_680	0
liver_pos_682	0
liver_pos_688	0
liver_pos_690	0.0258548
liver_pos_695	0
liver_pos_698	0
liver_pos_699	0
liver_pos_705	0
liver_pos_706	0
liver_pos_708	0
liver_pos_709	0
liver_pos_711	0
liver_pos_715	0
liver_pos_720	0
liver_pos_723	0
liver_pos_725	0
liver_pos_733	0
liver_pos_735	0
liver_pos_737	0
liver_pos_740	0
liver_pos_745	0
liver_pos_749	0
liver_pos_750	0
liver_pos_751	0
liver_pos_754	0
liver_pos_758	0
liver_pos_762	0
liver_pos_764	0
liver_pos_766	0
liver_pos_768	0
liver_pos_769	0
liver_pos_772	0
liver_pos_777	0
liver_pos_778	0
liver_pos_781	0
liver_pos_784	0
liver_pos_785	0
liver_pos_786	0
liver_pos_788	0
liver_pos_790	0
liver_pos_802	-0.0296721
liver_pos_809	0
liver_pos_810	0
liver_pos_822	0
liver_pos_823	0
liver_pos_825	0
liver_pos_829	0
liver_pos_841	0
liver_pos_847	0
liver_pos_850	0
liver_pos_857	0
liver_pos_860	0
liver_pos_863	0
liver_pos_864	0
liver_pos_866	0
liver_pos_867	0
liver_pos_868	0
liver_pos_869	0
liver_pos_870	0
liver_pos_871	0
liver_pos_875	0
liver_pos_877	-0.0522997
liver_pos_881	0
liver_pos_885	0
liver_pos_886	-0.0170054
liver_pos_889	0
liver_pos_895	0
liver_pos_897	0
liver_pos_898	0
liver_pos_899	0
liver_pos_900	0
liver_pos_903	0
liver_pos_906	0
liver_pos_907	0
liver_pos_911	0
liver_pos_916	0
liver_pos_917	0
liver_pos_918	0
liver_pos_920	0
liver_pos_921	0.489422
liver_pos_925	0
liver_pos_928	0
liver_pos_931	0
liver_pos_932	0
liver_pos_939	0
liver_pos_943	0
liver_pos_944	0
liver_pos_946	0
liver_pos_949	0
liver_pos_951	0
liver_pos_959	0
liver_pos_966	0
liver_pos_968	0
liver_pos_970	0
liver_pos_972	0
liver_pos_975	0
liver_pos_979	0
liver_pos_980	0
liver_pos_983	0
liver_pos_986	0
liver_pos_992	0
liver_pos_1002	0
liver_pos_1004	0
liver_pos_1005	0
liver_pos_1006	0
liver_pos_1008	0
liver_pos_1009	0
liver_pos_1010	0
liver_pos_1015	0
liver_pos_1019	0
liver_pos_1029	0
liver_pos_1036	0
liver_pos_1044	0
liver_pos_1049	0
liver_pos_1057	0
liver_pos_1058	0
liver_pos_1059	0
liver_pos_1062	0
liver_pos_1068	0
liver_pos_1069	0
liver_pos_1070	0
liver_pos_1072	0
liver_pos_1074	0
liver_pos_1079	0
liver_pos_1082	0
liver_pos_1085	0
liver_pos_1086	0
liver_pos_1096	0
liver_pos_1102	0
liver_pos_1107	0
liver_pos_1108	0
liver_pos_1129	0
liver_pos_1131	-0.00685499
liver_pos_1132	0
liver_pos_1137	0
liver_pos_1138	0
liver_pos_1142	0
liver_pos_1143	0
liver_pos_1145	0
liver_pos_1147	0
liver_pos_1162	0
liver_pos_1164	0
liver_pos_1170	0
liver_pos_1172	0
liver_pos_1176	0
liver_pos_1178	0
liver_pos_1182	0
liver_pos_1183	0
liver_pos_1186	0
liver_pos_1187	0
liver_pos_1189	0
liver_pos_1190	0
liver_pos_1192	0
liver_pos_1194	0
liver_pos_1196	0
liver_pos_1201	0
liver_pos_1206	0
liver_pos_1207	0
liver_pos_1208	0
liver_pos_1209	0
liver_pos_1218	0
liver_pos_1225	0
liver_pos_1226	0
liver_pos_1227	0
liver_pos_1228	0
liver_pos_1229	0
liver_pos_1232	0
liver_pos_1235	0
liver_pos_1241	0
liver_pos_1242	0
liver_pos_1244	0
liver_pos_1246	0
liver_pos_1248	-0.117055
liver_pos_1250	0
liver_pos_1252	0
liver_pos_1258	0
liver_pos_1267	0
liver_pos_1269	0
liver_pos_1274	0.0709717
liver_pos_1275	0
liver_pos_1276	0
liver_pos_1277	0
liver_pos_1278	0
liver_pos_1279	0
liver_pos_1281	0
liver_pos_1288	0
liver_pos_1289	0
liver_pos_1290	0
liver_pos_1293	0
liver_pos_1295	0
liver_pos_1299	0
liver_pos_1300	0
liver_pos_1302	0
liver_pos_1304	0
liver_pos_1305	0
liver_pos_1306	0
liver_pos_1308	0
liver_pos_1309	0
liver_pos_1311	0
liver_pos_1312	0
liver_pos_1319	0
liver_pos_1320	0
liver_pos_1321	0
liver_pos_1322	0
liver_pos_1326	0
liver_pos_1332	0
liver_pos_1333	0
liver_pos_1335	0
liver_pos_1336	0
liver_pos_1337	0
liver_pos_1338	0
liver_pos_1344	0.667967
liver_pos_1345	0
liver_pos_1346	0
liver_pos_1349	0
liver_pos_1350	0
liver_pos_1356	0
liver_pos_1357	0
liver_pos_1359	0
liver_pos_1360	0
liver_pos_1361	0
liver_pos_1367	0
liver_pos_1370	0
liver_pos_1378	0
liver_pos_1383	0
liver_pos_1384	0
liver_pos_1385	0
liver_pos_1389	0
liver_pos_1402	0
liver_pos_1406	0
liver_pos_1408	0
liver_pos_1409	0
liver_pos_1411	0
liver_pos_1413	0
liver_pos_1414	0
liver_pos_1416	0
liver_pos_1417	0
liver_pos_1418	0
liver_pos_1419	0
liver_pos_1423	0
liver_pos_1424	0
liver_pos_1427	0
liver_pos_1428	0
liver_pos_1436	0
liver_pos_1439	0
liver_pos_1445	0
liver_pos_1453	0
liver_pos_1455	0
liver_pos_1456	0
liver_pos_1467	0
liver_pos_1469	0
liver_pos_1473	0
liver_pos_1475	0.207412
liver_pos_1480	0
liver_pos_1481	0
liver_pos_1482	0
liver_pos_1483	0
liver_pos_1486	0
liver_pos_1488	0
liver_pos_1489	0
liver_pos_1493	0
liver_pos_1502	0
liver_pos_1504	0
liver_pos_1507	0
liver_pos_1514	0
liver_pos_1524	0
liver_pos_1525	0
liver_pos_1526	0
liver_pos_1527	0
liver_pos_1532	0
liver_pos_1540	0
liver_pos_1542	0
liver_pos_1544	0
liver_pos_1545	0
liver_pos_1547	0
liver_pos_1548	0
liver_pos_1553	0
liver_pos_1561	0
liver_pos_1566	0
liver_pos_1572	0
liver_pos_1573	0
liver_pos_1580	0
liver_pos_1581	0
liver_pos_1583	0
liver_pos_1590	0
liver_pos_1593	0
liver_pos_1594	0
liver_pos_1597	0
liver_pos_1598	0
liver_pos_1600	0
liver_pos_1607	0
liver_pos_1610	0
liver_pos_1612	0
liver_pos_1613	0
liver_pos_1614	0
liver_pos_1616	0
liver_pos_1617	0
liver_pos_1620	0
liver_pos_1623	0
liver_pos_1624	0
liver_pos_1626	0.0714761
liver_pos_1631	0
liver_pos_1632	0
liver_pos_1637	0
liver_pos_1639	0
liver_pos_1640	0
liver_pos_1641	0
liver_pos_1654	0
liver_pos_1669	0
liver_pos_1671	0
liver_pos_1672	0.040755
liver_pos_1673	0
liver_pos_1674	0
liver_pos_1680	0
liver_pos_1687	0
liver_pos_1688	0
liver_pos_1690	0
liver_pos_1693	0
liver_pos_1702	0
liver_pos_1705	0
liver_pos_1710	0
liver_pos_1714	0
liver_pos_1716	0
liver_pos_1733	0
liver_pos_1737	0
liver_pos_1738	0
liver_pos_1760	0
liver_pos_1772	0
liver_pos_1783	0
liver_pos_1792	0
liver_pos_1804	0.929565
liver_pos_1817	0
liver_pos_1820	0
liver_pos_1821	0
liver_pos_1822	0
liver_pos_1825	0
liver_pos_1838	0
liver_pos_1839	0
liver_pos_1844	0
liver_pos_1852	0
liver_pos_1853	0
liver_pos_1855	0
liver_pos_1856	0
liver_pos_1859	0
liver_pos_1861	0
liver_pos_1862	0
liver_pos_1870	0
liver_pos_1872	0
liver_pos_1877	0
liver_pos_1881	0.348019
liver_pos_1884	0
liver_pos_1886	0
liver_pos_1888	0
liver_pos_1895	0
liver_pos_1898	0
liver_pos_1899	0
liver_pos_1902	0
liver_pos_1904	0
liver_pos_1919	0
liver_pos_1921	0
liver_pos_1926	0
liver_pos_1930	0
liver_pos_1932	0
liver_pos_1939	0
liver_pos_1944	0
liver_pos_1945	0
liver_pos_1949	0
liver_pos_1951	0
liver_pos_1952	0
liver_pos_1955	0
liver_pos_1956	0
liver_pos_1965	0
liver_pos_1966	0
liver_pos_1969	0
liver_pos_1970	0
liver_pos_1972	0.13104
liver_pos_1988	0.0137412
liver_pos_1989	0
liver_pos_1991	0
liver_pos_1992	0
liver_pos_1998	0
liver_pos_2011	0
liver_pos_2013	0
liver_pos_2014	0
liver_pos_2018	0
liver_pos_2020	0
liver_pos_2026	0
liver_pos_2028	0
liver_pos_2035	0
liver_pos_2041	0
liver_pos_2042	0
liver_pos_2044	0
liver_pos_2045	0
liver_pos_2048	0.1358
liver_pos_2051	0
liver_pos_2054	0
liver_pos_2057	0
liver_pos_2068	0
liver_pos_2073	0
liver_pos_2075	0
liver_pos_2079	0
liver_pos_2084	0
liver_pos_2086	0
liver_pos_2088	0
liver_pos_2091	0
liver_pos_2094	0
liver_pos_2106	0
liver_pos_2108	0
liver_pos_2109	0
liver_pos_2110	0
liver_pos_2117	0
liver_pos_2118	0
liver_pos_2123	0
liver_pos_2128	0
liver_pos_2130	0
liver_pos_2131	0
liver_pos_2135	0
liver_pos_2145	0
liver_pos_2149	0
liver_pos_2150	0
liver_pos_2152	0
liver_pos_2153	0
liver_pos_2155	0
liver_pos_2159	0
liver_pos_2161	0
liver_pos_2162	0
liver_pos_2165	0
liver_pos_2173	0
liver_pos_2178	0.0774255
liver_pos_2182	0
liver_pos_2183	0
liver_pos_2186	0
liver_pos_2188	0
liver_pos_2194	0
liver_pos_2196	0
liver_pos_2203	0
liver_pos_2207	0
liver_pos_2208	0
liver_pos_2210	0
liver_pos_2217	0
liver_pos_2220	0
liver_pos_2221	0
liver_pos_2222	0
liver_pos_2223	0
liver_pos_2224	0
liver_pos_2242	0
liver_pos_2243	0
liver_pos_2245	0
liver_pos_2246	0
liver_pos_2249	0
liver_pos_2250	0.024378
liver_pos_2256	0
liver_pos_2258	0
liver_pos_2262	0
liver_pos_2271	0
liver_pos_2276	0
liver_pos_2277	0
liver_pos_2279	0
liver_pos_2280	0
liver_pos_2281	0
liver_pos_2282	0
liver_pos_2283	0
liver_pos_2284	0
liver_pos_2285	0
liver_pos_2287	0
liver_pos_2290	0
liver_pos_2291	0
liver_pos_2295	0.339387
liver_pos_2303	0
liver_pos_2304	0
liver_pos_2314	0
liver_pos_2317	0
liver_pos_2322	0
liver_pos_2324	0
liver_pos_2333	0
liver_pos_2334	0
liver_pos_2336	0
liver_pos_2337	0
liver_pos_2344	0
liver_pos_2346	0
liver_pos_2347	0
liver_pos_2351	0
liver_pos_2355	0
liver_pos_2358	0
liver_pos_2360	0
liver_pos_2361	0
liver_pos_2364	0
liver_pos_2365	0
liver_pos_2379	0
liver_pos_2382	0
liver_pos_2385	0
liver_pos_2394	0
liver_pos_2397	0
liver_pos_2401	0
liver_pos_2403	0
liver_pos_2404	0
liver_pos_2405	0
liver_pos_2406	0
liver_pos_2407	0
liver_pos_2408	0
liver_pos_2410	0
liver_pos_2412	0
liver_pos_2414	0
liver_pos_2429	0
liver_pos_2431	0
liver_pos_2434	0
liver_pos_2435	0
liver_pos_2437	0
liver_pos_2439	-0.0955012
liver_pos_2440	0
liver_pos_2441	0
liver_pos_2442	0
liver_pos_2444	0
liver_pos_2454	0
liver_pos_2459	0
liver_pos_2460	0
liver_pos_2463	0
liver_pos_2466	0
liver_pos_2467	0
liver_pos_2468	0
liver_pos_2471	0
liver_pos_2473	0
liver_pos_2474	0
liver_pos_2475	0
liver_pos_2487	0
liver_pos_2489	0
liver_pos_2492	0
liver_pos_2493	0
liver_pos_2495	0
liver_pos_2500	-0.45463
liver_pos_2501	0
liver_pos_2502	0
liver_pos_2509	-0.0423015
liver_pos_2514	0
liver_pos_2518	0
liver_pos_2519	0
liver_pos_2529	0
liver_pos_2539	0
liver_pos_2540	0
liver_pos_2543	0
liver_pos_2549	0
liver_pos_2551	0
liver_pos_2554	0
liver_pos_2565	0
liver_pos_2568	0
liver_pos_2577	0
liver_pos_2578	0
liver_pos_2582	0
liver_pos_2583	0
liver_pos_2584	0
liver_pos_2586	0
liver_pos_2587	0
liver_pos_2589	0
liver_pos_2591	0
liver_pos_2594	0.205597
liver_pos_2602	0
liver_pos_2610	0
liver_pos_2614	0
liver_pos_2615	0
liver_pos_2617	0
liver_pos_2619	0
liver_pos_2620	0
liver_pos_2630	0
liver_pos_2634	0
liver_pos_2635	0
liver_pos_2637	0
liver_pos_2638	0
liver_pos_2639	0
liver_pos_2640	0
liver_pos_2642	0
liver_pos_2643	0
liver_pos_2650	0
liver_pos_2654	0
liver_pos_2656	0
liver_pos_2659	0
liver_pos_2661	0
liver_pos_2662	0
liver_pos_2663	0
liver_pos_2665	0
liver_pos_2667	0
liver_pos_2669	0
liver_pos_2670	0
liver_pos_2672	0
liver_pos_2676	0
liver_pos_2680	0
liver_pos_2682	0
liver_pos_2690	0
liver_pos_2695	0
liver_pos_2696	0
liver_pos_2705	0
liver_pos_2710	0
liver_pos_2715	0
liver_pos_2716	0
liver_pos_2718	0
liver_pos_2723	0
liver_pos_2726	0
liver_pos_2728	0
liver_pos_2730	0
liver_pos_2733	0.240255
liver_pos_2734	0
liver_pos_2735	0
liver_pos_2738	0
liver_pos_2741	0
liver_pos_2743	0
liver_pos_2747	0
liver_pos_2748	0
liver_pos_2756	0
liver_pos_2761	0
liver_pos_2762	0
liver_pos_2764	0
liver_pos_2766	0
liver_pos_2767	0
liver_pos_2770	0
liver_pos_2773	0
liver_pos_2779	0
liver_pos_2781	0
liver_pos_2786	0
liver_pos_2787	0
liver_pos_2788	0
liver_pos_2789	0
liver_pos_2792	0
liver_pos_2805	0
liver_pos_2807	0
liver_pos_2808	0
liver_pos_2809	0
liver_pos_2814	0
liver_pos_2822	0
liver_pos_2827	0
liver_pos_2830	0
liver_pos_2839	0
liver_pos_2840	0
liver_pos_2850	0
liver_pos_2857	0
liver_pos_2862	0
liver_pos_2866	0.176146
liver_pos_2867	0
liver_pos_2869	0
liver_pos_2878	0
liver_pos_2882	0
liver_pos_2884	0.0422154
liver_pos_2885	0.0288618
liver_pos_2898	0.543626
liver_pos_2905	0
liver_pos_2915	0
liver_pos_2918	0
liver_pos_2926	0
liver_pos_2927	0
liver_pos_2928	0
liver_pos_2930	0.196016
liver_pos_2934	0.124694
liver_pos_2935	0
liver_pos_2936	0
liver_pos_2941	0
liver_pos_2946	-0.0239592
liver_pos_2948	0
liver_pos_2949	0
liver_pos_2951	0
liver_pos_2954	0
liver_pos_2959	0.781778
liver_pos_2960	0.276818
liver_pos_2963	0
liver_pos_2978	0
liver_pos_2982	0
liver_pos_2989	0
liver_pos_2991	0
liver_pos_2998	0
liver_pos_3000	0
liver_pos_3002	0
liver_pos_3006	0
liver_pos_3010	0.298342
liver_pos_3015	0
liver_pos_3017	0
liver_pos_3026	0
liver_pos_3027	0
liver_pos_3031	0
liver_pos_3032	0
liver_pos_3036	0.815144
liver_pos_3037	0
liver_pos_3040	0
liver_pos_3055	0
liver_pos_3074	0
liver_pos_3079	0
liver_pos_3085	0
liver_pos_3093	0
liver_pos_3119	0
liver_pos_3123	0.301924
liver_pos_3126	0
liver_pos_3133	0
liver_pos_3136	0
liver_pos_3138	0
liver_pos_3142	0
liver_pos_3153	0.115811
liver_pos_3159	0
liver_pos_3160	0
liver_pos_3170	0
liver_pos_3172	0
liver_pos_3181	0
liver_pos_3183	0
liver_pos_3184	0
liver_pos_3192	0
liver_pos_3193	0
liver_pos_3198	0.174028
liver_pos_3206	0.225258
liver_pos_3209	0
liver_pos_3214	0
liver_pos_3217	0
liver_pos_3222	0
liver_pos_3225	0
liver_pos_3231	0
liver_pos_3234	0
liver_pos_3235	-0.11609
liver_pos_3236	0
liver_pos_3239	0
liver_pos_3240	0
liver_pos_3255	0
liver_pos_3260	-0.124981
liver_pos_3267	0
liver_pos_3268	0
liver_pos_3269	0
liver_pos_3276	0
liver_pos_3279	0
liver_pos_3283	0
liver_pos_3285	0
liver_pos_3288	0
liver_pos_3295	0
liver_pos_3296	0
liver_pos_3299	0
liver_pos_3300	0
liver_pos_3303	0
liver_pos_3308	0
liver_pos_3311	0
liver_pos_3319	0
liver_pos_3320	-0.134868
liver_pos_3325	0
liver_pos_3328	0
liver_pos_3329	0
liver_pos_3334	0
liver_pos_3341	0
liver_pos_3342	0
liver_pos_3343	-0.312211
liver_pos_3345	0
liver_pos_3348	0
liver_pos_3349	0
liver_pos_3355	-0.231538
liver_pos_3362	0
liver_pos_3363	0
liver_pos_3377	-0.12689
liver_pos_3381	0
liver_pos_3397	0
liver_pos_3398	0
liver_pos_3400	0
liver_pos_3405	0
liver_pos_3415	0
liver_pos_3417	0
liver_pos_3418	0
liver_pos_3421	0
liver_pos_3422	0
liver_pos_3438	0
liver_pos_3447	0
liver_pos_3451	0
liver_pos_3453	0
liver_pos_3456	0
liver_pos_3481	0
liver_pos_3485	0
liver_pos_3491	0
liver_pos_3510	0
liver_pos_3516	0
liver_pos_3526	0
liver_pos_3560	0
liver_pos_3575	0
liver_pos_3576	0
liver_pos_3584	0
liver_pos_3585	0
liver_pos_3587	-0.15807
liver_pos_3588	-0.00612926
liver_pos_3594	0
liver_pos_3596	0
liver_pos_3598	0
liver_pos_3603	0
liver_pos_3605	0
liver_pos_3610	0
liver_pos_3614	0
liver_pos_3616	0
liver_pos_3617	0
liver_pos_3627	0
liver_pos_3633	0
liver_pos_3634	0
liver_pos_3653	0
liver_pos_3659	0
liver_pos_3667	0
liver_pos_3670	0
liver_pos_3677	0
liver_pos_3678	0
liver_pos_3682	0
liver_pos_3701	0
liver_pos_3703	-0.0112116
liver_pos_3705	0
liver_pos_3710	0
liver_pos_3730	0
liver_pos_3736	0
liver_pos_3748	0
liver_pos_3751	0
liver_pos_3755	0
liver_pos_3757	0
liver_pos_3769	0.120002
liver_pos_3772	0
liver_pos_3773	0
liver_pos_3775	0
liver_pos_3776	-0.0951892
liver_pos_3777	0
liver_pos_3781	0
liver_pos_3782	0
liver_pos_3790	0
liver_pos_3792	0
liver_pos_3796	-0.113834
liver_pos_3799	0
liver_pos_3806	0
liver_pos_3807	0
liver_pos_3819	0
liver_pos_3821	0
liver_pos_3823	0
liver_pos_3829	0
liver_pos_3830	-0.954594
liver_pos_3833	0
liver_pos_3836	0
liver_pos_3868	0
liver_pos_3869	0
liver_pos_3885	0
liver_pos_3886	0
liver_pos_3893	0
liver_pos_3900	-0.648081
liver_pos_3902	0
liver_pos_3915	0
liver_pos_3925	0
liver_pos_3928	0
liver_pos_3932	0
liver_pos_3933	0
liver_pos_3940	0
liver_pos_3943	0
liver_pos_3944	0
liver_pos_3964	0
liver_pos_3972	0
liver_pos_3986	0
liver_pos_3992	-0.309037
liver_pos_3993	0
liver_pos_3994	0
liver_pos_3995	0
liver_pos_3996	0
liver_pos_3997	0
liver_pos_4002	-0.0550927
liver_pos_4004	0
liver_pos_4007	0
liver_pos_4008	0
liver_pos_4011	0.123076
liver_pos_4012	0.0619845
liver_pos_4014	0
liver_pos_4015	0
liver_pos_4016	0
liver_pos_4017	0
liver_pos_4018	0
liver_pos_4019	0
liver_pos_4020	0
liver_pos_4023	0.17921
liver_pos_4031	0
liver_pos_4041	0
liver_pos_4045	0
liver_pos_4047	0
liver_pos_4052	0
liver_pos_4055	0
liver_pos_4056	0
liver_pos_4057	0
liver_pos_4059	0
liver_pos_4060	0
liver_pos_4063	0
liver_pos_4065	0
liver_pos_4070	0
liver_pos_4071	0
liver_pos_4072	0
liver_pos_4073	0
liver_pos_4081	0
liver_pos_4084	0
liver_pos_4106	0
liver_pos_4107	0
liver_pos_4108	0.0557581
liver_pos_4116	-0.0350358
liver_pos_4121	0
liver_pos_4125	0
liver_pos_4130	0
liver_pos_4133	0
liver_pos_4145	0
liver_pos_4149	0
liver_pos_4153	0
liver_pos_4157	0
liver_pos_4165	0
liver_pos_4166	0
liver_pos_4168	0
liver_pos_4170	0
liver_pos_4183	0
liver_pos_4187	0
liver_pos_4188	0
liver_pos_4190	0
liver_pos_4192	0
liver_pos_4200	0
liver_pos_4203	0
liver_pos_4205	0.218029
liver_pos_4207	0
liver_pos_4209	0.150763
liver_pos_4212	0
liver_pos_4216	0
liver_pos_4217	0
liver_pos_4218	0
liver_pos_4220	0.011512
liver_pos_4222	0.451998
liver_pos_4225	0
liver_pos_4227	0
liver_pos_4229	0
liver_pos_4230	0
liver_pos_4232	0
liver_pos_4233	0
liver_pos_4241	0
liver_pos_4242	0
liver_pos_4247	0
liver_pos_4252	0
liver_pos_4255	0
liver_pos_4256	0
liver_pos_4264	0
liver_pos_4266	0
liver_pos_4270	0.0673692
liver_pos_4273	0
liver_pos_4288	0
liver_pos_4303	0
liver_pos_4308	0
liver_pos_4309	-0.390927
liver_pos_4316	0
liver_pos_4326	0
liver_pos_4339	0
liver_pos_4349	-0.0567146
liver_pos_4358	0
liver_pos_4360	0
liver_pos_4361	0
liver_pos_4365	0
liver_pos_4368	0
liver_pos_4372	0
liver_pos_4373	0
liver_pos_4374	0
liver_pos_4375	0
liver_pos_4382	0.244922
liver_pos_4385	0
liver_pos_4387	0
liver_pos_4390	0
liver_pos_4400	0
liver_pos_4403	0
liver_pos_4404	0
liver_pos_4405	0.322749
liver_pos_4417	0.789033
liver_pos_4420	0
liver_pos_4427	0
liver_pos_4432	0
liver_pos_4434	0
liver_pos_4435	0
liver_pos_4436	0
liver_pos_4453	0
liver_pos_4454	-0.141186
liver_pos_4455	0
liver_pos_4459	0
liver_pos_4462	-0.0995389
liver_pos_4464	0
liver_pos_4468	0
liver_pos_4469	0
liver_pos_4473	0
liver_pos_4480	0
liver_pos_4483	0
liver_pos_4484	0
liver_pos_4507	-0.342117
liver_pos_4512	0
liver_pos_4516	0
liver_pos_4519	0
liver_pos_4523	0
liver_pos_4527	0
liver_pos_4530	0
liver_pos_4536	0.0714856
liver_pos_4537	0
liver_pos_4540	0
liver_pos_4543	0
liver_pos_4544	0
liver_pos_4551	0
liver_pos_4553	0
liver_pos_4554	0
liver_pos_4557	0
liver_pos_4558	0
liver_pos_4560	0
liver_pos_4562	-0.216276
liver_pos_4571	0
liver_pos_4572	0
liver_pos_4573	0
liver_pos_4576	0
liver_pos_4578	0
liver_pos_4588	0
liver_pos_4593	0
liver_pos_4594	0
liver_pos_4595	0
liver_pos_4597	0.631933
liver_pos_4598	0
liver_pos_4601	1.15856
liver_pos_4608	-0.092573
liver_pos_4611	0
liver_pos_4618	0
liver_pos_4619	0
liver_pos_4628	0
liver_pos_4629	0
liver_pos_4630	-0.0643746
liver_pos_4634	0
liver_pos_4635	0
liver_pos_4638	0
liver_pos_4643	0
liver_pos_4660	0
liver_pos_4665	0
liver_pos_4673	0
liver_pos_4675	0
liver_pos_4679	0
liver_pos_4690	0.269453
liver_pos_4698	0
liver_pos_4701	0
liver_pos_4703	0
liver_pos_4706	0
liver_pos_4709	0.00374226
liver_pos_4715	0
liver_pos_4717	0
liver_pos_4721	0
liver_pos_4727	0
liver_pos_4730	0
liver_pos_4734	0
liver_pos_4738	0
liver_pos_4739	0
liver_pos_4747	0
liver_pos_4748	0
liver_pos_4751	0
liver_pos_4764	0
liver_pos_4768	0
liver_pos_4774	0
liver_pos_4776	0
liver_pos_4777	0
liver_pos_4778	0
liver_pos_4785	0
liver_pos_4786	0
liver_pos_4787	0
liver_pos_4788	0
liver_pos_4794	0
liver_pos_4797	0
liver_pos_4798	0
liver_pos_4804	0
liver_pos_4810	0
liver_pos_4812	0
liver_pos_4815	0
liver_pos_4817	0
liver_pos_4820	0
liver_pos_4822	0
liver_pos_4829	0
liver_pos_4835	0
liver_pos_4838	0
liver_pos_4848	0
liver_pos_4849	0
liver_pos_4850	0
liver_pos_4852	0
liver_pos_4853	0
liver_pos_4854	0
liver_pos_4857	-0.0619008
liver_pos_4858	0
liver_pos_4862	0
liver_pos_4864	0
liver_pos_4870	0
liver_pos_4875	0
liver_pos_4879	0
liver_pos_4885	0
liver_pos_4897	0
liver_pos_4899	0
liver_pos_4900	0
liver_pos_4902	0
liver_pos_4905	0
liver_pos_4910	0
liver_pos_4911	0
liver_pos_4915	0
liver_pos_4917	0
liver_pos_4919	0
liver_pos_4923	0
liver_pos_4924	0
liver_pos_4925	0
liver_pos_4927	0
liver_pos_4929	0
liver_pos_4933	0
liver_pos_4936	0
liver_pos_4937	0.398618
liver_pos_4938	0
liver_pos_4942	0
liver_pos_4947	0.821978
liver_pos_4948	0
liver_pos_4962	-0.0751259
liver_pos_4966	0
liver_pos_4968	0
liver_pos_4969	0
liver_pos_4970	0
liver_pos_4971	0
liver_pos_4975	0
liver_pos_4976	0
liver_pos_4978	0
liver_pos_4979	0
liver_pos_4980	0
liver_pos_4982	0
liver_pos_4984	0
liver_pos_4985	0
liver_pos_4989	0
liver_pos_4993	0
liver_pos_4994	0
liver_pos_5000	0
liver_pos_5005	-0.0882225
liver_pos_5010	0
liver_pos_5020	0
liver_pos_5021	0
liver_pos_5023	0
liver_pos_5025	0
liver_pos_5027	0
liver_pos_5035	0
liver_pos_5036	0.0992948
liver_pos_5041	0
liver_pos_5045	0
liver_pos_5049	0
liver_pos_5050	0
liver_pos_5051	0
liver_pos_5052	0
liver_pos_5058	0
liver_pos_5064	0
liver_pos_5065	0
liver_pos_5069	0
liver_pos_5071	0
liver_pos_5072	0
liver_pos_5073	0
liver_pos_5075	0
liver_pos_5076	0
liver_pos_5077	0
liver_pos_5080	0
liver_pos_5081	0
liver_pos_5085	0
liver_pos_5086	0
liver_pos_5087	0
liver_pos_5088	0
liver_pos_5089	0
liver_pos_5090	0
liver_pos_5105	0
liver_pos_5106	0
liver_pos_5109	0
liver_pos_5112	0
liver_pos_5113	0
liver_pos_5115	0
liver_pos_5117	0
liver_pos_5118	0
liver_pos_5123	0
liver_pos_5128	0.163305
liver_pos_5131	0
liver_pos_5134	0
liver_pos_5136	0
liver_pos_5149	0
liver_pos_5151	0
liver_pos_5153	0
liver_pos_5154	0
liver_pos_5156	-0.0395157
liver_pos_5159	0
liver_pos_5161	0
liver_pos_5166	0
liver_pos_5174	0
liver_pos_5175	0
liver_pos_5176	0
liver_pos_5187	0
liver_pos_5189	0
liver_pos_5190	0
liver_pos_5192	-0.033992
liver_pos_5196	0
liver_pos_5201	0
liver_pos_5202	0
liver_pos_5221	0.131612
liver_pos_5224	0
liver_pos_5225	0
liver_pos_5234	0
liver_pos_5235	0
liver_pos_5237	0
liver_pos_5241	-0.148789
liver_pos_5246	0
liver_pos_5252	0
liver_pos_5253	0
liver_pos_5259	0
liver_pos_5261	0
liver_pos_5267	0
liver_pos_5269	-0.0471391
liver_pos_5270	0
liver_pos_5272	0
liver_pos_5273	0
liver_pos_5277	0
liver_pos_5281	0
liver_pos_5296	0
liver_pos_5298	0
liver_pos_5303	0
liver_pos_5304	0
liver_pos_5307	0
liver_pos_5310	-0.205428
liver_pos_5312	0
liver_pos_5313	-0.0176998
liver_pos_5315	0
liver_pos_5316	0
liver_pos_5318	0.268277
liver_pos_5321	0
liver_pos_5323	0
liver_pos_5333	0
liver_pos_5344	0
liver_pos_5346	0
liver_pos_5351	0
liver_pos_5352	0
liver_pos_5361	0
liver_pos_5362	0
liver_pos_5364	0
liver_pos_5365	0
liver_pos_5368	0
liver_pos_5369	0
liver_pos_5370	0
liver_pos_5371	0
liver_pos_5372	0
liver_pos_5378	0
liver_pos_5379	0
liver_pos_5380	0
liver_pos_5381	0
liver_pos_5385	0
liver_pos_5387	0
liver_pos_5391	0
liver_pos_5392	0
liver_pos_5393	0
liver_pos_5394	0
liver_pos_5395	0.132047
liver_pos_5405	0
liver_pos_5410	0
liver_pos_5412	0
liver_pos_5417	0
liver_pos_5418	0
liver_pos_5419	0
liver_pos_5423	0
liver_pos_5426	0
liver_pos_5428	0
liver_pos_5436	0
liver_pos_5437	0
liver_pos_5443	0
liver_pos_5450	0
liver_pos_5452	0
liver_pos_5454	0
liver_pos_5456	0
liver_pos_5457	0
liver_pos_5460	0
liver_pos_5461	0
liver_pos_5469	0
liver_pos_5470	0
liver_pos_5471	0
liver_pos_5473	0.306775
liver_pos_5476	0
liver_pos_5477	0
liver_pos_5479	0
liver_pos_5481	0
liver_pos_5482	0
liver_pos_5484	0
liver_pos_5485	0
liver_pos_5486	0
liver_pos_5487	0
liver_pos_5496	0
liver_pos_5503	0
liver_pos_5506	0
liver_pos_5508	0
liver_pos_5510	0
liver_pos_5517	0
liver_pos_5518	0
liver_pos_5522	0
liver_pos_5523	0
liver_pos_5524	0
liver_pos_5525	0
liver_pos_5527	0
liver_pos_5532	0
liver_pos_5536	0
liver_pos_5544	0
liver_pos_5545	0
liver_pos_5550	0
liver_pos_5553	0
liver_pos_5555	-0.445472
liver_pos_5559	0
liver_pos_5568	0
liver_pos_5577	0
liver_pos_5583	0
liver_pos_5584	0
liver_pos_5586	0
liver_pos_5595	0
liver_pos_5605	0
liver_pos_5610	-0.538954
liver_pos_5621	-0.0604078
liver_pos_5622	0
liver_pos_5623	0
liver_pos_5624	0
liver_pos_5628	0
liver_pos_5629	0
liver_pos_5631	0
liver_pos_5633	0
liver_pos_5635	0
liver_pos_5650	0
liver_pos_5654	0
liver_pos_5655	0
liver_pos_5658	0
liver_pos_5664	0
liver_pos_5665	0
liver_pos_5669	0
liver_pos_5681	0
liver_pos_5682	0
liver_pos_5683	0
liver_pos_5688	0
liver_pos_5694	0
liver_pos_5699	0
liver_pos_5703	0
liver_pos_5704	0
liver_pos_5705	-0.105503
liver_pos_5706	0
liver_pos_5707	-0.481878
liver_pos_5708	-0.3391
liver_pos_5709	0
liver_pos_5710	0
liver_pos_5713	0
liver_pos_5719	0
liver_pos_5720	0
liver_pos_5724	0.463789
liver_pos_5728	0
liver_pos_5731	0
liver_pos_5732	0
liver_pos_5739	0
liver_pos_5740	0
liver_pos_5741	0
liver_pos_5742	0
liver_pos_5744	0
liver_pos_5746	0
liver_pos_5748	0
liver_pos_5750	0
liver_pos_5751	0
liver_pos_5754	0
liver_pos_5757	0
liver_pos_5759	0
liver_pos_5768	0
liver_pos_5774	0
liver_pos_5779	0
liver_pos_5784	0
liver_pos_5785	0
liver_pos_5786	0.366064
liver_pos_5787	0
liver_pos_5791	0
liver_pos_5794	0
liver_pos_5800	0
liver_pos_5801	0
liver_pos_5805	0
liver_pos_5806	0
liver_pos_5808	0
liver_pos_5809	0
liver_pos_5815	0
liver_pos_5817	0
liver_pos_5818	0
liver_pos_5819	0
liver_pos_5821	0
liver_pos_5824	0.0890567
liver_pos_5825	0
liver_pos_5829	0.643178
liver_pos_5842	0
liver_pos_5843	0
liver_pos_5844	0
liver_pos_5851	0
liver_pos_5855	0
liver_pos_5857	0
liver_pos_5858	0
liver_pos_5861	0
liver_pos_5869	0
liver_pos_5870	0
liver_pos_5872	0
liver_pos_5874	0
liver_pos_5875	0
liver_pos_5883	0
liver_pos_5884	0
liver_pos_5885	0
liver_pos_5886	0
liver_pos_5887	0
liver_pos_5888	0
liver_pos_5893	0
liver_pos_5894	0
liver_pos_5899	0
liver_pos_5901	0
liver_pos_5902	0
liver_pos_5908	0
liver_pos_5909	0
liver_pos_5912	0.0629797
liver_pos_5920	0
liver_pos_5922	0
liver_pos_5932	-1.03115
liver_pos_5933	0
liver_pos_5934	0
liver_pos_5935	0
liver_pos_5938	0
liver_pos_5944	0
liver_pos_5948	-0.445661
liver_pos_5961	0
liver_pos_5967	0
liver_pos_5969	0
liver_pos_5972	0
liver_pos_5976	0
liver_pos_5978	0
liver_pos_5990	0
liver_pos_5991	0
liver_pos_5993	0
liver_pos_5997	0
liver_pos_6000	0
liver_pos_6009	-0.615374
liver_pos_6011	0
liver_pos_6012	0
liver_pos_6018	0
liver_pos_6019	0
liver_pos_6020	0
liver_pos_6021	0
liver_pos_6024	0
liver_pos_6025	0
liver_pos_6028	0
liver_pos_6034	0
liver_pos_6035	0
liver_pos_6036	0
liver_pos_6041	0
liver_pos_6046	0
liver_pos_6050	0
liver_pos_6053	0.0622519
liver_pos_6057	0
liver_pos_6059	0
liver_pos_6061	-0.119405
liver_pos_6062	0
liver_pos_6063	0
liver_pos_6064	-0.356914
liver_pos_6065	0
liver_pos_6076	0
liver_pos_6081	0
liver_pos_6086	0
liver_pos_6087	0
liver_pos_6091	0
liver_pos_6093	0
liver_pos_6094	0
liver_pos_6102	0
liver_pos_6105	0
liver_pos_6107	0
liver_pos_6114	0
liver_pos_6125	0
liver_pos_6135	0
liver_pos_6136	0.17924
liver_pos_6138	0.188391
liver_pos_6146	0
liver_pos_6147	0
liver_pos_6149	0
liver_pos_6151	0
liver_pos_6160	0
liver_pos_6170	0
liver_pos_6172	0
liver_pos_6173	0
liver_pos_6175	0
liver_pos_6186	0
liver_pos_6187	0.419701
liver_pos_6189	0
liver_pos_6198	0
liver_pos_6199	0
liver_pos_6200	0
liver_pos_6202	0
liver_pos_6215	0
liver_pos_6224	0
liver_pos_6232	0
liver_pos_6236	0
liver_pos_6237	0
liver_pos_6238	0
liver_pos_6239	-0.158099
liver_pos_6240	0
liver_pos_6250	0
liver_pos_6251	0
liver_pos_6252	0
liver_pos_6259	0
liver_pos_6260	0
liver_pos_6261	0
liver_pos_6264	0
liver_pos_6265	0
liver_pos_6275	0.054232
liver_pos_6278	-0.227866
liver_pos_6279	0
liver_pos_6281	0
liver_pos_6282	0.154998
liver_pos_6290	0
liver_pos_6292	0
liver_pos_6293	0
liver_pos_6295	0
liver_pos_6334	0
liver_pos_6335	0.189678
liver_pos_6342	0
liver_pos_6345	0
liver_pos_6350	0
liver_pos_6359	0
liver_pos_6362	0
liver_pos_6372	0
liver_pos_6382	0.394246
liver_pos_6384	0.263706
liver_pos_6385	0
liver_pos_6387	0
liver_pos_6388	0
liver_pos_6399	0
liver_pos_6400	0
liver_pos_6402	0
liver_pos_6403	0
liver_pos_6406	0
liver_pos_6411	0
liver_pos_6412	0
liver_pos_6413	0
liver_pos_6421	0
liver_pos_6422	0
liver_pos_6423	0
liver_pos_6428	0
liver_pos_6429	0
liver_pos_6439	0
liver_pos_6441	0
liver_pos_6451	0
liver_pos_6467	0
liver_pos_6474	0
liver_pos_6477	0
liver_pos_6478	0
liver_pos_6479	0
liver_pos_6484	0.445666
liver_pos_6494	0
liver_pos_6496	0
liver_pos_6497	0
liver_pos_6511	0
liver_pos_6517	0
liver_pos_6523	0
liver_pos_6526	0
liver_pos_6528	0
liver_pos_6530	0
liver_pos_6536	0
liver_pos_6537	0
liver_pos_6538	0
liver_pos_6554	0
liver_pos_6562	0
liver_pos_6564	0
liver_pos_6588	0
liver_pos_6590	0
liver_pos_6603	0
liver_pos_6604	0
liver_pos_6605	0
liver_pos_6611	0
liver_pos_6614	0
liver_pos_6616	0.0546032
liver_pos_6627	0
liver_pos_6641	0.0273052
liver_pos_6642	0.177885
liver_pos_6649	0
liver_pos_6654	0
liver_pos_6657	0
liver_pos_6660	0
liver_pos_6662	0
liver_pos_6666	0
liver_pos_6668	0
liver_pos_6682	0
liver_pos_6683	-0.0776624
liver_pos_6685	0
liver_pos_6695	-0.0631534
liver_pos_6698	0
liver_pos_6701	0
liver_pos_6705	0
liver_pos_6732	0
liver_pos_6734	0.330842
liver_pos_6735	0
liver_pos_6736	0
liver_pos_6739	0
liver_pos_6742	0
liver_pos_6743	0
liver_pos_6746	0
liver_pos_6751	0
liver_pos_6753	0
liver_pos_6754	0
liver_pos_6759	0
liver_pos_6760	0
liver_pos_6763	0
liver_pos_6768	0
liver_pos_6774	0
liver_pos_6775	0
liver_pos_6778	0
liver_pos_6780	0
liver_pos_6785	0
liver_pos_6791	0
liver_pos_6794	0
liver_pos_6795	0
liver_pos_6796	0
liver_pos_6802	0
liver_pos_6807	0
liver_pos_6813	0.0585794
liver_pos_6817	0
liver_pos_6821	0
liver_pos_6830	0
liver_pos_6831	0
liver_pos_6835	0
liver_pos_6841	0
liver_pos_6843	0
liver_pos_6848	0
liver_pos_6868	0
liver_pos_6875	0
liver_pos_6880	0
liver_pos_6881	0
liver_pos_6888	0
liver_pos_6909	-0.0723976
liver_pos_6911	0
liver_pos_6915	0
liver_pos_6924	0
liver_pos_6932	0
liver_pos_6946	0
liver_pos_6950	0
liver_pos_6952	0
liver_pos_6954	0
liver_pos_6960	0
liver_pos_6962	0
liver_pos_6963	0
liver_pos_6967	0
liver_pos_6974	-0.374652
liver_pos_6981	0.117312
liver_pos_6982	0
liver_pos_6984	0
liver_pos_6986	0
liver_pos_6993	-0.0463148
liver_pos_7010	0
liver_pos_7011	0
liver_pos_7013	0
liver_pos_7014	0
liver_pos_7024	0
liver_pos_7027	0
liver_pos_7028	0
liver_pos_7030	0
liver_pos_7040	0.380201
liver_pos_7041	0
liver_pos_7042	0
liver_pos_7049	0
liver_pos_7061	0
liver_pos_7067	0
liver_pos_7069	0
liver_pos_7071	0
liver_pos_7078	0.273698
liver_pos_7086	0
liver_pos_7088	0
liver_pos_7090	0
liver_pos_7094	-0.360129
liver_pos_7102	0
liver_pos_7103	0.0113588
liver_pos_7106	0
liver_pos_7107	0
liver_pos_7110	0
liver_pos_7112	0.224957
liver_pos_7115	0
liver_pos_7116	0
liver_pos_7119	0
liver_pos_7120	0
liver_pos_7133	0
liver_pos_7134	0
liver_pos_7139	0
liver_pos_7140	0
liver_pos_7141	0
liver_pos_7146	0
liver_pos_7153	-0.255972
liver_pos_7155	0
liver_pos_7156	0
liver_pos_7162	0
liver_pos_7169	0
liver_pos_7171	0
liver_pos_7172	0
liver_pos_7176	0
liver_pos_7177	0
liver_pos_7178	0
liver_pos_7182	2.88649
liver_pos_7183	0.330005
liver_pos_7184	0.130149
liver_pos_7185	0.0887069
liver_pos_7186	0
liver_pos_7192	0.393176
liver_pos_7193	0
liver_pos_7197	0
liver_pos_7199	0
liver_pos_7205	0
liver_pos_7213	0
liver_pos_7218	0
liver_pos_7223	0
liver_pos_7230	0
liver_pos_7232	0
liver_pos_7236	0
liver_pos_7239	0
liver_pos_7240	0
liver_pos_7243	0
liver_pos_7245	0
liver_pos_7247	0
liver_pos_7250	0
liver_pos_7252	0
liver_pos_7253	0
liver_pos_7254	0
liver_pos_7263	0
liver_pos_7270	0
liver_pos_7271	0
liver_pos_7274	0
liver_pos_7275	0
liver_pos_7276	0
liver_pos_7278	0
liver_pos_7279	0
liver_pos_7280	0
liver_pos_7283	0
liver_pos_7287	0
liver_pos_7296	0
liver_pos_7298	0
liver_pos_7299	0
liver_pos_7301	0
liver_pos_7303	0.255238
liver_pos_7304	0
liver_pos_7305	0
liver_pos_7306	0
liver_pos_7309	0
liver_pos_7310	0
liver_pos_7312	0
liver_pos_7316	0
liver_pos_7317	0
liver_pos_7318	0
liver_pos_7320	0
liver_pos_7322	0
liver_pos_7327	0
liver_pos_7329	0.235071
liver_pos_7330	0
liver_pos_7332	0
liver_pos_7333	0
liver_pos_7334	0
liver_pos_7339	0.0588975
liver_pos_7344	0
liver_pos_7348	0
liver_pos_7349	0
liver_pos_7350	0
liver_pos_7351	0
liver_pos_7352	0
liver_pos_7353	0
liver_pos_7354	0
liver_pos_7359	0
liver_pos_7360	0
liver_pos_7364	0
liver_pos_7365	0
liver_pos_7366	0
liver_pos_7367	0
liver_pos_7370	0
liver_pos_7372	0
liver_pos_7382	0
liver_pos_7383	0
liver_pos_7384	0
liver_pos_7385	0
liver_pos_7386	0
liver_pos_7389	0
liver_pos_7391	0
[truncated: 5,605 more rows]

## Sheet: muscle
	coefficient
muscle_pos_6	0
muscle_pos_7	0
muscle_pos_11	0
muscle_pos_27	0
muscle_pos_42	0.207977
muscle_pos_43	0
muscle_pos_51	0
muscle_pos_58	0
muscle_pos_97	0
muscle_pos_101	0
muscle_pos_106	0
muscle_pos_139	0
muscle_pos_156	0
muscle_pos_161	0
muscle_pos_186	0
muscle_pos_187	0
muscle_pos_204	-0.240641
muscle_pos_217	0
muscle_pos_264	0
muscle_pos_266	0
muscle_pos_284	0
muscle_pos_324	0
muscle_pos_411	0
muscle_pos_424	0
muscle_pos_428	0
muscle_pos_436	0
muscle_pos_438	0
muscle_pos_453	0
muscle_pos_480	0.090693
muscle_pos_509	0.190935
muscle_pos_549	0.119177
muscle_pos_560	0
muscle_pos_572	0
muscle_pos_573	0
muscle_pos_577	0.490552
muscle_pos_580	0
muscle_pos_583	0
muscle_pos_598	-0.166213
muscle_pos_599	0
muscle_pos_613	0
muscle_pos_627	0
muscle_pos_641	0
muscle_pos_687	0.278056
muscle_pos_688	0
muscle_pos_726	0
muscle_pos_733	-0.231329
muscle_pos_748	0
muscle_pos_757	1.81577
muscle_pos_766	0.0565232
muscle_pos_798	0.187484
muscle_pos_832	0.0943563
muscle_pos_838	0
muscle_pos_840	0.655458
muscle_pos_841	0
muscle_pos_845	0
muscle_pos_906	-0.063881
muscle_pos_913	0.131166
muscle_pos_936	0
muscle_pos_940	0
muscle_pos_961	0
muscle_pos_965	-0.0932472
muscle_pos_981	0
muscle_pos_987	0
muscle_pos_1032	0
muscle_pos_1037	0
muscle_pos_1051	0
muscle_pos_1055	0
muscle_pos_1063	0
muscle_pos_1069	0
muscle_pos_1106	0.212825
muscle_pos_1119	0
muscle_pos_1145	0
muscle_pos_1151	0
muscle_pos_1164	0.0275249
muscle_pos_1199	0
muscle_pos_1203	0.0541015
muscle_pos_1225	0.111812
muscle_pos_1238	-0.270867
muscle_pos_1324	0
muscle_pos_1331	0.276848
muscle_pos_1338	0
muscle_pos_1365	0
muscle_pos_1369	0
muscle_pos_1372	0
muscle_pos_1395	0
muscle_pos_1396	0
muscle_pos_1397	0
muscle_pos_1410	0
muscle_pos_1433	0
muscle_pos_1435	0
muscle_pos_1458	-0.032467
muscle_pos_1501	0
muscle_pos_1516	0
muscle_pos_1577	0
muscle_pos_1582	0
muscle_pos_1623	0
muscle_pos_1624	0
muscle_pos_1627	0
muscle_pos_1629	0.0200857
muscle_pos_1651	0
muscle_pos_1659	0
muscle_pos_1698	0.518496
muscle_pos_1761	0
muscle_pos_1817	0
muscle_pos_1880	0
muscle_pos_1885	0.196126
muscle_pos_1907	0
muscle_pos_1922	-0.176989
muscle_pos_2043	0
muscle_pos_2053	0
muscle_pos_2102	0
muscle_pos_2113	0
muscle_pos_2119	-0.697378
muscle_pos_2158	0
muscle_pos_2160	0
muscle_pos_2177	0.594841
muscle_pos_2180	-0.130425
muscle_pos_2207	0
muscle_pos_2208	0
muscle_pos_2233	-0.0307101
muscle_pos_2261	0
muscle_pos_2265	0
muscle_pos_2302	0.0960654
muscle_pos_2321	-0.186125
muscle_pos_2339	0
muscle_pos_2345	0
muscle_pos_2353	-0.0927798
muscle_pos_2364	-0.0264656
muscle_pos_2382	0
muscle_pos_2413	0
muscle_pos_2433	0
muscle_pos_2469	-0.407753
muscle_pos_2471	-0.261105
muscle_pos_2475	0
muscle_pos_2477	0
muscle_pos_2479	0
muscle_pos_2514	0.17781
muscle_pos_2560	0
muscle_pos_2570	0.0845535
muscle_pos_2573	0.373929
muscle_pos_2588	0
muscle_pos_2612	-0.320846
muscle_pos_2658	0
muscle_pos_2669	0
muscle_pos_2690	0
muscle_pos_2699	0
muscle_pos_2701	0
muscle_pos_2724	-0.135564
muscle_pos_2727	-0.32927
muscle_pos_2790	0.0600678
muscle_pos_2827	-0.0351003
muscle_pos_2847	0
muscle_pos_2848	-0.0734643
muscle_pos_2861	0
muscle_pos_2865	0
muscle_pos_2953	0
muscle_pos_3020	0
muscle_pos_3047	-0.00709238
muscle_pos_3052	-0.171381
muscle_pos_3062	0
muscle_pos_3085	0.109306
muscle_pos_3095	0
muscle_pos_3189	0
muscle_pos_3215	-0.0555356
muscle_pos_3220	0.137239
muscle_pos_3222	0
muscle_pos_3235	-0.0755354
muscle_pos_3331	0
muscle_pos_3341	-0.0274597
muscle_pos_3348	0.15231
muscle_pos_3356	0.447184
muscle_pos_3426	-0.0220036
muscle_pos_3430	-0.0753775
muscle_pos_3441	0.160774
muscle_pos_3443	0.236319
muscle_pos_3444	0
muscle_pos_3446	0
muscle_pos_3450	0.155412
muscle_pos_3453	0
muscle_pos_3459	0
muscle_pos_3465	0
muscle_pos_3504	0
muscle_pos_3533	0
muscle_pos_3535	0
muscle_pos_3540	0
muscle_pos_3582	0
muscle_pos_3588	0.0406591
muscle_pos_3600	0
muscle_pos_3602	0
muscle_pos_3616	0
muscle_pos_3617	0
muscle_pos_3624	0
muscle_pos_3627	0
muscle_pos_3628	0
muscle_pos_3629	0
muscle_pos_3630	0
muscle_pos_3631	0
muscle_pos_3632	0
muscle_pos_3636	0.323256
muscle_pos_3638	0
muscle_pos_3645	0.300811
muscle_pos_3651	0.14634
muscle_pos_3655	0.00151535
muscle_pos_3659	0.364085
muscle_pos_3666	0.508972
muscle_pos_3676	0
muscle_pos_3680	0.272657
muscle_pos_3749	0
muscle_pos_3756	0
muscle_pos_3769	-0.129599
muscle_pos_3783	0
muscle_pos_3791	0
muscle_pos_3795	0.0235049
muscle_pos_3805	0
muscle_pos_3810	0.108825
muscle_pos_3816	0.0925305
muscle_pos_3817	0.0679139
muscle_pos_3818	0.160121
muscle_pos_3819	0.692933
muscle_pos_3822	0.0703541
muscle_pos_3825	0
muscle_pos_3826	0
muscle_pos_3827	0
muscle_pos_3830	0
muscle_pos_3834	0.506348
muscle_pos_3835	0.318283
muscle_pos_3837	0
muscle_pos_3839	0.183356
muscle_pos_3863	0.194393
muscle_pos_3881	0
muscle_pos_3884	0
muscle_pos_3895	-0.150736
muscle_pos_3901	-0.0751446
muscle_pos_3912	-0.0154674
muscle_pos_3914	0
muscle_pos_3921	0
muscle_pos_3930	0
muscle_pos_3964	-0.191868
muscle_pos_3981	-0.0818835
muscle_pos_3995	0
muscle_pos_4020	0
muscle_pos_4044	0
muscle_pos_4045	-0.0710808
muscle_pos_4049	0.11269
muscle_pos_4069	0
muscle_pos_4071	0
muscle_pos_4072	0
muscle_pos_4073	0
muscle_pos_4076	-0.0385143
muscle_pos_4080	0
muscle_pos_4086	0
muscle_pos_4094	-0.548272
muscle_pos_4095	0.0373491
muscle_pos_4103	-1.05654
muscle_pos_4105	-0.051405
muscle_pos_4107	0.0372694
muscle_pos_4109	0
muscle_pos_4120	0
muscle_pos_4127	0
muscle_pos_4141	0
muscle_pos_4170	0
muscle_pos_4244	0
muscle_pos_4245	0
muscle_pos_4251	0
muscle_pos_4257	-0.70177
muscle_pos_4273	-0.253306
muscle_pos_4274	0
muscle_pos_4290	0.0826205
muscle_pos_4297	0.0575288
muscle_pos_4302	0.820787
muscle_pos_4312	0
muscle_pos_4314	0
muscle_pos_4326	0
muscle_pos_4342	0
muscle_pos_4351	0
muscle_pos_4355	-0.949249
muscle_pos_4360	0
muscle_pos_4387	-0.221744
muscle_pos_4390	0
muscle_pos_4392	0
muscle_pos_4396	0
muscle_pos_4415	0
muscle_pos_4419	0
muscle_pos_4420	0
muscle_pos_4422	0
muscle_pos_4433	0
muscle_pos_4442	-0.295305
muscle_pos_4447	0
muscle_pos_4456	0
muscle_pos_4464	0
muscle_pos_4469	-0.421725
muscle_pos_4490	0.398524
muscle_pos_4498	-0.260791
muscle_pos_4499	0
muscle_pos_4500	0
muscle_pos_4502	-0.577558
muscle_pos_4503	0
muscle_pos_4541	0
muscle_pos_4542	-0.236931
muscle_pos_4560	0
muscle_pos_4566	0
muscle_pos_4567	0
muscle_pos_4571	0
muscle_pos_4577	0
muscle_pos_4580	0
muscle_pos_4589	0
muscle_pos_4601	-0.357617
muscle_pos_4603	0
muscle_pos_4604	-0.112165
muscle_pos_4624	0
muscle_pos_4629	0.94714
muscle_pos_4632	0
muscle_pos_4642	0
muscle_pos_4643	0
muscle_pos_4653	-0.457597
muscle_pos_4664	0
muscle_pos_4670	0
muscle_pos_4680	0
muscle_pos_4683	0
muscle_pos_4686	-0.449759
muscle_pos_4694	0
muscle_pos_4711	0
muscle_pos_4714	0
muscle_pos_4716	0
muscle_pos_4726	-0.30225
muscle_pos_4728	0.228494
muscle_pos_4743	0.246944
muscle_pos_4748	0
muscle_pos_4750	0
muscle_pos_4753	0
muscle_pos_4770	0
muscle_pos_4775	0
muscle_pos_4781	-0.485023
muscle_pos_4784	0
muscle_pos_4790	0
muscle_pos_4795	0
muscle_pos_4807	0
muscle_pos_4812	0
muscle_pos_4825	0.312379
muscle_pos_4839	-0.246017
muscle_pos_4840	-0.40846
muscle_pos_4841	0
muscle_pos_4842	0
muscle_pos_4844	0
muscle_pos_4863	0
muscle_pos_4875	0
muscle_pos_4886	0
muscle_pos_4893	0
muscle_pos_4895	0
muscle_pos_4900	0
muscle_pos_4901	-0.0736317
muscle_pos_4909	-0.346171
muscle_pos_4918	0.371407
muscle_pos_4929	0
muscle_pos_4944	0
muscle_pos_4950	0
muscle_pos_4951	0
muscle_pos_4953	0
muscle_pos_4955	0.018484
muscle_pos_4957	0
muscle_pos_4959	-0.00870186
muscle_pos_4964	0
muscle_pos_4967	0
muscle_pos_4968	-0.243065
muscle_pos_4969	0.170166
muscle_pos_4981	0
muscle_pos_4982	-0.602371
muscle_pos_4995	0.132544
muscle_pos_5006	0
muscle_pos_5012	0.0608545
muscle_pos_5027	0
muscle_pos_5038	0
muscle_pos_5045	0
muscle_pos_5053	-0.0278828
muscle_pos_5068	0
muscle_pos_5077	0.0640848
muscle_pos_5080	0
muscle_pos_5082	0
muscle_pos_5086	0.615182
muscle_pos_5088	-0.11983
muscle_pos_5102	0
muscle_pos_5108	0
muscle_pos_5119	-0.0483223
muscle_pos_5122	0.36742
muscle_pos_5123	4.38741
muscle_pos_5124	0
muscle_pos_5126	0.643983
muscle_pos_5127	0
muscle_pos_5134	0
muscle_pos_5138	0
muscle_pos_5143	0
muscle_pos_5146	0.680969
muscle_pos_5149	0
muscle_pos_5154	0
muscle_pos_5157	-0.0178573
muscle_pos_5164	0
muscle_pos_5167	0
muscle_pos_5174	0
muscle_pos_5177	0
muscle_pos_5179	0
muscle_pos_5187	-0.0713766
muscle_pos_5192	-0.0901258
muscle_pos_5195	0
muscle_pos_5199	0
muscle_pos_5205	0
muscle_pos_5208	0
muscle_pos_5211	0
muscle_pos_5217	1.45246
muscle_pos_5222	0
muscle_pos_5226	0
muscle_pos_5227	0.306244
muscle_pos_5241	0
muscle_pos_5257	0.444548
muscle_pos_5259	0
muscle_pos_5273	0
muscle_pos_5275	0
muscle_pos_5286	0
muscle_pos_5295	0
muscle_pos_5300	0
muscle_pos_5326	0
muscle_pos_5327	-0.073311
muscle_pos_5333	0
muscle_pos_5335	0
muscle_pos_5338	0
muscle_pos_5339	0
muscle_pos_5346	-0.292832
muscle_pos_5348	0
muscle_pos_5368	0
muscle_pos_5379	-0.192173
muscle_pos_5385	0.196491
muscle_pos_5387	0
muscle_pos_5396	0
muscle_pos_5402	-0.333109
muscle_pos_5418	0.399731
muscle_pos_5419	-0.11708
muscle_pos_5420	0
muscle_pos_5432	0
muscle_pos_5434	-0.161775
muscle_pos_5449	-0.502579
muscle_pos_5452	0.195016
muscle_pos_5468	0
muscle_pos_5472	0
muscle_pos_5474	0
muscle_pos_5480	0
muscle_pos_5481	0
muscle_pos_5491	0.0299899
muscle_pos_5492	0.0467298
muscle_pos_5494	0.416837
muscle_pos_5497	0
muscle_pos_5501	0
muscle_pos_5503	0
muscle_pos_5504	0.627095
muscle_pos_5509	0
muscle_pos_5520	0
muscle_pos_5525	0.234782
muscle_pos_5529	-0.264818
muscle_pos_5531	0
muscle_pos_5537	0
muscle_pos_5538	0
muscle_pos_5545	0
muscle_pos_5546	0.303313
muscle_pos_5548	-0.0287923
muscle_pos_5566	0
muscle_pos_5574	0
muscle_pos_5575	0
muscle_pos_5576	-0.311488
muscle_pos_5577	0
muscle_pos_5594	-0.0807105
muscle_pos_5595	0
muscle_pos_5608	0
muscle_pos_5609	0
muscle_pos_5612	0
muscle_pos_5615	0
muscle_pos_5616	0
muscle_pos_5618	1.60698
muscle_pos_5623	0.205901
muscle_pos_5627	0
muscle_pos_5631	0
muscle_pos_5633	0
muscle_pos_5634	0
muscle_pos_5637	0.0159878
muscle_pos_5638	0
muscle_pos_5640	0
muscle_pos_5643	0
muscle_pos_5647	0
muscle_pos_5652	0
muscle_pos_5653	0
muscle_pos_5654	0
muscle_pos_5655	0
muscle_pos_5658	2.18324
muscle_pos_5659	0
muscle_pos_5661	0
muscle_pos_5666	0
muscle_pos_5677	0
muscle_pos_5681	0
muscle_pos_5682	0
muscle_pos_5686	0
muscle_pos_5687	0
muscle_pos_5691	0.977885
muscle_pos_5692	0
muscle_pos_5701	0
muscle_pos_5702	0
muscle_pos_5703	0
muscle_pos_5704	0
muscle_pos_5705	0
muscle_pos_5711	-0.0164453
muscle_pos_5718	0.256355
muscle_pos_5719	0
muscle_pos_5722	0
muscle_pos_5724	0
muscle_pos_5726	0
muscle_pos_5730	-0.222565
muscle_pos_5731	0
muscle_pos_5739	-0.0708036
muscle_pos_5742	0.782875
muscle_pos_5746	0
muscle_pos_5751	0
muscle_pos_5753	3.06107
muscle_pos_5756	0.966251
muscle_pos_5758	0
muscle_pos_5761	0
muscle_pos_5763	0
muscle_pos_5766	0
muscle_pos_5770	0
muscle_pos_5772	0
muscle_pos_5775	0
muscle_pos_5776	0
muscle_pos_5779	0.406665
muscle_pos_5780	0
muscle_pos_5781	0.0143877
muscle_pos_5782	0
muscle_pos_5783	0
muscle_pos_5785	0.580665
muscle_pos_5786	0
muscle_pos_5787	0
muscle_pos_5792	0
muscle_pos_5793	-0.0283153
muscle_pos_5796	0
muscle_pos_5798	1.40173
muscle_pos_5800	0
muscle_pos_5801	0
muscle_pos_5803	0
muscle_pos_5804	0
muscle_pos_5805	0
muscle_pos_5806	0
muscle_pos_5808	0
muscle_pos_5809	0.717642
muscle_pos_5810	0
muscle_pos_5811	0
muscle_pos_5814	1.45281
muscle_pos_5817	0
muscle_pos_5820	0
muscle_pos_5821	0.679185
muscle_pos_5822	0.0334092
muscle_pos_5823	0
muscle_pos_5826	0
muscle_pos_5827	0
muscle_pos_5828	0
muscle_pos_5831	0.131256
muscle_pos_5833	0
muscle_pos_5838	0
muscle_pos_5839	0.326825
muscle_pos_5840	0
muscle_pos_5843	0
muscle_pos_5844	0
muscle_pos_5845	0
muscle_pos_5846	0
muscle_pos_5847	0.0529615
muscle_pos_5848	-0.172399
muscle_pos_5849	0
muscle_pos_5852	0
muscle_pos_5853	0
muscle_pos_5854	0
muscle_pos_5855	0
muscle_pos_5856	1.58976
muscle_pos_5857	0
muscle_pos_5858	0
muscle_pos_5860	-0.0959819
muscle_pos_5861	0
muscle_pos_5862	2.01592
muscle_pos_5863	0
muscle_pos_5865	0
muscle_pos_5869	0
muscle_pos_5870	0
muscle_pos_5872	-0.474383
muscle_pos_5874	0
muscle_pos_5876	0
muscle_pos_5878	0
muscle_pos_5881	0
muscle_pos_5882	-0.242356
muscle_pos_5883	0
muscle_pos_5884	0.0498079
muscle_pos_5886	0
muscle_pos_5887	1.91487
muscle_pos_5890	0
muscle_pos_5891	0
muscle_pos_5894	1.65858
muscle_pos_5895	0
muscle_pos_5898	0
muscle_pos_5899	0
muscle_pos_5900	0
muscle_pos_5901	0
muscle_pos_5902	0
muscle_pos_5907	2.65745
muscle_pos_5909	0
muscle_pos_5910	0
muscle_pos_5914	0
muscle_pos_5919	0
muscle_pos_5920	0
muscle_pos_5931	0.158578
muscle_pos_5940	0
muscle_pos_5944	0
muscle_pos_5948	0.0734831
muscle_pos_5949	1.50779
muscle_pos_5956	0
muscle_pos_5960	0
muscle_pos_5964	0
muscle_pos_5965	0.305448
muscle_pos_5968	0
muscle_pos_5969	0
muscle_pos_5972	0
muscle_pos_5973	0
muscle_pos_5975	0.149553
muscle_pos_5977	0
muscle_pos_5979	0.0179283
muscle_pos_5981	0
muscle_pos_5983	0
muscle_pos_5986	0.00202806
muscle_pos_5990	1.13102
muscle_pos_5992	0
muscle_pos_5995	6.04337
muscle_pos_5997	0
muscle_pos_6005	0
muscle_pos_6007	0
muscle_pos_6008	0.641495
muscle_pos_6010	0
muscle_pos_6014	0
muscle_pos_6015	0
muscle_pos_6016	0
muscle_pos_6017	0
muscle_pos_6018	0
muscle_pos_6024	0
muscle_pos_6026	0
muscle_pos_6027	0
muscle_pos_6034	0
muscle_pos_6040	0
muscle_pos_6051	0
muscle_pos_6053	0
muscle_pos_6058	-0.333762
muscle_pos_6063	0
muscle_pos_6064	0
muscle_pos_6065	0
muscle_pos_6069	0
muscle_pos_6073	0
muscle_pos_6074	0
muscle_pos_6075	0
muscle_pos_6079	0
muscle_pos_6081	0
muscle_pos_6082	-0.15059
muscle_pos_6083	0
muscle_pos_6084	0.979793
muscle_pos_6088	0
muscle_pos_6091	0
muscle_pos_6093	0.875198
muscle_pos_6094	0
muscle_pos_6095	0
muscle_pos_6096	0
muscle_pos_6102	0
muscle_pos_6103	0.00855661
muscle_pos_6105	0
muscle_pos_6107	0
muscle_pos_6108	0
muscle_pos_6117	0
muscle_pos_6121	0.253682
muscle_pos_6123	0.0952034
muscle_pos_6125	0
muscle_pos_6126	0
muscle_pos_6127	0
muscle_pos_6128	0
muscle_pos_6132	0.307859
muscle_pos_6134	0
muscle_pos_6138	0
muscle_pos_6140	0.0128105
muscle_pos_6143	0
muscle_pos_6144	0
muscle_pos_6146	-1.02838
muscle_pos_6148	0
muscle_pos_6149	0
muscle_pos_6150	0
muscle_pos_6155	0.0738012
muscle_pos_6156	-0.0618016
muscle_pos_6157	0
muscle_pos_6162	0
muscle_pos_6163	0
muscle_pos_6166	0
muscle_pos_6167	0
muscle_pos_6169	1.61355
muscle_pos_6170	0
muscle_pos_6175	0
muscle_pos_6176	0.364807
muscle_pos_6178	0
muscle_pos_6179	0
muscle_pos_6180	0
muscle_pos_6183	0
muscle_pos_6185	0
muscle_pos_6191	0
muscle_pos_6192	0
muscle_pos_6193	0
muscle_pos_6195	0
muscle_pos_6196	0
muscle_pos_6199	0.378504
muscle_pos_6201	0
muscle_pos_6202	0
muscle_pos_6205	0
muscle_pos_6209	0.223468
muscle_pos_6211	0
muscle_pos_6219	0
muscle_pos_6220	0
muscle_pos_6222	0
muscle_pos_6223	0
muscle_pos_6224	0
muscle_pos_6225	0
muscle_pos_6230	0
muscle_pos_6237	0
muscle_pos_6238	0
muscle_pos_6240	0
muscle_pos_6241	0
muscle_pos_6242	0
muscle_pos_6244	0
muscle_pos_6245	0
muscle_pos_6249	0
muscle_pos_6250	0
muscle_pos_6255	1.03686
muscle_pos_6260	0.204888
muscle_pos_6263	0
muscle_pos_6266	0
muscle_pos_6268	0
muscle_pos_6271	0
muscle_pos_6272	0
muscle_pos_6275	0
muscle_pos_6278	0
muscle_pos_6279	0
muscle_pos_6281	0
muscle_pos_6284	0
muscle_pos_6290	0.0446202
muscle_pos_6292	0
muscle_pos_6302	0
muscle_pos_6305	0
muscle_pos_6306	0
muscle_pos_6309	0
muscle_pos_6315	0
muscle_pos_6316	-0.966626
muscle_pos_set39	0
muscle_pos_set61	0
muscle_pos_set71	0
muscle_pos_set72	0
muscle_pos_set99	0
muscle_pos_set145	0.748255
muscle_pos_set168	0
muscle_pos_set173	0
muscle_pos_set177	0
muscle_pos_set235	0.744746
muscle_pos_set254	0
muscle_pos_set281	0
muscle_pos_set311	0.100247
muscle_pos_set355	0
muscle_pos_set366	0
muscle_pos_set371	0.0433096
muscle_pos_set402	0.362692
muscle_pos_set405	0
muscle_pos_set415	0
muscle_neg_2	0.0923868
muscle_neg_3	0.26102
muscle_neg_4	0.845462
muscle_neg_7	0
muscle_neg_9	0
muscle_neg_12	0
muscle_neg_13	0
muscle_neg_15	0
muscle_neg_22	0
muscle_neg_23	0
muscle_neg_25	0
muscle_neg_27	2.22464
muscle_neg_28	0
muscle_neg_32	0
muscle_neg_34	0
muscle_neg_35	0
muscle_neg_37	0
muscle_neg_41	0
muscle_neg_42	0
muscle_neg_43	0
muscle_neg_44	0
muscle_neg_45	0
muscle_neg_46	0.748758
muscle_neg_48	1.0575
muscle_neg_49	0.110377
muscle_neg_51	0.148691
muscle_neg_52	0
muscle_neg_53	0.683006
muscle_neg_54	0
muscle_neg_55	0
muscle_neg_57	0
muscle_neg_59	0
muscle_neg_60	0
muscle_neg_63	0
muscle_neg_64	0.682451
muscle_neg_65	0.792255
muscle_neg_66	1.03877
muscle_neg_67	0
muscle_neg_69	1.01699
muscle_neg_72	0
muscle_neg_73	0
muscle_neg_74	0
muscle_neg_75	0
muscle_neg_81	0
muscle_neg_90	0
muscle_neg_100	0
muscle_neg_105	-0.286199
muscle_neg_108	0
muscle_neg_113	0
muscle_neg_115	0
muscle_neg_121	0
muscle_neg_122	0
muscle_neg_139	0.709897
muscle_neg_140	0.636443
muscle_neg_143	0
muscle_neg_144	0
muscle_neg_145	0
muscle_neg_148	-0.0911708
muscle_neg_159	0
muscle_neg_162	0
muscle_neg_167	0
muscle_neg_168	0.251293
muscle_neg_172	0.974782
muscle_neg_175	0
muscle_neg_177	1.02897
muscle_neg_180	0
muscle_neg_181	0.279143
muscle_neg_192	0.026858
muscle_neg_196	1.29822
muscle_neg_197	0
muscle_neg_205	0
muscle_neg_207	-0.127454
muscle_neg_210	-0.58764
muscle_neg_216	0
muscle_neg_218	0
muscle_neg_220	0
muscle_neg_221	0.0344829
muscle_neg_227	-0.338883
muscle_neg_231	0
muscle_neg_240	0
muscle_neg_244	0
muscle_neg_247	0
muscle_neg_250	0
muscle_neg_253	0.506359
muscle_neg_281	0
muscle_neg_282	0
muscle_neg_290	0.588713
muscle_neg_291	0.114415
muscle_neg_302	0
muscle_neg_303	0
muscle_neg_311	-0.347411
muscle_neg_315	0
muscle_neg_319	0
muscle_neg_327	0
muscle_neg_342	0
muscle_neg_362	0.00236451
muscle_neg_370	0
muscle_neg_374	0
muscle_neg_384	0
muscle_neg_404	0
muscle_neg_411	0
muscle_neg_412	-0.152642
muscle_neg_413	-0.0909683
muscle_neg_415	0.0728272
muscle_neg_416	-0.087173
muscle_neg_421	0
muscle_neg_422	0.259595
muscle_neg_423	0
muscle_neg_426	0
muscle_neg_436	0.166442
muscle_neg_437	0
muscle_neg_439	0
muscle_neg_440	0
muscle_neg_442	0
muscle_neg_444	0
muscle_neg_445	0.0548146
muscle_neg_476	0
muscle_neg_480	2.33288
muscle_neg_483	0.114349
muscle_neg_486	0
muscle_neg_489	0
muscle_neg_494	-0.0269605
muscle_neg_498	0
muscle_neg_500	-0.038082
muscle_neg_508	0
muscle_neg_511	-0.0139862
muscle_neg_512	0
muscle_neg_525	0
muscle_neg_526	0
muscle_neg_529	-0.0700211
muscle_neg_532	0
muscle_neg_537	0.380084
muscle_neg_546	-0.0769122
muscle_neg_555	-0.0318622
muscle_neg_558	0
muscle_neg_560	0
muscle_neg_561	-1.91732
muscle_neg_566	0
muscle_neg_567	0.341733
muscle_neg_569	0
muscle_neg_574	0
muscle_neg_577	-0.520402
muscle_neg_584	0
muscle_neg_585	-0.0588005
muscle_neg_587	-0.117032
muscle_neg_592	0
muscle_neg_594	0
muscle_neg_597	0
muscle_neg_609	-0.6772
muscle_neg_611	-1.0711
muscle_neg_614	-0.160524
muscle_neg_615	-1.36728
muscle_neg_617	-0.196313
muscle_neg_618	-0.243173
muscle_neg_619	-1.21928
muscle_neg_620	-0.468677
muscle_neg_622	0
muscle_neg_631	-0.594542
muscle_neg_632	-0.934261
muscle_neg_637	-0.222288
muscle_neg_638	0
muscle_neg_639	-0.214874
muscle_neg_646	0
muscle_neg_648	-1.71018
muscle_neg_650	-0.730835
muscle_neg_651	-0.650117
muscle_neg_652	-0.430936
muscle_neg_663	0
muscle_neg_664	0.184286
muscle_neg_665	0
muscle_neg_676	-0.931884
muscle_neg_678	0
muscle_neg_680	0
muscle_neg_684	0
muscle_neg_686	-0.144218
muscle_neg_688	0
muscle_neg_689	0
muscle_neg_692	0
muscle_neg_693	0
muscle_neg_700	0.154045
muscle_neg_702	0
muscle_neg_713	0
muscle_neg_716	0.0218854
muscle_neg_717	0
muscle_neg_720	0
muscle_neg_721	0
muscle_neg_725	0.855567
muscle_neg_732	0
muscle_neg_736	0.0657576
muscle_neg_738	0
muscle_neg_742	0.0912964
muscle_neg_745	0.218043
muscle_neg_748	0
muscle_neg_759	0
muscle_neg_761	0.263364
muscle_neg_762	0
muscle_neg_763	0
muscle_neg_767	0
muscle_neg_773	0
muscle_neg_776	0
muscle_neg_777	-0.144838
muscle_neg_778	0
muscle_neg_787	0
muscle_neg_788	0
muscle_neg_789	0
muscle_neg_790	0
muscle_neg_791	0
muscle_neg_795	0.0802898
muscle_neg_800	0
muscle_neg_807	0
muscle_neg_810	0
muscle_neg_812	0
muscle_neg_816	0
muscle_neg_828	0
muscle_neg_829	0.00721572
muscle_neg_835	0.460913
muscle_neg_838	0
muscle_neg_839	0
muscle_neg_841	0
muscle_neg_842	0.115938
muscle_neg_844	0
muscle_neg_845	1.07767
muscle_neg_847	0
muscle_neg_850	0
muscle_neg_852	0
muscle_neg_853	0
muscle_neg_854	0
muscle_neg_855	0
muscle_neg_859	-0.00478416
muscle_neg_863	0
muscle_neg_864	0
muscle_neg_876	0
muscle_neg_885	0
muscle_neg_890	0.304178
muscle_neg_894	0
muscle_neg_895	1.80624
muscle_neg_896	0.105075
muscle_neg_897	0.444432
muscle_neg_900	0
muscle_neg_913	0
muscle_neg_914	0
muscle_neg_921	0
muscle_neg_927	0
muscle_neg_935	0
muscle_neg_939	0.23933
muscle_neg_940	0
muscle_neg_947	0
muscle_neg_950	0
muscle_neg_956	0
muscle_neg_961	0
muscle_neg_962	0.0711419
muscle_neg_966	0
muscle_neg_968	0
muscle_neg_997	1.36057
muscle_neg_1004	0
muscle_neg_1022	0
muscle_neg_1030	0
muscle_neg_1039	0
muscle_neg_1070	0
muscle_neg_1074	0
muscle_neg_1080	0
muscle_neg_1095	0
muscle_neg_1098	0
muscle_neg_1106	0
muscle_neg_1114	0
muscle_neg_1124	0
muscle_neg_1135	0
muscle_neg_1145	-0.0478119
muscle_neg_1168	0
muscle_neg_1177	0
muscle_neg_1215	0.180132
muscle_neg_1219	0
muscle_neg_1226	0.37584
muscle_neg_1234	-0.105578
muscle_neg_1257	0
muscle_neg_1260	0
muscle_neg_1264	0.0372775
muscle_neg_1269	0
muscle_neg_1288	0
muscle_neg_1291	0.198916
muscle_neg_1301	0
muscle_neg_1318	0
muscle_neg_1323	0
muscle_neg_1331	0
muscle_neg_1333	0
muscle_neg_1336	0
muscle_neg_1358	0
muscle_neg_1359	0.124095
muscle_neg_1360	0.0581568
muscle_neg_1363	-0.0364973
muscle_neg_1366	0
muscle_neg_1375	0
muscle_neg_1376	0
muscle_neg_1378	0
muscle_neg_1381	0
muscle_neg_1386	-0.340425
muscle_neg_1387	0
muscle_neg_1388	0
muscle_neg_1391	0
muscle_neg_1401	0
muscle_neg_1405	0
muscle_neg_1407	0
muscle_neg_1408	0
muscle_neg_1415	0
muscle_neg_1422	0
muscle_neg_1437	0
muscle_neg_1438	-0.448869
muscle_neg_1455	0
muscle_neg_1462	0.0770913
muscle_neg_1466	0
muscle_neg_1470	0
muscle_neg_1477	0
muscle_neg_1478	0.0918599
muscle_neg_1500	0.307902
muscle_neg_1511	0
muscle_neg_1521	0
muscle_neg_1523	0
muscle_neg_1524	0
muscle_neg_1525	0
muscle_neg_1529	0.437399
muscle_neg_1535	0
muscle_neg_1538	0
muscle_neg_1541	0
muscle_neg_1543	0
muscle_neg_1547	0
muscle_neg_1549	0
muscle_neg_1553	-0.336994
muscle_neg_1557	0
muscle_neg_1559	0
muscle_neg_1561	0
muscle_neg_1564	0
muscle_neg_1568	0.208186
muscle_neg_1574	0
muscle_neg_1579	0
muscle_neg_1580	-0.00541988
muscle_neg_1583	-0.088378
muscle_neg_1592	0
muscle_neg_1594	0
muscle_neg_1614	0
muscle_neg_1619	0
muscle_neg_1627	0
muscle_neg_1629	0.215145
muscle_neg_1634	0.101569
muscle_neg_1635	0
muscle_neg_1666	0
muscle_neg_1679	0
muscle_neg_1681	0
muscle_neg_1684	0
muscle_neg_1712	0
muscle_neg_1713	0
muscle_neg_1725	0
muscle_neg_1731	0
muscle_neg_1735	0
muscle_neg_1737	0
muscle_neg_1738	-0.0543467
muscle_neg_1742	0
muscle_neg_1751	0
muscle_neg_1755	0
muscle_neg_1756	0.561393
muscle_neg_1757	0
muscle_neg_1765	0
muscle_neg_1798	0
muscle_neg_1807	0
muscle_neg_1816	0
muscle_neg_1820	0.107173
muscle_neg_1822	0
muscle_neg_1823	0
muscle_neg_1824	0.749796
muscle_neg_1825	-0.294861
muscle_neg_1826	0.0209445
muscle_neg_1829	0
muscle_neg_1832	0
muscle_neg_1833	0
muscle_neg_1838	0
muscle_neg_1839	0
muscle_neg_1840	0
muscle_neg_1843	0.0490844
muscle_neg_1851	0.146928
muscle_neg_1853	0
muscle_neg_1871	0
muscle_neg_1872	0.507513
muscle_neg_1875	0
muscle_neg_1877	0.342277
muscle_neg_1884	0
muscle_neg_1891	-0.00723748
muscle_neg_1893	0
muscle_neg_1894	0
muscle_neg_1895	0
muscle_neg_1900	0.0842033
muscle_neg_1901	-0.0935412
muscle_neg_1904	0
muscle_neg_1905	0
muscle_neg_1906	0
muscle_neg_1910	0.0945396
muscle_neg_1911	0
muscle_neg_1913	0
muscle_neg_1914	0
muscle_neg_1924	0
muscle_neg_1925	0
muscle_neg_1928	0
muscle_neg_1930	0
muscle_neg_1937	0
muscle_neg_1940	0
muscle_neg_1941	0
muscle_neg_1942	0
muscle_neg_1946	0
muscle_neg_1952	0
muscle_neg_1955	0
muscle_neg_1957	0
muscle_neg_1959	0.0997623
muscle_neg_1960	0.0426722
muscle_neg_1966	0
muscle_neg_1968	0
muscle_neg_1969	0
muscle_neg_1971	0
muscle_neg_1975	0
muscle_neg_1983	0
muscle_neg_1984	0
muscle_neg_1990	-0.30589
muscle_neg_1992	0
muscle_neg_1998	0
muscle_neg_2003	-0.130495
muscle_neg_2009	0
muscle_neg_2013	-0.00451566
muscle_neg_2021	0
muscle_neg_2022	0
muscle_neg_2024	0
muscle_neg_2026	0
muscle_neg_2034	0.0299834
muscle_neg_2035	0
muscle_neg_2036	0
muscle_neg_2037	0
muscle_neg_2039	0
muscle_neg_2040	0.0972507
muscle_neg_2044	0
muscle_neg_2047	0
muscle_neg_2049	0
muscle_neg_2051	0.0687278
muscle_neg_2053	0
muscle_neg_2056	0
muscle_neg_2058	0
muscle_neg_2062	0
muscle_neg_2067	0
muscle_neg_2068	0
muscle_neg_2069	0
muscle_neg_2075	0
muscle_neg_2081	0
muscle_neg_2104	0
muscle_neg_2105	0.725168
muscle_neg_2109	0
muscle_neg_2113	0
muscle_neg_2114	0
muscle_neg_2119	0
muscle_neg_2123	0
muscle_neg_2133	-0.153999
muscle_neg_2137	0.0453771
muscle_neg_2139	0
muscle_neg_2149	0
muscle_neg_2163	0
muscle_neg_2167	0
muscle_neg_2168	-0.0662931
muscle_neg_2178	0
muscle_neg_2179	0
muscle_neg_2180	0
muscle_neg_2181	0
muscle_neg_2189	-0.223714
muscle_neg_2194	0
muscle_neg_2196	0
muscle_neg_2201	0
muscle_neg_2206	0
muscle_neg_2208	0.0402196
muscle_neg_2209	-0.316462
muscle_neg_2221	0
muscle_neg_2240	0
muscle_neg_2253	0
muscle_neg_2258	0
muscle_neg_2272	0.0635536
muscle_neg_2275	0.232637
muscle_neg_2292	0
muscle_neg_2294	0
muscle_neg_2296	0
muscle_neg_2300	0
muscle_neg_2302	0.016256
muscle_neg_2305	0.142065
muscle_neg_2311	-0.12013
muscle_neg_2314	-0.16188
muscle_neg_2319	-0.0626514
muscle_neg_2331	0
muscle_neg_2342	0
muscle_neg_2343	0
muscle_neg_2349	0
muscle_neg_2357	0
muscle_neg_2366	0.0165265
muscle_neg_2369	0
muscle_neg_2371	-0.104291
muscle_neg_2377	0
muscle_neg_2390	0
muscle_neg_2402	0
muscle_neg_2410	0
muscle_neg_2411	0.0149916
muscle_neg_2413	0.102921
muscle_neg_2421	0
muscle_neg_2422	0
muscle_neg_2425	0
muscle_neg_2428	0
muscle_neg_2448	0
muscle_neg_2450	0.248972
muscle_neg_2457	0
muscle_neg_2464	-0.190768
muscle_neg_2466	0
muscle_neg_2469	0
muscle_neg_2476	0
muscle_neg_2478	0
muscle_neg_2482	0
muscle_neg_2485	0
muscle_neg_2490	0
muscle_neg_2497	0
muscle_neg_2504	0
muscle_neg_2525	0
muscle_neg_2552	0.204704
muscle_neg_2561	0.0542248
muscle_neg_2563	0.231424
muscle_neg_2564	0.131689
muscle_neg_2573	0
muscle_neg_2581	0.0120441
muscle_neg_2582	0
muscle_neg_2583	0.138702
muscle_neg_2609	0
muscle_neg_2616	0
muscle_neg_2617	0
muscle_neg_2619	0
muscle_neg_2620	0
muscle_neg_2634	0
muscle_neg_2640	0
muscle_neg_2653	0
muscle_neg_2669	0
muscle_neg_2673	0
muscle_neg_2674	0.403465
muscle_neg_2676	0
muscle_neg_2679	0
muscle_neg_2683	0.0368575
muscle_neg_2684	0
muscle_neg_2693	0.243896
muscle_neg_2705	-0.0477945
muscle_neg_2711	0
muscle_neg_2712	0
muscle_neg_2716	0.05208
muscle_neg_2717	0.0203148
muscle_neg_2719	0
muscle_neg_2748	0
muscle_neg_2749	0
muscle_neg_2758	0
muscle_neg_2760	0
muscle_neg_2761	0
muscle_neg_2767	0.397344
muscle_neg_2768	0
muscle_neg_2773	0.0441243
muscle_neg_2780	0
muscle_neg_2781	0
muscle_neg_2791	0
muscle_neg_2795	0.258052
muscle_neg_2797	0.0380309
muscle_neg_2798	0
muscle_neg_2799	0
muscle_neg_2803	0
muscle_neg_2806	0
muscle_neg_2808	0
muscle_neg_2812	0
muscle_neg_2820	0
muscle_neg_2827	0
muscle_neg_2828	0
muscle_neg_2855	0
muscle_neg_2864	0
muscle_neg_2866	0
muscle_neg_2867	0
muscle_neg_2873	0
muscle_neg_2884	0
muscle_neg_2886	0.0630217
muscle_neg_2897	0
muscle_neg_2898	0
muscle_neg_2902	0
muscle_neg_2910	0.173602
muscle_neg_2912	0
muscle_neg_2933	0
muscle_neg_2934	0.394829
muscle_neg_2936	0
muscle_neg_2939	0
muscle_neg_2945	0
muscle_neg_2948	0
muscle_neg_2949	0.0028369
muscle_neg_2954	0
muscle_neg_2955	0
muscle_neg_2961	0
muscle_neg_2962	0
muscle_neg_2963	-0.0960492
muscle_neg_2968	0
muscle_neg_2973	0
muscle_neg_2982	0
muscle_neg_2983	0.0466785
muscle_neg_2988	0
muscle_neg_2989	0
muscle_neg_2990	0
muscle_neg_2996	-0.27305
muscle_neg_2997	0
muscle_neg_3004	0.177772
muscle_neg_3007	0
muscle_neg_3011	0
muscle_neg_3012	0.468974
muscle_neg_3026	0
muscle_neg_3035	0
muscle_neg_3038	0
muscle_neg_3040	0
muscle_neg_3043	0
muscle_neg_3044	0.0227303
muscle_neg_3045	0
muscle_neg_3048	0
muscle_neg_3087	0
muscle_neg_3091	-0.0932594
muscle_neg_3097	0.225844
muscle_neg_3101	0
muscle_neg_3102	0
muscle_neg_3103	0
muscle_neg_3104	0
muscle_neg_3105	0
muscle_neg_3109	0
muscle_neg_3114	-0.444598
muscle_neg_3115	0
muscle_neg_3118	0
muscle_neg_3119	0
muscle_neg_3120	0.0450719
muscle_neg_3121	0
muscle_neg_3122	-0.136344
muscle_neg_3123	0
muscle_neg_3124	0
muscle_neg_3125	0
muscle_neg_3126	0
muscle_neg_3127	0
muscle_neg_3133	0
muscle_neg_3142	0
muscle_neg_3147	0
muscle_neg_3148	0
muscle_neg_3149	0
muscle_neg_3152	0
muscle_neg_3156	0
muscle_neg_3157	0
muscle_neg_3158	0
muscle_neg_3159	0
muscle_neg_3160	0
muscle_neg_3161	0
muscle_neg_3162	0
muscle_neg_3163	0
muscle_neg_3164	0
muscle_neg_3167	0
muscle_neg_3168	0
muscle_neg_3169	0
muscle_neg_3170	0
muscle_neg_3171	0
muscle_neg_3172	0
muscle_neg_3174	0.196564
muscle_neg_3177	0
muscle_neg_3178	0
muscle_neg_3179	0
muscle_neg_3180	0
muscle_neg_3184	0
muscle_neg_3185	0
muscle_neg_3187	0
muscle_neg_3189	0
muscle_neg_3191	0
muscle_neg_3193	0
muscle_neg_3195	0
muscle_neg_3196	0
muscle_neg_3197	0
muscle_neg_3198	0
muscle_neg_3199	0
muscle_neg_3202	-0.236521
muscle_neg_3204	0
muscle_neg_3209	0
muscle_neg_3214	0
muscle_neg_3215	-0.052261
muscle_neg_3217	0
muscle_neg_3220	0
muscle_neg_3221	0
muscle_neg_3225	0.0927698
muscle_neg_3230	0
muscle_neg_3232	-0.00878558
muscle_neg_3234	0
muscle_neg_3236	0
muscle_neg_3237	0
muscle_neg_3241	0
muscle_neg_3246	0
muscle_neg_3247	0
muscle_neg_3248	0
muscle_neg_3249	0.18859
muscle_neg_3252	0
muscle_neg_3253	0
muscle_neg_3254	0
muscle_neg_3255	0
muscle_neg_3256	0
muscle_neg_3257	0
muscle_neg_3258	0
muscle_neg_3259	0
muscle_neg_3260	0
muscle_neg_3261	0
muscle_neg_3262	0
muscle_neg_3263	0
muscle_neg_3269	0
muscle_neg_3270	0
muscle_neg_3272	0
muscle_neg_3273	0
muscle_neg_3274	0
muscle_neg_3275	0
muscle_neg_3278	0
muscle_neg_3281	0
muscle_neg_3286	0
muscle_neg_3293	0
muscle_neg_3297	0
muscle_neg_3305	0
muscle_neg_3306	0
muscle_neg_3307	0.60966
muscle_neg_3308	0
muscle_neg_3309	0
muscle_neg_3311	0
muscle_neg_3313	0
muscle_neg_3319	0.0639646
muscle_neg_3320	0
muscle_neg_3321	0
muscle_neg_3323	0
muscle_neg_3326	0
muscle_neg_3327	0
muscle_neg_3331	0
muscle_neg_3332	-1.19717
muscle_neg_3333	0
muscle_neg_3334	0
muscle_neg_3359	0
muscle_neg_3371	0
muscle_neg_3380	0
muscle_neg_3381	0.138074
muscle_neg_3386	0.644694
muscle_neg_3401	0.079768
muscle_neg_3409	0
muscle_neg_3420	0
muscle_neg_3424	0
muscle_neg_3429	0
muscle_neg_3434	0
muscle_neg_3436	0
muscle_neg_3446	0.0324167
muscle_neg_3448	0
muscle_neg_3456	0
muscle_neg_3457	0
muscle_neg_3459	0.282555
muscle_neg_3475	0.00841256
muscle_neg_3480	0.0603983
muscle_neg_3482	0
muscle_neg_3483	0
muscle_neg_3485	0
muscle_neg_3490	0
muscle_neg_3498	0.161154
muscle_neg_3515	0
muscle_neg_3517	-0.00385322
muscle_neg_3520	0
muscle_neg_3529	0
muscle_neg_3541	0
muscle_neg_3554	0
muscle_neg_3571	0
muscle_neg_3572	-0.151496
muscle_neg_3601	0
muscle_neg_3620	0
muscle_neg_3625	0
muscle_neg_3633	0
muscle_neg_3634	0
muscle_neg_3636	-0.194447
muscle_neg_3639	0
muscle_neg_3641	0
muscle_neg_3648	0
muscle_neg_3673	0
muscle_neg_3682	0
muscle_neg_3685	0
muscle_neg_3688	-0.220917
muscle_neg_3702	-0.0914751
muscle_neg_3710	0
muscle_neg_3711	0.0697336
muscle_neg_3726	0.045315
muscle_neg_3731	0
muscle_neg_3759	-0.191509
muscle_neg_3782	-14.3281
muscle_neg_3797	0
muscle_neg_3826	0
muscle_neg_3832	0
muscle_neg_3835	0
muscle_neg_3847	-0.362702
muscle_neg_3851	-0.209232
muscle_neg_3862	0
muscle_neg_3870	0
muscle_neg_3876	0.191002
muscle_neg_3883	0.0193869
muscle_neg_3900	0.143916
muscle_neg_3902	0
muscle_neg_3903	0
muscle_neg_3904	0
muscle_neg_3908	0
muscle_neg_3913	0.0857405
muscle_neg_3918	0
muscle_neg_3919	0
muscle_neg_3930	0.304721
muscle_neg_3934	0.366998
muscle_neg_3942	-0.025224
muscle_neg_3947	0
muscle_neg_3952	0
muscle_neg_3969	0
muscle_neg_3979	0
muscle_neg_3980	0.307674
muscle_neg_3992	0
muscle_neg_3996	0.332763
muscle_neg_3997	0.0834126
muscle_neg_4001	-0.112307
muscle_neg_4006	0
muscle_neg_4007	0
muscle_neg_4008	0.109434
muscle_neg_4009	0.174305
muscle_neg_4018	0.109208
muscle_neg_4019	0.85339
muscle_neg_4020	0
muscle_neg_4031	0.415346
muscle_neg_4032	0
muscle_neg_4034	0.296884
muscle_neg_4037	0
muscle_neg_4039	0
muscle_neg_4040	0
muscle_neg_4041	0
muscle_neg_4056	0
muscle_neg_4077	-0.00246329
muscle_neg_4097	0
muscle_neg_4102	0
muscle_neg_4104	0
muscle_neg_4106	-0.0465868
muscle_neg_4107	0
muscle_neg_4125	0
muscle_neg_4134	0
muscle_neg_4137	0
muscle_neg_4140	0
muscle_neg_4144	0
muscle_neg_4166	0
muscle_neg_4193	-0.0508333
muscle_neg_4194	0
muscle_neg_4200	0
muscle_neg_4202	0
muscle_neg_4212	0
muscle_neg_4217	0
muscle_neg_4223	0
muscle_neg_4228	0.980807
muscle_neg_4229	0
muscle_neg_4238	0
muscle_neg_4251	0
muscle_neg_4261	0
muscle_neg_4287	0.487195
muscle_neg_4291	0
muscle_neg_4307	0
muscle_neg_4311	0
muscle_neg_4325	0
muscle_neg_4337	0.150275
muscle_neg_4339	0
muscle_neg_4350	0.21447
muscle_neg_4351	0
muscle_neg_4358	0
muscle_neg_4365	0
muscle_neg_4371	0
muscle_neg_4374	0
muscle_neg_4378	-0.379531
muscle_neg_4379	0
muscle_neg_4430	-0.193611
muscle_neg_4431	0
muscle_neg_4448	0
muscle_neg_4458	0
muscle_neg_4464	0
muscle_neg_4469	0.199532
muscle_neg_4472	0
muscle_neg_4475	0
muscle_neg_4483	-0.125967
muscle_neg_4485	0
muscle_neg_4514	0
muscle_neg_4516	-0.514183
muscle_neg_4518	0
muscle_neg_4520	0
muscle_neg_4539	0
muscle_neg_4550	0
muscle_neg_4569	0.0041628
muscle_neg_4576	0
muscle_neg_4582	0
muscle_neg_4585	0
muscle_neg_4589	0
muscle_neg_4603	-0.486463
muscle_neg_4605	-0.0907477
muscle_neg_4607	0
muscle_neg_4617	0
muscle_neg_4631	-0.0203552
muscle_neg_4641	0
muscle_neg_4656	0
muscle_neg_4662	0
muscle_neg_4675	0
muscle_neg_4688	0
muscle_neg_4696	0
muscle_neg_4700	0
muscle_neg_4709	0
muscle_neg_4713	0
muscle_neg_4714	0
muscle_neg_4718	-0.46004
muscle_neg_4719	0
muscle_neg_4725	-0.587402
muscle_neg_4733	-0.360298
muscle_neg_4741	0
muscle_neg_4742	0
muscle_neg_4748	0
muscle_neg_4752	0
muscle_neg_4754	-0.150686
muscle_neg_4770	-0.44231
muscle_neg_4789	0.229542
muscle_neg_4796	-0.00444711
muscle_neg_4797	0
muscle_neg_4802	0
muscle_neg_4821	0
muscle_neg_4822	0
muscle_neg_4839	0
muscle_neg_4848	0
muscle_neg_4849	-0.273337
muscle_neg_4855	0
muscle_neg_4856	-0.539816
muscle_neg_4858	0
muscle_neg_4860	0
muscle_neg_4862	-1.51408
muscle_neg_4863	0.0376772
muscle_neg_4866	-0.551417
muscle_neg_4868	-0.750387
muscle_neg_4881	-0.487616
muscle_neg_4890	0
muscle_neg_4895	-0.0737375
muscle_neg_4906	-0.213822
muscle_neg_4916	0
muscle_neg_4949	0
muscle_neg_4955	0
muscle_neg_4965	0
muscle_neg_4966	0
muscle_neg_4967	0
muscle_neg_4975	0
muscle_neg_4976	0
muscle_neg_4977	0
muscle_neg_4986	0
muscle_neg_4993	0
muscle_neg_4996	-0.156044
muscle_neg_5016	0
muscle_neg_5027	0
muscle_neg_5053	-0.662947
muscle_neg_5067	0
muscle_neg_5068	0
muscle_neg_5076	0
muscle_neg_5080	0
muscle_neg_5081	0
muscle_neg_5089	0
muscle_neg_5091	-0.52247
muscle_neg_5096	0
muscle_neg_5098	0
muscle_neg_5103	0.0738542
muscle_neg_5126	0
muscle_neg_5127	0
muscle_neg_5140	-0.373885
muscle_neg_5146	0
muscle_neg_5148	0
muscle_neg_5168	-0.155855
muscle_neg_5176	0.107543
muscle_neg_5185	0
muscle_neg_5195	0
muscle_neg_5196	-1.65195
muscle_neg_5205	0.108977
muscle_neg_5206	0
muscle_neg_5221	0
muscle_neg_5222	-0.421311
muscle_neg_5237	0
muscle_neg_5250	0.0382754
muscle_neg_5284	0
muscle_neg_5286	-0.0530483
muscle_neg_5287	0
muscle_neg_5289	-0.370241
muscle_neg_5291	0
muscle_neg_5292	1.03282
muscle_neg_5295	0.323669
muscle_neg_5296	0.0564085
muscle_neg_5298	-0.087975
muscle_neg_5307	0
muscle_neg_5308	0
muscle_neg_5311	0.215183
muscle_neg_5316	-0.26966
muscle_neg_5323	-0.226545
muscle_neg_5333	0
muscle_neg_5334	0
muscle_neg_5342	0
muscle_neg_5346	-0.104707
muscle_neg_5351	0
muscle_neg_5359	0
muscle_neg_5366	0
muscle_neg_5367	0
muscle_neg_5378	0
muscle_neg_5404	0
muscle_neg_5410	0
muscle_neg_5412	0
muscle_neg_5419	0
muscle_neg_5423	0
muscle_neg_5427	0.114208
muscle_neg_5433	0.496748
muscle_neg_5436	-0.0246667
muscle_neg_5442	-0.0330834
muscle_neg_5460	0.115961
muscle_neg_5471	0
muscle_neg_5487	0.050472
muscle_neg_5504	0.768838
muscle_neg_5513	-0.0304959
muscle_neg_5515	0
muscle_neg_5526	0.285826
muscle_neg_5540	0
muscle_neg_5542	0
muscle_neg_5558	0
muscle_neg_5559	0
muscle_neg_5578	0
muscle_neg_5585	0.0957556
muscle_neg_5586	0
muscle_neg_5588	-0.0133801
muscle_neg_5604	0
muscle_neg_5614	0
muscle_neg_5639	0
muscle_neg_5640	0
muscle_neg_5641	0
muscle_neg_5642	0
muscle_neg_5645	0
muscle_neg_5651	0
muscle_neg_5662	0.0600923
muscle_neg_5663	0
muscle_neg_5665	0
muscle_neg_5668	0
muscle_neg_5669	0
muscle_neg_5673	0
muscle_neg_5678	0
muscle_neg_5689	0
muscle_neg_5692	0.0501083
muscle_neg_5693	0
muscle_neg_5694	0
muscle_neg_5695	0
muscle_neg_5696	0
muscle_neg_5697	0.33227
muscle_neg_5700	0
muscle_neg_5704	0
muscle_neg_5705	0
muscle_neg_5709	0
muscle_neg_5712	0
muscle_neg_5716	0.232819
muscle_neg_5717	0
muscle_neg_5723	0
muscle_neg_5732	0
muscle_neg_5735	0
muscle_neg_5737	0.454788
muscle_neg_5754	-0.0624507
muscle_neg_5765	0
muscle_neg_5794	0.259806
muscle_neg_5827	0
muscle_neg_5840	-0.106824
muscle_neg_5854	0
muscle_neg_5860	-0.377449
muscle_neg_5861	0.304465
muscle_neg_5870	0
muscle_neg_5876	-0.0125873
muscle_neg_5913	0
muscle_neg_5914	0
muscle_neg_5917	0
muscle_neg_5922	0
muscle_neg_5942	0
muscle_neg_5945	0
muscle_neg_5956	0
muscle_neg_5966	0
muscle_neg_5983	0
muscle_neg_5990	0
muscle_neg_6010	0
muscle_neg_6023	-0.475939
muscle_neg_6043	-0.314073
muscle_neg_6047	-2.84637
muscle_neg_6058	0
muscle_neg_6067	0.203631
muscle_neg_6082	0
muscle_neg_6111	0
muscle_neg_6114	-0.309185
muscle_neg_6132	0
muscle_neg_6138	0
muscle_neg_6140	-0.248588
muscle_neg_6142	0
muscle_neg_6146	0
muscle_neg_6147	-0.0148917
muscle_neg_6148	-0.714566
muscle_neg_6152	0
muscle_neg_6155	0
muscle_neg_6156	-0.322618
muscle_neg_6160	-0.388176
muscle_neg_6162	0
muscle_neg_6175	0
muscle_neg_6178	-1.31726
muscle_neg_6180	0
muscle_neg_6197	0
muscle_neg_6211	0
muscle_neg_6220	-0.0339768
muscle_neg_6223	0
muscle_neg_6231	0
muscle_neg_6235	0
muscle_neg_6238	0
muscle_neg_6250	0
muscle_neg_6269	0
muscle_neg_6272	0
muscle_neg_6274	0
muscle_neg_6287	-0.18578
muscle_neg_6288	-0.236203
muscle_neg_6294	0
muscle_neg_6295	0
muscle_neg_6307	0
muscle_neg_6337	0.816199
muscle_neg_6340	0
muscle_neg_6351	0
muscle_neg_6353	0.220027
muscle_neg_6356	-0.00180697
muscle_neg_6363	0
muscle_neg_6393	-0.592523
muscle_neg_6409	-0.646699
muscle_neg_6420	-0.392354
muscle_neg_6436	0
muscle_neg_6440	0
muscle_neg_6441	0
muscle_neg_6448	0
muscle_neg_6473	0
muscle_neg_6474	0
muscle_neg_6479	0
muscle_neg_6480	0
muscle_neg_6482	0
muscle_neg_6483	0
muscle_neg_6495	0
muscle_neg_6496	0
muscle_neg_6507	-0.914525
muscle_neg_6508	0
muscle_neg_6510	0
muscle_neg_6556	0
muscle_neg_6573	0
muscle_neg_6580	0
muscle_neg_6581	-0.140784
muscle_neg_6583	0
muscle_neg_6585	0
muscle_neg_6586	-0.363686
muscle_neg_6587	0
muscle_neg_6588	0
muscle_neg_6589	-0.037719
muscle_neg_6590	-0.82302
muscle_neg_6591	-0.108227
muscle_neg_6592	0
muscle_neg_6593	0
muscle_neg_6595	0
muscle_neg_6598	0
muscle_neg_6602	-0.125165
muscle_neg_6605	0
muscle_neg_6635	0
muscle_neg_6645	0.158105
muscle_neg_6646	0.69031
muscle_neg_6655	0
muscle_neg_6669	0.242118
muscle_neg_6695	0
muscle_neg_6712	0.456762
muscle_neg_6716	0
muscle_neg_6724	0
muscle_neg_6729	-0.449975
muscle_neg_6732	0
muscle_neg_6736	0
muscle_neg_6740	0.734936
muscle_neg_6755	0
muscle_neg_6764	-1.16447
muscle_neg_6774	-0.0157127
muscle_neg_6778	0
muscle_neg_6781	0.103222
muscle_neg_6794	-0.0605237
muscle_neg_6812	0.484034
muscle_neg_6822	0.0962102
muscle_neg_6828	-0.109076
muscle_neg_6838	0.413148
muscle_neg_6842	0
muscle_neg_6843	0
muscle_neg_6844	0
muscle_neg_6848	0
muscle_neg_6850	0
muscle_neg_6869	0
muscle_neg_6870	0
muscle_neg_6883	0
muscle_neg_6893	2.43747
muscle_neg_6907	0
muscle_neg_6909	0
muscle_neg_6917	-0.123544
muscle_neg_6924	0.263582
muscle_neg_6932	0
muscle_neg_6941	0.0873117
muscle_neg_6956	-0.0747941
muscle_neg_6958	0
muscle_neg_6962	0
muscle_neg_6969	0
muscle_neg_6976	0
muscle_neg_6981	0.633857
muscle_neg_6982	0
muscle_neg_6985	-0.226424
muscle_neg_6994	-0.405098
muscle_neg_6997	0
muscle_neg_7003	0
muscle_neg_7024	0.462045
muscle_neg_7034	0
muscle_neg_7036	0
muscle_neg_7039	0
muscle_neg_7042	0
muscle_neg_7049	0
muscle_neg_7050	0.246832
muscle_neg_7051	-0.139954
muscle_neg_7052	-0.0457462
muscle_neg_7054	0
muscle_neg_7057	0
muscle_neg_7059	0
muscle_neg_7062	0
muscle_neg_7063	0
muscle_neg_7069	0
muscle_neg_7070	0.0201825
muscle_neg_7078	0
muscle_neg_7081	0.218408
muscle_neg_7088	-0.228811
muscle_neg_7090	-0.042942
[truncated: 187 more rows]

## Sheet: kidney
	coefficient
kidney_pos_3	0
kidney_pos_4	0
kidney_pos_8	0
kidney_pos_10	0
kidney_pos_14	-0.546102
kidney_pos_15	-0.432715
kidney_pos_17	0
kidney_pos_18	0
kidney_pos_29	0
kidney_pos_35	0
kidney_pos_41	0
kidney_pos_43	0
kidney_pos_44	0
kidney_pos_48	0
kidney_pos_49	0
kidney_pos_51	0
kidney_pos_58	0
kidney_pos_60	0
kidney_pos_61	-0.0616355
kidney_pos_62	0
kidney_pos_63	0
kidney_pos_64	0
kidney_pos_67	0
kidney_pos_68	0
kidney_pos_69	0
kidney_pos_70	0
kidney_pos_71	0
kidney_pos_74	0
kidney_pos_82	0
kidney_pos_83	-0.0530614
kidney_pos_85	0
kidney_pos_89	0
kidney_pos_90	0
kidney_pos_95	0
kidney_pos_97	0
kidney_pos_99	0
kidney_pos_102	0
kidney_pos_108	0
kidney_pos_111	0
kidney_pos_112	0
kidney_pos_113	0
kidney_pos_119	0
kidney_pos_120	0.117541
kidney_pos_121	0
kidney_pos_126	0
kidney_pos_127	0
kidney_pos_128	0
kidney_pos_132	0
kidney_pos_133	0
kidney_pos_134	0
kidney_pos_139	0.134532
kidney_pos_143	0
kidney_pos_144	0
kidney_pos_147	0
kidney_pos_152	0
kidney_pos_153	0
kidney_pos_154	0
kidney_pos_158	0
kidney_pos_159	-0.201886
kidney_pos_160	0
kidney_pos_167	0
kidney_pos_169	0
kidney_pos_171	0
kidney_pos_181	0
kidney_pos_183	0
kidney_pos_185	0
kidney_pos_186	0
kidney_pos_188	0
kidney_pos_189	0
kidney_pos_194	-0.0829208
kidney_pos_196	0
kidney_pos_197	-0.0989283
kidney_pos_200	-0.0403037
kidney_pos_203	0
kidney_pos_207	0
kidney_pos_208	0
kidney_pos_212	0
kidney_pos_215	0
kidney_pos_220	0
kidney_pos_221	0
kidney_pos_222	0
kidney_pos_223	0
kidney_pos_224	-0.268364
kidney_pos_225	0
kidney_pos_227	0
kidney_pos_228	0
kidney_pos_230	0
kidney_pos_241	0
kidney_pos_242	0
kidney_pos_248	0
kidney_pos_250	0
kidney_pos_251	0
kidney_pos_253	0
kidney_pos_257	0
kidney_pos_260	-0.00958955
kidney_pos_262	0
kidney_pos_266	0
kidney_pos_271	0
kidney_pos_273	0
kidney_pos_280	0
kidney_pos_281	0
kidney_pos_282	0
kidney_pos_284	0
kidney_pos_285	0
kidney_pos_287	0
kidney_pos_291	0
kidney_pos_292	0
kidney_pos_294	0
kidney_pos_295	0
kidney_pos_298	0
kidney_pos_301	0
kidney_pos_302	0
kidney_pos_304	0
kidney_pos_307	0
kidney_pos_308	0
kidney_pos_309	0
kidney_pos_312	-0.0331836
kidney_pos_313	0
kidney_pos_314	0
kidney_pos_315	0
kidney_pos_316	0
kidney_pos_319	0
kidney_pos_322	0
kidney_pos_325	0
kidney_pos_331	0
kidney_pos_332	0
kidney_pos_333	0
kidney_pos_334	0
kidney_pos_335	0
kidney_pos_341	0
kidney_pos_342	0
kidney_pos_343	0
kidney_pos_345	0
kidney_pos_348	0
kidney_pos_350	0
kidney_pos_351	0
kidney_pos_354	0
kidney_pos_355	0
kidney_pos_356	0
kidney_pos_359	0
kidney_pos_362	-0.0937105
kidney_pos_363	0
kidney_pos_364	0
kidney_pos_365	0
kidney_pos_367	0
kidney_pos_371	0
kidney_pos_374	0
kidney_pos_375	0
kidney_pos_376	0
kidney_pos_377	0
kidney_pos_380	0
kidney_pos_386	-0.0484211
kidney_pos_389	0
kidney_pos_390	0
kidney_pos_393	0
kidney_pos_394	0
kidney_pos_395	0
kidney_pos_396	0
kidney_pos_402	-0.0224636
kidney_pos_403	0
kidney_pos_404	0
kidney_pos_406	0
kidney_pos_407	0
kidney_pos_408	0
kidney_pos_410	0
kidney_pos_411	0
kidney_pos_412	0
kidney_pos_414	0
kidney_pos_415	0
kidney_pos_416	0
kidney_pos_419	0
kidney_pos_420	0
kidney_pos_421	-0.0230667
kidney_pos_426	0
kidney_pos_430	-0.153499
kidney_pos_431	0
kidney_pos_432	0
kidney_pos_437	0
kidney_pos_438	0
kidney_pos_441	0
kidney_pos_448	0
kidney_pos_449	0
kidney_pos_450	-0.15476
kidney_pos_453	0
kidney_pos_455	0
kidney_pos_456	0
kidney_pos_458	0
kidney_pos_461	0
kidney_pos_462	0
kidney_pos_468	0
kidney_pos_470	0
kidney_pos_472	0
kidney_pos_474	0
kidney_pos_479	0
kidney_pos_484	0
kidney_pos_486	0
kidney_pos_489	0
kidney_pos_493	0.139567
kidney_pos_494	0
kidney_pos_496	0.13371
kidney_pos_499	0
kidney_pos_506	0
kidney_pos_507	0
kidney_pos_509	0
kidney_pos_511	0
kidney_pos_513	-0.0615121
kidney_pos_516	0
kidney_pos_517	0
kidney_pos_519	0
kidney_pos_523	0
kidney_pos_526	0
kidney_pos_536	0
kidney_pos_541	0
kidney_pos_543	0
kidney_pos_553	0
kidney_pos_555	0
kidney_pos_558	0
kidney_pos_559	0
kidney_pos_561	0
kidney_pos_562	0
kidney_pos_566	0
kidney_pos_567	0
kidney_pos_571	0
kidney_pos_575	0
kidney_pos_578	0
kidney_pos_581	0
kidney_pos_582	-0.0547739
kidney_pos_584	0
kidney_pos_590	0
kidney_pos_595	0
kidney_pos_597	0
kidney_pos_598	0
kidney_pos_605	0
kidney_pos_607	0
kidney_pos_611	0
kidney_pos_613	0
kidney_pos_614	0
kidney_pos_617	0
kidney_pos_619	0
kidney_pos_625	0
kidney_pos_630	-0.349269
kidney_pos_632	0
kidney_pos_640	0
kidney_pos_644	0
kidney_pos_646	0
kidney_pos_650	0
kidney_pos_654	0
kidney_pos_657	-0.00525309
kidney_pos_659	0
kidney_pos_660	0
kidney_pos_662	0
kidney_pos_663	0
kidney_pos_666	0.00414228
kidney_pos_667	0
kidney_pos_668	0
kidney_pos_670	0
kidney_pos_672	0
kidney_pos_674	0
kidney_pos_675	0
kidney_pos_678	0
kidney_pos_680	-0.0448796
kidney_pos_685	-0.26745
kidney_pos_690	0
kidney_pos_691	0
kidney_pos_696	0
kidney_pos_698	0
kidney_pos_704	0
kidney_pos_705	0
kidney_pos_714	0
kidney_pos_716	0
kidney_pos_717	0
kidney_pos_718	0
kidney_pos_723	0
kidney_pos_726	0
kidney_pos_731	0
kidney_pos_737	0
kidney_pos_748	0
kidney_pos_752	0
kidney_pos_753	0
kidney_pos_755	0
kidney_pos_758	0
kidney_pos_759	0
kidney_pos_762	0
kidney_pos_764	0
kidney_pos_773	0
kidney_pos_775	0
kidney_pos_779	0
kidney_pos_782	0
kidney_pos_785	0
kidney_pos_789	0
kidney_pos_792	0
kidney_pos_798	0
kidney_pos_800	0
kidney_pos_802	0
kidney_pos_803	-0.0601444
kidney_pos_808	0
kidney_pos_809	0
kidney_pos_812	0
kidney_pos_815	0
kidney_pos_816	0
kidney_pos_823	0
kidney_pos_826	0
kidney_pos_828	-0.0164217
kidney_pos_832	0
kidney_pos_833	0
kidney_pos_837	0
kidney_pos_838	0
kidney_pos_841	0
kidney_pos_845	0
kidney_pos_850	0
kidney_pos_854	0
kidney_pos_856	0
kidney_pos_857	0
kidney_pos_866	0
kidney_pos_867	0
kidney_pos_870	0
kidney_pos_871	0
kidney_pos_879	0
kidney_pos_887	-0.0632096
kidney_pos_888	0
kidney_pos_891	0
kidney_pos_897	0
kidney_pos_901	0
kidney_pos_903	0
kidney_pos_910	0
kidney_pos_925	0
kidney_pos_931	0
kidney_pos_935	0
kidney_pos_937	0
kidney_pos_939	0
kidney_pos_942	0
kidney_pos_943	0
kidney_pos_944	0
kidney_pos_948	0
kidney_pos_956	0
kidney_pos_957	0
kidney_pos_960	0
kidney_pos_963	0
kidney_pos_973	0
kidney_pos_979	0
kidney_pos_980	0
kidney_pos_984	0
kidney_pos_987	0
kidney_pos_990	0
kidney_pos_991	0
kidney_pos_993	0
kidney_pos_994	-0.205485
kidney_pos_995	-0.0532598
kidney_pos_997	0
kidney_pos_998	0
kidney_pos_1004	0
kidney_pos_1007	0
kidney_pos_1011	0
kidney_pos_1021	-0.0309627
kidney_pos_1022	0
kidney_pos_1023	0
kidney_pos_1024	0
kidney_pos_1025	0
kidney_pos_1027	0.138856
kidney_pos_1031	0
kidney_pos_1032	0
kidney_pos_1033	0
kidney_pos_1037	0
kidney_pos_1040	0
kidney_pos_1042	0
kidney_pos_1047	0
kidney_pos_1048	0
kidney_pos_1057	0
kidney_pos_1067	0
kidney_pos_1073	0.113294
kidney_pos_1075	0
kidney_pos_1077	0
kidney_pos_1080	0
kidney_pos_1083	0
kidney_pos_1084	0
kidney_pos_1087	0
kidney_pos_1088	0
kidney_pos_1089	0
kidney_pos_1095	0
kidney_pos_1098	0
kidney_pos_1103	0
kidney_pos_1105	0
kidney_pos_1106	0.0066407
kidney_pos_1114	0
kidney_pos_1115	0
kidney_pos_1116	0
kidney_pos_1123	0
kidney_pos_1124	0
kidney_pos_1131	0
kidney_pos_1133	0
kidney_pos_1138	0
kidney_pos_1141	0
kidney_pos_1142	0
kidney_pos_1150	0
kidney_pos_1153	0
kidney_pos_1154	0
kidney_pos_1162	0
kidney_pos_1165	-0.00742706
kidney_pos_1171	0
kidney_pos_1172	0.0366295
kidney_pos_1179	0
kidney_pos_1184	0
kidney_pos_1185	-0.115224
kidney_pos_1186	0
kidney_pos_1189	0
kidney_pos_1190	0
kidney_pos_1191	0
kidney_pos_1192	0
kidney_pos_1196	0.183296
kidney_pos_1197	0
kidney_pos_1199	0
kidney_pos_1212	0
kidney_pos_1215	0
kidney_pos_1219	0.0318054
kidney_pos_1224	0
kidney_pos_1226	0
kidney_pos_1232	0
kidney_pos_1250	0
kidney_pos_1252	0
kidney_pos_1253	-0.00117013
kidney_pos_1254	0
kidney_pos_1255	0
kidney_pos_1257	0
kidney_pos_1258	0
kidney_pos_1261	0
kidney_pos_1263	0
kidney_pos_1268	0
kidney_pos_1269	0
kidney_pos_1272	0
kidney_pos_1274	0
kidney_pos_1278	0
kidney_pos_1283	0
kidney_pos_1291	0
kidney_pos_1293	0
kidney_pos_1295	0
kidney_pos_1301	0
kidney_pos_1308	0
kidney_pos_1315	0
kidney_pos_1317	0
kidney_pos_1319	0
kidney_pos_1320	0
kidney_pos_1324	0
kidney_pos_1332	0
kidney_pos_1334	0
kidney_pos_1335	0
kidney_pos_1343	0
kidney_pos_1345	0
kidney_pos_1355	0
kidney_pos_1357	-0.629599
kidney_pos_1364	0
kidney_pos_1366	0
kidney_pos_1370	0.260383
kidney_pos_1372	0
kidney_pos_1379	0
kidney_pos_1386	0
kidney_pos_1388	0
kidney_pos_1392	0
kidney_pos_1394	0
kidney_pos_1403	0
kidney_pos_1404	-0.0502534
kidney_pos_1406	-0.145039
kidney_pos_1409	0
kidney_pos_1411	-0.0365427
kidney_pos_1413	0
kidney_pos_1417	0
kidney_pos_1421	0
kidney_pos_1423	-0.0159847
kidney_pos_1428	0
kidney_pos_1440	0
kidney_pos_1441	0
kidney_pos_1442	-0.131434
kidney_pos_1444	0
kidney_pos_1447	0
kidney_pos_1448	0
kidney_pos_1449	0.358479
kidney_pos_1455	0
kidney_pos_1456	0
kidney_pos_1459	0
kidney_pos_1460	0
kidney_pos_1461	0
kidney_pos_1463	-0.0517815
kidney_pos_1471	0
kidney_pos_1473	0
kidney_pos_1478	0
kidney_pos_1496	0
kidney_pos_1497	0
kidney_pos_1501	0
kidney_pos_1511	0
kidney_pos_1514	0
kidney_pos_1516	0.0948051
kidney_pos_1520	0
kidney_pos_1522	0
kidney_pos_1527	-0.177842
kidney_pos_1529	0
kidney_pos_1534	0
kidney_pos_1535	0
kidney_pos_1538	0
kidney_pos_1540	-0.205303
kidney_pos_1541	-0.312011
kidney_pos_1546	0
kidney_pos_1547	0
kidney_pos_1548	0
kidney_pos_1553	-0.146724
kidney_pos_1557	0
kidney_pos_1559	0
kidney_pos_1562	0
kidney_pos_1572	0
kidney_pos_1574	-0.291488
kidney_pos_1577	0
kidney_pos_1582	0
kidney_pos_1583	0
kidney_pos_1584	0
kidney_pos_1586	0
kidney_pos_1587	0
kidney_pos_1591	0
kidney_pos_1595	0.0270873
kidney_pos_1600	0.123096
kidney_pos_1604	0
kidney_pos_1605	0
kidney_pos_1607	0
kidney_pos_1611	0
kidney_pos_1613	0
kidney_pos_1618	0
kidney_pos_1623	0
kidney_pos_1630	0
kidney_pos_1631	0
kidney_pos_1634	0
kidney_pos_1637	0
kidney_pos_1640	0
kidney_pos_1642	0
kidney_pos_1643	0
kidney_pos_1644	0
kidney_pos_1646	0
kidney_pos_1647	0
kidney_pos_1650	0
kidney_pos_1655	0
kidney_pos_1660	0
kidney_pos_1662	0
kidney_pos_1666	0
kidney_pos_1667	0
kidney_pos_1669	0
kidney_pos_1671	0
kidney_pos_1673	0
kidney_pos_1674	0
kidney_pos_1675	0
kidney_pos_1679	0
kidney_pos_1681	0
kidney_pos_1689	0
kidney_pos_1691	0
kidney_pos_1695	0
kidney_pos_1696	0
kidney_pos_1697	0
kidney_pos_1700	0
kidney_pos_1703	0
kidney_pos_1704	0
kidney_pos_1705	0
kidney_pos_1712	0
kidney_pos_1714	0
kidney_pos_1715	0
kidney_pos_1716	0
kidney_pos_1717	0
kidney_pos_1722	0
kidney_pos_1723	0
kidney_pos_1724	0
kidney_pos_1726	0
kidney_pos_1729	0
kidney_pos_1730	0
kidney_pos_1731	0
kidney_pos_1733	0
kidney_pos_1735	0
kidney_pos_1736	-0.406126
kidney_pos_1737	-0.0680705
kidney_pos_1738	0
kidney_pos_1739	0
kidney_pos_1744	0
kidney_pos_1745	0.13795
kidney_pos_1748	0
kidney_pos_1751	0
kidney_pos_1754	0
kidney_pos_1763	0
kidney_pos_1764	0
kidney_pos_1765	0
kidney_pos_1767	0
kidney_pos_1769	0
kidney_pos_1783	0
kidney_pos_1785	0.0600263
kidney_pos_1791	0
kidney_pos_1792	0
kidney_pos_1793	0
kidney_pos_1795	0
kidney_pos_1800	0
kidney_pos_1806	0
kidney_pos_1810	0
kidney_pos_1811	0
kidney_pos_1814	0
kidney_pos_1816	0
kidney_pos_1817	0
kidney_pos_1824	0
kidney_pos_1826	-0.24638
kidney_pos_1831	0
kidney_pos_1838	0
kidney_pos_1839	0
kidney_pos_1849	0
kidney_pos_1856	0
kidney_pos_1861	0
kidney_pos_1867	0
kidney_pos_1868	0
kidney_pos_1871	0
kidney_pos_1873	0
kidney_pos_1874	0
kidney_pos_1875	0
kidney_pos_1883	-0.364268
kidney_pos_1892	0.0701016
kidney_pos_1902	0
kidney_pos_1903	0
kidney_pos_1910	0
kidney_pos_1913	0
kidney_pos_1920	0
kidney_pos_1926	0
kidney_pos_1930	0
kidney_pos_1931	0
kidney_pos_1933	0
kidney_pos_1937	0
kidney_pos_1938	0
kidney_pos_1941	0
kidney_pos_1953	0
kidney_pos_1956	0
kidney_pos_1957	0
kidney_pos_1962	0
kidney_pos_1964	0
kidney_pos_1967	0
kidney_pos_1968	0
kidney_pos_1969	0
kidney_pos_1975	0
kidney_pos_1976	0
kidney_pos_1977	0
kidney_pos_1979	0
kidney_pos_1987	-0.0584521
kidney_pos_1993	0
kidney_pos_1994	0
kidney_pos_1998	0
kidney_pos_1999	0
kidney_pos_2004	0
kidney_pos_2006	0
kidney_pos_2010	-0.031087
kidney_pos_2011	0
kidney_pos_2016	0
kidney_pos_2017	0
kidney_pos_2019	0
kidney_pos_2020	0
kidney_pos_2021	0
kidney_pos_2031	0.0527701
kidney_pos_2037	0
kidney_pos_2038	0
kidney_pos_2039	0
kidney_pos_2041	0
kidney_pos_2042	0
kidney_pos_2047	0
kidney_pos_2049	0
kidney_pos_2050	-0.0375295
kidney_pos_2056	0
kidney_pos_2057	0
kidney_pos_2058	0
kidney_pos_2062	0
kidney_pos_2065	0
kidney_pos_2066	0
kidney_pos_2072	0.121085
kidney_pos_2077	0
kidney_pos_2078	0
kidney_pos_2087	0
kidney_pos_2089	0
kidney_pos_2090	0
kidney_pos_2091	0
kidney_pos_2092	0
kidney_pos_2099	0
kidney_pos_2100	0
kidney_pos_2105	0
kidney_pos_2112	0
kidney_pos_2115	0.0762892
kidney_pos_2116	0
kidney_pos_2117	0
kidney_pos_2118	0
kidney_pos_2121	0
kidney_pos_2127	0
kidney_pos_2128	0
kidney_pos_2139	0
kidney_pos_2141	0
kidney_pos_2142	0
kidney_pos_2153	0
kidney_pos_2167	0
kidney_pos_2171	0
kidney_pos_2178	0
kidney_pos_2180	-0.138993
kidney_pos_2195	0
kidney_pos_2196	0.0620321
kidney_pos_2200	0
kidney_pos_2201	0
kidney_pos_2204	0
kidney_pos_2208	0
kidney_pos_2210	0
kidney_pos_2219	0
kidney_pos_2220	0
kidney_pos_2228	0
kidney_pos_2234	0
kidney_pos_2255	-0.285998
kidney_pos_2263	0
kidney_pos_2264	0
kidney_pos_2273	0
kidney_pos_2274	0
kidney_pos_2278	0
kidney_pos_2283	0
kidney_pos_2284	-0.0761562
kidney_pos_2288	0
kidney_pos_2290	-0.105047
kidney_pos_2298	0
kidney_pos_2300	0
kidney_pos_2310	0
kidney_pos_2312	0
kidney_pos_2319	0
kidney_pos_2324	0
kidney_pos_2335	0
kidney_pos_2337	0
kidney_pos_2339	0.118304
kidney_pos_2347	0
kidney_pos_2351	0
kidney_pos_2356	0
kidney_pos_2357	0
kidney_pos_2360	0
kidney_pos_2364	-0.206917
kidney_pos_2366	0
kidney_pos_2378	-0.33382
kidney_pos_2382	0.167381
kidney_pos_2383	0
kidney_pos_2384	0
kidney_pos_2385	0
kidney_pos_2387	0
kidney_pos_2389	0
kidney_pos_2398	0
kidney_pos_2402	0
kidney_pos_2404	0
kidney_pos_2409	0
kidney_pos_2412	0
kidney_pos_2420	0
kidney_pos_2421	0
kidney_pos_2427	-0.29358
kidney_pos_2430	0
kidney_pos_2439	0
kidney_pos_2441	0
kidney_pos_2444	0
kidney_pos_2447	0.110757
kidney_pos_2448	0
kidney_pos_2451	0
kidney_pos_2457	0
kidney_pos_2458	0
kidney_pos_2461	0.096941
kidney_pos_2464	0
kidney_pos_2469	-0.209052
kidney_pos_2471	0
kidney_pos_2475	0
kidney_pos_2478	-0.238481
kidney_pos_2479	0
kidney_pos_2481	0
kidney_pos_2482	0
kidney_pos_2491	0.0654352
kidney_pos_2501	0
kidney_pos_2503	0
kidney_pos_2506	0.109035
kidney_pos_2507	0
kidney_pos_2508	0
kidney_pos_2509	0.377873
kidney_pos_2510	0.124102
kidney_pos_2512	0
kidney_pos_2513	-0.0804416
kidney_pos_2517	-0.121424
kidney_pos_2519	0
kidney_pos_2520	0
kidney_pos_2522	0
kidney_pos_2523	0
kidney_pos_2531	-0.0680804
kidney_pos_2542	0
kidney_pos_2543	0.386937
kidney_pos_2544	0.324575
kidney_pos_2545	0
kidney_pos_2546	0
kidney_pos_2550	0
kidney_pos_2551	0
kidney_pos_2552	0
kidney_pos_2560	0
kidney_pos_2561	0
kidney_pos_2563	0
kidney_pos_2568	0
kidney_pos_2570	0
kidney_pos_2572	0
kidney_pos_2573	0
kidney_pos_2574	0
kidney_pos_2576	0
kidney_pos_2589	0
kidney_pos_2592	0
kidney_pos_2594	0
kidney_pos_2597	0
kidney_pos_2601	0
kidney_pos_2602	0
kidney_pos_2604	0
kidney_pos_2610	0
kidney_pos_2612	0
kidney_pos_2615	0
kidney_pos_2617	0
kidney_pos_2619	0
kidney_pos_2630	0
kidney_pos_2635	0
kidney_pos_2649	0.00648094
kidney_pos_2662	0
kidney_pos_2665	0
kidney_pos_2666	0
kidney_pos_2671	-0.0174991
kidney_pos_2673	0
kidney_pos_2677	0
kidney_pos_2679	0
kidney_pos_2680	0
kidney_pos_2681	0
kidney_pos_2683	0
kidney_pos_2685	0
kidney_pos_2691	-0.115473
kidney_pos_2694	-0.125734
kidney_pos_2700	0.0600487
kidney_pos_2701	0
kidney_pos_2705	0.035969
kidney_pos_2708	-0.0289927
kidney_pos_2710	0
kidney_pos_2714	-0.0021242
kidney_pos_2716	0
kidney_pos_2717	0.0742019
kidney_pos_2727	0
kidney_pos_2728	0
kidney_pos_2730	0
kidney_pos_2732	0
kidney_pos_2733	0
kidney_pos_2735	0.0658078
kidney_pos_2736	0.0864976
kidney_pos_2739	0
kidney_pos_2741	0
kidney_pos_2742	0
kidney_pos_2744	0
kidney_pos_2753	0
kidney_pos_2754	0
kidney_pos_2755	0
kidney_pos_2758	0
kidney_pos_2770	0
kidney_pos_2771	0
kidney_pos_2772	0
kidney_pos_2774	0
kidney_pos_2779	0
kidney_pos_2781	0
kidney_pos_2782	0
kidney_pos_2786	0
kidney_pos_2787	0
kidney_pos_2800	0
kidney_pos_2801	0
kidney_pos_2802	-0.131978
kidney_pos_2807	0
kidney_pos_2808	0
kidney_pos_2809	0
kidney_pos_2813	0
kidney_pos_2815	0.156573
kidney_pos_2820	0
kidney_pos_2822	0
kidney_pos_2832	0.020848
kidney_pos_2833	0
kidney_pos_2835	0
kidney_pos_2836	0
kidney_pos_2837	-0.297151
kidney_pos_2840	0
kidney_pos_2843	0
kidney_pos_2844	0
kidney_pos_2845	0
kidney_pos_2851	0
kidney_pos_2854	0.0480407
kidney_pos_2855	0
kidney_pos_2858	-0.132979
kidney_pos_2861	0
kidney_pos_2863	0
kidney_pos_2869	0.243729
kidney_pos_2870	0
kidney_pos_2872	0
kidney_pos_2874	0
kidney_pos_2876	0
kidney_pos_2881	0
kidney_pos_2882	0.296662
kidney_pos_2886	0
kidney_pos_2890	0
kidney_pos_2893	0
kidney_pos_2900	0
kidney_pos_2903	0
kidney_pos_2907	0
kidney_pos_2911	0
kidney_pos_2915	0
kidney_pos_2916	0
kidney_pos_2917	0
kidney_pos_2920	0
kidney_pos_2923	0
kidney_pos_2928	0
kidney_pos_2930	0
kidney_pos_2931	0
kidney_pos_2932	0
kidney_pos_2933	0
kidney_pos_2935	0
kidney_pos_2937	0
kidney_pos_2938	0
kidney_pos_2940	0
kidney_pos_2943	0.108765
kidney_pos_2945	0
kidney_pos_2946	0.00459422
kidney_pos_2958	0
kidney_pos_2960	0
kidney_pos_2963	0
kidney_pos_2965	0
kidney_pos_2966	0
kidney_pos_2967	0
kidney_pos_2971	0
kidney_pos_2975	0
kidney_pos_2979	0
kidney_pos_2983	0
kidney_pos_2984	0
kidney_pos_2985	0
kidney_pos_2992	0
kidney_pos_2994	0
kidney_pos_2999	0
kidney_pos_3013	0
kidney_pos_3015	0
kidney_pos_3016	0
kidney_pos_3017	0
kidney_pos_3018	0
kidney_pos_3033	-0.0758737
kidney_pos_3034	-0.0424487
kidney_pos_3035	-0.121355
kidney_pos_3036	0
kidney_pos_3041	0
kidney_pos_3042	0
kidney_pos_3043	0
kidney_pos_3051	0
kidney_pos_3052	0
kidney_pos_3053	0
kidney_pos_3056	0
kidney_pos_3061	0
kidney_pos_3065	0
kidney_pos_3067	0
kidney_pos_3069	0
kidney_pos_3070	0
kidney_pos_3073	0
kidney_pos_3083	0
kidney_pos_3084	0
kidney_pos_3087	0
kidney_pos_3088	0
kidney_pos_3090	-0.0151171
kidney_pos_3103	0.00898227
kidney_pos_3106	-0.12887
kidney_pos_3110	0
kidney_pos_3122	0
kidney_pos_3125	0
kidney_pos_3135	0
kidney_pos_3140	0
kidney_pos_3141	0
kidney_pos_3143	0
kidney_pos_3150	0
kidney_pos_3151	0
kidney_pos_3158	0.0128221
kidney_pos_3159	0
kidney_pos_3167	0
kidney_pos_3173	0
kidney_pos_3174	-0.0592799
kidney_pos_3182	0
kidney_pos_3186	0
kidney_pos_3193	0
kidney_pos_3194	0
kidney_pos_3199	0
kidney_pos_3201	-0.0560259
kidney_pos_3210	0
kidney_pos_3219	0
kidney_pos_3227	0
kidney_pos_3233	0
kidney_pos_3235	0
kidney_pos_3236	0
kidney_pos_3243	0
kidney_pos_3247	0.0110686
kidney_pos_3249	0
kidney_pos_3260	0
kidney_pos_3264	0
kidney_pos_3269	0
kidney_pos_3272	0
kidney_pos_3273	0
kidney_pos_3275	0.141306
kidney_pos_3276	0.0586506
kidney_pos_3277	0
kidney_pos_3279	0
kidney_pos_3283	0.0220239
kidney_pos_3297	0
kidney_pos_3314	0
kidney_pos_3318	0
kidney_pos_3319	0
kidney_pos_3338	0
kidney_pos_3340	0
kidney_pos_3347	0
kidney_pos_3352	0
kidney_pos_3355	0
kidney_pos_3356	0
kidney_pos_3362	0
kidney_pos_3366	0
kidney_pos_3370	0
kidney_pos_3373	0
kidney_pos_3377	-0.174688
kidney_pos_3378	0
kidney_pos_3381	0
kidney_pos_3382	0
kidney_pos_3388	0
kidney_pos_3393	0
kidney_pos_3394	0
kidney_pos_3396	0
kidney_pos_3399	0
kidney_pos_3403	0
kidney_pos_3404	0
kidney_pos_3405	0
kidney_pos_3411	0
kidney_pos_3415	0
kidney_pos_3418	0
kidney_pos_3422	0
kidney_pos_3432	0
kidney_pos_3433	0
kidney_pos_3438	0
kidney_pos_3439	0
kidney_pos_3479	-0.0715444
kidney_pos_3491	0
kidney_pos_3497	-0.00869199
kidney_pos_3507	-0.0760704
kidney_pos_3508	-0.123725
kidney_pos_3513	-0.0424833
kidney_pos_3540	-0.070895
kidney_pos_3544	-0.0113459
kidney_pos_3546	-0.0324613
kidney_pos_3554	-0.111099
kidney_pos_3560	0
kidney_pos_3564	-0.053043
kidney_pos_3570	0
kidney_pos_3572	-0.0170322
kidney_pos_3578	-0.0518345
kidney_pos_3579	-0.143273
kidney_pos_3586	0
kidney_pos_3589	0
kidney_pos_3593	0
kidney_pos_3597	0
kidney_pos_3601	0.0117801
kidney_pos_3602	0
kidney_pos_3606	0
kidney_pos_3614	0.0261852
kidney_pos_3617	-0.00341416
kidney_pos_3619	0
kidney_pos_3620	0
kidney_pos_3621	0
kidney_pos_3623	-0.000508165
kidney_pos_3627	0.0514998
kidney_pos_3631	-0.133554
kidney_pos_3635	0.176266
kidney_pos_3638	0
kidney_pos_3639	0
kidney_pos_3641	0
kidney_pos_3643	-0.0683609
kidney_pos_3646	0
kidney_pos_3648	0.010825
kidney_pos_3649	0
kidney_pos_3655	0
kidney_pos_3661	0
kidney_pos_3666	0.0890048
kidney_pos_3674	0.282839
kidney_pos_3682	0
kidney_pos_3686	0
kidney_pos_3690	0
kidney_pos_3694	0
kidney_pos_3696	0
kidney_pos_3697	0
kidney_pos_3700	-0.0269368
kidney_pos_3708	0
kidney_pos_3722	0
kidney_pos_3731	0
kidney_pos_3732	0
kidney_pos_3742	0
kidney_pos_3745	0
kidney_pos_3746	0
kidney_pos_3749	0
kidney_pos_3752	-0.305009
kidney_pos_3754	0
kidney_pos_3756	0
kidney_pos_3758	0
kidney_pos_3764	0
kidney_pos_3765	0
kidney_pos_3768	-0.0329286
kidney_pos_3771	0
kidney_pos_3773	0
kidney_pos_3775	0
kidney_pos_3790	0
kidney_pos_3792	0
kidney_pos_3793	0
kidney_pos_3796	0
kidney_pos_3801	0
kidney_pos_3803	0.0242368
kidney_pos_3806	0
kidney_pos_3807	0
kidney_pos_3813	0
kidney_pos_3823	-0.0326137
kidney_pos_3827	0
kidney_pos_3835	0
kidney_pos_3836	0
kidney_pos_3838	0
kidney_pos_3839	0
kidney_pos_3840	0.0382434
kidney_pos_3841	0
kidney_pos_3849	0
kidney_pos_3850	0
kidney_pos_3864	0
kidney_pos_3865	0
kidney_pos_3866	0
kidney_pos_3874	0
kidney_pos_3877	0
kidney_pos_3880	0
kidney_pos_3899	0
kidney_pos_3900	0
kidney_pos_3909	0
kidney_pos_3910	0
kidney_pos_3911	0
kidney_pos_3913	0
kidney_pos_3916	0
kidney_pos_3918	0
kidney_pos_3921	0
kidney_pos_3922	-0.0429103
kidney_pos_3923	0.120348
kidney_pos_3924	0
kidney_pos_3936	0
kidney_pos_3941	0
kidney_pos_3942	0
kidney_pos_3953	0
kidney_pos_3969	0
kidney_pos_3976	0.0284852
kidney_pos_3978	-0.127704
kidney_pos_3981	0
kidney_pos_3983	0
kidney_pos_3987	0
kidney_pos_3995	-0.0910168
kidney_pos_3998	0
kidney_pos_4000	0
kidney_pos_4001	-0.00968234
kidney_pos_4003	0
kidney_pos_4017	0
kidney_pos_4024	0
kidney_pos_4026	0
kidney_pos_4040	0
kidney_pos_4053	0.0111071
kidney_pos_4054	0
kidney_pos_4058	-0.142424
kidney_pos_4062	-0.112487
kidney_pos_4075	0
kidney_pos_4086	0
kidney_pos_4087	0
kidney_pos_4122	0
kidney_pos_4125	0
kidney_pos_4135	0
kidney_pos_4136	0
kidney_pos_4146	0
kidney_pos_4150	0
kidney_pos_4151	0
kidney_pos_4161	0
kidney_pos_4165	0.286143
kidney_pos_4173	0
kidney_pos_4180	-0.150184
kidney_pos_4188	0.158811
kidney_pos_4191	0
kidney_pos_4193	0
kidney_pos_4204	0
kidney_pos_4206	0
kidney_pos_4207	0
kidney_pos_4209	0
kidney_pos_4222	0
kidney_pos_4237	0
kidney_pos_4248	0
kidney_pos_4250	0
kidney_pos_4251	0
kidney_pos_4252	0
kidney_pos_4253	0
kidney_pos_4256	0
kidney_pos_4257	0
kidney_pos_4262	0
kidney_pos_4268	0
kidney_pos_4271	-0.0809075
kidney_pos_4273	0
kidney_pos_4277	-0.0715302
kidney_pos_4278	0
kidney_pos_4280	0
kidney_pos_4283	0
kidney_pos_4284	0
kidney_pos_4293	0.195661
kidney_pos_4298	0
kidney_pos_4301	0
kidney_pos_4306	0
kidney_pos_4311	0.0980259
kidney_pos_4323	0
kidney_pos_4326	0
kidney_pos_4328	0
kidney_pos_4332	0
kidney_pos_4334	0
kidney_pos_4337	0
kidney_pos_4343	0
kidney_pos_4346	0
kidney_pos_4349	0
kidney_pos_4350	-0.0527048
kidney_pos_4359	0
kidney_pos_4360	0
kidney_pos_4364	-0.379269
kidney_pos_4371	0
kidney_pos_4375	0
kidney_pos_4385	0.0226237
kidney_pos_4391	0
kidney_pos_4393	0
kidney_pos_4397	0
kidney_pos_4409	0
kidney_pos_4417	0
kidney_pos_4419	0
kidney_pos_4429	0
kidney_pos_4435	-0.043049
kidney_pos_4441	-0.00391528
kidney_pos_4450	0
kidney_pos_4467	0
kidney_pos_4468	0
kidney_pos_4474	0
kidney_pos_4484	0
kidney_pos_4510	0
kidney_pos_4531	0
kidney_pos_4544	0
kidney_pos_4551	0.000580553
kidney_pos_4556	0
kidney_pos_4561	0
kidney_pos_4569	0
kidney_pos_4571	0
kidney_pos_4574	0
kidney_pos_4576	0
kidney_pos_4578	0
kidney_pos_4583	0
kidney_pos_4584	0.0351843
kidney_pos_4590	0
kidney_pos_4598	0
kidney_pos_4605	0
kidney_pos_4609	0
kidney_pos_4621	0
kidney_pos_4628	0
kidney_pos_4629	0
kidney_pos_4632	0
kidney_pos_4635	0
kidney_pos_4673	-0.00268959
kidney_pos_4680	0
kidney_pos_4694	-0.257645
kidney_pos_4700	0
kidney_pos_4711	0
kidney_pos_4713	0.179055
kidney_pos_4714	0
kidney_pos_4729	0
kidney_pos_4737	0.0332096
kidney_pos_4744	0
kidney_pos_4751	-0.105516
kidney_pos_4752	0
kidney_pos_4764	0
kidney_pos_4769	0
kidney_pos_4770	0
kidney_pos_4773	0
kidney_pos_4782	-0.232284
kidney_pos_4783	0
kidney_pos_4786	-0.0386018
kidney_pos_4787	0
kidney_pos_4790	0
kidney_pos_4805	0
kidney_pos_4814	0
kidney_pos_4815	0
kidney_pos_4827	0
kidney_pos_4830	0
kidney_pos_4832	0
kidney_pos_4833	0
kidney_pos_4834	0
kidney_pos_4835	0
kidney_pos_4838	0
kidney_pos_4841	0
kidney_pos_4842	0
kidney_pos_4852	0
kidney_pos_4858	0.0694771
kidney_pos_4859	0
kidney_pos_4863	0
kidney_pos_4864	0
kidney_pos_4869	0
kidney_pos_4871	0
kidney_pos_4873	0
kidney_pos_4875	0.0656356
kidney_pos_4878	0
kidney_pos_4880	0
kidney_pos_4882	0
kidney_pos_4884	0
kidney_pos_4886	0
kidney_pos_4888	0
kidney_pos_4890	0
kidney_pos_4893	0
kidney_pos_4895	0
kidney_pos_4896	0
kidney_pos_4897	0.0197126
kidney_pos_4903	0
kidney_pos_4905	-0.259054
kidney_pos_4906	0
kidney_pos_4911	0
kidney_pos_4915	0
kidney_pos_4916	0
kidney_pos_4925	-0.206509
kidney_pos_4927	0
kidney_pos_4935	-0.233356
kidney_pos_4937	0
kidney_pos_4943	0
kidney_pos_4954	0
kidney_pos_4956	0
kidney_pos_4957	0
kidney_pos_4961	0
kidney_pos_4965	0
kidney_pos_4966	0.0241332
kidney_pos_4967	0
kidney_pos_4968	0
kidney_pos_4972	0
kidney_pos_4974	0.0144164
kidney_pos_4977	0
kidney_pos_4979	0
kidney_pos_4982	0
kidney_pos_4988	-0.171523
kidney_pos_4990	0
kidney_pos_4992	0
kidney_pos_4994	-0.418185
kidney_pos_4997	0
kidney_pos_4999	0
kidney_pos_5014	0.103563
kidney_pos_5020	0.0887563
kidney_pos_5021	0.188477
kidney_pos_5023	0
kidney_pos_5025	0
kidney_pos_5026	-0.0928555
kidney_pos_5027	0
kidney_pos_5028	-0.0178889
kidney_pos_5030	0
kidney_pos_5031	0
kidney_pos_5033	0
kidney_pos_5035	0
kidney_pos_5036	0
kidney_pos_5037	0
kidney_pos_5040	0
kidney_pos_5043	0
kidney_pos_5044	0
kidney_pos_5045	0
kidney_pos_5046	0
kidney_pos_5053	0
kidney_pos_5058	0.0193906
kidney_pos_5059	-0.00678309
kidney_pos_5060	0
kidney_pos_5064	0
kidney_pos_5070	0
kidney_pos_5072	0
kidney_pos_5077	0
kidney_pos_5078	0
kidney_pos_5080	0
kidney_pos_5083	0
kidney_pos_5084	0.0467246
kidney_pos_5085	-0.117863
kidney_pos_5090	0.0889885
kidney_pos_5103	0
kidney_pos_5106	0
kidney_pos_5109	-0.0470575
kidney_pos_5110	0
kidney_pos_5111	0
kidney_pos_5112	0
kidney_pos_5116	0
kidney_pos_5117	0
kidney_pos_5120	0
kidney_pos_5121	0
kidney_pos_5122	0
kidney_pos_5123	-0.0464797
kidney_pos_5125	-0.137627
kidney_pos_5126	0
kidney_pos_5127	0
kidney_pos_5129	-0.161857
kidney_pos_5130	0
kidney_pos_5135	0
kidney_pos_5140	0
kidney_pos_5143	0
kidney_pos_5147	0
kidney_pos_5153	-0.0983259
kidney_pos_5160	0
kidney_pos_5168	0.400728
kidney_pos_5181	0
kidney_pos_5184	0
kidney_pos_5187	0
kidney_pos_5194	0
kidney_pos_5196	0
kidney_pos_5198	0
kidney_pos_5200	0
kidney_pos_5205	0
kidney_pos_5206	0
kidney_pos_5211	0
kidney_pos_5213	0
kidney_pos_5216	0
kidney_pos_5220	0
kidney_pos_5221	0
kidney_pos_5222	0
kidney_pos_5223	0
kidney_pos_5225	0
kidney_pos_5227	0
kidney_pos_5231	0
kidney_pos_5241	0
kidney_pos_5242	0
kidney_pos_5243	0
kidney_pos_5245	0.25267
kidney_pos_5246	0
kidney_pos_5247	-0.362754
kidney_pos_5254	0.126361
kidney_pos_5255	0
kidney_pos_5257	0
kidney_pos_5261	0
kidney_pos_5266	0
kidney_pos_5268	-0.190573
kidney_pos_5269	0
kidney_pos_5270	-0.0204666
kidney_pos_5273	-0.0164104
kidney_pos_5276	-0.0335258
kidney_pos_5279	0
kidney_pos_5280	-0.102396
kidney_pos_5284	0
kidney_pos_5287	0.0227874
kidney_pos_5288	0
kidney_pos_5291	0
kidney_pos_5292	-0.060393
kidney_pos_5297	0
kidney_pos_5300	0
kidney_pos_5304	0
kidney_pos_5305	0
kidney_pos_5308	0
kidney_pos_5310	0
kidney_pos_5311	0
kidney_pos_5312	0.0962456
kidney_pos_5313	0
kidney_pos_5322	0
kidney_pos_5330	0
kidney_pos_5331	0
kidney_pos_5333	0.43384
kidney_pos_5335	0
kidney_pos_5337	0.0438918
kidney_pos_5339	0
kidney_pos_5341	0
kidney_pos_5347	-0.203258
kidney_pos_5348	0
kidney_pos_5365	0.162912
kidney_pos_5367	-0.00387483
kidney_pos_5370	0
kidney_pos_5376	0
kidney_pos_5377	0
kidney_pos_5382	0
kidney_pos_5384	0
kidney_pos_5387	0
kidney_pos_5388	0
kidney_pos_5389	0
kidney_pos_5391	0
kidney_pos_5395	-0.114297
kidney_pos_5399	0.192054
kidney_pos_5408	0
kidney_pos_5417	0
kidney_pos_5420	-0.244907
kidney_pos_5424	0
kidney_pos_5428	0
kidney_pos_5431	0
kidney_pos_5432	0
kidney_pos_5433	0
kidney_pos_5437	0
kidney_pos_5439	0
kidney_pos_5444	0
kidney_pos_5445	0
kidney_pos_5450	0
kidney_pos_5451	0
kidney_pos_5453	0
kidney_pos_5454	0
kidney_pos_5455	0
kidney_pos_5458	0
kidney_pos_5459	-0.452462
kidney_pos_5462	0
kidney_pos_5466	0
kidney_pos_5467	-0.0527784
kidney_pos_5470	-0.191285
kidney_pos_5472	0
kidney_pos_5473	0
kidney_pos_5474	0
kidney_pos_5475	0
kidney_pos_5477	0
kidney_pos_5478	0
kidney_pos_5483	0
kidney_pos_5487	-0.0953001
kidney_pos_5488	0
kidney_pos_5489	0
kidney_pos_5491	0
kidney_pos_5494	0
kidney_pos_5496	4.07816e-05
kidney_pos_5497	0
kidney_pos_5498	0.182297
kidney_pos_5499	0
kidney_pos_5502	0
kidney_pos_5504	0
kidney_pos_5505	-0.0356038
kidney_pos_5506	0
kidney_pos_5507	0.0246252
kidney_pos_5508	-0.0476729
kidney_pos_5511	-0.0910106
kidney_pos_5514	0
kidney_pos_5516	0
kidney_pos_5517	0
kidney_pos_5519	0
kidney_pos_5520	0
kidney_pos_5522	0
kidney_pos_5523	0
kidney_pos_5525	0
kidney_pos_5527	0
kidney_pos_5530	0
kidney_pos_5531	0
kidney_pos_5547	0
kidney_pos_5548	0
kidney_pos_5551	0
kidney_pos_5552	0
kidney_pos_5553	0
kidney_pos_5556	0
kidney_pos_5557	0
kidney_pos_5561	0
kidney_pos_5562	0
kidney_pos_5563	0
kidney_pos_5564	0
kidney_pos_5566	0
kidney_pos_5568	0
kidney_pos_5572	0
kidney_pos_5577	0
kidney_pos_5578	0
kidney_pos_5579	0
kidney_pos_5583	0
kidney_pos_5584	0
kidney_pos_5585	0
kidney_pos_5591	0
kidney_pos_5592	0
kidney_pos_5593	0
kidney_pos_5594	0
kidney_pos_5601	0
kidney_pos_5602	0.14823
kidney_pos_5603	0.111535
kidney_pos_5604	0
kidney_pos_5605	0.142855
kidney_pos_5606	0.233203
kidney_pos_5607	0
kidney_pos_5608	0
kidney_pos_5610	-0.0651521
kidney_pos_5614	0
kidney_pos_5617	0
kidney_pos_5618	0.0182676
kidney_pos_5619	0.154932
kidney_pos_5620	0
kidney_pos_5622	0
kidney_pos_5623	0.0296061
kidney_pos_5627	0
kidney_pos_5628	0
kidney_pos_5629	0
kidney_pos_5630	0
kidney_pos_5632	0
kidney_pos_5635	0
kidney_pos_5636	0.210972
kidney_pos_5637	-0.0708596
kidney_pos_5641	-0.0240964
kidney_pos_5643	0
kidney_pos_5644	0
kidney_pos_5648	0
kidney_pos_5649	0
kidney_pos_5650	0
kidney_pos_5651	0
kidney_pos_5653	0
kidney_pos_5659	0
kidney_pos_5665	-0.0794681
kidney_pos_5668	0.205604
kidney_pos_5672	0
kidney_pos_5674	0
kidney_pos_5678	0
kidney_pos_5679	0
kidney_pos_5680	0.0706031
kidney_pos_5682	0
kidney_pos_5685	0
kidney_pos_5690	0
kidney_pos_5692	0
kidney_pos_5698	0
kidney_pos_5699	0
kidney_pos_5700	0
kidney_pos_5702	0.0279007
kidney_pos_5703	0
kidney_pos_5704	0
kidney_pos_5708	0
kidney_pos_5709	0
kidney_pos_5711	0
kidney_pos_5712	0
kidney_pos_5713	-0.186829
kidney_pos_5717	0
kidney_pos_5720	0
kidney_pos_5727	-0.109694
kidney_pos_5729	0
kidney_pos_5730	0
kidney_pos_5731	0
kidney_pos_5733	0
kidney_pos_5734	0
kidney_pos_5735	0
kidney_pos_5736	0
kidney_pos_5744	0
kidney_pos_5747	0
kidney_pos_5748	0
kidney_pos_5749	0
kidney_pos_5753	0
kidney_pos_5759	0
kidney_pos_5760	-0.0235636
kidney_pos_5764	0
kidney_pos_5765	0
kidney_pos_5766	0
kidney_pos_5771	0
kidney_pos_5774	0
kidney_pos_5777	0
kidney_pos_5784	0
kidney_pos_5785	0
kidney_pos_5788	0
kidney_pos_5796	0
kidney_pos_5797	0.132906
kidney_pos_5798	0
kidney_pos_5805	0
kidney_pos_5806	0.00105911
kidney_pos_5807	0
kidney_pos_5813	0
kidney_pos_5820	-0.0726156
kidney_pos_5821	0
kidney_pos_5823	0
kidney_pos_5825	0.00129518
kidney_pos_5828	0
kidney_pos_5829	0
kidney_pos_5830	0
kidney_pos_5831	-0.378581
kidney_pos_5841	0
kidney_pos_5842	0
kidney_pos_5844	-0.263846
kidney_pos_5845	0
kidney_pos_5847	-0.345855
kidney_pos_5853	0.0278221
kidney_pos_5854	0
kidney_pos_5855	-0.106311
kidney_pos_5860	0
kidney_pos_5861	0
kidney_pos_5863	0
kidney_pos_5865	0
kidney_pos_5867	0
kidney_pos_5869	0
kidney_pos_5879	0.119391
kidney_pos_5880	0
kidney_pos_5887	0.175285
kidney_pos_5888	0
kidney_pos_5889	0
kidney_pos_5890	0
kidney_pos_5895	0
kidney_pos_5900	0
kidney_pos_5903	0
kidney_pos_5904	0
kidney_pos_5905	0
kidney_pos_5908	0
kidney_pos_5918	0
kidney_pos_5920	0
kidney_pos_5921	0
kidney_pos_5924	0
kidney_pos_5925	0
kidney_pos_5927	0
kidney_pos_5930	0
kidney_pos_5931	0.059819
kidney_pos_5932	0
kidney_pos_5933	0
kidney_pos_5935	0
kidney_pos_5937	0
kidney_pos_5940	0
kidney_pos_5943	0
kidney_pos_5944	0
kidney_pos_5945	0
kidney_pos_5946	0.0217374
kidney_pos_5951	0
kidney_pos_5952	0
kidney_pos_5953	0
kidney_pos_5955	0
kidney_pos_5956	0.056489
kidney_pos_5957	0
kidney_pos_5958	0
kidney_pos_5962	0
kidney_pos_5963	-0.089503
kidney_pos_5964	0
kidney_pos_5965	0
kidney_pos_5967	0
kidney_pos_5968	0
kidney_pos_5969	0
kidney_pos_5970	0
kidney_pos_5971	0.131182
kidney_pos_5973	0.0133533
kidney_pos_5976	0
kidney_pos_5977	0
kidney_pos_5979	0
kidney_pos_5982	0
kidney_pos_5985	0
kidney_pos_5989	0
kidney_pos_5991	0
kidney_pos_5992	0
kidney_pos_5998	0
kidney_pos_5999	0
kidney_pos_6002	0
kidney_pos_6003	0
kidney_pos_6009	0
kidney_pos_6011	0
kidney_pos_6014	0
kidney_pos_6017	0
kidney_pos_6020	0
kidney_pos_6021	0
kidney_pos_6024	0
kidney_pos_6030	0
kidney_pos_6031	0
kidney_pos_6034	0
kidney_pos_6036	0
kidney_pos_6037	0
kidney_pos_6038	0
kidney_pos_6042	0
kidney_pos_6046	0
kidney_pos_6048	0
kidney_pos_6051	0
kidney_pos_6057	0.0380556
kidney_pos_6061	0
kidney_pos_6063	0
kidney_pos_6068	0
kidney_pos_6071	-0.192562
kidney_pos_6073	0
kidney_pos_6074	0
kidney_pos_6075	0
kidney_pos_6077	0
kidney_pos_6079	0
kidney_pos_6084	0
kidney_pos_6085	-0.0422754
kidney_pos_6089	0
kidney_pos_6092	0
kidney_pos_6093	0
kidney_pos_6094	0
kidney_pos_6101	0
kidney_pos_6102	0
kidney_pos_6103	0
kidney_pos_6107	0.0668838
kidney_pos_6108	0.032889
kidney_pos_6109	0
kidney_pos_6113	0
kidney_pos_6115	0
kidney_pos_6117	-0.50236
kidney_pos_6119	0
kidney_pos_6121	0
kidney_pos_6122	0
kidney_pos_6123	0
kidney_pos_6125	0
kidney_pos_6126	0
kidney_pos_6133	-0.120446
kidney_pos_6136	0
kidney_pos_6138	0
kidney_pos_6145	0
kidney_pos_6148	0
kidney_pos_6149	0
kidney_pos_6150	0
kidney_pos_6155	0.198324
kidney_pos_6156	0
kidney_pos_6158	0
kidney_pos_6161	0
kidney_pos_6165	0
kidney_pos_6166	0
kidney_pos_6167	0
kidney_pos_6168	0
kidney_pos_6169	0
kidney_pos_6170	0
kidney_pos_6171	0
kidney_pos_6172	0
kidney_pos_6173	0.292055
kidney_pos_6174	0
kidney_pos_6176	0
kidney_pos_6177	0
kidney_pos_6179	0
kidney_pos_6183	0
kidney_pos_6185	0
kidney_pos_6188	0
kidney_pos_6189	0.00893212
kidney_pos_6190	0
kidney_pos_6194	0
kidney_pos_6203	0
kidney_pos_6205	0.155165
kidney_pos_6209	0.0599193
kidney_pos_6211	0
kidney_pos_6212	-0.548852
kidney_pos_6213	-0.0372681
kidney_pos_6215	0
kidney_pos_6220	0
kidney_pos_6225	0
kidney_pos_6227	0
kidney_pos_6228	0
kidney_pos_6229	0
kidney_pos_6230	0
kidney_pos_6231	0
kidney_pos_6235	0
kidney_pos_6237	0
kidney_pos_6242	0
kidney_pos_6244	0.0987097
kidney_pos_6247	0
kidney_pos_6248	0
kidney_pos_6249	0
kidney_pos_6250	0
kidney_pos_6251	0
kidney_pos_6253	0
kidney_pos_6254	0
kidney_pos_6258	0
kidney_pos_6261	0
kidney_pos_6265	0
kidney_pos_6266	0
kidney_pos_6267	-0.355454
kidney_pos_6271	0
kidney_pos_6277	0
kidney_pos_6283	-0.0510553
kidney_pos_6287	0
kidney_pos_6291	0
kidney_pos_6292	0
kidney_pos_6294	0
kidney_pos_6295	0
kidney_pos_6297	0
kidney_pos_6298	0
kidney_pos_6303	0
kidney_pos_6305	0
kidney_pos_6307	0
kidney_pos_6309	0
kidney_pos_6311	0
kidney_pos_6312	0
kidney_pos_6313	0
kidney_pos_6314	0
kidney_pos_6316	0
kidney_pos_6327	0
kidney_pos_6331	0
kidney_pos_6336	0
kidney_pos_6338	0
kidney_pos_6339	0
kidney_pos_6340	0
kidney_pos_6341	-0.0474999
kidney_pos_6342	0
kidney_pos_6347	0
kidney_pos_6348	0
kidney_pos_6349	0
kidney_pos_6350	0
kidney_pos_6352	0
kidney_pos_6354	0
kidney_pos_6355	0
kidney_pos_6356	0
kidney_pos_6357	0.173415
kidney_pos_6358	0
kidney_pos_6360	0
kidney_pos_6365	0
kidney_pos_6368	0
kidney_pos_6369	0
kidney_pos_6371	0
kidney_pos_6374	0
kidney_pos_6379	0
kidney_pos_6381	0
kidney_pos_6382	0
kidney_pos_6383	0
kidney_pos_6389	0
kidney_pos_6391	0.137817
kidney_pos_6392	0
kidney_pos_6394	0
kidney_pos_6395	0.231027
kidney_pos_6396	0.181038
kidney_pos_6398	0
kidney_pos_6399	0.0348411
kidney_pos_6400	0
kidney_pos_6401	0
kidney_pos_6402	0
kidney_pos_6403	0
kidney_pos_6404	0
kidney_pos_6405	0
kidney_pos_6406	0
kidney_pos_6407	0
kidney_pos_6411	-0.0254991
kidney_pos_6412	0
kidney_pos_6416	0
kidney_pos_6417	0
kidney_pos_6418	0
kidney_pos_6419	0
kidney_pos_6422	0
kidney_pos_6423	0
kidney_pos_6426	-0.0494579
kidney_pos_6428	0
kidney_pos_6429	0
kidney_pos_6430	0
kidney_pos_6431	0
kidney_pos_6432	0
kidney_pos_6434	0
kidney_pos_6435	0
kidney_pos_6441	-0.000455508
kidney_pos_6444	-0.0470002
kidney_pos_6448	0
kidney_pos_6451	0
kidney_pos_6453	0
kidney_pos_6454	0
kidney_pos_6457	0
kidney_pos_6459	0.0469996
kidney_pos_6462	0
kidney_pos_6463	0
kidney_pos_6470	0
kidney_pos_6472	0
kidney_pos_6477	-0.205865
kidney_pos_6481	0
kidney_pos_6482	0
kidney_pos_6490	0
kidney_pos_6499	0
kidney_pos_6501	-0.370364
kidney_pos_6512	0
kidney_pos_6514	0
kidney_pos_6517	-0.434565
kidney_pos_6527	0
kidney_pos_6531	0
kidney_pos_6532	-0.0904097
kidney_pos_6534	0
kidney_pos_6540	0
kidney_pos_6544	0
kidney_pos_6548	0
kidney_pos_6554	0
kidney_pos_6555	0
kidney_pos_6558	0
kidney_pos_6559	0
kidney_pos_6562	0
kidney_pos_6564	0
kidney_pos_6566	0
kidney_pos_6569	0
kidney_pos_6571	0
kidney_pos_6574	0
kidney_pos_6576	0
kidney_pos_6578	0
kidney_pos_6581	0
kidney_pos_6590	0
kidney_pos_6592	0
kidney_pos_6593	0
kidney_pos_6594	-0.363646
kidney_pos_6595	0
kidney_pos_6597	0
kidney_pos_6599	0
kidney_pos_6600	0
kidney_pos_6602	-0.174042
kidney_pos_6607	0
kidney_pos_6608	0
kidney_pos_6609	0
kidney_pos_6610	0
kidney_pos_6613	0
kidney_pos_6620	0
kidney_pos_6621	0
kidney_pos_6622	-0.284677
kidney_pos_6631	0
kidney_pos_6634	0
kidney_pos_6635	0
kidney_pos_6639	0
kidney_pos_6643	0
kidney_pos_6644	0
kidney_pos_6645	-0.0452344
kidney_pos_6648	0.0405535
kidney_pos_6652	0
kidney_pos_6653	0
kidney_pos_6655	0
kidney_pos_6656	0
kidney_pos_6658	0.00163941
kidney_pos_6659	0
kidney_pos_6662	0
kidney_pos_6663	-0.108902
kidney_pos_6664	-0.275731
kidney_pos_6668	0
kidney_pos_6669	0
kidney_pos_6670	0
kidney_pos_6675	0
kidney_pos_6677	0
kidney_pos_6678	0
kidney_pos_6680	0
kidney_pos_6685	0
kidney_pos_6686	0
kidney_pos_6687	-0.0289538
kidney_pos_6688	-0.0883082
kidney_pos_6692	0
kidney_pos_6715	0
kidney_pos_6716	0
kidney_pos_6718	0
kidney_pos_6721	0
kidney_pos_6723	0
kidney_pos_6733	0.0721918
kidney_pos_6746	0
kidney_pos_6747	0
kidney_pos_6749	0
[truncated: 5,540 more rows]

## Sheet: heart
	coefficient
heart_pos_2	0
heart_pos_3	0
heart_pos_4	0
heart_pos_5	0
heart_pos_7	0
heart_pos_10	0
heart_pos_11	0
heart_pos_12	0
heart_pos_15	0
heart_pos_17	0
heart_pos_18	0
heart_pos_19	0
heart_pos_24	0
heart_pos_27	0
heart_pos_33	0
heart_pos_34	0
heart_pos_35	0
heart_pos_36	0
heart_pos_37	0
heart_pos_40	0
heart_pos_43	0
heart_pos_44	0
heart_pos_45	0
heart_pos_46	0
heart_pos_47	0
heart_pos_48	0
heart_pos_49	0
heart_pos_50	0
heart_pos_51	0
heart_pos_52	0
heart_pos_54	0
heart_pos_55	0
heart_pos_57	0
heart_pos_63	0
heart_pos_64	0
heart_pos_66	0
heart_pos_67	0
heart_pos_68	0
heart_pos_75	0
heart_pos_77	0
heart_pos_78	0
heart_pos_81	0
heart_pos_84	0
heart_pos_85	0
heart_pos_88	0
heart_pos_93	0
heart_pos_94	0
heart_pos_95	0
heart_pos_96	0
heart_pos_97	0
heart_pos_99	0
heart_pos_101	0
heart_pos_102	0
heart_pos_106	0
heart_pos_110	0
heart_pos_112	0
heart_pos_114	0
heart_pos_115	0
heart_pos_116	0
heart_pos_117	0
heart_pos_120	0
heart_pos_123	0
heart_pos_124	0
heart_pos_125	0
heart_pos_126	0
heart_pos_127	0
heart_pos_128	0
heart_pos_133	0
heart_pos_136	0
heart_pos_137	0
heart_pos_145	0
heart_pos_150	0
heart_pos_151	0
heart_pos_153	0
heart_pos_157	0
heart_pos_158	0
heart_pos_164	0
heart_pos_170	0
heart_pos_173	0
heart_pos_177	0
heart_pos_178	0
heart_pos_179	0
heart_pos_182	0
heart_pos_185	0
heart_pos_186	0
heart_pos_189	0
heart_pos_190	0
heart_pos_191	0
heart_pos_197	0
heart_pos_200	0
heart_pos_201	0
heart_pos_202	0
heart_pos_204	0
heart_pos_206	0
heart_pos_207	0
heart_pos_208	0
heart_pos_209	0
heart_pos_212	0
heart_pos_216	0
heart_pos_218	0
heart_pos_221	0
heart_pos_224	0
heart_pos_226	0
heart_pos_227	0
heart_pos_230	0
heart_pos_231	0
heart_pos_235	0
heart_pos_236	0
heart_pos_238	0
heart_pos_244	0
heart_pos_245	0
heart_pos_247	0
heart_pos_248	0
heart_pos_250	0
heart_pos_251	0
heart_pos_252	0
heart_pos_258	0
heart_pos_260	0
heart_pos_262	0
heart_pos_266	0
heart_pos_267	0
heart_pos_268	0
heart_pos_275	0
heart_pos_276	0
heart_pos_277	0
heart_pos_282	0
heart_pos_286	0
heart_pos_288	0
heart_pos_290	0
heart_pos_291	0
heart_pos_293	0
heart_pos_296	0
heart_pos_298	0
heart_pos_299	0
heart_pos_301	0
heart_pos_302	0
heart_pos_306	0
heart_pos_314	0
heart_pos_317	0
heart_pos_318	0
heart_pos_323	0
heart_pos_324	0
heart_pos_325	0
heart_pos_328	0
heart_pos_331	0
heart_pos_335	0
heart_pos_339	0
heart_pos_340	0
heart_pos_341	0
heart_pos_342	0
heart_pos_343	0
heart_pos_344	0
heart_pos_351	0
heart_pos_352	0
heart_pos_353	0
heart_pos_354	0
heart_pos_355	0
heart_pos_356	0
heart_pos_357	0
heart_pos_359	0
heart_pos_363	0
heart_pos_364	0
heart_pos_372	0
heart_pos_373	-0.371796
heart_pos_374	0
heart_pos_375	0
heart_pos_377	0
heart_pos_379	0
heart_pos_380	0
heart_pos_381	0
heart_pos_383	0
heart_pos_384	0
heart_pos_388	0
heart_pos_389	0
heart_pos_390	0
heart_pos_391	0
heart_pos_392	0
heart_pos_394	0
heart_pos_396	0
heart_pos_401	0
heart_pos_402	0
heart_pos_403	0
heart_pos_404	0
heart_pos_405	0
heart_pos_412	0
heart_pos_414	0
heart_pos_420	0
heart_pos_427	0
heart_pos_428	0
heart_pos_429	0
heart_pos_430	0
heart_pos_431	0
heart_pos_432	0
heart_pos_433	0
heart_pos_435	0
heart_pos_439	0
heart_pos_440	0
heart_pos_442	0
heart_pos_443	0
heart_pos_444	0
heart_pos_445	0
heart_pos_447	0
heart_pos_449	0
heart_pos_450	0
heart_pos_451	0
heart_pos_452	0
heart_pos_457	0
heart_pos_458	0
heart_pos_462	0
heart_pos_464	0
heart_pos_465	0
heart_pos_467	0
heart_pos_470	0
heart_pos_473	0
heart_pos_475	0
heart_pos_481	0
heart_pos_483	0
heart_pos_484	0
heart_pos_487	0
heart_pos_488	0
heart_pos_490	0
heart_pos_496	0
heart_pos_498	0
heart_pos_500	0
heart_pos_501	0
heart_pos_502	0
heart_pos_507	0
heart_pos_508	0
heart_pos_509	0
heart_pos_511	0
heart_pos_513	0
heart_pos_515	0
heart_pos_518	0
heart_pos_519	0
heart_pos_520	0
heart_pos_522	0
heart_pos_524	0
heart_pos_527	0
heart_pos_528	0
heart_pos_533	0
heart_pos_536	0
heart_pos_538	0
heart_pos_539	0
heart_pos_543	0
heart_pos_546	0
heart_pos_550	0
heart_pos_552	0
heart_pos_555	0
heart_pos_558	0
heart_pos_563	0
heart_pos_564	0
heart_pos_566	0
heart_pos_567	0
heart_pos_569	0
heart_pos_571	0
heart_pos_577	0
heart_pos_580	0
heart_pos_586	0
heart_pos_587	0
heart_pos_588	0
heart_pos_590	0
heart_pos_591	0
heart_pos_592	0
heart_pos_595	0
heart_pos_597	0
heart_pos_598	0
heart_pos_599	0
heart_pos_600	0
heart_pos_609	0
heart_pos_612	0
heart_pos_619	0
heart_pos_620	0
heart_pos_621	0
heart_pos_623	0
heart_pos_627	0
heart_pos_628	0
heart_pos_629	0
heart_pos_632	0
heart_pos_633	0
heart_pos_634	0
heart_pos_637	0
heart_pos_639	0
heart_pos_640	0
heart_pos_641	0
heart_pos_642	0
heart_pos_645	0
heart_pos_649	0
heart_pos_651	0
heart_pos_652	0
heart_pos_653	0
heart_pos_655	0
heart_pos_659	0
heart_pos_662	0
heart_pos_664	0
heart_pos_667	0
heart_pos_671	0
heart_pos_672	0
heart_pos_674	0
heart_pos_676	0
heart_pos_677	0
heart_pos_684	0
heart_pos_685	0
heart_pos_686	0
heart_pos_687	0
heart_pos_691	0
heart_pos_694	0
heart_pos_697	0
heart_pos_698	0
heart_pos_699	0
heart_pos_700	0
heart_pos_701	0
heart_pos_702	0
heart_pos_717	0
heart_pos_718	0
heart_pos_719	0
heart_pos_720	0
heart_pos_721	0
heart_pos_722	0
heart_pos_723	0
heart_pos_724	0
heart_pos_731	0
heart_pos_735	0
heart_pos_736	0
heart_pos_737	0
heart_pos_738	0
heart_pos_739	0
heart_pos_742	0
heart_pos_751	0
heart_pos_752	0
heart_pos_755	0
heart_pos_757	0
heart_pos_758	0
heart_pos_759	0
heart_pos_762	0
heart_pos_763	0
heart_pos_768	0
heart_pos_770	0
heart_pos_771	0
heart_pos_774	0
heart_pos_775	0
heart_pos_776	0
heart_pos_779	0
heart_pos_781	0
heart_pos_787	0
heart_pos_788	0
heart_pos_795	0
heart_pos_796	0
heart_pos_798	0
heart_pos_799	0
heart_pos_801	0
heart_pos_806	0
heart_pos_809	0
heart_pos_820	0
heart_pos_824	0
heart_pos_825	0
heart_pos_826	0
heart_pos_827	0
heart_pos_828	0
heart_pos_835	0
heart_pos_838	0
heart_pos_841	0
heart_pos_845	0
heart_pos_846	0
heart_pos_849	0
heart_pos_850	0
heart_pos_851	0
heart_pos_854	0
heart_pos_856	0
heart_pos_857	0
heart_pos_858	0
heart_pos_859	0
heart_pos_861	0
heart_pos_862	0
heart_pos_863	0
heart_pos_864	0
heart_pos_865	0
heart_pos_870	0
heart_pos_871	0
heart_pos_875	0
heart_pos_878	0
heart_pos_880	0
heart_pos_881	0
heart_pos_883	0
heart_pos_885	0
heart_pos_888	0
heart_pos_889	0
heart_pos_892	0
heart_pos_896	0
heart_pos_897	0
heart_pos_902	0
heart_pos_903	0
heart_pos_905	0
heart_pos_906	0
heart_pos_907	0
heart_pos_908	0
heart_pos_916	0
heart_pos_917	0
heart_pos_918	0
heart_pos_919	0
heart_pos_920	0
heart_pos_924	0
heart_pos_925	0
heart_pos_926	0
heart_pos_927	0
heart_pos_929	0
heart_pos_931	0
heart_pos_932	0
heart_pos_934	0
heart_pos_941	0
heart_pos_943	0
heart_pos_944	0
heart_pos_945	0
heart_pos_946	0
heart_pos_947	0
heart_pos_950	0
heart_pos_952	0
heart_pos_953	0
heart_pos_955	0
heart_pos_957	0
heart_pos_959	0
heart_pos_961	0
heart_pos_962	0
heart_pos_965	0
heart_pos_975	0
heart_pos_978	0
heart_pos_979	0
heart_pos_980	0
heart_pos_982	0
heart_pos_985	0
heart_pos_986	0
heart_pos_997	0
heart_pos_998	0
heart_pos_1001	0
heart_pos_1014	0
heart_pos_1015	0
heart_pos_1018	0
heart_pos_1019	0
heart_pos_1020	0
heart_pos_1023	0
heart_pos_1024	0
heart_pos_1025	0
heart_pos_1027	0
heart_pos_1031	0
heart_pos_1032	0
heart_pos_1042	0
heart_pos_1055	0
heart_pos_1057	0
heart_pos_1058	0
heart_pos_1066	0
heart_pos_1067	0
heart_pos_1074	0
heart_pos_1076	0
heart_pos_1078	0
heart_pos_1081	0
heart_pos_1082	0
heart_pos_1084	0
heart_pos_1087	0
heart_pos_1101	0
heart_pos_1102	0
heart_pos_1104	0
heart_pos_1105	0
heart_pos_1110	0
heart_pos_1111	0
heart_pos_1113	0
heart_pos_1114	0
heart_pos_1115	0
heart_pos_1120	0
heart_pos_1121	0
heart_pos_1122	0
heart_pos_1124	0
heart_pos_1127	0
heart_pos_1129	0
heart_pos_1148	0
heart_pos_1150	0
heart_pos_1153	0
heart_pos_1156	0
heart_pos_1157	0
heart_pos_1165	0
heart_pos_1174	0
heart_pos_1176	0
heart_pos_1178	0
heart_pos_1179	0
heart_pos_1184	0
heart_pos_1185	0
heart_pos_1188	0
heart_pos_1190	0
heart_pos_1192	0
heart_pos_1201	0
heart_pos_1205	0
heart_pos_1209	0
heart_pos_1213	0
heart_pos_1221	0
heart_pos_1222	0
heart_pos_1226	0
heart_pos_1228	0
heart_pos_1232	0
heart_pos_1238	0
heart_pos_1240	0
heart_pos_1244	0
heart_pos_1245	0
heart_pos_1246	0
heart_pos_1247	0
heart_pos_1249	0
heart_pos_1250	0
heart_pos_1251	0
heart_pos_1255	0
heart_pos_1263	0
heart_pos_1264	0
heart_pos_1267	0
heart_pos_1273	0
heart_pos_1276	0
heart_pos_1277	0
heart_pos_1278	0
heart_pos_1284	0
heart_pos_1286	0
heart_pos_1297	0
heart_pos_1299	0
heart_pos_1301	0
heart_pos_1302	0
heart_pos_1309	0
heart_pos_1310	0
heart_pos_1311	0
heart_pos_1312	0
heart_pos_1313	0
heart_pos_1315	0
heart_pos_1320	0
heart_pos_1322	0
heart_pos_1323	0
heart_pos_1324	0
heart_pos_1326	0
heart_pos_1336	0
heart_pos_1337	0
heart_pos_1338	0
heart_pos_1339	0
heart_pos_1340	0
heart_pos_1341	0
heart_pos_1342	0
heart_pos_1344	0
heart_pos_1345	0
heart_pos_1346	0
heart_pos_1347	0
heart_pos_1348	0
heart_pos_1354	0
heart_pos_1358	0
heart_pos_1359	0
heart_pos_1361	0
heart_pos_1362	0
heart_pos_1363	0
heart_pos_1364	0
heart_pos_1365	0
heart_pos_1370	0
heart_pos_1374	0
heart_pos_1379	0
heart_pos_1381	0
heart_pos_1382	0
heart_pos_1383	0
heart_pos_1384	0
heart_pos_1388	0
heart_pos_1389	0
heart_pos_1395	0
heart_pos_1396	0
heart_pos_1414	0
heart_pos_1415	0
heart_pos_1416	0
heart_pos_1420	0
heart_pos_1423	0
heart_pos_1425	0
heart_pos_1435	0
heart_pos_1437	0
heart_pos_1440	0
heart_pos_1443	0
heart_pos_1444	0
heart_pos_1448	0
heart_pos_1451	0
heart_pos_1453	0
heart_pos_1455	0
heart_pos_1458	0
heart_pos_1459	0
heart_pos_1460	0
heart_pos_1462	0
heart_pos_1464	0
heart_pos_1469	0
heart_pos_1470	0
heart_pos_1471	0
heart_pos_1472	0
heart_pos_1473	0
heart_pos_1484	0
heart_pos_1487	0
heart_pos_1488	0
heart_pos_1490	0
heart_pos_1491	0
heart_pos_1492	0
heart_pos_1493	0
heart_pos_1504	0
heart_pos_1505	0
heart_pos_1509	0
heart_pos_1513	0
heart_pos_1514	0
heart_pos_1515	0
heart_pos_1516	0
heart_pos_1520	0
heart_pos_1522	0
heart_pos_1524	0
heart_pos_1525	0
heart_pos_1526	0
heart_pos_1527	0
heart_pos_1528	0
heart_pos_1529	0
heart_pos_1530	0
heart_pos_1531	0
heart_pos_1537	0
heart_pos_1538	0
heart_pos_1540	0
heart_pos_1543	0
heart_pos_1544	0
heart_pos_1545	0
heart_pos_1546	0
heart_pos_1553	0
heart_pos_1556	0
heart_pos_1557	0
heart_pos_1559	0
heart_pos_1561	0
heart_pos_1563	0
heart_pos_1565	0
heart_pos_1568	0
heart_pos_1570	0
heart_pos_1571	0
heart_pos_1572	0
heart_pos_1577	0
heart_pos_1578	0
heart_pos_1579	0
heart_pos_1580	0
heart_pos_1581	0
heart_pos_1582	0
heart_pos_1585	0
heart_pos_1592	0
heart_pos_1595	0.217517
heart_pos_1596	0
heart_pos_1598	0
heart_pos_1599	0
heart_pos_1601	0
heart_pos_1602	0
heart_pos_1603	0
heart_pos_1604	0
heart_pos_1608	0
heart_pos_1609	0
heart_pos_1610	0
heart_pos_1611	0
heart_pos_1612	0
heart_pos_1616	0
heart_pos_1617	0
heart_pos_1623	0
heart_pos_1625	0
heart_pos_1628	0
heart_pos_1629	0
heart_pos_1630	0
heart_pos_1633	0
heart_pos_1635	0
heart_pos_1636	0
heart_pos_1637	0
heart_pos_1638	0
heart_pos_1639	0
heart_pos_1640	0
heart_pos_1641	0
heart_pos_1642	0
heart_pos_1644	0
heart_pos_1647	0
heart_pos_1649	0
heart_pos_1652	0
heart_pos_1653	0
heart_pos_1656	0
heart_pos_1657	0
heart_pos_1658	0
heart_pos_1667	0
heart_pos_1668	0
heart_pos_1669	0
heart_pos_1670	0
heart_pos_1671	0
heart_pos_1672	0
heart_pos_1675	0
heart_pos_1676	0
heart_pos_1677	0
heart_pos_1695	0
heart_pos_1697	0
heart_pos_1699	0
heart_pos_1700	0
heart_pos_1701	0
heart_pos_1706	0
heart_pos_1707	0
heart_pos_1710	0
heart_pos_1711	0
heart_pos_1712	0
heart_pos_1714	0
heart_pos_1715	0
heart_pos_1717	0
heart_pos_1719	0
heart_pos_1720	0
heart_pos_1722	0
heart_pos_1726	0
heart_pos_1727	0
heart_pos_1730	0
heart_pos_1731	0
heart_pos_1733	0
heart_pos_1735	0
heart_pos_1736	0
heart_pos_1743	0
heart_pos_1745	0
heart_pos_1750	0
heart_pos_1751	0
heart_pos_1752	0
heart_pos_1753	0
heart_pos_1754	0
heart_pos_1755	0
heart_pos_1757	0
heart_pos_1758	0
heart_pos_1759	0
heart_pos_1760	0
heart_pos_1762	0
heart_pos_1765	0
heart_pos_1767	0
heart_pos_1771	0
heart_pos_1781	0
heart_pos_1784	0
heart_pos_1786	0
heart_pos_1787	0
heart_pos_1788	0
heart_pos_1789	0
heart_pos_1791	0
heart_pos_1792	0
heart_pos_1803	0
heart_pos_1804	0
heart_pos_1806	0
heart_pos_1807	0
heart_pos_1810	0
heart_pos_1812	0
heart_pos_1813	0
heart_pos_1815	0
heart_pos_1816	0
heart_pos_1818	0
heart_pos_1835	0
heart_pos_1837	0
heart_pos_1839	0
heart_pos_1841	0
heart_pos_1846	0
heart_pos_1849	0
heart_pos_1850	0
heart_pos_1852	0
heart_pos_1860	0
heart_pos_1862	0
heart_pos_1863	0
heart_pos_1865	0
heart_pos_1866	0
heart_pos_1867	0
heart_pos_1873	0
heart_pos_1876	0
heart_pos_1877	0
heart_pos_1879	0
heart_pos_1885	0
heart_pos_1887	0
heart_pos_1888	0
heart_pos_1891	0
heart_pos_1892	0
heart_pos_1897	0
heart_pos_1900	0
heart_pos_1905	0
heart_pos_1908	0
heart_pos_1915	0
heart_pos_1916	0
heart_pos_1921	0
heart_pos_1922	0
heart_pos_1927	0
heart_pos_1929	0
heart_pos_1933	0
heart_pos_1934	0
heart_pos_1937	0
heart_pos_1948	0
heart_pos_1949	0
heart_pos_1950	0
heart_pos_1952	0
heart_pos_1955	0
heart_pos_1957	0
heart_pos_1958	0
heart_pos_1966	0
heart_pos_1967	0
heart_pos_1969	0
heart_pos_1970	0
heart_pos_1972	0
heart_pos_1982	0
heart_pos_1983	0
heart_pos_1984	0
heart_pos_1985	0
heart_pos_1987	0
heart_pos_1989	0
heart_pos_1992	0
heart_pos_2000	0
heart_pos_2002	0
heart_pos_2009	0
heart_pos_2010	0
heart_pos_2013	0
heart_pos_2015	0
heart_pos_2018	0
heart_pos_2020	0
heart_pos_2026	0
heart_pos_2039	0
heart_pos_2040	0
heart_pos_2041	0
heart_pos_2061	0
heart_pos_2062	0
heart_pos_2068	0
heart_pos_2070	0
heart_pos_2071	0
heart_pos_2072	0
heart_pos_2075	0
heart_pos_2077	0
heart_pos_2080	0
heart_pos_2082	0
heart_pos_2087	0
heart_pos_2088	0
heart_pos_2095	0
heart_pos_2097	0
heart_pos_2099	0
heart_pos_2108	0
heart_pos_2110	0
heart_pos_2111	0
heart_pos_2112	0
heart_pos_2113	0
heart_pos_2119	0
heart_pos_2120	0
heart_pos_2124	0
heart_pos_2126	0
heart_pos_2128	0
heart_pos_2129	0
heart_pos_2138	0
heart_pos_2141	0
heart_pos_2146	0
heart_pos_2147	0
heart_pos_2148	0
heart_pos_2149	0
heart_pos_2152	0
heart_pos_2153	0
heart_pos_2159	0
heart_pos_2160	0
heart_pos_2164	0
heart_pos_2165	0
heart_pos_2167	0
heart_pos_2170	0
heart_pos_2173	0
heart_pos_2175	0
heart_pos_2177	0
heart_pos_2178	0
heart_pos_2181	0
heart_pos_2184	0
heart_pos_2186	0
heart_pos_2187	0
heart_pos_2193	0
heart_pos_2194	0
heart_pos_2195	0
heart_pos_2196	0
heart_pos_2197	0
heart_pos_2201	0
heart_pos_2202	0
heart_pos_2203	0
heart_pos_2206	0
heart_pos_2208	0
heart_pos_2211	0
heart_pos_2216	0
heart_pos_2217	0
heart_pos_2218	0
heart_pos_2219	0
heart_pos_2220	0
heart_pos_2223	0
heart_pos_2224	0
heart_pos_2225	0
heart_pos_2230	0
heart_pos_2236	0
heart_pos_2237	0
heart_pos_2239	0
heart_pos_2243	0
heart_pos_2245	0
heart_pos_2246	0
heart_pos_2248	0
heart_pos_2250	0
heart_pos_2253	0
heart_pos_2258	0
heart_pos_2260	0
heart_pos_2261	0
heart_pos_2262	0
heart_pos_2263	0
heart_pos_2264	0
heart_pos_2265	0
heart_pos_2269	0
heart_pos_2274	0
heart_pos_2279	0
heart_pos_2282	0
heart_pos_2283	0
heart_pos_2284	0
heart_pos_2287	0
heart_pos_2294	0
heart_pos_2295	0
heart_pos_2297	0
heart_pos_2298	0
heart_pos_2301	0
heart_pos_2302	0
heart_pos_2303	0
heart_pos_2314	0
heart_pos_2315	0
heart_pos_2316	0
heart_pos_2317	0
heart_pos_2318	0
heart_pos_2320	0
heart_pos_2324	0
heart_pos_2331	0
heart_pos_2332	0
heart_pos_2334	0
heart_pos_2335	0
heart_pos_2336	0
heart_pos_2337	0
heart_pos_2339	0
heart_pos_2340	0
heart_pos_2341	0
heart_pos_2342	0
heart_pos_2343	0
heart_pos_2344	0
heart_pos_2345	0
heart_pos_2352	0
heart_pos_2353	0
heart_pos_2355	0
heart_pos_2368	0
heart_pos_2370	0
heart_pos_2371	0
heart_pos_2372	0
heart_pos_2376	0
heart_pos_2378	0
heart_pos_2383	0
heart_pos_2385	0
heart_pos_2388	0
heart_pos_2390	0
heart_pos_2393	0
heart_pos_2394	0
heart_pos_2400	0
heart_pos_2402	0
heart_pos_2403	0
heart_pos_2415	0
heart_pos_2416	0
heart_pos_2417	0
heart_pos_2427	0
heart_pos_2429	0
heart_pos_2432	0
heart_pos_2433	0
heart_pos_2435	0
heart_pos_2447	0
heart_pos_2451	0
heart_pos_2458	0
heart_pos_2460	0
heart_pos_2461	0
heart_pos_2463	0
heart_pos_2464	0
heart_pos_2465	0
heart_pos_2467	0
heart_pos_2468	0
heart_pos_2480	0
heart_pos_2484	0
heart_pos_2486	0
heart_pos_2487	0
heart_pos_2491	0
heart_pos_2494	0
heart_pos_2495	0
heart_pos_2497	0
heart_pos_2499	0
heart_pos_2500	0
heart_pos_2502	0
heart_pos_2504	0
heart_pos_2505	0
heart_pos_2506	0
heart_pos_2513	0
heart_pos_2514	0
heart_pos_2515	0
heart_pos_2525	0
heart_pos_2526	0
heart_pos_2531	0
heart_pos_2534	0
heart_pos_2535	0
heart_pos_2536	0
heart_pos_2544	0
heart_pos_2545	0
heart_pos_2546	0
heart_pos_2548	0
heart_pos_2553	0
heart_pos_2556	0
heart_pos_2562	0
heart_pos_2563	0
heart_pos_2564	0
heart_pos_2567	0
heart_pos_2568	0
heart_pos_2571	0
heart_pos_2572	0
heart_pos_2574	0
heart_pos_2575	0
heart_pos_2577	0
heart_pos_2583	0
heart_pos_2584	0
heart_pos_2587	0
heart_pos_2592	0
heart_pos_2593	0
heart_pos_2597	0
heart_pos_2600	0
heart_pos_2602	0
heart_pos_2608	0
heart_pos_2610	0
heart_pos_2612	0
heart_pos_2616	0
heart_pos_2619	0
heart_pos_2620	0
heart_pos_2621	0
heart_pos_2622	0
heart_pos_2623	0
heart_pos_2624	0
heart_pos_2625	0
heart_pos_2628	0
heart_pos_2634	0
heart_pos_2636	0
heart_pos_2642	0
heart_pos_2643	0
heart_pos_2644	-0.0651584
heart_pos_2649	0
heart_pos_2657	0
heart_pos_2658	0
heart_pos_2659	0
heart_pos_2660	0
heart_pos_2661	0
heart_pos_2662	0
heart_pos_2669	0
heart_pos_2676	0
heart_pos_2684	0
heart_pos_2685	0
heart_pos_2693	0
heart_pos_2696	0
heart_pos_2701	0
heart_pos_2712	0
heart_pos_2713	0
heart_pos_2715	0
heart_pos_2718	0
heart_pos_2719	0
heart_pos_2720	0
heart_pos_2722	0
heart_pos_2726	0
heart_pos_2728	0
heart_pos_2731	0
heart_pos_2733	0
heart_pos_2735	0
heart_pos_2737	0
heart_pos_2738	0
heart_pos_2739	0
heart_pos_2742	0
heart_pos_2743	0
heart_pos_2754	0
heart_pos_2756	0
heart_pos_2761	0
heart_pos_2762	0
heart_pos_2765	0
heart_pos_2774	0
heart_pos_2783	0
heart_pos_2784	0
heart_pos_2787	0
heart_pos_2790	0
heart_pos_2791	0
heart_pos_2794	0
heart_pos_2795	0
heart_pos_2796	0
heart_pos_2798	0
heart_pos_2800	0
heart_pos_2803	0
heart_pos_2804	0
heart_pos_2805	0
heart_pos_2807	0
heart_pos_2809	0
heart_pos_2810	0
heart_pos_2813	0
heart_pos_2814	0
heart_pos_2816	0
heart_pos_2818	0
heart_pos_2820	0
heart_pos_2821	0
heart_pos_2822	0
heart_pos_2827	0
heart_pos_2828	0
heart_pos_2832	0
heart_pos_2833	0
heart_pos_2834	0
heart_pos_2837	0
heart_pos_2839	0
heart_pos_2840	0
heart_pos_2841	0
heart_pos_2842	0
heart_pos_2845	0
heart_pos_2848	0
heart_pos_2856	0
heart_pos_2860	0
heart_pos_2861	0
heart_pos_2863	0
heart_pos_2866	0
heart_pos_2868	0
heart_pos_2869	0
heart_pos_2872	0
heart_pos_2877	0
heart_pos_2882	0
heart_pos_2884	0
heart_pos_2888	0
heart_pos_2891	0
heart_pos_2892	0
heart_pos_2893	0
heart_pos_2897	0
heart_pos_2900	0
heart_pos_2902	0
heart_pos_2904	0
heart_pos_2906	0
heart_pos_2909	0
heart_pos_2910	-0.176317
heart_pos_2911	0
heart_pos_2912	0
heart_pos_2913	0
heart_pos_2914	0
heart_pos_2916	0
heart_pos_2920	0
heart_pos_2922	0
heart_pos_2924	0
heart_pos_2926	0
heart_pos_2937	0
heart_pos_2941	0
heart_pos_2942	0
heart_pos_2944	0
heart_pos_2946	0
heart_pos_2952	0
heart_pos_2954	0
heart_pos_2955	0
heart_pos_2958	0
heart_pos_2960	0
heart_pos_2963	0
heart_pos_2964	0
heart_pos_2968	0
heart_pos_2969	0
heart_pos_2970	0
heart_pos_2971	0
heart_pos_2973	0
heart_pos_2977	0
heart_pos_2978	0
heart_pos_2980	0
heart_pos_2982	0
heart_pos_2983	0
heart_pos_2991	0
heart_pos_2992	0
heart_pos_2993	0
heart_pos_2996	0
heart_pos_2997	0
heart_pos_2998	0
heart_pos_3001	0
heart_pos_3007	0
heart_pos_3008	0
heart_pos_3009	0
heart_pos_3013	0
heart_pos_3014	0
heart_pos_3019	0
heart_pos_3022	0
heart_pos_3024	0
heart_pos_3025	0
heart_pos_3031	0
heart_pos_3032	0
heart_pos_3033	0
heart_pos_3035	0
heart_pos_3037	0
heart_pos_3039	0
heart_pos_3041	0
heart_pos_3046	0
heart_pos_3048	0
heart_pos_3054	0
heart_pos_3055	0
heart_pos_3056	0
heart_pos_3057	0
heart_pos_3058	0
heart_pos_3059	0
heart_pos_3063	0
heart_pos_3064	0
heart_pos_3065	0
heart_pos_3066	0
heart_pos_3067	0
heart_pos_3068	0
heart_pos_3072	0
heart_pos_3074	0
heart_pos_3076	0
heart_pos_3078	0
heart_pos_3079	0
heart_pos_3080	0
heart_pos_3082	0
heart_pos_3083	0
heart_pos_3087	0
heart_pos_3089	0
heart_pos_3091	0
heart_pos_3094	0
heart_pos_3099	0
heart_pos_3102	0
heart_pos_3108	0
heart_pos_3110	0
heart_pos_3111	0
heart_pos_3112	0
heart_pos_3113	0
heart_pos_3114	0
heart_pos_3121	0
heart_pos_3123	0
heart_pos_3124	0
heart_pos_3125	0
heart_pos_3126	0
heart_pos_3128	0
heart_pos_3141	0
heart_pos_3142	0
heart_pos_3143	0
heart_pos_3145	0
heart_pos_3146	0
heart_pos_3147	0
heart_pos_3148	0
heart_pos_3151	0
heart_pos_3157	0
heart_pos_3158	0
heart_pos_3160	0
heart_pos_3161	0
heart_pos_3162	0
heart_pos_3163	0
heart_pos_3166	0
heart_pos_3170	0
heart_pos_3172	0
heart_pos_3173	0
heart_pos_3179	0
heart_pos_3181	0
heart_pos_3193	0
heart_pos_3195	0
heart_pos_3199	0
heart_pos_3204	0
heart_pos_3205	0
heart_pos_3207	0
heart_pos_3208	0
heart_pos_3209	0
heart_pos_3211	0
heart_pos_3216	0
heart_pos_3218	0
heart_pos_3219	0
heart_pos_3220	0
heart_pos_3223	0
heart_pos_3225	0
heart_pos_3227	0
heart_pos_3232	0
heart_pos_3234	0
heart_pos_3235	0
heart_pos_3237	0
heart_pos_3242	0
heart_pos_3244	0
heart_pos_3247	0
heart_pos_3253	0
heart_pos_3254	0
heart_pos_3258	0
heart_pos_3261	0
heart_pos_3263	0
heart_pos_3264	0
heart_pos_3267	0
heart_pos_3268	0
heart_pos_3269	0
heart_pos_3270	0
heart_pos_3272	0
heart_pos_3273	0
heart_pos_3277	0
heart_pos_3279	0
heart_pos_3281	0
heart_pos_3282	0
heart_pos_3283	0
heart_pos_3286	0
heart_pos_3287	0
heart_pos_3290	0
heart_pos_3291	0
heart_pos_3295	0
heart_pos_3297	0
heart_pos_3298	0
heart_pos_3299	0
heart_pos_3300	0
heart_pos_3303	0
heart_pos_3304	0
heart_pos_3306	0
heart_pos_3313	0
heart_pos_3316	0
heart_pos_3317	0
heart_pos_3320	0
heart_pos_3322	0
heart_pos_3323	0
heart_pos_3326	0
heart_pos_3329	0
heart_pos_3330	0
heart_pos_3331	0
heart_pos_3332	0
heart_pos_3333	0
heart_pos_3336	0
heart_pos_3339	0
heart_pos_3347	0
heart_pos_3349	0
heart_pos_3353	0
heart_pos_3354	0
heart_pos_3355	0
heart_pos_3356	0
heart_pos_3357	0
heart_pos_3358	0
heart_pos_3364	0
heart_pos_3365	0
heart_pos_3367	0
heart_pos_3372	0
heart_pos_3376	0
heart_pos_3381	0
heart_pos_3382	0
heart_pos_3383	0
heart_pos_3384	0
heart_pos_3385	0
heart_pos_3392	0
heart_pos_3404	0
heart_pos_3405	0
heart_pos_3410	0
heart_pos_3411	0
heart_pos_3412	0
heart_pos_3413	0
heart_pos_3414	0
heart_pos_3422	0
heart_pos_3423	0
heart_pos_3427	0
heart_pos_3430	0
heart_pos_3434	0
heart_pos_3436	0
heart_pos_3440	0
heart_pos_3441	0
heart_pos_3445	0
heart_pos_3450	0
heart_pos_3451	0
heart_pos_3453	0
heart_pos_3464	0
heart_pos_3466	0
heart_pos_3468	0
heart_pos_3482	0
heart_pos_3494	0
heart_pos_3499	0
heart_pos_3500	0
heart_pos_3503	0
heart_pos_3509	0
heart_pos_3510	0
heart_pos_3521	0
heart_pos_3524	0
heart_pos_3527	0
heart_pos_3530	0
heart_pos_3534	0
heart_pos_3542	0
heart_pos_3543	0
heart_pos_3545	0
heart_pos_3552	0
heart_pos_3558	0
heart_pos_3560	0
heart_pos_3561	0
heart_pos_3562	0
heart_pos_3563	0
heart_pos_3565	0
heart_pos_3569	0
heart_pos_3571	0
heart_pos_3572	0
heart_pos_3574	0
heart_pos_3575	0
heart_pos_3579	0
heart_pos_3589	0
heart_pos_3595	0
heart_pos_3598	0
heart_pos_3600	0
heart_pos_3605	0
heart_pos_3607	0
heart_pos_3608	0
heart_pos_3611	0
heart_pos_3618	0
heart_pos_3621	0
heart_pos_3633	0
heart_pos_3634	0
heart_pos_3635	0
heart_pos_3636	0
heart_pos_3639	0
heart_pos_3642	0
heart_pos_3649	0
heart_pos_3650	0
heart_pos_3655	0
heart_pos_3658	0
heart_pos_3663	0
heart_pos_3664	0
heart_pos_3669	0
heart_pos_3670	0
heart_pos_3676	0
heart_pos_3690	0
heart_pos_3692	0
heart_pos_3693	0
heart_pos_3696	0
heart_pos_3697	0
heart_pos_3700	0
heart_pos_3701	0
heart_pos_3702	0
heart_pos_3704	0
heart_pos_3705	0
heart_pos_3711	0
heart_pos_3714	0
heart_pos_3715	0
heart_pos_3719	0
heart_pos_3720	0
heart_pos_3721	0
heart_pos_3723	0
heart_pos_3724	0
heart_pos_3728	0
heart_pos_3729	0
heart_pos_3730	0
heart_pos_3739	0
heart_pos_3743	0
heart_pos_3744	0
heart_pos_3748	0
heart_pos_3749	0
heart_pos_3750	0
heart_pos_3752	0
heart_pos_3754	0
heart_pos_3756	0
heart_pos_3759	0
heart_pos_3762	0
heart_pos_3765	0
heart_pos_3770	0
heart_pos_3773	0
heart_pos_3775	0
heart_pos_3777	0
heart_pos_3778	0
heart_pos_3781	0
heart_pos_3783	0
heart_pos_3786	0
heart_pos_3796	0
heart_pos_3800	0
heart_pos_3803	0
heart_pos_3817	0
heart_pos_3818	0
heart_pos_3829	0
heart_pos_3830	0
heart_pos_3835	0
heart_pos_3837	0
heart_pos_3840	0
heart_pos_3841	0
heart_pos_3843	0
heart_pos_3850	0
heart_pos_3852	0
heart_pos_3858	0
heart_pos_3866	0
heart_pos_3876	0
heart_pos_3878	0
heart_pos_3882	0
heart_pos_3886	0
heart_pos_3888	0
heart_pos_3890	0
heart_pos_3892	0
heart_pos_3895	0
heart_pos_3897	0
heart_pos_3899	0
heart_pos_3903	0
heart_pos_3910	0
heart_pos_3911	0
heart_pos_3917	0
heart_pos_3919	0
heart_pos_3922	0
heart_pos_3932	0
heart_pos_3949	0
heart_pos_3951	0
heart_pos_3952	0
heart_pos_3953	0
heart_pos_3957	0
heart_pos_3961	0
heart_pos_3965	0
heart_pos_3966	0
heart_pos_3968	0
heart_pos_3972	0
heart_pos_3974	0
heart_pos_3980	0
heart_pos_3984	0
heart_pos_3986	0
heart_pos_3987	0
heart_pos_3988	0
heart_pos_3990	0
heart_pos_3991	0
heart_pos_3994	0
heart_pos_3995	0
heart_pos_3998	0
heart_pos_4000	0
heart_pos_4003	0
heart_pos_4006	0
heart_pos_4008	0
heart_pos_4012	0
heart_pos_4016	0
heart_pos_4021	0
heart_pos_4022	0
heart_pos_4025	0
heart_pos_4026	0
heart_pos_4027	0
heart_pos_4029	0
heart_pos_4030	0
heart_pos_4031	0
heart_pos_4032	0
heart_pos_4034	0
heart_pos_4035	0
heart_pos_4036	0
heart_pos_4037	0
heart_pos_4038	0
heart_pos_4043	0
heart_pos_4045	0
heart_pos_4046	0
heart_pos_4048	0
heart_pos_4050	0
heart_pos_4052	0
heart_pos_4053	0
heart_pos_4055	0
heart_pos_4056	0
heart_pos_4057	0
heart_pos_4066	0
heart_pos_4067	0
heart_pos_4068	0
heart_pos_4070	0
heart_pos_4071	0
heart_pos_4073	0
heart_pos_4077	0
heart_pos_4081	0
heart_pos_4084	0
heart_pos_4086	0
heart_pos_4090	0
heart_pos_4094	0
heart_pos_4095	0
heart_pos_4096	0
heart_pos_4097	0
heart_pos_4098	0
heart_pos_4100	0
heart_pos_4102	0
heart_pos_4105	0
heart_pos_4106	0
heart_pos_4110	0
heart_pos_4116	0
heart_pos_4119	0
heart_pos_4121	-0.174947
heart_pos_4125	0
heart_pos_4126	0
heart_pos_4128	0
heart_pos_4132	0
heart_pos_4133	0
heart_pos_4134	0
heart_pos_4135	0
heart_pos_4141	0
heart_pos_4144	0
heart_pos_4146	0
heart_pos_4147	0
heart_pos_4148	0
heart_pos_4151	0
heart_pos_4153	0
heart_pos_4155	0
heart_pos_4168	0
heart_pos_4169	0
heart_pos_4170	0
heart_pos_4171	0
heart_pos_4172	0
heart_pos_4173	0
heart_pos_4177	0
heart_pos_4178	0
heart_pos_4180	0
heart_pos_4188	0
heart_pos_4191	0
heart_pos_4198	0
heart_pos_4199	0
heart_pos_4201	0
heart_pos_4203	0
heart_pos_4204	0
heart_pos_4206	0
heart_pos_4207	0
heart_pos_4211	0
heart_pos_4213	0
heart_pos_4214	0
heart_pos_4221	0
heart_pos_4222	0
heart_pos_4223	0
heart_pos_4225	0
heart_pos_4230	0
heart_pos_4232	0
heart_pos_4235	0
heart_pos_4236	0
heart_pos_4239	0
heart_pos_4243	0
heart_pos_4247	0
heart_pos_4251	0
heart_pos_4252	0
heart_pos_4257	0
heart_pos_4260	0
heart_pos_4266	0
heart_pos_4273	0
heart_pos_4278	0
heart_pos_4281	0
heart_pos_4285	0
heart_pos_4288	0
heart_pos_4298	0
heart_pos_4299	0
heart_pos_4302	0
heart_pos_4314	0
heart_pos_4316	0
heart_pos_4323	0
heart_pos_4325	0
heart_pos_4333	0
heart_pos_4346	0
heart_pos_4347	0
heart_pos_4349	0
heart_pos_4350	0
heart_pos_4351	0
heart_pos_4355	0
heart_pos_4358	-1.74507
heart_pos_4361	0
heart_pos_4365	0
heart_pos_4377	0
heart_pos_4380	0
heart_pos_4386	0
heart_pos_4390	0
heart_pos_4395	0
heart_pos_4396	0
heart_pos_4405	0
heart_pos_4410	0
heart_pos_4416	0
heart_pos_4417	0
heart_pos_4418	0
heart_pos_4421	0
heart_pos_4432	0
heart_pos_4433	0
heart_pos_4434	0
heart_pos_4435	0
heart_pos_4440	0
heart_pos_4442	0
heart_pos_4443	0
heart_pos_4444	0
heart_pos_4446	0
heart_pos_4447	0
heart_pos_4449	0
heart_pos_4450	0
heart_pos_4454	0
heart_pos_4457	0
heart_pos_4458	0
heart_pos_4461	0
heart_pos_4463	0
heart_pos_4466	0
heart_pos_4471	0
heart_pos_4476	0
heart_pos_4477	0
heart_pos_4478	0
heart_pos_4482	0
heart_pos_4483	0
heart_pos_4485	0
heart_pos_4486	0
heart_pos_4489	0
heart_pos_4492	0
heart_pos_4493	0
heart_pos_4499	0
heart_pos_4500	0
heart_pos_4502	0
heart_pos_4503	0
heart_pos_4506	0
heart_pos_4510	0
heart_pos_4511	0
heart_pos_4513	0
heart_pos_4514	0
heart_pos_4519	0
heart_pos_4522	0
heart_pos_4523	0
heart_pos_4528	0
heart_pos_4532	0
heart_pos_4534	0
heart_pos_4536	0
heart_pos_4537	0
heart_pos_4538	0
heart_pos_4539	0
heart_pos_4541	0
heart_pos_4548	0
heart_pos_4550	0
heart_pos_4554	0
heart_pos_4557	0
heart_pos_4558	0
heart_pos_4560	0
heart_pos_4564	0
heart_pos_4565	0
heart_pos_4568	0
heart_pos_4572	0
heart_pos_4574	0
heart_pos_4575	0
heart_pos_4576	0
heart_pos_4577	0
heart_pos_4578	0
heart_pos_4579	0
heart_pos_4585	0
heart_pos_4586	0
heart_pos_4587	0
heart_pos_4588	0
heart_pos_4589	0
heart_pos_4590	0
heart_pos_4595	0
heart_pos_4596	0
heart_pos_4598	0
heart_pos_4600	0
heart_pos_4602	0.873812
heart_pos_4606	0
heart_pos_4607	0
heart_pos_4608	0
heart_pos_4609	0
heart_pos_4614	0
heart_pos_4618	0
heart_pos_4619	0
heart_pos_4621	0
heart_pos_4624	0
heart_pos_4625	0
heart_pos_4626	0
heart_pos_4627	0
heart_pos_4628	0
heart_pos_4635	0
heart_pos_4637	0
heart_pos_4641	0
heart_pos_4643	0
heart_pos_4647	0
heart_pos_4650	0
heart_pos_4651	1.62156
heart_pos_4652	0
heart_pos_4658	0
heart_pos_4659	0
heart_pos_4662	0
heart_pos_4666	0
heart_pos_4667	0
heart_pos_4669	0
heart_pos_4670	0
heart_pos_4671	0
heart_pos_4672	0
heart_pos_4673	0
heart_pos_4674	0
heart_pos_4680	0
heart_pos_4682	0
heart_pos_4683	0
heart_pos_4686	0
heart_pos_4687	0
heart_pos_4693	-2.65871
heart_pos_4696	0
heart_pos_4705	0
heart_pos_4723	0
heart_pos_4726	0
heart_pos_4728	0
heart_pos_4729	0
heart_pos_4730	0
heart_pos_4734	0
heart_pos_4737	0
heart_pos_4739	0
heart_pos_4743	0
heart_pos_4744	0
heart_pos_4748	0.933843
heart_pos_4759	0
heart_pos_4760	0
heart_pos_4762	0
heart_pos_4766	0
heart_pos_4771	0
heart_pos_4772	0
heart_pos_4780	0
heart_pos_4782	0
heart_pos_4788	0
heart_pos_4794	0.573267
heart_pos_4797	0
heart_pos_4800	0
heart_pos_4809	0
heart_pos_4811	0
heart_pos_4813	0
heart_pos_4814	0
heart_pos_4815	0
heart_pos_4820	0
heart_pos_4822	0
heart_pos_4823	0
heart_pos_4826	0
heart_pos_4827	0
heart_pos_4828	0
heart_pos_4830	0
heart_pos_4831	0
heart_pos_4833	0
heart_pos_4834	0
heart_pos_4835	0
heart_pos_4836	0
heart_pos_4839	0
heart_pos_4840	0
heart_pos_4842	0
heart_pos_4845	0
heart_pos_4846	0
heart_pos_4848	0
heart_pos_4850	0
heart_pos_4852	0
heart_pos_4853	0
heart_pos_4854	0
heart_pos_4856	0
heart_pos_4859	0
heart_pos_4861	0
heart_pos_4862	0
heart_pos_4863	0
heart_pos_4865	0
heart_pos_4868	0
heart_pos_4870	0
heart_pos_4874	0
heart_pos_4875	0
heart_pos_4877	0
heart_pos_4879	0
heart_pos_4883	0
heart_pos_4884	0
heart_pos_4890	0
heart_pos_4891	0
heart_pos_4892	0
heart_pos_4895	0
heart_pos_4897	0
heart_pos_4898	0
heart_pos_4899	0
heart_pos_4906	0
heart_pos_4907	0
heart_pos_4909	0
heart_pos_4912	0
heart_pos_4913	0
heart_pos_4914	0
heart_pos_4921	0
heart_pos_4923	0
heart_pos_4924	0
heart_pos_4925	0
heart_pos_4929	0
heart_pos_4930	0
heart_pos_4931	0
heart_pos_4932	0
heart_pos_4933	0
heart_pos_4934	0
heart_pos_4936	0
heart_pos_4937	0
heart_pos_4940	0
heart_pos_4941	0
heart_pos_4942	0
heart_pos_4945	0
heart_pos_4949	0
heart_pos_4951	0
heart_pos_4952	0
heart_pos_4953	0
heart_pos_4961	0
heart_pos_4963	0
heart_pos_4964	0
heart_pos_4966	0
heart_pos_4967	0
heart_pos_4977	0
heart_pos_4978	0
heart_pos_4980	0
heart_pos_4982	0
heart_pos_4983	0
heart_pos_4985	0
heart_pos_4987	0
heart_pos_4989	0
heart_pos_4990	0
heart_pos_4991	0
heart_pos_4999	0
heart_pos_5001	0
heart_pos_5002	0
heart_pos_5006	0
heart_pos_5007	0
heart_pos_5010	0
heart_pos_5011	0
heart_pos_5012	0
heart_pos_5018	0
heart_pos_5019	0
heart_pos_5020	0
heart_pos_5022	0
heart_pos_5025	0
heart_pos_5028	0
heart_pos_5029	0
heart_pos_5032	0
heart_pos_5034	0
heart_pos_5037	0
heart_pos_5038	0
heart_pos_5039	0
heart_pos_5047	0
heart_pos_5048	0
heart_pos_5049	0
heart_pos_5052	0
heart_pos_5053	0
heart_pos_5054	0
heart_pos_5056	0
heart_pos_5058	0
heart_pos_5060	0
heart_pos_5061	0
heart_pos_5063	0
heart_pos_5066	0
heart_pos_5067	0
heart_pos_5073	0
heart_pos_5074	0
heart_pos_5075	0
heart_pos_5076	0
heart_pos_5077	0
heart_pos_5079	0
heart_pos_5080	0
heart_pos_5082	0
heart_pos_5086	0
heart_pos_5090	0
heart_pos_5091	0
heart_pos_5092	0
heart_pos_5096	0
heart_pos_5098	0
heart_pos_5099	0
heart_pos_5100	0
heart_pos_5101	0
heart_pos_5103	-0.476991
heart_pos_5104	0
heart_pos_5108	0
heart_pos_5109	0
heart_pos_5111	0
heart_pos_5112	0
heart_pos_5113	0
heart_pos_5115	0
heart_pos_5116	0
heart_pos_5117	0
heart_pos_5119	0
heart_pos_5120	0
heart_pos_5121	0
heart_pos_5122	0
heart_pos_5127	0
heart_pos_5129	0
heart_pos_5130	0
heart_pos_5131	0
heart_pos_5132	0
heart_pos_5133	0
heart_pos_5134	0
heart_pos_5136	0
heart_pos_5137	-0.717454
heart_pos_5139	0
heart_pos_5140	0
heart_pos_5141	0
heart_pos_5142	0
heart_pos_5145	0
heart_pos_5146	0
heart_pos_5147	0
heart_pos_5151	0
heart_pos_5152	0
heart_pos_5153	0
heart_pos_5154	0
heart_pos_5156	0
heart_pos_5158	0
heart_pos_5162	0
heart_pos_5170	0
heart_pos_5172	0
heart_pos_5173	-0.276784
heart_pos_5178	0
heart_pos_5179	0
heart_pos_5184	0
heart_pos_5185	0
heart_pos_5186	0
heart_pos_5187	0
heart_pos_5189	0
heart_pos_5190	0
heart_pos_5191	0
heart_pos_5194	0
heart_pos_5196	0
heart_pos_5197	0
heart_pos_5200	0
heart_pos_5205	0
heart_pos_5206	0
heart_pos_5207	0
heart_pos_5209	0
heart_pos_5210	0
heart_pos_5211	0
heart_pos_5212	0
heart_pos_5216	0
heart_pos_5218	0
heart_pos_5219	0
heart_pos_5221	0
heart_pos_5225	0
heart_pos_5227	0
heart_pos_5229	0
heart_pos_5231	0
heart_pos_5232	0
heart_pos_5234	0
heart_pos_5236	0
heart_pos_5243	0
heart_pos_5244	0
heart_pos_5246	0
heart_pos_5248	0
heart_pos_5257	0
heart_pos_5266	0
heart_pos_5273	0
heart_pos_5276	0
heart_pos_5278	0
heart_pos_5281	0
heart_pos_5284	0
heart_pos_5285	0
heart_pos_5289	0
heart_pos_5291	0
heart_pos_5292	0
heart_pos_5302	0
heart_pos_5303	0
heart_pos_5306	0
heart_pos_5307	0
heart_pos_5309	0
heart_pos_5310	0
heart_pos_5318	0
heart_pos_5322	0
[truncated: 6,784 more rows]

## Sheet: cortex
	coefficient
cortex_pos_1	-0.0370604
cortex_pos_7	0
cortex_pos_11	0
cortex_pos_13	-0.298951
cortex_pos_14	0.0137702
cortex_pos_16	0
cortex_pos_17	0
cortex_pos_18	0
cortex_pos_19	0
cortex_pos_21	0
cortex_pos_26	0
cortex_pos_27	0
cortex_pos_29	0
cortex_pos_30	0
cortex_pos_31	0
cortex_pos_32	0
cortex_pos_34	0
cortex_pos_37	0
cortex_pos_41	0.130565
cortex_pos_42	0
cortex_pos_46	0
cortex_pos_48	0
cortex_pos_50	0
cortex_pos_51	0
cortex_pos_52	0
cortex_pos_53	0
cortex_pos_55	0
cortex_pos_58	0
cortex_pos_59	0
cortex_pos_60	0
cortex_pos_62	0
cortex_pos_64	0
cortex_pos_65	0
cortex_pos_69	0
cortex_pos_71	-0.0633505
cortex_pos_72	0
cortex_pos_75	0
cortex_pos_76	0.129068
cortex_pos_77	-0.154534
cortex_pos_79	0
cortex_pos_80	0.0068487
cortex_pos_83	0
cortex_pos_85	0
cortex_pos_88	0
cortex_pos_90	0
cortex_pos_91	0
cortex_pos_92	0
cortex_pos_93	0
cortex_pos_95	0
cortex_pos_96	0
cortex_pos_97	-0.150691
cortex_pos_98	0
cortex_pos_99	0
cortex_pos_100	0
cortex_pos_101	0
cortex_pos_103	-0.0597634
cortex_pos_104	0
cortex_pos_113	0
cortex_pos_116	0
cortex_pos_117	0
cortex_pos_118	0
cortex_pos_119	0
cortex_pos_120	-0.0628424
cortex_pos_122	0
cortex_pos_123	-0.02149
cortex_pos_124	0
cortex_pos_125	0
cortex_pos_126	0
cortex_pos_127	0
cortex_pos_128	0
cortex_pos_129	0
cortex_pos_130	0
cortex_pos_131	0
cortex_pos_134	-0.178797
cortex_pos_140	0.027585
cortex_pos_142	0
cortex_pos_144	-0.19778
cortex_pos_148	0
cortex_pos_152	-0.072462
cortex_pos_154	-0.0914683
cortex_pos_156	0
cortex_pos_157	0
cortex_pos_162	0
cortex_pos_163	0
cortex_pos_164	0
cortex_pos_165	0
cortex_pos_168	-0.0969216
cortex_pos_173	0
cortex_pos_174	0
cortex_pos_176	0
cortex_pos_177	0
cortex_pos_181	0
cortex_pos_184	0
cortex_pos_185	0
cortex_pos_186	0
cortex_pos_187	0
cortex_pos_189	0
cortex_pos_192	0
cortex_pos_196	0
cortex_pos_198	0
cortex_pos_200	0
cortex_pos_203	0
cortex_pos_204	0
cortex_pos_205	-0.190881
cortex_pos_206	0
cortex_pos_208	0
cortex_pos_211	0
cortex_pos_213	0.0497381
cortex_pos_215	0
cortex_pos_216	0
cortex_pos_217	0
cortex_pos_220	0
cortex_pos_221	0
cortex_pos_223	0
cortex_pos_224	0
cortex_pos_225	0
cortex_pos_226	0
cortex_pos_229	0
cortex_pos_231	0
cortex_pos_232	0
cortex_pos_234	0
cortex_pos_235	-0.0958487
cortex_pos_240	-0.019675
cortex_pos_244	0
cortex_pos_245	0
cortex_pos_246	0
cortex_pos_247	0
cortex_pos_248	0
cortex_pos_249	0
cortex_pos_250	0
cortex_pos_254	0
cortex_pos_255	-0.236946
cortex_pos_256	-0.103122
cortex_pos_257	-0.0118
cortex_pos_258	0
cortex_pos_259	0
cortex_pos_260	-0.123557
cortex_pos_261	0
cortex_pos_262	0
cortex_pos_263	0.0358712
cortex_pos_264	0
cortex_pos_265	0
cortex_pos_266	0
cortex_pos_267	0
cortex_pos_270	-0.109292
cortex_pos_272	0
cortex_pos_273	0
cortex_pos_274	0
cortex_pos_277	0
cortex_pos_280	0
cortex_pos_281	0
cortex_pos_283	0
cortex_pos_287	0
cortex_pos_288	0.341513
cortex_pos_289	0
cortex_pos_290	0
cortex_pos_293	0
cortex_pos_294	0
cortex_pos_295	0
cortex_pos_296	-0.00605852
cortex_pos_298	0
cortex_pos_299	0
cortex_pos_300	-0.178147
cortex_pos_302	0.00134518
cortex_pos_303	0.243025
cortex_pos_304	0
cortex_pos_308	0
cortex_pos_309	0
cortex_pos_310	0
cortex_pos_315	0
cortex_pos_316	0
cortex_pos_317	0
cortex_pos_322	0
cortex_pos_324	0
cortex_pos_325	0
cortex_pos_327	0
cortex_pos_328	0
cortex_pos_329	0
cortex_pos_330	0
cortex_pos_334	-0.0462038
cortex_pos_335	0
cortex_pos_336	0
cortex_pos_337	0
cortex_pos_338	0
cortex_pos_339	0
cortex_pos_340	0
cortex_pos_342	0
cortex_pos_344	0
cortex_pos_345	0
cortex_pos_346	0
cortex_pos_347	0
cortex_pos_349	0
cortex_pos_350	0
cortex_pos_351	0
cortex_pos_354	0
cortex_pos_355	0
cortex_pos_356	0
cortex_pos_357	0
cortex_pos_359	-0.256659
cortex_pos_360	0
cortex_pos_362	0
cortex_pos_364	0
cortex_pos_368	0
cortex_pos_369	0
cortex_pos_370	0
cortex_pos_371	-0.0269762
cortex_pos_376	0
cortex_pos_378	0
cortex_pos_380	0
cortex_pos_381	0
cortex_pos_384	0
cortex_pos_388	0
cortex_pos_389	0.17581
cortex_pos_390	0
cortex_pos_392	0
cortex_pos_393	0
cortex_pos_394	0
cortex_pos_395	0
cortex_pos_400	0
cortex_pos_401	0
cortex_pos_402	0
cortex_pos_403	0
cortex_pos_404	0
cortex_pos_405	0
cortex_pos_408	0
cortex_pos_409	0
cortex_pos_410	0
cortex_pos_411	0.203205
cortex_pos_412	0
cortex_pos_413	0
cortex_pos_414	0
cortex_pos_417	0
cortex_pos_422	0
cortex_pos_424	0.357218
cortex_pos_425	0
cortex_pos_426	0
cortex_pos_427	0
cortex_pos_428	0
cortex_pos_429	-0.782736
cortex_pos_432	0.00948753
cortex_pos_434	0
cortex_pos_435	0
cortex_pos_436	0
cortex_pos_439	0
cortex_pos_440	0
cortex_pos_441	0.0165659
cortex_pos_443	0
cortex_pos_449	0
cortex_pos_457	0
cortex_pos_458	0
cortex_pos_459	0
cortex_pos_460	0
cortex_pos_463	0
cortex_pos_465	0
cortex_pos_468	0.0617498
cortex_pos_470	0
cortex_pos_471	0
cortex_pos_472	0
cortex_pos_473	0
cortex_pos_477	0
cortex_pos_479	0
cortex_pos_481	0
cortex_pos_482	0
cortex_pos_483	0
cortex_pos_486	0
cortex_pos_487	0
cortex_pos_488	0
cortex_pos_489	0
cortex_pos_490	0
cortex_pos_491	0
cortex_pos_492	0
cortex_pos_493	0
cortex_pos_495	0
cortex_pos_496	-0.103038
cortex_pos_500	0
cortex_pos_502	0
cortex_pos_503	0
cortex_pos_506	0
cortex_pos_511	0
cortex_pos_512	0
cortex_pos_516	0
cortex_pos_517	0
cortex_pos_518	0
cortex_pos_519	0
cortex_pos_520	0
cortex_pos_521	0
cortex_pos_522	0
cortex_pos_523	0
cortex_pos_525	0
cortex_pos_527	0
cortex_pos_528	0
cortex_pos_529	0
cortex_pos_531	0
cortex_pos_532	0
cortex_pos_533	0
cortex_pos_538	0
cortex_pos_539	0
cortex_pos_540	0
cortex_pos_541	0.0749696
cortex_pos_546	0
cortex_pos_550	0
cortex_pos_551	0
cortex_pos_552	0
cortex_pos_554	0
cortex_pos_556	0
cortex_pos_557	0
cortex_pos_558	0
cortex_pos_560	0
cortex_pos_561	0
cortex_pos_562	0
cortex_pos_563	0
cortex_pos_564	0
cortex_pos_565	0
cortex_pos_573	-0.0358879
cortex_pos_574	-0.0351553
cortex_pos_575	0
cortex_pos_577	-0.023271
cortex_pos_579	0
cortex_pos_580	0
cortex_pos_581	0
cortex_pos_582	0
cortex_pos_584	0
cortex_pos_585	0
cortex_pos_588	0
cortex_pos_589	0
cortex_pos_590	0
cortex_pos_591	0
cortex_pos_592	0
cortex_pos_594	0
cortex_pos_595	0
cortex_pos_596	0
cortex_pos_601	0.289669
cortex_pos_604	0
cortex_pos_606	0
cortex_pos_609	0
cortex_pos_610	0
cortex_pos_614	0
cortex_pos_616	0
cortex_pos_617	0
cortex_pos_618	0
cortex_pos_619	0
cortex_pos_621	0.0985476
cortex_pos_622	0
cortex_pos_624	0
cortex_pos_628	0
cortex_pos_631	0
cortex_pos_633	0
cortex_pos_635	0
cortex_pos_636	0
cortex_pos_638	0.690887
cortex_pos_639	0.130688
cortex_pos_640	0.194717
cortex_pos_642	0
cortex_pos_643	0
cortex_pos_647	0
cortex_pos_648	0
cortex_pos_649	0
cortex_pos_650	0
cortex_pos_651	0.124492
cortex_pos_653	0
cortex_pos_654	0
cortex_pos_656	0
cortex_pos_658	0
cortex_pos_664	0
cortex_pos_665	0
cortex_pos_668	-0.00495742
cortex_pos_669	0
cortex_pos_670	0
cortex_pos_671	0
cortex_pos_673	-0.151966
cortex_pos_674	0
cortex_pos_675	0
cortex_pos_676	0.0673528
cortex_pos_677	0
cortex_pos_679	0
cortex_pos_680	0
cortex_pos_683	0
cortex_pos_684	0
cortex_pos_688	0
cortex_pos_689	0
cortex_pos_691	0
cortex_pos_692	0.242212
cortex_pos_696	0
cortex_pos_697	0
cortex_pos_698	0
cortex_pos_701	0
cortex_pos_702	0
cortex_pos_703	0
cortex_pos_704	0
cortex_pos_705	0
cortex_pos_706	0
cortex_pos_707	0
cortex_pos_708	0
cortex_pos_709	0
cortex_pos_710	0
cortex_pos_713	0
cortex_pos_714	0.100138
cortex_pos_717	0
cortex_pos_722	0
cortex_pos_724	0.0114713
cortex_pos_726	0
cortex_pos_727	-0.176574
cortex_pos_728	0.0790214
cortex_pos_732	0
cortex_pos_734	0
cortex_pos_735	0.00583032
cortex_pos_738	0
cortex_pos_739	0
cortex_pos_742	0
cortex_pos_744	0
cortex_pos_747	0
cortex_pos_748	0.114428
cortex_pos_752	0
cortex_pos_754	0
cortex_pos_756	0
cortex_pos_757	-0.0160116
cortex_pos_758	0
cortex_pos_762	0
cortex_pos_763	0
cortex_pos_764	0
cortex_pos_765	0
cortex_pos_767	0.132937
cortex_pos_768	0
cortex_pos_773	0
cortex_pos_774	0
cortex_pos_775	0
cortex_pos_776	0
cortex_pos_780	0
cortex_pos_781	0
cortex_pos_782	0
cortex_pos_785	0
cortex_pos_788	0
cortex_pos_791	0
cortex_pos_793	0
cortex_pos_800	-0.256822
cortex_pos_801	0
cortex_pos_802	0
cortex_pos_803	0.0316043
cortex_pos_804	0
cortex_pos_806	0
cortex_pos_813	0
cortex_pos_815	0
cortex_pos_816	0
cortex_pos_818	0
cortex_pos_819	0
cortex_pos_820	0
cortex_pos_823	0.100657
cortex_pos_824	0.0794374
cortex_pos_825	0
cortex_pos_833	-0.283737
cortex_pos_835	-0.0393097
cortex_pos_836	0
cortex_pos_837	0
cortex_pos_839	0.0465001
cortex_pos_840	-0.0278149
cortex_pos_841	0.308034
cortex_pos_842	0
cortex_pos_843	0
cortex_pos_844	0
cortex_pos_845	0
cortex_pos_848	0
cortex_pos_851	0
cortex_pos_852	-0.0929404
cortex_pos_854	0
cortex_pos_855	0
cortex_pos_857	0
cortex_pos_860	0
cortex_pos_862	0
cortex_pos_866	0
cortex_pos_871	0
cortex_pos_872	0
cortex_pos_873	0
cortex_pos_875	0
cortex_pos_888	0
cortex_pos_890	0
cortex_pos_895	0
cortex_pos_922	0
cortex_pos_935	0
cortex_pos_942	0.122947
cortex_pos_943	0.133577
cortex_pos_946	0.129068
cortex_pos_952	0
cortex_pos_953	0
cortex_pos_954	0
cortex_pos_955	0
cortex_pos_956	0
cortex_pos_957	0
cortex_pos_958	0.320192
cortex_pos_959	0
cortex_pos_966	0
cortex_pos_968	0
cortex_pos_975	0.0885292
cortex_pos_977	0
cortex_pos_978	-0.00883267
cortex_pos_979	0
cortex_pos_981	0
cortex_pos_982	0
cortex_pos_984	0
cortex_pos_990	0
cortex_pos_992	0
cortex_pos_994	0
cortex_pos_996	0
cortex_pos_997	0
cortex_pos_998	0
cortex_pos_1002	0
cortex_pos_1005	0
cortex_pos_1013	0
cortex_pos_1015	0
cortex_pos_1021	0
cortex_pos_1022	0
cortex_pos_1024	0
cortex_pos_1025	0
cortex_pos_1029	-0.055715
cortex_pos_1032	0
cortex_pos_1033	0
cortex_pos_1034	0
cortex_pos_1035	0
cortex_pos_1041	-0.164801
cortex_pos_1043	0
cortex_pos_1044	-0.302628
cortex_pos_1046	0
cortex_pos_1052	0
cortex_pos_1053	0
cortex_pos_1054	0
cortex_pos_1055	0
cortex_pos_1059	0
cortex_pos_1061	0
cortex_pos_1066	0
cortex_pos_1069	0
cortex_pos_1070	0
cortex_pos_1071	0
cortex_pos_1073	0
cortex_pos_1075	0
cortex_pos_1079	0
cortex_pos_1080	0
cortex_pos_1082	0
cortex_pos_1087	0
cortex_pos_1089	0
cortex_pos_1091	0.180714
cortex_pos_1093	0.0296332
cortex_pos_1094	0.191327
cortex_pos_1095	0
cortex_pos_1097	0
cortex_pos_1098	0
cortex_pos_1099	0
cortex_pos_1100	0
cortex_pos_1102	0.413888
cortex_pos_1104	0
cortex_pos_1105	0
cortex_pos_1106	0
cortex_pos_1107	0
cortex_pos_1108	0
cortex_pos_1109	0
cortex_pos_1111	0
cortex_pos_1112	0
cortex_pos_1113	-0.273129
cortex_pos_1114	-0.110838
cortex_pos_1116	0
cortex_pos_1117	0
cortex_pos_1120	0
cortex_pos_1121	-0.0321877
cortex_pos_1123	0
cortex_pos_1124	0
cortex_pos_1125	0
cortex_pos_1127	0
cortex_pos_1128	0
cortex_pos_1129	0
cortex_pos_1130	0
cortex_pos_1134	0
cortex_pos_1139	0
cortex_pos_1141	0
cortex_pos_1142	0
cortex_pos_1145	0
cortex_pos_1147	-0.369277
cortex_pos_1149	0
cortex_pos_1150	0
cortex_pos_1153	0
cortex_pos_1155	0
cortex_pos_1157	-0.0267286
cortex_pos_1158	0
cortex_pos_1159	-0.0350705
cortex_pos_1160	0
cortex_pos_1161	0
cortex_pos_1163	-0.0841718
cortex_pos_1164	0
cortex_pos_1165	0
cortex_pos_1166	0
cortex_pos_1167	0.211402
cortex_pos_1168	-0.0815057
cortex_pos_1171	0
cortex_pos_1173	0
cortex_pos_1174	0
cortex_pos_1175	0
cortex_pos_1177	0
cortex_pos_1184	0
cortex_pos_1187	0
cortex_pos_1188	0
cortex_pos_1189	0.0234375
cortex_pos_1190	0
cortex_pos_1192	0
cortex_pos_1193	0
cortex_pos_1206	0
cortex_pos_1207	0
cortex_pos_1209	0
cortex_pos_1210	0
cortex_pos_1211	0
cortex_pos_1216	0.230938
cortex_pos_1220	0
cortex_pos_1224	0
cortex_pos_1225	0
cortex_pos_1227	-0.1743
cortex_pos_1229	0
cortex_pos_1230	0
cortex_pos_1234	0.619148
cortex_pos_1239	-0.0386496
cortex_pos_1240	0
cortex_pos_1241	0
cortex_pos_1242	0
cortex_pos_1243	0
cortex_pos_1245	0.0737189
cortex_pos_1248	0
cortex_pos_1251	0
cortex_pos_1255	0
cortex_pos_1256	0
cortex_pos_1259	0
cortex_pos_1260	0
cortex_pos_1262	0
cortex_pos_1266	0.212783
cortex_pos_1270	0
cortex_pos_1275	0
cortex_pos_1278	0
cortex_pos_1281	-0.0697503
cortex_pos_1282	-0.0519777
cortex_pos_1283	0
cortex_pos_1284	0
cortex_pos_1291	0
cortex_pos_1299	0
cortex_pos_1300	0
cortex_pos_1301	0
cortex_pos_1304	0
cortex_pos_1307	0
cortex_pos_1309	0
cortex_pos_1311	0
cortex_pos_1312	0
cortex_pos_1316	0
cortex_pos_1317	0.361383
cortex_pos_1321	0
cortex_pos_1323	0
cortex_pos_1325	0
cortex_pos_1326	0
cortex_pos_1328	0
cortex_pos_1330	0
cortex_pos_1331	0
cortex_pos_1341	0.0785039
cortex_pos_1344	0
cortex_pos_1349	0
cortex_pos_1352	0
cortex_pos_1355	0
cortex_pos_1357	-0.40183
cortex_pos_1358	0
cortex_pos_1365	0
cortex_pos_1366	0
cortex_pos_1367	0
cortex_pos_1368	0
cortex_pos_1371	0.0516391
cortex_pos_1372	0.0144157
cortex_pos_1375	0
cortex_pos_1377	0
cortex_pos_1378	-0.0146253
cortex_pos_1382	0
cortex_pos_1385	0
cortex_pos_1387	0
cortex_pos_1391	0
cortex_pos_1394	0
cortex_pos_1397	0
cortex_pos_1399	0
cortex_pos_1403	0.273314
cortex_pos_1408	0
cortex_pos_1409	-0.0824526
cortex_pos_1410	0
cortex_pos_1412	0.105708
cortex_pos_1415	0
cortex_pos_1420	0
cortex_pos_1421	0
cortex_pos_1424	0
cortex_pos_1429	0
cortex_pos_1430	0
cortex_pos_1432	0
cortex_pos_1434	0
cortex_pos_1435	0
cortex_pos_1436	0
cortex_pos_1437	0
cortex_pos_1448	0
cortex_pos_1449	0
cortex_pos_1451	0
cortex_pos_1453	0
cortex_pos_1454	0
cortex_pos_1462	0
cortex_pos_1465	0
cortex_pos_1478	0
cortex_pos_1481	0.247094
cortex_pos_1483	0
cortex_pos_1485	0
cortex_pos_1489	0
cortex_pos_1491	0
cortex_pos_1495	0
cortex_pos_1497	0
cortex_pos_1498	0
cortex_pos_1499	-0.364845
cortex_pos_1500	0
cortex_pos_1503	0
cortex_pos_1505	0.276655
cortex_pos_1506	0
cortex_pos_1510	0
cortex_pos_1524	0
cortex_pos_1526	0
cortex_pos_1527	0
cortex_pos_1528	0.197816
cortex_pos_1531	0
cortex_pos_1537	0
cortex_pos_1543	0
cortex_pos_1546	0
cortex_pos_1547	-0.034175
cortex_pos_1551	0
cortex_pos_1552	0
cortex_pos_1562	0
cortex_pos_1563	0
cortex_pos_1564	0
cortex_pos_1566	0
cortex_pos_1573	0
cortex_pos_1578	0
cortex_pos_1579	0
cortex_pos_1580	0
cortex_pos_1583	0
cortex_pos_1587	0.00723157
cortex_pos_1590	0.10169
cortex_pos_1591	0.224757
cortex_pos_1593	0
cortex_pos_1602	0
cortex_pos_1605	0
cortex_pos_1611	0
cortex_pos_1613	0
cortex_pos_1614	0
cortex_pos_1618	0
cortex_pos_1626	0
cortex_pos_1629	0
cortex_pos_1630	0
cortex_pos_1631	0
cortex_pos_1632	-0.10801
cortex_pos_1634	0
cortex_pos_1639	0
cortex_pos_1642	-0.0699705
cortex_pos_1643	0
cortex_pos_1649	0
cortex_pos_1653	0
cortex_pos_1662	0
cortex_pos_1669	0
cortex_pos_1671	0
cortex_pos_1672	-0.0629572
cortex_pos_1673	0
cortex_pos_1678	0
cortex_pos_1683	0
cortex_pos_1684	0.177174
cortex_pos_1686	0
cortex_pos_1689	-0.0736339
cortex_pos_1690	0
cortex_pos_1698	0
cortex_pos_1704	0
cortex_pos_1707	0
cortex_pos_1708	0
cortex_pos_1709	0
cortex_pos_1710	0
cortex_pos_1715	0
cortex_pos_1719	0
cortex_pos_1720	0
cortex_pos_1722	0
cortex_pos_1727	0
cortex_pos_1730	0
cortex_pos_1733	0
cortex_pos_1736	0
cortex_pos_1737	0
cortex_pos_1741	0.208307
cortex_pos_1742	0
cortex_pos_1745	0
cortex_pos_1747	0
cortex_pos_1749	0
cortex_pos_1751	0
cortex_pos_1753	0
cortex_pos_1756	0
cortex_pos_1757	0
cortex_pos_1758	0
cortex_pos_1761	0
cortex_pos_1762	0
cortex_pos_1763	0
cortex_pos_1772	0.300189
cortex_pos_1774	0.174035
cortex_pos_1776	0
cortex_pos_1777	0
cortex_pos_1778	0
cortex_pos_1781	0
cortex_pos_1782	0
cortex_pos_1792	0
cortex_pos_1793	0
cortex_pos_1797	0
cortex_pos_1800	0
cortex_pos_1801	0
cortex_pos_1802	0
cortex_pos_1803	0
cortex_pos_1813	0.452899
cortex_pos_1818	0
cortex_pos_1819	0
cortex_pos_1823	0
cortex_pos_1826	0.351161
cortex_pos_1827	-0.135432
cortex_pos_1828	0
cortex_pos_1829	0
cortex_pos_1832	0
cortex_pos_1833	0
cortex_pos_1837	0
cortex_pos_1839	0
cortex_pos_1846	0
cortex_pos_1850	0.00263836
cortex_pos_1853	0
cortex_pos_1855	0
cortex_pos_1857	0
cortex_pos_1858	0
cortex_pos_1860	0
cortex_pos_1865	-0.0717453
cortex_pos_1867	0
cortex_pos_1868	0
cortex_pos_1870	0
cortex_pos_1872	0
cortex_pos_1878	0
cortex_pos_1879	0
cortex_pos_1894	0
cortex_pos_1895	0
cortex_pos_1898	0
cortex_pos_1901	0
cortex_pos_1908	0
cortex_pos_1909	0
cortex_pos_1910	0
cortex_pos_1914	0
cortex_pos_1915	0
cortex_pos_1920	0
cortex_pos_1923	0
cortex_pos_1925	0
cortex_pos_1926	0
cortex_pos_1927	0.238584
cortex_pos_1928	0.148393
cortex_pos_1929	0
cortex_pos_1932	0
cortex_pos_1933	0
cortex_pos_1938	0
cortex_pos_1939	0
cortex_pos_1940	0
cortex_pos_1941	0
cortex_pos_1942	0
cortex_pos_1943	0
cortex_pos_1944	0.0100741
cortex_pos_1947	0
cortex_pos_1951	0
cortex_pos_1952	0
cortex_pos_1954	0.122173
cortex_pos_1955	0.0784345
cortex_pos_1956	0
cortex_pos_1960	0
cortex_pos_1962	0
cortex_pos_1963	0
cortex_pos_1966	0
cortex_pos_1967	0
cortex_pos_1968	0
cortex_pos_1970	0
cortex_pos_1972	0
cortex_pos_1977	0.126287
cortex_pos_1981	0
cortex_pos_1986	0
cortex_pos_1987	0
cortex_pos_1988	0
cortex_pos_1990	0
cortex_pos_1991	0
cortex_pos_1998	0
cortex_pos_2004	0
cortex_pos_2005	0
cortex_pos_2006	0
cortex_pos_2013	0
cortex_pos_2014	0
cortex_pos_2022	0
cortex_pos_2023	-0.137666
cortex_pos_2026	0.0879291
cortex_pos_2027	0
cortex_pos_2028	0
cortex_pos_2029	0
cortex_pos_2030	0
cortex_pos_2032	0
cortex_pos_2033	0
cortex_pos_2039	0
cortex_pos_2041	0
cortex_pos_2042	0
cortex_pos_2043	0.0598537
cortex_pos_2044	0
cortex_pos_2045	0
cortex_pos_2046	0
cortex_pos_2049	0
cortex_pos_2055	0
cortex_pos_2063	0
cortex_pos_2064	0
cortex_pos_2065	0
cortex_pos_2067	0
cortex_pos_2069	0
cortex_pos_2072	0
cortex_pos_2074	0
cortex_pos_2078	0
cortex_pos_2081	0
cortex_pos_2082	0
cortex_pos_2086	0
cortex_pos_2089	0.114257
cortex_pos_2090	0
cortex_pos_2092	0
cortex_pos_2093	0
cortex_pos_2094	0
cortex_pos_2096	0
cortex_pos_2098	0.0182371
cortex_pos_2100	0
cortex_pos_2101	0
cortex_pos_2103	-0.00502134
cortex_pos_2106	0
cortex_pos_2107	0
cortex_pos_2108	0
cortex_pos_2112	0
cortex_pos_2119	0.0963348
cortex_pos_2120	0
cortex_pos_2121	0
cortex_pos_2123	0
cortex_pos_2125	0
cortex_pos_2126	0
cortex_pos_2133	0
cortex_pos_2135	0.172795
cortex_pos_2137	0.010873
cortex_pos_2138	-0.438405
cortex_pos_2142	0
cortex_pos_2154	0.0412443
cortex_pos_2155	0
cortex_pos_2156	-0.295513
cortex_pos_2159	0
cortex_pos_2160	0
cortex_pos_2161	0
cortex_pos_2163	0.00151063
cortex_pos_2164	0
cortex_pos_2165	0
cortex_pos_2166	0
cortex_pos_2172	0
cortex_pos_2173	0
cortex_pos_2175	0.0208658
cortex_pos_2177	0
cortex_pos_2180	0
cortex_pos_2182	0
cortex_pos_2183	0
cortex_pos_2200	0
cortex_pos_2201	0
cortex_pos_2202	0
cortex_pos_2203	-0.229794
cortex_pos_2205	0
cortex_pos_2207	-0.156585
cortex_pos_2211	0
cortex_pos_2212	0
cortex_pos_2213	0
cortex_pos_2219	0
cortex_pos_2220	0
cortex_pos_2232	0
cortex_pos_2236	0
cortex_pos_2238	0
cortex_pos_2247	0
cortex_pos_2249	0
cortex_pos_2251	0
cortex_pos_2255	0
cortex_pos_2258	0
cortex_pos_2262	0
cortex_pos_2276	0
cortex_pos_2277	0
cortex_pos_2284	0
cortex_pos_2289	-0.239599
cortex_pos_2291	0
cortex_pos_2298	0
cortex_pos_2301	0
cortex_pos_2303	0
cortex_pos_2309	0
cortex_pos_2311	0
cortex_pos_2314	0
cortex_pos_2320	0
cortex_pos_2323	0
cortex_pos_2328	0
cortex_pos_2330	0
cortex_pos_2331	0
cortex_pos_2335	0
cortex_pos_2336	0
cortex_pos_2338	0
cortex_pos_2339	0
cortex_pos_2343	0
cortex_pos_2345	0
cortex_pos_2352	0
cortex_pos_2354	0
cortex_pos_2356	0
cortex_pos_2357	0
cortex_pos_2365	0
cortex_pos_2374	0
cortex_pos_2376	0
cortex_pos_2381	0
cortex_pos_2396	0
cortex_pos_2400	0.0579243
cortex_pos_2405	0.165579
cortex_pos_2416	0
cortex_pos_2419	0
cortex_pos_2423	0
cortex_pos_2424	0.00152255
cortex_pos_2428	0
cortex_pos_2429	-0.0303441
cortex_pos_2434	0
cortex_pos_2446	0.12179
cortex_pos_2460	0
cortex_pos_2470	0
cortex_pos_2471	0
cortex_pos_2475	0
cortex_pos_2478	0
cortex_pos_2489	0
cortex_pos_2492	0
cortex_pos_2495	0
cortex_pos_2498	0
cortex_pos_2499	0
cortex_pos_2504	0
cortex_pos_2507	0
cortex_pos_2509	0
cortex_pos_2513	0
cortex_pos_2515	0
cortex_pos_2516	0.113432
cortex_pos_2520	0
cortex_pos_2524	0
cortex_pos_2525	0
cortex_pos_2531	0
cortex_pos_2533	0.23925
cortex_pos_2539	0
cortex_pos_2541	0.0548742
cortex_pos_2542	0
cortex_pos_2544	0
cortex_pos_2545	0
cortex_pos_2556	0
cortex_pos_2560	0
cortex_pos_2566	0
cortex_pos_2571	0
cortex_pos_2573	0
cortex_pos_2574	0.0858978
cortex_pos_2576	0
cortex_pos_2581	0
cortex_pos_2582	0
cortex_pos_2583	1.07194
cortex_pos_2586	0.0102923
cortex_pos_2589	0
cortex_pos_2591	0
cortex_pos_2593	0
cortex_pos_2596	0
cortex_pos_2597	0
cortex_pos_2602	0
cortex_pos_2603	0
cortex_pos_2605	0
cortex_pos_2606	0.181392
cortex_pos_2609	0.021774
cortex_pos_2611	0
cortex_pos_2613	0
cortex_pos_2614	0
cortex_pos_2615	0
cortex_pos_2616	-0.30767
cortex_pos_2623	-0.0318995
cortex_pos_2625	0
cortex_pos_2632	0
cortex_pos_2633	-0.221235
cortex_pos_2634	-0.031945
cortex_pos_2637	0
cortex_pos_2638	0
cortex_pos_2639	0
cortex_pos_2640	0
cortex_pos_2642	0
cortex_pos_2643	-0.470784
cortex_pos_2645	0
cortex_pos_2647	-0.380337
cortex_pos_2648	0
cortex_pos_2652	0
cortex_pos_2655	0
cortex_pos_2667	0
cortex_pos_2668	0
cortex_pos_2669	0
cortex_pos_2673	0
cortex_pos_2675	0
cortex_pos_2676	-0.264825
cortex_pos_2679	0
cortex_pos_2682	-0.0528405
cortex_pos_2688	0
cortex_pos_2691	0
cortex_pos_2697	0
cortex_pos_2699	0
cortex_pos_2701	0
cortex_pos_2702	0
cortex_pos_2705	0
cortex_pos_2706	0
cortex_pos_2709	0
cortex_pos_2715	0
cortex_pos_2716	0
cortex_pos_2717	0
cortex_pos_2720	0
cortex_pos_2731	0
cortex_pos_2732	0.0192654
cortex_pos_2733	0
cortex_pos_2736	0
cortex_pos_2738	0
cortex_pos_2742	-0.071614
cortex_pos_2745	0
cortex_pos_2748	0
cortex_pos_2749	0
cortex_pos_2751	0
cortex_pos_2754	0
cortex_pos_2756	0
cortex_pos_2759	0
cortex_pos_2762	0
cortex_pos_2767	0
cortex_pos_2771	0
cortex_pos_2774	0
cortex_pos_2777	0
cortex_pos_2782	0
cortex_pos_2783	0
cortex_pos_2785	0
cortex_pos_2787	0
cortex_pos_2788	-0.357536
cortex_pos_2801	0
cortex_pos_2817	0
cortex_pos_2819	0.192267
cortex_pos_2822	0
cortex_pos_2824	0
cortex_pos_2831	0
cortex_pos_2834	0
cortex_pos_2835	0
cortex_pos_2836	0
cortex_pos_2837	0
cortex_pos_2839	0.403848
cortex_pos_2841	0
cortex_pos_2842	0
cortex_pos_2843	0
cortex_pos_2844	0
cortex_pos_2851	0
cortex_pos_2853	0
cortex_pos_2857	0
cortex_pos_2860	0
cortex_pos_2862	0
cortex_pos_2863	0
cortex_pos_2864	0
cortex_pos_2876	0
cortex_pos_2885	-0.136168
cortex_pos_2887	0
cortex_pos_2888	0
cortex_pos_2890	0
cortex_pos_2892	0
cortex_pos_2902	0
cortex_pos_2911	-0.0109845
cortex_pos_2922	0
cortex_pos_2924	0
cortex_pos_2925	0
cortex_pos_2931	0
cortex_pos_2932	0
cortex_pos_2933	0.260127
cortex_pos_2934	0
cortex_pos_2935	0
cortex_pos_2941	0
cortex_pos_2950	0
cortex_pos_2964	0
cortex_pos_2967	0
cortex_pos_2970	0
cortex_pos_2973	0.0437251
cortex_pos_2975	0
cortex_pos_2978	0
cortex_pos_2989	0
cortex_pos_2990	0
cortex_pos_2995	0
cortex_pos_3004	0
cortex_pos_3005	0
cortex_pos_3010	0
cortex_pos_3017	0
cortex_pos_3043	0
cortex_pos_3044	0
cortex_pos_3045	0
cortex_pos_3047	0
cortex_pos_3048	0
cortex_pos_3049	0
cortex_pos_3056	0
cortex_pos_3062	0
cortex_pos_3065	0
cortex_pos_3067	0
cortex_pos_3070	0
cortex_pos_3071	0
cortex_pos_3073	0
cortex_pos_3079	-0.170199
cortex_pos_3084	0
cortex_pos_3086	0
cortex_pos_3100	0
cortex_pos_3101	0
cortex_pos_3105	0
cortex_pos_3106	0
cortex_pos_3125	0
cortex_pos_3127	0
cortex_pos_3131	-0.264338
cortex_pos_3135	0
cortex_pos_3150	0
cortex_pos_3151	0
cortex_pos_3152	0
cortex_pos_3157	0
cortex_pos_3163	0
cortex_pos_3166	0
cortex_pos_3168	0
cortex_pos_3169	0
cortex_pos_3170	0
cortex_pos_3172	0
cortex_pos_3178	0
cortex_pos_3182	0
cortex_pos_3185	0
cortex_pos_3186	0
cortex_pos_3192	0
cortex_pos_3193	0
cortex_pos_3196	0.136695
cortex_pos_3198	0
cortex_pos_3199	0
cortex_pos_3207	0
cortex_pos_3210	-0.0665611
cortex_pos_3212	0
cortex_pos_3215	0
cortex_pos_3216	0
cortex_pos_3217	0
cortex_pos_3219	0
cortex_pos_3234	0.123474
cortex_pos_3235	0
cortex_pos_3239	0.149994
cortex_pos_3241	0
cortex_pos_3248	0
cortex_pos_3250	0
cortex_pos_3252	0.0420739
cortex_pos_3257	0
cortex_pos_3261	0
cortex_pos_3266	0
cortex_pos_3267	0
cortex_pos_3290	0
cortex_pos_3292	0
cortex_pos_3298	0
cortex_pos_3299	0
cortex_pos_3300	0
cortex_pos_3305	0
cortex_pos_3307	0
cortex_pos_3313	0
cortex_pos_3315	-0.0202425
cortex_pos_3318	0
cortex_pos_3321	-0.373147
cortex_pos_3322	0
cortex_pos_3323	0
cortex_pos_3324	0
cortex_pos_3326	0
cortex_pos_3327	0.0083609
cortex_pos_3332	0
cortex_pos_3333	0
cortex_pos_3334	0
cortex_pos_3335	0
cortex_pos_3347	0
cortex_pos_3349	0
cortex_pos_3350	0
cortex_pos_3351	0
cortex_pos_3353	0
cortex_pos_3362	0
cortex_pos_3364	0
cortex_pos_3367	0
cortex_pos_3372	0
cortex_pos_3377	0
cortex_pos_3378	-0.156703
cortex_pos_3383	0
cortex_pos_3385	0
cortex_pos_3386	0
cortex_pos_3388	0
cortex_pos_3389	0.0287932
cortex_pos_3390	-0.0337973
cortex_pos_3395	0
cortex_pos_3399	0
cortex_pos_3402	0
cortex_pos_3405	0
cortex_pos_3410	0
cortex_pos_3411	0
cortex_pos_3412	0
cortex_pos_3421	0
cortex_pos_3423	0
cortex_pos_3424	0
cortex_pos_3432	0
cortex_pos_3437	0
cortex_pos_3438	0
cortex_pos_3441	0
cortex_pos_3446	0.184939
cortex_pos_3451	0
cortex_pos_3452	0
cortex_pos_3454	0
cortex_pos_3460	0
cortex_pos_3466	0
cortex_pos_3468	0
cortex_pos_3469	0
cortex_pos_3471	0
cortex_pos_3479	-0.0236531
cortex_pos_3493	0
cortex_pos_3495	0
cortex_pos_3502	0
cortex_pos_3515	0.287862
cortex_pos_3525	0
cortex_pos_3526	0
cortex_pos_3527	0
cortex_pos_3533	0
cortex_pos_3541	0
cortex_pos_3560	0
cortex_pos_3564	0
cortex_pos_3565	0.0245531
cortex_pos_3566	0
cortex_pos_3571	0
cortex_pos_3584	0
cortex_pos_3585	0
cortex_pos_3587	0
cortex_pos_3590	0
cortex_pos_3603	0
cortex_pos_3605	0
cortex_pos_3606	0
cortex_pos_3608	0
cortex_pos_3609	0
cortex_pos_3613	0
cortex_pos_3616	0
cortex_pos_3625	0
cortex_pos_3636	0
cortex_pos_3638	0
cortex_pos_3639	0
cortex_pos_3640	0
cortex_pos_3641	0
cortex_pos_3643	0
cortex_pos_3649	0
cortex_pos_3650	0
cortex_pos_3651	0
cortex_pos_3652	0
cortex_pos_3654	0
cortex_pos_3656	0
cortex_pos_3666	0
cortex_pos_3669	0
cortex_pos_3672	0
cortex_pos_3679	-0.234743
cortex_pos_3689	-0.0447481
cortex_pos_3692	0
cortex_pos_3694	0
cortex_pos_3699	0.259353
cortex_pos_3702	0
cortex_pos_3706	0
cortex_pos_3707	0
cortex_pos_3708	0
cortex_pos_3709	0
cortex_pos_3711	0
cortex_pos_3713	0
cortex_pos_3714	0
cortex_pos_3715	0
cortex_pos_3716	0
cortex_pos_3717	0
cortex_pos_3727	0
cortex_pos_3735	0.257523
cortex_pos_3736	0
cortex_pos_3737	0
cortex_pos_3740	0
cortex_pos_3742	0
cortex_pos_3743	0.473405
cortex_pos_3745	0
cortex_pos_3748	0
cortex_pos_3749	0
cortex_pos_3750	0
cortex_pos_3754	0.0430329
cortex_pos_3757	0.31191
cortex_pos_3760	0
cortex_pos_3763	-0.125922
cortex_pos_3772	0
cortex_pos_3773	0
cortex_pos_3774	0
cortex_pos_3780	0
cortex_pos_3781	0
cortex_pos_3782	0
cortex_pos_3784	0
cortex_pos_3787	0
cortex_pos_3789	0
cortex_pos_3790	0
cortex_pos_3791	-0.13003
cortex_pos_3794	0
cortex_pos_3798	0.0343508
cortex_pos_3801	0
cortex_pos_3802	0
cortex_pos_3803	0
cortex_pos_3806	0
cortex_pos_3808	0.034095
cortex_pos_3810	0.0519881
cortex_pos_3820	-0.00941736
cortex_pos_3821	0
cortex_pos_3822	0
cortex_pos_3828	-0.0707024
cortex_pos_3831	0
cortex_pos_3832	0
cortex_pos_3835	0
cortex_pos_3838	0.105386
cortex_pos_3839	0
cortex_pos_3840	0.0961891
cortex_pos_3842	0
cortex_pos_3844	0
cortex_pos_3845	0
cortex_pos_3846	0
cortex_pos_3848	0
cortex_pos_3849	0
cortex_pos_3850	0
cortex_pos_3851	0
cortex_pos_3852	0
cortex_pos_3853	0
cortex_pos_3855	0
cortex_pos_3859	0
cortex_pos_3864	0
cortex_pos_3875	0
cortex_pos_3877	-0.0268143
cortex_pos_3878	0
cortex_pos_3879	0
cortex_pos_3883	0
cortex_pos_3885	-0.0399237
cortex_pos_3886	0
cortex_pos_3891	0
cortex_pos_3893	0
cortex_pos_3896	0
cortex_pos_3897	0
cortex_pos_3899	0
cortex_pos_3904	0
cortex_pos_3905	0
cortex_pos_3906	0
cortex_pos_3907	0
cortex_pos_3909	0
cortex_pos_3911	0
cortex_pos_3914	0
cortex_pos_3915	0
cortex_pos_3917	0.016491
cortex_pos_3918	0
cortex_pos_3919	0
cortex_pos_3921	0
cortex_pos_3922	0.00263268
cortex_pos_3926	0.11706
cortex_pos_3928	0
cortex_pos_3929	0
cortex_pos_3930	0
cortex_pos_3931	0
cortex_pos_3937	0
cortex_pos_3941	0
cortex_pos_3942	0
cortex_pos_3943	0
cortex_pos_3944	0
cortex_pos_3945	0
cortex_pos_3946	-0.102372
cortex_pos_3947	0
cortex_pos_3949	0
cortex_pos_3950	0.0728813
cortex_pos_3953	0
cortex_pos_3956	0
cortex_pos_3959	0
cortex_pos_3964	0
cortex_pos_3966	0
cortex_pos_3967	0
cortex_pos_3968	0
cortex_pos_3969	-0.215759
cortex_pos_3971	0
cortex_pos_3975	0
cortex_pos_3976	0
cortex_pos_3977	0
cortex_pos_3979	0
cortex_pos_3983	0
cortex_pos_3984	0
cortex_pos_3987	0
cortex_pos_3995	-0.234143
cortex_pos_3998	0
cortex_pos_3999	0
cortex_pos_4000	0
cortex_pos_4004	0
cortex_pos_4005	0
cortex_pos_4011	0
cortex_pos_4019	0.00660833
cortex_pos_4022	0.141765
cortex_pos_4023	0
cortex_pos_4031	0
cortex_pos_4032	0
cortex_pos_4033	0
cortex_pos_4034	-0.00843591
cortex_pos_4035	-0.0212226
cortex_pos_4036	0.0891399
cortex_pos_4040	0
cortex_pos_4041	0
cortex_pos_4044	0
cortex_pos_4046	-0.323384
cortex_pos_4047	0.152822
cortex_pos_4048	0
cortex_pos_4051	0
cortex_pos_4055	0.0422164
cortex_pos_4058	0
cortex_pos_4063	-0.120358
cortex_pos_4064	0
cortex_pos_4067	0
cortex_pos_4068	0.0992631
cortex_pos_4069	0
cortex_pos_4071	0
cortex_pos_4079	0
cortex_pos_4081	0
cortex_pos_4082	-0.0377576
cortex_pos_4094	0
cortex_pos_4101	0
cortex_pos_4109	0
cortex_pos_4110	0
cortex_pos_4111	0
cortex_pos_4112	0
cortex_pos_4113	0
cortex_pos_4114	0
cortex_pos_4118	0
cortex_pos_4120	0
cortex_pos_4124	0
cortex_pos_4125	0
cortex_pos_4126	0
cortex_pos_4136	0
cortex_pos_4139	0
cortex_pos_4142	0
cortex_pos_4143	0
cortex_pos_4145	0
cortex_pos_4146	0
cortex_pos_4147	0
cortex_pos_4153	0
cortex_pos_4157	0
cortex_pos_4159	0
cortex_pos_4160	0
cortex_pos_4165	0
cortex_pos_4168	0
cortex_pos_4169	0
cortex_pos_4170	0
cortex_pos_4172	0
cortex_pos_4174	0
cortex_pos_4175	0
cortex_pos_4176	0
cortex_pos_4178	0.0994185
cortex_pos_4185	0
cortex_pos_4187	0
cortex_pos_4188	0
cortex_pos_4189	0
cortex_pos_4192	-0.280096
cortex_pos_4195	0
cortex_pos_4198	0
cortex_pos_4199	-0.0284793
cortex_pos_4200	0
cortex_pos_4208	0
cortex_pos_4209	0
cortex_pos_4210	0
cortex_pos_4211	0
cortex_pos_4215	-0.260934
cortex_pos_4216	0
cortex_pos_4217	0
cortex_pos_4219	0
cortex_pos_4223	0
cortex_pos_4224	0
cortex_pos_4225	0
cortex_pos_4226	0
cortex_pos_4228	0
cortex_pos_4229	0
cortex_pos_4233	0
cortex_pos_4235	0.0437098
cortex_pos_4240	0
cortex_pos_4242	0
cortex_pos_4243	0.0227125
cortex_pos_4248	0
cortex_pos_4251	0
cortex_pos_4252	0
cortex_pos_4253	-0.132667
cortex_pos_4255	0
cortex_pos_4257	0
cortex_pos_4258	0
cortex_pos_4259	-0.216674
cortex_pos_4262	-0.213732
cortex_pos_4264	-0.048479
cortex_pos_4267	0
cortex_pos_4270	0
cortex_pos_4271	0
cortex_pos_4272	0
cortex_pos_4273	0.0130715
cortex_pos_4275	0
cortex_pos_4276	0.220256
cortex_pos_4281	-0.0183718
cortex_pos_4287	0
cortex_pos_4288	0
cortex_pos_4289	0
cortex_pos_4290	0
cortex_pos_4291	0.151982
cortex_pos_4295	0
cortex_pos_4298	0
cortex_pos_4299	0
cortex_pos_4300	0
cortex_pos_4301	0
cortex_pos_4309	0
cortex_pos_4311	0
cortex_pos_4313	0
cortex_pos_4317	0
cortex_pos_4320	0
cortex_pos_4321	0
cortex_pos_4323	0
cortex_pos_4327	0
cortex_pos_4330	0
cortex_pos_4331	0
cortex_pos_4332	0
cortex_pos_4336	0
cortex_pos_4341	0
cortex_pos_4342	0
cortex_pos_4343	0
cortex_pos_4344	0
cortex_pos_4345	0
cortex_pos_4346	0
cortex_pos_4350	0.0721436
cortex_pos_4351	0.122613
cortex_pos_4352	0
cortex_pos_4357	0
cortex_pos_4358	0
cortex_pos_4361	0
cortex_pos_4362	0
cortex_pos_4374	0
cortex_pos_4376	0
cortex_pos_4378	0
cortex_pos_4379	0
cortex_pos_4381	0
cortex_pos_4383	0
cortex_pos_4385	0
cortex_pos_4386	0
cortex_pos_4387	0
cortex_pos_4388	0
cortex_pos_4389	0
cortex_pos_4391	-0.123094
cortex_pos_4394	0
cortex_pos_4396	0
cortex_pos_4398	0
cortex_pos_4403	0
cortex_pos_4404	0
cortex_pos_4405	0.180344
cortex_pos_4406	0.0434392
cortex_pos_4408	0
cortex_pos_4409	-0.0940071
cortex_pos_4411	0
cortex_pos_4412	0
cortex_pos_4413	0
cortex_pos_4415	0
cortex_pos_4416	0
cortex_pos_4418	0.0983584
cortex_pos_4419	0
cortex_pos_4420	0
cortex_pos_4421	0
cortex_pos_4426	0
cortex_pos_4427	0
cortex_pos_4428	0
cortex_pos_4432	0
cortex_pos_4433	0.0303338
cortex_pos_4436	0
cortex_pos_4437	0
cortex_pos_4438	0
cortex_pos_4439	0
cortex_pos_4440	0
cortex_pos_4441	0
cortex_pos_4443	0
cortex_pos_4444	0
cortex_pos_4445	0
cortex_pos_4448	0
cortex_pos_4449	0
cortex_pos_4450	0
cortex_pos_4453	0
cortex_pos_4454	0
cortex_pos_4455	0
cortex_pos_4460	0
cortex_pos_4461	0
cortex_pos_4463	0
cortex_pos_4464	0
cortex_pos_4469	0
cortex_pos_4473	0
cortex_pos_4475	0
cortex_pos_4476	0
cortex_pos_4477	0
cortex_pos_4478	0
cortex_pos_4479	0
cortex_pos_4482	0
cortex_pos_4483	0
cortex_pos_4484	0
cortex_pos_4485	0
cortex_pos_4488	0
cortex_pos_4490	-0.0680769
cortex_pos_4492	0
cortex_pos_4493	0
cortex_pos_4495	0
cortex_pos_4496	0
cortex_pos_4497	0
cortex_pos_4498	-0.0924728
cortex_pos_4499	0
cortex_pos_4503	0
cortex_pos_4508	0
cortex_pos_4514	0
cortex_pos_4517	0
cortex_pos_4519	0.234817
cortex_pos_4522	0
cortex_pos_4524	0
cortex_pos_4526	0
cortex_pos_4527	0
cortex_pos_4529	0
cortex_pos_4530	0
cortex_pos_4534	0
cortex_pos_4535	0
cortex_pos_4536	0
cortex_pos_4543	0
cortex_pos_4544	0
cortex_pos_4549	0
cortex_pos_4550	0
cortex_pos_4559	0
cortex_pos_4560	0
cortex_pos_4561	0
cortex_pos_4563	-0.0622434
cortex_pos_4565	0
cortex_pos_4571	0
cortex_pos_4572	0
cortex_pos_4574	0
cortex_pos_4575	0
cortex_pos_4580	0
cortex_pos_4582	0
cortex_pos_4585	0
cortex_pos_4587	0
cortex_pos_4588	0.216537
cortex_pos_4589	0
cortex_pos_4591	0
cortex_pos_4595	0
cortex_pos_4596	0
cortex_pos_4597	0
cortex_pos_4601	0
cortex_pos_4607	0
cortex_pos_4609	0
cortex_pos_4610	0
cortex_pos_4611	0
cortex_pos_4613	0
cortex_pos_4614	0.041911
cortex_pos_4615	0.0161031
cortex_pos_4616	0
cortex_pos_4619	0
cortex_pos_4621	0
cortex_pos_4622	0
cortex_pos_4623	0
cortex_pos_4625	0
cortex_pos_4626	0
cortex_pos_4627	0
cortex_pos_4628	0
cortex_pos_4629	0
cortex_pos_4631	0
cortex_pos_4638	0
cortex_pos_4639	0
cortex_pos_4640	0
cortex_pos_4641	0
cortex_pos_4642	0
cortex_pos_4644	0
cortex_pos_4648	0
cortex_pos_4649	0.022277
cortex_pos_4650	0
cortex_pos_4651	0
cortex_pos_4652	0
cortex_pos_4655	-0.139692
cortex_pos_4656	0
cortex_pos_4660	0
cortex_pos_4661	0
cortex_pos_4662	0
cortex_pos_4663	0
cortex_pos_4665	0
cortex_pos_4666	0
cortex_pos_4668	0
cortex_pos_4671	0
cortex_pos_4672	0
cortex_pos_4673	0
cortex_pos_4674	0
cortex_pos_4676	0
cortex_pos_4677	0
cortex_pos_4679	0
cortex_pos_4681	0
cortex_pos_4688	0
cortex_pos_4690	0
cortex_pos_4691	0
cortex_pos_4692	0
cortex_pos_4694	0.00492038
cortex_pos_4695	0
cortex_pos_4696	0
cortex_pos_4699	0
cortex_pos_4700	0
cortex_pos_4701	0
cortex_pos_4702	-0.238617
cortex_pos_4707	0
cortex_pos_4709	0
cortex_pos_4712	0
cortex_pos_4715	0
cortex_pos_4716	0
cortex_pos_4717	0
cortex_pos_4718	0
cortex_pos_4719	0
cortex_pos_4720	0
cortex_pos_4724	0
cortex_pos_4725	0
cortex_pos_4726	0
cortex_pos_4727	-0.0636105
cortex_pos_4729	-0.02456
cortex_pos_4730	0
cortex_pos_4732	0
cortex_pos_4734	0
cortex_pos_4735	0
cortex_pos_4739	0
cortex_pos_4743	0.347898
cortex_pos_4744	0
cortex_pos_4746	0
cortex_pos_4751	0
cortex_pos_4753	0
cortex_pos_4754	-0.0375913
cortex_pos_4756	0
cortex_pos_4758	0
cortex_pos_4764	0
cortex_pos_4765	0
cortex_pos_4768	0
cortex_pos_4770	0
cortex_pos_4771	0
cortex_pos_4773	0
cortex_pos_4775	0
cortex_pos_4776	0
cortex_pos_4781	0.0971077
cortex_pos_4782	0
cortex_pos_4784	0
cortex_pos_4788	0
cortex_pos_4789	0
cortex_pos_4790	0
cortex_pos_4791	0
cortex_pos_4793	0
cortex_pos_4796	0
cortex_pos_4806	0.225551
cortex_pos_4807	0
cortex_pos_4808	0.0591597
cortex_pos_4809	0
cortex_pos_4810	0.448649
cortex_pos_4811	0
cortex_pos_4812	0
cortex_pos_4814	0
cortex_pos_4820	0
cortex_pos_4821	0
cortex_pos_4822	-0.197344
cortex_pos_4823	-0.0928622
cortex_pos_4824	-0.0492286
cortex_pos_4825	0
cortex_pos_4826	0
cortex_pos_4827	0
cortex_pos_4828	0
cortex_pos_4830	0
cortex_pos_4833	0
cortex_pos_4835	0
cortex_pos_4840	0
cortex_pos_4843	0
cortex_pos_4846	0
cortex_pos_4847	0.006271
cortex_pos_4856	0
cortex_pos_4857	0
cortex_pos_4858	0
cortex_pos_4860	0
cortex_pos_4861	-0.0558292
cortex_pos_4864	0
cortex_pos_4865	0
cortex_pos_4866	0
cortex_pos_4867	0.0480659
cortex_pos_4870	0
cortex_pos_4871	0
cortex_pos_4872	0
cortex_pos_4873	0
cortex_pos_4874	0
cortex_pos_4875	-0.308017
cortex_pos_4879	0
cortex_pos_4883	0
cortex_pos_4886	0
cortex_pos_4889	0
cortex_pos_4890	0
cortex_pos_4891	0
cortex_pos_4894	-1.4351
cortex_pos_4896	0
cortex_pos_4899	0.075024
cortex_pos_4900	0
cortex_pos_4904	0
cortex_pos_4905	0
cortex_pos_4907	0
cortex_pos_4908	0
cortex_pos_4912	0
cortex_pos_4913	0
cortex_pos_4915	0
cortex_pos_4916	0
cortex_pos_4917	0.0178459
cortex_pos_4918	0
cortex_pos_4919	0
cortex_pos_4921	0
cortex_pos_4922	0
cortex_pos_4924	0
cortex_pos_4927	0
cortex_pos_4928	-0.107376
cortex_pos_4930	-0.0556227
cortex_pos_4931	-0.138488
cortex_pos_4934	-0.337206
cortex_pos_4935	0
cortex_pos_4938	0
cortex_pos_4945	0
cortex_pos_4946	0
cortex_pos_4947	0
cortex_pos_4948	0
cortex_pos_4949	-0.080593
cortex_pos_4953	-0.0622057
cortex_pos_4954	0
cortex_pos_4958	0
cortex_pos_4959	0
cortex_pos_4960	0
cortex_pos_4963	0
cortex_pos_4967	0
cortex_pos_4968	-0.142035
cortex_pos_4969	0
cortex_pos_4971	-0.0171234
cortex_pos_4974	0
cortex_pos_4975	-0.131745
cortex_pos_4980	0
cortex_pos_4981	0
cortex_pos_4982	0
cortex_pos_4987	0
cortex_pos_4988	0
cortex_pos_4989	0
cortex_pos_4991	0
cortex_pos_4992	0
cortex_pos_4994	-0.227729
cortex_pos_4995	0
cortex_pos_4998	0.106579
cortex_pos_5000	0
cortex_pos_5004	0
cortex_pos_5009	-0.0146648
cortex_pos_5010	0
cortex_pos_5011	-0.298754
cortex_pos_5014	0
cortex_pos_5016	0
cortex_pos_5018	0
cortex_pos_5022	0
cortex_pos_5023	0
cortex_pos_5024	0
cortex_pos_5026	0
cortex_pos_5035	0
cortex_pos_5040	0
cortex_pos_5044	0.0581209
cortex_pos_5047	0
cortex_pos_5052	0
cortex_pos_5055	0
cortex_pos_5057	0
cortex_pos_5058	0
cortex_pos_5063	0
cortex_pos_5066	0
cortex_pos_5067	0
cortex_pos_5071	0
cortex_pos_5073	0
cortex_pos_5074	0
cortex_pos_5078	0
cortex_pos_5079	0.19886
cortex_pos_5081	-0.0734349
cortex_pos_5083	0
cortex_pos_5086	-0.0696009
cortex_pos_5089	0
cortex_pos_5091	0.0942595
cortex_pos_5092	0.120747
cortex_pos_5093	0
cortex_pos_5097	0
cortex_pos_5098	0
cortex_pos_5099	0
cortex_pos_5102	0
cortex_pos_5103	0
cortex_pos_5104	0
cortex_pos_5107	0
cortex_pos_5109	0
cortex_pos_5113	0
cortex_pos_5114	0
cortex_pos_5116	0
cortex_pos_5120	0
cortex_pos_5125	0
cortex_pos_5126	0
cortex_pos_5130	-0.148345
cortex_pos_5131	0
cortex_pos_5133	0
cortex_pos_5138	0
cortex_pos_5139	0
cortex_pos_5140	0
cortex_pos_5142	0
cortex_pos_5143	0
cortex_pos_5145	0
cortex_pos_5147	0
cortex_pos_5148	0
cortex_pos_5150	0
cortex_pos_5151	0
cortex_pos_5155	0
cortex_pos_5157	0
cortex_pos_5158	0
[truncated: 5,730 more rows]

## Sheet: cerebellum
	coefficient
cerebellum_pos_10	0
cerebellum_pos_15	0
cerebellum_pos_22	0
cerebellum_pos_23	0
cerebellum_pos_27	0
cerebellum_pos_30	0
cerebellum_pos_33	0
cerebellum_pos_37	0
cerebellum_pos_38	0
cerebellum_pos_40	0
cerebellum_pos_46	0
cerebellum_pos_47	0
cerebellum_pos_50	0
cerebellum_pos_51	0
cerebellum_pos_53	0
cerebellum_pos_55	0
cerebellum_pos_62	0
cerebellum_pos_63	0
cerebellum_pos_66	0
cerebellum_pos_68	0
cerebellum_pos_70	0
cerebellum_pos_72	0
cerebellum_pos_75	0
cerebellum_pos_76	0
cerebellum_pos_82	0
cerebellum_pos_85	0
cerebellum_pos_87	0
cerebellum_pos_97	0
cerebellum_pos_101	0
cerebellum_pos_103	0
cerebellum_pos_108	0
cerebellum_pos_118	-0.16681
cerebellum_pos_130	0
cerebellum_pos_131	0
cerebellum_pos_134	0
cerebellum_pos_138	0
cerebellum_pos_139	0
cerebellum_pos_149	0
cerebellum_pos_152	0
cerebellum_pos_153	0
cerebellum_pos_155	0
cerebellum_pos_156	0
cerebellum_pos_163	0
cerebellum_pos_166	0
cerebellum_pos_168	0
cerebellum_pos_171	0
cerebellum_pos_179	0
cerebellum_pos_180	0
cerebellum_pos_181	0
cerebellum_pos_182	0
cerebellum_pos_193	0
cerebellum_pos_197	-0.328329
cerebellum_pos_200	0
cerebellum_pos_206	0
cerebellum_pos_216	0
cerebellum_pos_221	0
cerebellum_pos_222	-0.939327
cerebellum_pos_224	0
cerebellum_pos_230	0
cerebellum_pos_233	0
cerebellum_pos_237	0
cerebellum_pos_238	0
cerebellum_pos_243	0
cerebellum_pos_259	0
cerebellum_pos_268	0
cerebellum_pos_270	0
cerebellum_pos_271	0
cerebellum_pos_284	0
cerebellum_pos_287	0
cerebellum_pos_288	0
cerebellum_pos_290	0
cerebellum_pos_292	0
cerebellum_pos_293	0
cerebellum_pos_296	0
cerebellum_pos_300	0
cerebellum_pos_303	-0.0547234
cerebellum_pos_305	0
cerebellum_pos_306	0
cerebellum_pos_310	0
cerebellum_pos_311	0
cerebellum_pos_316	0
cerebellum_pos_323	0
cerebellum_pos_324	0
cerebellum_pos_329	0
cerebellum_pos_330	0
cerebellum_pos_332	0
cerebellum_pos_334	0
cerebellum_pos_337	0
cerebellum_pos_340	0
cerebellum_pos_351	0
cerebellum_pos_352	0
cerebellum_pos_359	0
cerebellum_pos_361	0
cerebellum_pos_366	0
cerebellum_pos_376	-0.862291
cerebellum_pos_378	0
cerebellum_pos_386	0
cerebellum_pos_388	0
cerebellum_pos_389	0
cerebellum_pos_392	0
cerebellum_pos_394	0
cerebellum_pos_395	0
cerebellum_pos_403	0
cerebellum_pos_406	0
cerebellum_pos_407	0
cerebellum_pos_409	0
cerebellum_pos_411	0
cerebellum_pos_423	0
cerebellum_pos_426	0
cerebellum_pos_430	0
cerebellum_pos_432	0
cerebellum_pos_435	0
cerebellum_pos_440	0
cerebellum_pos_442	0
cerebellum_pos_447	0
cerebellum_pos_453	0
cerebellum_pos_457	0
cerebellum_pos_459	-0.617088
cerebellum_pos_463	0
cerebellum_pos_470	0
cerebellum_pos_474	0
cerebellum_pos_475	0
cerebellum_pos_483	0
cerebellum_pos_485	0
cerebellum_pos_487	0
cerebellum_pos_488	0
cerebellum_pos_489	0
cerebellum_pos_490	0
cerebellum_pos_491	0
cerebellum_pos_504	0
cerebellum_pos_505	0
cerebellum_pos_506	0
cerebellum_pos_507	0
cerebellum_pos_514	-0.575687
cerebellum_pos_526	0
cerebellum_pos_531	0
cerebellum_pos_538	0
cerebellum_pos_544	0
cerebellum_pos_545	0
cerebellum_pos_548	0
cerebellum_pos_561	0
cerebellum_pos_562	0
cerebellum_pos_563	0
cerebellum_pos_566	0
cerebellum_pos_573	0
cerebellum_pos_576	0
cerebellum_pos_577	-0.412946
cerebellum_pos_579	0
cerebellum_pos_585	0
cerebellum_pos_590	0
cerebellum_pos_612	0
cerebellum_pos_616	0
cerebellum_pos_617	0
cerebellum_pos_621	0
cerebellum_pos_632	0
cerebellum_pos_635	0
cerebellum_pos_638	0
cerebellum_pos_640	0
cerebellum_pos_642	0
cerebellum_pos_647	0
cerebellum_pos_662	0
cerebellum_pos_667	0
cerebellum_pos_668	0
cerebellum_pos_672	0
cerebellum_pos_674	0
cerebellum_pos_682	0
cerebellum_pos_684	0
cerebellum_pos_685	0
cerebellum_pos_687	0
cerebellum_pos_691	0
cerebellum_pos_695	0
cerebellum_pos_696	0
cerebellum_pos_699	0
cerebellum_pos_712	0
cerebellum_pos_716	0
cerebellum_pos_717	0
cerebellum_pos_718	0.325596
cerebellum_pos_720	0
cerebellum_pos_721	0
cerebellum_pos_724	0
cerebellum_pos_729	0
cerebellum_pos_730	0
cerebellum_pos_731	0
cerebellum_pos_732	0
cerebellum_pos_733	0
cerebellum_pos_736	0
cerebellum_pos_739	0
cerebellum_pos_741	0
cerebellum_pos_744	0
cerebellum_pos_748	0.718369
cerebellum_pos_752	0
cerebellum_pos_757	0
cerebellum_pos_758	0
cerebellum_pos_772	0
cerebellum_pos_776	0
cerebellum_pos_780	0
cerebellum_pos_783	0
cerebellum_pos_790	0
cerebellum_pos_791	0
cerebellum_pos_797	0
cerebellum_pos_798	0
cerebellum_pos_808	0
cerebellum_pos_812	0
cerebellum_pos_814	0
cerebellum_pos_815	0
cerebellum_pos_818	0
cerebellum_pos_825	0
cerebellum_pos_829	0
cerebellum_pos_837	0
cerebellum_pos_839	0
cerebellum_pos_845	0
cerebellum_pos_848	0
cerebellum_pos_851	0
cerebellum_pos_862	0
cerebellum_pos_864	0
cerebellum_pos_865	0
cerebellum_pos_867	0
cerebellum_pos_880	0
cerebellum_pos_881	0
cerebellum_pos_885	0
cerebellum_pos_886	0
cerebellum_pos_890	0
cerebellum_pos_900	0
cerebellum_pos_910	0
cerebellum_pos_913	0
cerebellum_pos_922	0
cerebellum_pos_924	0
cerebellum_pos_925	0
cerebellum_pos_926	0
cerebellum_pos_928	0
cerebellum_pos_930	0
cerebellum_pos_932	0
cerebellum_pos_939	0
cerebellum_pos_946	0
cerebellum_pos_947	0
cerebellum_pos_950	0
cerebellum_pos_956	0
cerebellum_pos_958	0
cerebellum_pos_959	0
cerebellum_pos_968	-0.292218
cerebellum_pos_969	0
cerebellum_pos_970	0
cerebellum_pos_975	0
cerebellum_pos_976	0
cerebellum_pos_978	0
cerebellum_pos_979	0
cerebellum_pos_984	0
cerebellum_pos_987	0
cerebellum_pos_989	0
cerebellum_pos_990	0
cerebellum_pos_993	0
cerebellum_pos_1003	0
cerebellum_pos_1005	0
cerebellum_pos_1008	0
cerebellum_pos_1014	0
cerebellum_pos_1020	0
cerebellum_pos_1023	0
cerebellum_pos_1024	0
cerebellum_pos_1027	0
cerebellum_pos_1029	0
cerebellum_pos_1032	0
cerebellum_pos_1033	0
cerebellum_pos_1037	0
cerebellum_pos_1050	0
cerebellum_pos_1051	0
cerebellum_pos_1052	0
cerebellum_pos_1054	0
cerebellum_pos_1057	0
cerebellum_pos_1063	0
cerebellum_pos_1078	0
cerebellum_pos_1081	0
cerebellum_pos_1087	0
cerebellum_pos_1089	0
cerebellum_pos_1106	0
cerebellum_pos_1108	0
cerebellum_pos_1109	0
cerebellum_pos_1118	0
cerebellum_pos_1122	0
cerebellum_pos_1123	0
cerebellum_pos_1131	0
cerebellum_pos_1134	0
cerebellum_pos_1138	0
cerebellum_pos_1140	0
cerebellum_pos_1141	0
cerebellum_pos_1142	0
cerebellum_pos_1145	0
cerebellum_pos_1147	0
cerebellum_pos_1151	0.080891
cerebellum_pos_1152	0
cerebellum_pos_1156	0
cerebellum_pos_1157	0
cerebellum_pos_1160	0
cerebellum_pos_1161	0
cerebellum_pos_1164	0
cerebellum_pos_1171	0
cerebellum_pos_1172	-0.538993
cerebellum_pos_1174	0
cerebellum_pos_1175	0
cerebellum_pos_1180	0
cerebellum_pos_1182	0
cerebellum_pos_1187	0
cerebellum_pos_1188	-0.248574
cerebellum_pos_1194	0
cerebellum_pos_1201	0
cerebellum_pos_1202	0
cerebellum_pos_1207	0
cerebellum_pos_1209	0
cerebellum_pos_1212	0
cerebellum_pos_1213	0
cerebellum_pos_1216	0
cerebellum_pos_1219	0
cerebellum_pos_1223	0
cerebellum_pos_1224	-0.276745
cerebellum_pos_1237	0
cerebellum_pos_1244	0
cerebellum_pos_1246	0
cerebellum_pos_1261	0
cerebellum_pos_1263	0
cerebellum_pos_1266	0
cerebellum_pos_1268	0
cerebellum_pos_1277	0
cerebellum_pos_1279	0
cerebellum_pos_1284	0
cerebellum_pos_1286	0
cerebellum_pos_1288	0
cerebellum_pos_1294	0
cerebellum_pos_1304	0
cerebellum_pos_1307	0
cerebellum_pos_1308	0
cerebellum_pos_1309	0
cerebellum_pos_1310	0
cerebellum_pos_1315	0
cerebellum_pos_1316	-0.138523
cerebellum_pos_1318	0
cerebellum_pos_1319	0
cerebellum_pos_1321	0
cerebellum_pos_1326	-0.2529
cerebellum_pos_1329	0
cerebellum_pos_1334	0
cerebellum_pos_1335	0
cerebellum_pos_1338	0
cerebellum_pos_1339	0
cerebellum_pos_1344	-0.0579277
cerebellum_pos_1345	0
cerebellum_pos_1348	0
cerebellum_pos_1350	0
cerebellum_pos_1352	0.104861
cerebellum_pos_1358	0
cerebellum_pos_1365	-0.272658
cerebellum_pos_1371	0
cerebellum_pos_1372	0
cerebellum_pos_1375	0
cerebellum_pos_1386	0
cerebellum_pos_1395	-0.0959804
cerebellum_pos_1397	0
cerebellum_pos_1399	0
cerebellum_pos_1402	0.60325
cerebellum_pos_1409	0
cerebellum_pos_1412	0
cerebellum_pos_1420	0
cerebellum_pos_1426	0
cerebellum_pos_1429	0
cerebellum_pos_1434	0
cerebellum_pos_1438	0
cerebellum_pos_1444	0
cerebellum_pos_1445	0
cerebellum_pos_1447	0
cerebellum_pos_1448	0
cerebellum_pos_1449	0
cerebellum_pos_1451	-4.56028
cerebellum_pos_1452	-1.22199
cerebellum_pos_1454	0
cerebellum_pos_1460	0
cerebellum_pos_1462	0
cerebellum_pos_1465	0
cerebellum_pos_1467	0
cerebellum_pos_1471	0
cerebellum_pos_1472	0
cerebellum_pos_1476	-0.378164
cerebellum_pos_1482	0
cerebellum_pos_1487	0
cerebellum_pos_1488	0
cerebellum_pos_1491	0
cerebellum_pos_1502	0
cerebellum_pos_1503	0
cerebellum_pos_1506	0
cerebellum_pos_1510	0
cerebellum_pos_1511	0
cerebellum_pos_1513	0
cerebellum_pos_1517	0
cerebellum_pos_1520	0
cerebellum_pos_1521	0
cerebellum_pos_1525	0
cerebellum_pos_1528	0
cerebellum_pos_1530	0
cerebellum_pos_1539	0
cerebellum_pos_1540	0
cerebellum_pos_1544	0
cerebellum_pos_1546	0
cerebellum_pos_1547	0
cerebellum_pos_1560	0
cerebellum_pos_1562	0
cerebellum_pos_1563	0
cerebellum_pos_1565	0
cerebellum_pos_1573	0
cerebellum_pos_1574	0
cerebellum_pos_1575	0
cerebellum_pos_1576	0
cerebellum_pos_1577	0
cerebellum_pos_1578	0
cerebellum_pos_1579	0
cerebellum_pos_1582	0
cerebellum_pos_1587	0
cerebellum_pos_1588	0
cerebellum_pos_1590	0
cerebellum_pos_1592	0.961822
cerebellum_pos_1596	0
cerebellum_pos_1599	0.00762147
cerebellum_pos_1604	0
cerebellum_pos_1610	0
cerebellum_pos_1617	0
cerebellum_pos_1626	0
cerebellum_pos_1629	0
cerebellum_pos_1631	0
cerebellum_pos_1632	0
cerebellum_pos_1633	-0.471837
cerebellum_pos_1641	0
cerebellum_pos_1642	0
cerebellum_pos_1644	0
cerebellum_pos_1649	0
cerebellum_pos_1654	0
cerebellum_pos_1660	0
cerebellum_pos_1666	0
cerebellum_pos_1672	0
cerebellum_pos_1678	0
cerebellum_pos_1682	0
cerebellum_pos_1684	0
cerebellum_pos_1699	0
cerebellum_pos_1701	0
cerebellum_pos_1702	0
cerebellum_pos_1709	0
cerebellum_pos_1710	0
cerebellum_pos_1713	0.0771942
cerebellum_pos_1714	0
cerebellum_pos_1715	-3.28821
cerebellum_pos_1719	0
cerebellum_pos_1725	0
cerebellum_pos_1726	0
cerebellum_pos_1728	0
cerebellum_pos_1730	0
cerebellum_pos_1737	0
cerebellum_pos_1738	0
cerebellum_pos_1741	0
cerebellum_pos_1743	0
cerebellum_pos_1744	0
cerebellum_pos_1746	0
cerebellum_pos_1749	0
cerebellum_pos_1753	0
cerebellum_pos_1756	0
cerebellum_pos_1758	0
cerebellum_pos_1761	0
cerebellum_pos_1763	0
cerebellum_pos_1770	0
cerebellum_pos_1772	0
cerebellum_pos_1773	0
cerebellum_pos_1774	0
cerebellum_pos_1776	0
cerebellum_pos_1784	0
cerebellum_pos_1787	0
cerebellum_pos_1788	0
cerebellum_pos_1791	0
cerebellum_pos_1796	-0.619064
cerebellum_pos_1797	0.0365619
cerebellum_pos_1798	0
cerebellum_pos_1809	0
cerebellum_pos_1810	0
cerebellum_pos_1815	0
cerebellum_pos_1823	0
cerebellum_pos_1828	0
cerebellum_pos_1833	-0.414712
cerebellum_pos_1836	0
cerebellum_pos_1839	0
cerebellum_pos_1849	0
cerebellum_pos_1853	0
cerebellum_pos_1855	0
cerebellum_pos_1856	0
cerebellum_pos_1858	0
cerebellum_pos_1859	0
cerebellum_pos_1866	0
cerebellum_pos_1868	0
cerebellum_pos_1870	0
cerebellum_pos_1871	-0.852616
cerebellum_pos_1877	-1.14975
cerebellum_pos_1879	0
cerebellum_pos_1880	0
cerebellum_pos_1882	0
cerebellum_pos_1886	0
cerebellum_pos_1887	0
cerebellum_pos_1889	0
cerebellum_pos_1890	0
cerebellum_pos_1895	0
cerebellum_pos_1896	0
cerebellum_pos_1897	1.77171
cerebellum_pos_1900	0
cerebellum_pos_1901	0
cerebellum_pos_1908	0
cerebellum_pos_1912	0
cerebellum_pos_1914	0
cerebellum_pos_1915	0
cerebellum_pos_1916	0
cerebellum_pos_1917	0
cerebellum_pos_1920	0
cerebellum_pos_1921	0
cerebellum_pos_1924	0
cerebellum_pos_1931	0
cerebellum_pos_1932	0
cerebellum_pos_1934	0
cerebellum_pos_1936	0
cerebellum_pos_1938	0
cerebellum_pos_1948	-0.321853
cerebellum_pos_1953	0
cerebellum_pos_1954	0
cerebellum_pos_1957	0
cerebellum_pos_1961	0
cerebellum_pos_1970	0
cerebellum_pos_1972	0
cerebellum_pos_1976	0
cerebellum_pos_1979	0
cerebellum_pos_1984	0
cerebellum_pos_1985	0
cerebellum_pos_1986	0
cerebellum_pos_1988	0
cerebellum_pos_1993	0
cerebellum_pos_1994	0
cerebellum_pos_2000	0
cerebellum_pos_2010	0
cerebellum_pos_2016	0
cerebellum_pos_2018	0
cerebellum_pos_2020	0
cerebellum_pos_2024	0
cerebellum_pos_2026	0
cerebellum_pos_2027	0
cerebellum_pos_2028	0
cerebellum_pos_2032	0
cerebellum_pos_2041	0
cerebellum_pos_2046	0
cerebellum_pos_2049	0
cerebellum_pos_2051	0
cerebellum_pos_2053	0
cerebellum_pos_2054	0
cerebellum_pos_2056	0
cerebellum_pos_2057	0
cerebellum_pos_2058	0
cerebellum_pos_2060	0
cerebellum_pos_2062	0
cerebellum_pos_2069	0
cerebellum_pos_2071	0
cerebellum_pos_2072	0
cerebellum_pos_2077	0
cerebellum_pos_2085	0
cerebellum_pos_2086	0
cerebellum_pos_2089	0
cerebellum_pos_2097	0.0417604
cerebellum_pos_2098	0
cerebellum_pos_2113	0
cerebellum_pos_2116	0
cerebellum_pos_2118	0
cerebellum_pos_2119	0
cerebellum_pos_2121	0
cerebellum_pos_2123	0
cerebellum_pos_2124	0
cerebellum_pos_2126	0
cerebellum_pos_2128	0
cerebellum_pos_2131	0
cerebellum_pos_2134	0
cerebellum_pos_2135	0
cerebellum_pos_2138	0
cerebellum_pos_2140	0
cerebellum_pos_2146	0
cerebellum_pos_2148	0
cerebellum_pos_2149	0
cerebellum_pos_2157	0
cerebellum_pos_2160	0
cerebellum_pos_2162	0
cerebellum_pos_2166	0
cerebellum_pos_2169	0
cerebellum_pos_2171	0
cerebellum_pos_2172	0
cerebellum_pos_2175	0
cerebellum_pos_2179	0
cerebellum_pos_2180	0
cerebellum_pos_2181	0
cerebellum_pos_2182	0
cerebellum_pos_2183	0
cerebellum_pos_2185	0.598883
cerebellum_pos_2187	0
cerebellum_pos_2192	0
cerebellum_pos_2194	0
cerebellum_pos_2198	0
cerebellum_pos_2203	0
cerebellum_pos_2208	0
cerebellum_pos_2213	0
cerebellum_pos_2216	0
cerebellum_pos_2220	0
cerebellum_pos_2221	0
cerebellum_pos_2223	0
cerebellum_pos_2224	0
cerebellum_pos_2225	0
cerebellum_pos_2226	0
cerebellum_pos_2229	0
cerebellum_pos_2233	0
cerebellum_pos_2238	0
cerebellum_pos_2239	0
cerebellum_pos_2240	0
cerebellum_pos_2241	0
cerebellum_pos_2248	0
cerebellum_pos_2253	0
cerebellum_pos_2255	0
cerebellum_pos_2257	0
cerebellum_pos_2260	-0.401134
cerebellum_pos_2266	0
cerebellum_pos_2267	0
cerebellum_pos_2270	0
cerebellum_pos_2271	0
cerebellum_pos_2280	0
cerebellum_pos_2281	0
cerebellum_pos_2284	0
cerebellum_pos_2287	0
cerebellum_pos_2288	0.336597
cerebellum_pos_2295	0
cerebellum_pos_2297	0
cerebellum_pos_2299	0
cerebellum_pos_2301	0
cerebellum_pos_2302	0
cerebellum_pos_2304	0
cerebellum_pos_2311	0
cerebellum_pos_2314	0
cerebellum_pos_2315	0
cerebellum_pos_2318	0
cerebellum_pos_2320	0
cerebellum_pos_2325	0
cerebellum_pos_2326	0
cerebellum_pos_2329	0
cerebellum_pos_2331	0
cerebellum_pos_2333	0
cerebellum_pos_2338	0
cerebellum_pos_2341	0
cerebellum_pos_2343	0
cerebellum_pos_2344	0
cerebellum_pos_2345	0
cerebellum_pos_2347	0
cerebellum_pos_2348	0
cerebellum_pos_2352	0
cerebellum_pos_2353	0
cerebellum_pos_2356	0
cerebellum_pos_2357	0
cerebellum_pos_2359	0
cerebellum_pos_2361	0
cerebellum_pos_2362	0
cerebellum_pos_2367	0
cerebellum_pos_2368	0
cerebellum_pos_2369	0
cerebellum_pos_2373	0
cerebellum_pos_2376	0
cerebellum_pos_2377	0
cerebellum_pos_2379	0
cerebellum_pos_2384	0
cerebellum_pos_2386	0
cerebellum_pos_2388	0
cerebellum_pos_2391	0
cerebellum_pos_2395	0
cerebellum_pos_2397	0
cerebellum_pos_2401	0
cerebellum_pos_2404	0
cerebellum_pos_2409	0
cerebellum_pos_2410	0
cerebellum_pos_2412	0
cerebellum_pos_2420	0
cerebellum_pos_2421	0.119542
cerebellum_pos_2425	0
cerebellum_pos_2439	0
cerebellum_pos_2441	0
cerebellum_pos_2443	0
cerebellum_pos_2451	0
cerebellum_pos_2453	0
cerebellum_pos_2454	0
cerebellum_pos_2455	0
cerebellum_pos_2457	0.34708
cerebellum_pos_2459	0
cerebellum_pos_2461	0
cerebellum_pos_2462	0
cerebellum_pos_2466	0
cerebellum_pos_2469	0
cerebellum_pos_2474	0
cerebellum_pos_2475	-0.636839
cerebellum_pos_2478	0
cerebellum_pos_2479	0
cerebellum_pos_2480	0
cerebellum_pos_2481	0
cerebellum_pos_2482	0
cerebellum_pos_2487	0
cerebellum_pos_2489	0
cerebellum_pos_2491	0
cerebellum_pos_2497	0
cerebellum_pos_2498	0
cerebellum_pos_2505	0
cerebellum_pos_2508	0
cerebellum_pos_2511	0
cerebellum_pos_2515	0
cerebellum_pos_2519	0
cerebellum_pos_2520	0
cerebellum_pos_2521	0
cerebellum_pos_2526	0
cerebellum_pos_2528	0
cerebellum_pos_2529	0
cerebellum_pos_2530	0
cerebellum_pos_2535	0
cerebellum_pos_2540	0
cerebellum_pos_2544	0
cerebellum_pos_2545	0
cerebellum_pos_2547	0
cerebellum_pos_2549	0
cerebellum_pos_2550	0
cerebellum_pos_2556	0
cerebellum_pos_2561	0
cerebellum_pos_2562	0
cerebellum_pos_2564	0
cerebellum_pos_2565	0
cerebellum_pos_2569	0
cerebellum_pos_2574	0
cerebellum_pos_2581	0
cerebellum_pos_2583	0
cerebellum_pos_2586	0
cerebellum_pos_2588	0
cerebellum_pos_2596	0
cerebellum_pos_2597	0
cerebellum_pos_2598	0
cerebellum_pos_2600	0
cerebellum_pos_2601	0
cerebellum_pos_2603	0
cerebellum_pos_2604	0
cerebellum_pos_2607	0
cerebellum_pos_2608	0
cerebellum_pos_2610	0
cerebellum_pos_2613	0
cerebellum_pos_2614	0
cerebellum_pos_2616	0
cerebellum_pos_2617	-0.217579
cerebellum_pos_2621	0
cerebellum_pos_2622	0
cerebellum_pos_2623	0
cerebellum_pos_2624	0
cerebellum_pos_2626	0
cerebellum_pos_2627	0
cerebellum_pos_2633	0
cerebellum_pos_2634	0
cerebellum_pos_2638	0
cerebellum_pos_2641	0
cerebellum_pos_2642	0
cerebellum_pos_2643	0
cerebellum_pos_2647	0
cerebellum_pos_2652	0
cerebellum_pos_2653	0
cerebellum_pos_2656	0
cerebellum_pos_2659	0
cerebellum_pos_2662	0
cerebellum_pos_2666	0
cerebellum_pos_2672	0
cerebellum_pos_2679	0
cerebellum_pos_2680	0
cerebellum_pos_2684	0
cerebellum_pos_2687	0
cerebellum_pos_2693	0.166911
cerebellum_pos_2694	0
cerebellum_pos_2700	0
cerebellum_pos_2701	0
cerebellum_pos_2705	0
cerebellum_pos_2710	0
cerebellum_pos_2711	0
cerebellum_pos_2712	0
cerebellum_pos_2713	0
cerebellum_pos_2715	0
cerebellum_pos_2716	0
cerebellum_pos_2719	0
cerebellum_pos_2721	0
cerebellum_pos_2722	0
cerebellum_pos_2725	0
cerebellum_pos_2729	0
cerebellum_pos_2734	0
cerebellum_pos_2735	0
cerebellum_pos_2737	0
cerebellum_pos_2739	0
cerebellum_pos_2740	0
cerebellum_pos_2745	0
cerebellum_pos_2747	0
cerebellum_pos_2748	0
cerebellum_pos_2750	0
cerebellum_pos_2752	0
cerebellum_pos_2753	0
cerebellum_pos_2754	0
cerebellum_pos_2756	0
cerebellum_pos_2757	0
cerebellum_pos_2759	0
cerebellum_pos_2762	0
cerebellum_pos_2765	0
cerebellum_pos_2767	0
cerebellum_pos_2768	0
cerebellum_pos_2772	0
cerebellum_pos_2773	0
cerebellum_pos_2778	0
cerebellum_pos_2779	0
cerebellum_pos_2780	0
cerebellum_pos_2781	0
cerebellum_pos_2790	0
cerebellum_pos_2793	0
cerebellum_pos_2794	0
cerebellum_pos_2796	0
cerebellum_pos_2799	0
cerebellum_pos_2800	0
cerebellum_pos_2801	0
cerebellum_pos_2803	0
cerebellum_pos_2806	0
cerebellum_pos_2807	0
cerebellum_pos_2809	0
cerebellum_pos_2810	0
cerebellum_pos_2811	0
cerebellum_pos_2814	0
cerebellum_pos_2819	0
cerebellum_pos_2824	0
cerebellum_pos_2829	0
cerebellum_pos_2832	0
cerebellum_pos_2843	0
cerebellum_pos_2845	0
cerebellum_pos_2851	0
cerebellum_pos_2854	0
cerebellum_pos_2856	0
cerebellum_pos_2857	0
cerebellum_pos_2858	0
cerebellum_pos_2866	0
cerebellum_pos_2868	0
cerebellum_pos_2869	0
cerebellum_pos_2871	0
cerebellum_pos_2873	0
cerebellum_pos_2874	0
cerebellum_pos_2876	0
cerebellum_pos_2877	0
cerebellum_pos_2878	0
cerebellum_pos_2885	0
cerebellum_pos_2888	0
cerebellum_pos_2891	0
cerebellum_pos_2893	0
cerebellum_pos_2894	0
cerebellum_pos_2903	0
cerebellum_pos_2905	0
cerebellum_pos_2906	0
cerebellum_pos_2912	0
cerebellum_pos_2913	0
cerebellum_pos_2914	0
cerebellum_pos_2924	0
cerebellum_pos_2925	0
cerebellum_pos_2926	0
cerebellum_pos_2929	0
cerebellum_pos_2931	0
cerebellum_pos_2932	0
cerebellum_pos_2935	0
cerebellum_pos_2936	0
cerebellum_pos_2938	0
cerebellum_pos_2940	0
cerebellum_pos_2943	0
cerebellum_pos_2948	0
cerebellum_pos_2950	0
cerebellum_pos_2954	0
cerebellum_pos_2962	0
cerebellum_pos_2963	0
cerebellum_pos_2966	0
cerebellum_pos_2967	0
cerebellum_pos_2968	0.270121
cerebellum_pos_2970	0
cerebellum_pos_2977	0
cerebellum_pos_2984	0
cerebellum_pos_2985	0
cerebellum_pos_2986	0
cerebellum_pos_2988	0
cerebellum_pos_2990	0
cerebellum_pos_2992	0
cerebellum_pos_2998	0
cerebellum_pos_3004	0
cerebellum_pos_3006	0
cerebellum_pos_3009	0
cerebellum_pos_3012	0
cerebellum_pos_3013	0.445332
cerebellum_pos_3016	0
cerebellum_pos_3020	0
cerebellum_pos_3022	0
cerebellum_pos_3029	0
cerebellum_pos_3030	0
cerebellum_pos_3031	0
cerebellum_pos_3035	0
cerebellum_pos_3036	0
cerebellum_pos_3037	0
cerebellum_pos_3041	0
cerebellum_pos_3044	0
cerebellum_pos_3046	0
cerebellum_pos_3047	0
cerebellum_pos_3049	0
cerebellum_pos_3052	0
cerebellum_pos_3054	0.0664151
cerebellum_pos_3055	0
cerebellum_pos_3058	0
cerebellum_pos_3061	0
cerebellum_pos_3063	0
cerebellum_pos_3064	0
cerebellum_pos_3070	0
cerebellum_pos_3071	-1.21255
cerebellum_pos_3074	0
cerebellum_pos_3077	0
cerebellum_pos_3085	0
cerebellum_pos_3087	0
cerebellum_pos_3091	0
cerebellum_pos_3095	0
cerebellum_pos_3098	0
cerebellum_pos_3099	0
cerebellum_pos_3100	0
cerebellum_pos_3101	0
cerebellum_pos_3104	-0.534058
cerebellum_pos_3107	0
cerebellum_pos_3108	0
cerebellum_pos_3111	0
cerebellum_pos_3112	0
cerebellum_pos_3113	0
cerebellum_pos_3114	0
cerebellum_pos_3116	0
cerebellum_pos_3118	0
cerebellum_pos_3120	0
cerebellum_pos_3126	0
cerebellum_pos_3127	0
cerebellum_pos_3128	0
cerebellum_pos_3132	0
cerebellum_pos_3133	0
cerebellum_pos_3134	0
cerebellum_pos_3137	0
cerebellum_pos_3138	0
cerebellum_pos_3140	0
cerebellum_pos_3141	0
cerebellum_pos_3142	0
cerebellum_pos_3146	0
cerebellum_pos_3150	0
cerebellum_pos_3153	0
cerebellum_pos_3154	0
cerebellum_pos_3156	0
cerebellum_pos_3157	0
cerebellum_pos_3161	0
cerebellum_pos_3171	0
cerebellum_pos_3172	0
cerebellum_pos_3173	0
cerebellum_pos_3177	0
cerebellum_pos_3181	0
cerebellum_pos_3183	0
cerebellum_pos_3186	0
cerebellum_pos_3187	0
cerebellum_pos_3190	0.334577
cerebellum_pos_3193	0
cerebellum_pos_3194	0
cerebellum_pos_3196	0
cerebellum_pos_3201	0
cerebellum_pos_3204	0
cerebellum_pos_3207	0
cerebellum_pos_3208	0
cerebellum_pos_3209	0
cerebellum_pos_3216	0
cerebellum_pos_3220	0
cerebellum_pos_3224	0
cerebellum_pos_3225	0
cerebellum_pos_3228	0
cerebellum_pos_3229	0
cerebellum_pos_3230	0
cerebellum_pos_3232	0
cerebellum_pos_3236	0
cerebellum_pos_3237	0
cerebellum_pos_3239	0
cerebellum_pos_3241	0
cerebellum_pos_3246	0
cerebellum_pos_3250	0
cerebellum_pos_3251	0
cerebellum_pos_3255	0
cerebellum_pos_3256	0
cerebellum_pos_3260	0
cerebellum_pos_3266	0
cerebellum_pos_3267	0
cerebellum_pos_3270	0
cerebellum_pos_3271	0
cerebellum_pos_3273	0
cerebellum_pos_3274	-1.02561
cerebellum_pos_3278	0
cerebellum_pos_3279	0
cerebellum_pos_3281	0
cerebellum_pos_3282	0
cerebellum_pos_3284	0
cerebellum_pos_3286	0
cerebellum_pos_3287	0
cerebellum_pos_3288	0
cerebellum_pos_3296	0
cerebellum_pos_3300	0
cerebellum_pos_3305	0
cerebellum_pos_3306	0
cerebellum_pos_3311	0
cerebellum_pos_3312	0
cerebellum_pos_3317	1.06721
cerebellum_pos_3321	0
cerebellum_pos_3323	0
cerebellum_pos_3324	0
cerebellum_pos_3326	0
cerebellum_pos_3327	0
cerebellum_pos_3328	0
cerebellum_pos_3329	0
cerebellum_pos_3330	0
cerebellum_pos_3331	0
cerebellum_pos_3332	0
cerebellum_pos_3334	0
cerebellum_pos_3336	0
cerebellum_pos_3337	0
cerebellum_pos_3338	0
cerebellum_pos_3344	0
cerebellum_pos_3347	0
cerebellum_pos_3351	0
cerebellum_pos_3355	0
cerebellum_pos_3356	0
cerebellum_pos_3357	0
cerebellum_pos_3360	0
cerebellum_pos_3361	0
cerebellum_pos_3364	0
cerebellum_pos_3365	0.315196
cerebellum_pos_3369	0
cerebellum_pos_3370	0
cerebellum_pos_3375	0
cerebellum_pos_3377	0
cerebellum_pos_3379	0
cerebellum_pos_3384	0
cerebellum_pos_3385	0
cerebellum_pos_3392	0
cerebellum_pos_3393	0
cerebellum_pos_3399	0
cerebellum_pos_3400	0
cerebellum_pos_3401	0
cerebellum_pos_3403	0
cerebellum_pos_3404	0
cerebellum_pos_3407	0
cerebellum_pos_3410	0
cerebellum_pos_3414	0
cerebellum_pos_3418	0
cerebellum_pos_3419	0
cerebellum_pos_3421	0
cerebellum_pos_3423	0
cerebellum_pos_3424	0
cerebellum_pos_3425	0
cerebellum_pos_3427	0
cerebellum_pos_3429	0
cerebellum_pos_3430	0
cerebellum_pos_3437	0
cerebellum_pos_3438	0
cerebellum_pos_3441	0
cerebellum_pos_3442	0
cerebellum_pos_3443	0
cerebellum_pos_3449	0
cerebellum_pos_3453	0
cerebellum_pos_3454	0
cerebellum_pos_3455	0
cerebellum_pos_3456	0
cerebellum_pos_3459	0
cerebellum_pos_3461	0
cerebellum_pos_3463	0
cerebellum_pos_3467	0
cerebellum_pos_3469	0
cerebellum_pos_3470	0
cerebellum_pos_3475	0
cerebellum_pos_3476	0
cerebellum_pos_3484	0
cerebellum_pos_3489	0
cerebellum_pos_3491	0
cerebellum_pos_3492	0
cerebellum_pos_3494	0
cerebellum_pos_3498	0
cerebellum_pos_3499	0
cerebellum_pos_3502	0
cerebellum_pos_3503	0
cerebellum_pos_3506	0
cerebellum_pos_3509	0
cerebellum_pos_3510	0
cerebellum_pos_3511	0
cerebellum_pos_3513	0
cerebellum_pos_3515	0
cerebellum_pos_3516	0
cerebellum_pos_3518	0
cerebellum_pos_3519	0
cerebellum_pos_3520	0
cerebellum_pos_3523	0
cerebellum_pos_3527	0
cerebellum_pos_3530	0
cerebellum_pos_3538	0
cerebellum_pos_3540	0
cerebellum_pos_3541	-0.0994589
cerebellum_pos_3545	0
cerebellum_pos_3546	0
cerebellum_pos_3547	0
cerebellum_pos_3549	0
cerebellum_pos_3552	0
cerebellum_pos_3553	0
cerebellum_pos_3557	0
cerebellum_pos_3558	0
cerebellum_pos_3560	0
cerebellum_pos_3562	0
cerebellum_pos_3563	0
cerebellum_pos_3564	0
cerebellum_pos_3565	-0.100131
cerebellum_pos_3567	0
cerebellum_pos_3568	0
cerebellum_pos_3570	0
cerebellum_pos_3576	0
cerebellum_pos_3577	0
cerebellum_pos_3579	0
cerebellum_pos_3584	0
cerebellum_pos_3585	0
cerebellum_pos_3586	-0.783343
cerebellum_pos_3587	0
cerebellum_pos_3588	0
cerebellum_pos_3591	0
cerebellum_pos_3592	0
cerebellum_pos_3593	0
cerebellum_pos_3594	0
cerebellum_pos_3595	0
cerebellum_pos_3596	0
cerebellum_pos_3600	0
cerebellum_pos_3602	0
cerebellum_pos_3603	0
cerebellum_pos_3604	0
cerebellum_pos_3606	0
cerebellum_pos_3609	0
cerebellum_pos_3610	0
cerebellum_pos_3612	0
cerebellum_pos_3613	0
cerebellum_pos_3615	0
cerebellum_pos_3619	0
cerebellum_pos_3627	0
cerebellum_pos_3630	0
cerebellum_pos_3633	0
cerebellum_pos_3635	0
cerebellum_pos_3636	0
cerebellum_pos_3637	0
cerebellum_pos_3639	0
cerebellum_pos_3642	0
cerebellum_pos_3643	0
cerebellum_pos_3646	0
cerebellum_pos_3648	0
cerebellum_pos_3654	0
cerebellum_pos_3658	0
cerebellum_pos_3660	0
cerebellum_pos_3661	0
cerebellum_pos_3663	0
cerebellum_pos_3664	0
cerebellum_pos_3667	0
cerebellum_pos_3668	0
cerebellum_pos_3669	0
cerebellum_pos_3670	0
cerebellum_pos_3671	0
cerebellum_pos_3672	0
cerebellum_pos_3675	0
cerebellum_pos_3679	0
cerebellum_pos_3680	0
cerebellum_pos_3683	0
cerebellum_pos_3686	0
cerebellum_pos_3690	0
cerebellum_pos_3695	0
cerebellum_pos_3696	0
cerebellum_pos_3700	0
cerebellum_pos_3703	0
cerebellum_pos_3706	0
cerebellum_pos_3708	1.08098
cerebellum_pos_3712	0
cerebellum_pos_3713	0
cerebellum_pos_3716	0
cerebellum_pos_3719	0
cerebellum_pos_3726	-0.517497
cerebellum_pos_3727	0
cerebellum_pos_3729	0
cerebellum_pos_3730	0
cerebellum_pos_3731	0
cerebellum_pos_3732	0
cerebellum_pos_3734	0
cerebellum_pos_3736	0
cerebellum_pos_3737	0
cerebellum_pos_3740	0
cerebellum_pos_3742	0
cerebellum_pos_3744	0
cerebellum_pos_3746	0
cerebellum_pos_3752	0
cerebellum_pos_3754	-0.0737049
cerebellum_pos_3758	0
cerebellum_pos_3761	0
cerebellum_pos_3762	0
cerebellum_pos_3765	0
cerebellum_pos_3773	0
cerebellum_pos_3775	0
cerebellum_pos_3777	0
cerebellum_pos_3779	0
cerebellum_pos_3782	0
cerebellum_pos_3783	0
cerebellum_pos_3788	0
cerebellum_pos_3791	0
cerebellum_pos_3794	0
cerebellum_pos_3798	0
cerebellum_pos_3799	0
cerebellum_pos_3802	0
cerebellum_pos_3804	0
cerebellum_pos_3806	0
cerebellum_pos_3808	0
cerebellum_pos_3815	0
cerebellum_pos_3818	0
cerebellum_pos_3821	0
cerebellum_pos_3822	0
cerebellum_pos_3823	0
cerebellum_pos_3824	0
cerebellum_pos_3825	0
cerebellum_pos_3831	0
cerebellum_pos_3833	0
cerebellum_pos_3836	0
cerebellum_pos_3839	0
cerebellum_pos_3840	0
cerebellum_pos_3841	0
cerebellum_pos_3842	0
cerebellum_pos_3844	-0.863636
cerebellum_pos_3845	0
cerebellum_pos_3846	0
cerebellum_pos_3848	0
cerebellum_pos_3850	0
cerebellum_pos_3851	0
cerebellum_pos_3853	0
cerebellum_pos_3859	0
cerebellum_pos_3865	0
cerebellum_pos_3867	0
cerebellum_pos_3871	0
cerebellum_pos_3873	0
cerebellum_pos_3874	0
cerebellum_pos_3877	0
cerebellum_pos_3878	0
cerebellum_pos_3879	0
cerebellum_pos_3883	0
cerebellum_pos_3884	0
cerebellum_pos_3885	0
cerebellum_pos_3886	0
cerebellum_pos_3887	0
cerebellum_pos_3890	0
cerebellum_pos_3894	0
cerebellum_pos_3896	0
cerebellum_pos_3897	0
cerebellum_pos_3898	0
cerebellum_pos_3900	0
cerebellum_pos_3901	0
cerebellum_pos_3902	0
cerebellum_pos_3904	0
cerebellum_pos_3910	0
cerebellum_pos_3915	0
cerebellum_pos_3917	0
cerebellum_pos_3923	0
cerebellum_pos_3940	0
cerebellum_pos_3944	-0.102893
cerebellum_pos_3945	0
cerebellum_pos_3946	0
cerebellum_pos_3950	0
cerebellum_pos_3951	0
cerebellum_pos_3953	0
cerebellum_pos_3955	0
cerebellum_pos_3961	0
cerebellum_pos_3962	0
cerebellum_pos_3966	0
cerebellum_pos_3968	0
cerebellum_pos_3970	0
cerebellum_pos_3974	0
cerebellum_pos_3977	0
cerebellum_pos_3980	0
cerebellum_pos_3984	0
cerebellum_pos_3986	0
cerebellum_pos_3990	0
cerebellum_pos_3995	-0.215166
cerebellum_pos_3996	0
cerebellum_pos_3997	0
cerebellum_pos_3999	0
cerebellum_pos_4000	0
cerebellum_pos_4001	0
cerebellum_pos_4004	0
cerebellum_pos_4006	0
cerebellum_pos_4008	0
cerebellum_pos_4012	0
cerebellum_pos_4018	0
cerebellum_pos_4020	0
cerebellum_pos_4022	0
cerebellum_pos_4023	0
cerebellum_pos_4031	0
cerebellum_pos_4032	0
cerebellum_pos_4033	0
cerebellum_pos_4036	0
cerebellum_pos_4038	0
cerebellum_pos_4040	0
cerebellum_pos_4041	0
cerebellum_pos_4043	0
cerebellum_pos_4045	0
cerebellum_pos_4047	0
cerebellum_pos_4051	0
cerebellum_pos_4052	0
cerebellum_pos_4053	0
cerebellum_pos_4054	0
cerebellum_pos_4055	0
cerebellum_pos_4056	0
cerebellum_pos_4062	0
cerebellum_pos_4063	0
cerebellum_pos_4065	0
cerebellum_pos_4070	0
cerebellum_pos_4072	0
cerebellum_pos_4075	0
cerebellum_pos_4076	0
cerebellum_pos_4079	0
cerebellum_pos_4081	0
cerebellum_pos_4082	0
cerebellum_pos_4083	0
cerebellum_pos_4084	0
cerebellum_pos_4085	0
cerebellum_pos_4086	0
cerebellum_pos_4091	0
cerebellum_pos_4093	0
cerebellum_pos_4094	0
cerebellum_pos_4095	0
cerebellum_pos_4097	0
cerebellum_pos_4098	0
cerebellum_pos_4103	0
cerebellum_pos_4106	0
cerebellum_pos_4107	0
cerebellum_pos_4108	0
cerebellum_pos_4109	0
cerebellum_pos_4110	0
cerebellum_pos_4113	0
cerebellum_pos_4114	0
cerebellum_pos_4115	0
cerebellum_pos_4116	0
cerebellum_pos_4117	0
cerebellum_pos_4118	0
cerebellum_pos_4119	0
cerebellum_pos_4121	0
cerebellum_pos_4126	0
cerebellum_pos_4128	0
cerebellum_pos_4129	0
cerebellum_pos_4131	0
cerebellum_pos_4132	0
cerebellum_pos_4133	0
cerebellum_pos_4134	0
cerebellum_pos_4138	0
cerebellum_pos_4139	0
cerebellum_pos_4141	0
cerebellum_pos_4142	0
cerebellum_pos_4143	0
cerebellum_pos_4145	0
cerebellum_pos_4147	0
cerebellum_pos_4150	0
cerebellum_pos_4154	0
cerebellum_pos_4156	0
cerebellum_pos_4158	0
cerebellum_pos_4159	0
cerebellum_pos_4160	0
cerebellum_pos_4162	0
cerebellum_pos_4163	0
cerebellum_pos_4164	0
cerebellum_pos_4166	0
cerebellum_pos_4168	0
cerebellum_pos_4169	0
cerebellum_pos_4173	0
cerebellum_pos_4175	0
cerebellum_pos_4177	0
cerebellum_pos_4180	0
cerebellum_pos_4181	0
cerebellum_pos_4182	0
cerebellum_pos_4183	0
cerebellum_pos_4185	0
cerebellum_pos_4187	0
cerebellum_pos_4188	0
cerebellum_pos_4189	0
cerebellum_pos_4190	0
cerebellum_pos_4191	0
cerebellum_pos_4192	0
cerebellum_pos_4194	0
cerebellum_pos_4196	-0.0816255
cerebellum_pos_4199	0
cerebellum_pos_4200	0
cerebellum_pos_4203	0
cerebellum_pos_4204	0
cerebellum_pos_4206	0
cerebellum_pos_4208	0
cerebellum_pos_4209	0
cerebellum_pos_4210	0
cerebellum_pos_4211	0
cerebellum_pos_4212	0
cerebellum_pos_4214	0
cerebellum_pos_4216	0
cerebellum_pos_4217	0
cerebellum_pos_4222	0
cerebellum_pos_4223	0
cerebellum_pos_4225	0
cerebellum_pos_4226	0
cerebellum_pos_4227	0
cerebellum_pos_4228	1.85616
cerebellum_pos_4229	0
cerebellum_pos_4230	0
cerebellum_pos_4231	-0.394536
cerebellum_pos_4232	0
cerebellum_pos_4235	0
cerebellum_pos_4237	-0.57051
cerebellum_pos_4239	-0.950454
cerebellum_pos_4242	0
cerebellum_pos_4243	0
cerebellum_pos_4245	0
cerebellum_pos_4248	0
cerebellum_pos_4252	0
cerebellum_pos_4253	0
cerebellum_pos_4254	0
cerebellum_pos_4256	0
cerebellum_pos_4257	0
cerebellum_pos_4259	0
cerebellum_pos_4263	0
cerebellum_pos_4264	0
cerebellum_pos_4265	-0.42395
cerebellum_pos_4266	0
cerebellum_pos_4269	0
cerebellum_pos_4272	0
cerebellum_pos_4275	0
cerebellum_pos_4276	0
cerebellum_pos_4277	0
cerebellum_pos_4280	0
cerebellum_pos_4281	0
cerebellum_pos_4283	0
cerebellum_pos_4284	0
cerebellum_pos_4285	0
cerebellum_pos_4289	0
cerebellum_pos_4291	0
cerebellum_pos_4293	0
cerebellum_pos_4299	0
cerebellum_pos_4305	0
cerebellum_pos_4308	0
cerebellum_pos_4311	0
cerebellum_pos_4313	0
cerebellum_pos_4316	0
cerebellum_pos_4317	0
cerebellum_pos_4318	0
cerebellum_pos_4319	0
cerebellum_pos_4320	0
cerebellum_pos_4322	0
cerebellum_pos_4324	0
cerebellum_pos_4325	0
cerebellum_pos_4326	0
cerebellum_pos_4328	0
cerebellum_pos_4330	0
cerebellum_pos_4334	0
cerebellum_pos_4337	0
cerebellum_pos_4340	0
cerebellum_pos_4341	0
cerebellum_pos_4342	0
cerebellum_pos_4343	0
cerebellum_pos_4346	0
cerebellum_pos_4347	0
cerebellum_pos_4348	0
cerebellum_pos_4349	0
cerebellum_pos_4350	0
cerebellum_pos_4351	0
cerebellum_pos_4353	0
cerebellum_pos_4354	0
cerebellum_pos_4355	0
cerebellum_pos_4362	0
cerebellum_pos_4367	0
cerebellum_pos_4369	0
cerebellum_pos_4372	3.63606
cerebellum_pos_4373	0
cerebellum_pos_4376	0
cerebellum_pos_4377	0
cerebellum_pos_4378	0
cerebellum_pos_4380	0
cerebellum_pos_4387	0
cerebellum_pos_4388	-0.135424
cerebellum_pos_4392	0
cerebellum_pos_4394	0
cerebellum_pos_4396	0
cerebellum_pos_4399	0
cerebellum_pos_4400	0
cerebellum_pos_4401	0
cerebellum_pos_4403	0
cerebellum_pos_4404	0
cerebellum_pos_4405	0
cerebellum_pos_4408	0
cerebellum_pos_4409	0
cerebellum_pos_4410	0
cerebellum_pos_4413	0
cerebellum_pos_4414	0
cerebellum_pos_4415	0
cerebellum_pos_4417	0
cerebellum_pos_4419	0
cerebellum_pos_4420	0
cerebellum_pos_4424	0
cerebellum_pos_4426	0
cerebellum_pos_4428	0
cerebellum_pos_4430	0
cerebellum_pos_4433	0
cerebellum_pos_4434	0
cerebellum_pos_4439	0
cerebellum_pos_4441	0
cerebellum_pos_4442	0
cerebellum_pos_4445	0
cerebellum_pos_4446	0
cerebellum_pos_4448	0
cerebellum_pos_4449	0
cerebellum_pos_4450	0
cerebellum_pos_4451	0
cerebellum_pos_4452	0
cerebellum_pos_4453	0
cerebellum_pos_4455	0
cerebellum_pos_4457	0
cerebellum_pos_4458	0
cerebellum_pos_4460	0
cerebellum_pos_4463	0
cerebellum_pos_4466	0
cerebellum_pos_4468	0
cerebellum_pos_4469	0
cerebellum_pos_4470	0
cerebellum_pos_4471	0
cerebellum_pos_4475	0
cerebellum_pos_4476	0
cerebellum_pos_4479	0
cerebellum_pos_4480	0
cerebellum_pos_4481	0
cerebellum_pos_4482	0
cerebellum_pos_4484	0
cerebellum_pos_4485	0
cerebellum_pos_4488	0
cerebellum_pos_4490	0
cerebellum_pos_4491	-1.25638
cerebellum_pos_4492	0
cerebellum_pos_4493	-0.773727
cerebellum_pos_4494	0
cerebellum_pos_4498	0
cerebellum_pos_4500	0
cerebellum_pos_4502	0
cerebellum_pos_4503	0
cerebellum_pos_4504	0
cerebellum_pos_4505	0
cerebellum_pos_4506	0
cerebellum_pos_4507	0
cerebellum_pos_4510	0
cerebellum_pos_4515	0
cerebellum_pos_4517	0
cerebellum_pos_4519	0
cerebellum_pos_4520	0
cerebellum_pos_4523	0
cerebellum_pos_4524	0
cerebellum_pos_4525	0
cerebellum_pos_4528	0
cerebellum_pos_4530	0
cerebellum_pos_4531	0
cerebellum_pos_4532	0
cerebellum_pos_4533	0
cerebellum_pos_4534	0
cerebellum_pos_4535	0
cerebellum_pos_4536	0
cerebellum_pos_4537	0
cerebellum_pos_4538	0
cerebellum_pos_4540	0
cerebellum_pos_4541	0
cerebellum_pos_4544	0
cerebellum_pos_4545	-0.407548
cerebellum_pos_4549	0
cerebellum_pos_4550	0
cerebellum_pos_4554	0
cerebellum_pos_4555	0
cerebellum_pos_4556	0
cerebellum_pos_4558	0
cerebellum_pos_4559	0
cerebellum_pos_4563	0
cerebellum_pos_4565	0
cerebellum_pos_4566	0
cerebellum_pos_4567	0
cerebellum_pos_4569	0
cerebellum_pos_4570	0
cerebellum_pos_4571	0
cerebellum_pos_4575	0
cerebellum_pos_4576	0
cerebellum_pos_4578	0
cerebellum_pos_4580	0
cerebellum_pos_4581	0
cerebellum_pos_4584	0
cerebellum_pos_4585	0
cerebellum_pos_4587	0
cerebellum_pos_4588	0
cerebellum_pos_4591	0
cerebellum_pos_4592	0
cerebellum_pos_4597	0
cerebellum_pos_4598	0
cerebellum_pos_4599	0
cerebellum_pos_4600	0
cerebellum_pos_4602	0
cerebellum_pos_4603	0
cerebellum_pos_4606	0
cerebellum_pos_4610	0
cerebellum_pos_4613	0
cerebellum_pos_4614	0
cerebellum_pos_4615	0
cerebellum_pos_4621	0
cerebellum_pos_4622	0
cerebellum_pos_4626	0
cerebellum_pos_4629	0
cerebellum_pos_4630	0
cerebellum_pos_4631	0
cerebellum_pos_4635	0
cerebellum_pos_4636	0
cerebellum_pos_4639	0
cerebellum_pos_4640	0
cerebellum_pos_4641	0
cerebellum_pos_4649	0
cerebellum_pos_4650	0
cerebellum_pos_4651	0
cerebellum_pos_4654	0
cerebellum_pos_4658	0
cerebellum_pos_4659	0
cerebellum_pos_4661	0
cerebellum_pos_4664	0
cerebellum_pos_4665	0
cerebellum_pos_4667	0
cerebellum_pos_4669	0
cerebellum_pos_4670	0
cerebellum_pos_4671	0
cerebellum_pos_4672	0
cerebellum_pos_4673	0
cerebellum_pos_4674	0
cerebellum_pos_4675	0
cerebellum_pos_4676	0
cerebellum_pos_4677	0
cerebellum_pos_4681	0
cerebellum_pos_4682	0
cerebellum_pos_4683	0
cerebellum_pos_4684	0
cerebellum_pos_4687	0
cerebellum_pos_4688	0
cerebellum_pos_4689	0
cerebellum_pos_4692	0
cerebellum_pos_4694	0
cerebellum_pos_4695	0
cerebellum_pos_4696	0
cerebellum_pos_4698	0
cerebellum_pos_4699	0
cerebellum_pos_4700	0
cerebellum_pos_4702	0
cerebellum_pos_4703	0
cerebellum_pos_4704	-0.799031
cerebellum_pos_4706	0
cerebellum_pos_4707	0
cerebellum_pos_4708	0
cerebellum_pos_4709	0
cerebellum_pos_4710	0
cerebellum_pos_4711	0
cerebellum_pos_4713	0
cerebellum_pos_4715	0
cerebellum_pos_4718	0
cerebellum_pos_4719	0
cerebellum_pos_4720	0
cerebellum_pos_4721	0
cerebellum_pos_4722	0
cerebellum_pos_4724	0
cerebellum_pos_4727	0
cerebellum_pos_4729	-1.04454
cerebellum_pos_4732	0
cerebellum_pos_4734	0
cerebellum_pos_4735	0
cerebellum_pos_4737	0
cerebellum_pos_4738	0
cerebellum_pos_4741	0
cerebellum_pos_4742	0
cerebellum_pos_4743	0
cerebellum_pos_4744	0
cerebellum_pos_4745	0
cerebellum_pos_4749	0
cerebellum_pos_4752	0
cerebellum_pos_4753	0
cerebellum_pos_4755	0
cerebellum_pos_4756	0
cerebellum_pos_4757	0
cerebellum_pos_4759	0
cerebellum_pos_4761	0
cerebellum_pos_4762	0
cerebellum_pos_4764	0
cerebellum_pos_4765	0
cerebellum_pos_4766	0
cerebellum_pos_4770	0
cerebellum_pos_4775	0
cerebellum_pos_4777	0
cerebellum_pos_4781	0
cerebellum_pos_4782	0
cerebellum_pos_4783	-1.91602
cerebellum_pos_4786	0
cerebellum_pos_4787	0
cerebellum_pos_4788	0
cerebellum_pos_4790	0
cerebellum_pos_4792	0
cerebellum_pos_4794	0
cerebellum_pos_4795	0
cerebellum_pos_4797	0
cerebellum_pos_4798	0
cerebellum_pos_4799	0
cerebellum_pos_4800	0
cerebellum_pos_4801	0
cerebellum_pos_4802	0
cerebellum_pos_4803	0
cerebellum_pos_4806	0
cerebellum_pos_4807	0
cerebellum_pos_4809	0
cerebellum_pos_4812	0
cerebellum_pos_4814	0
cerebellum_pos_4817	0
cerebellum_pos_4818	0
cerebellum_pos_4819	0
cerebellum_pos_4823	0
cerebellum_pos_4825	0
cerebellum_pos_4826	0
cerebellum_pos_4827	0
cerebellum_pos_4828	0
cerebellum_pos_4829	0
cerebellum_pos_4830	0
cerebellum_pos_4833	0
cerebellum_pos_4834	0
cerebellum_pos_4835	0
cerebellum_pos_4836	0
cerebellum_pos_4837	0
cerebellum_pos_4839	0
cerebellum_pos_4840	0
cerebellum_pos_4842	0
cerebellum_pos_4844	0
cerebellum_pos_4846	0
cerebellum_pos_4847	0
cerebellum_pos_4848	0
cerebellum_pos_4851	0
cerebellum_pos_4853	0
cerebellum_pos_4857	0
cerebellum_pos_4858	0
cerebellum_pos_4859	0
cerebellum_pos_4861	0
cerebellum_pos_4863	0
cerebellum_pos_4864	0
cerebellum_pos_4865	0
cerebellum_pos_4866	0
cerebellum_pos_4867	0
cerebellum_pos_4868	0
cerebellum_pos_4869	0
cerebellum_pos_4871	0
cerebellum_pos_4872	0
cerebellum_pos_4874	0
cerebellum_pos_4875	0
cerebellum_pos_4878	0
cerebellum_pos_4879	0
cerebellum_pos_4880	0
cerebellum_pos_4881	0
cerebellum_pos_4883	0
cerebellum_pos_4884	0
cerebellum_pos_4887	0
cerebellum_pos_4890	0
cerebellum_pos_4891	0
cerebellum_pos_4892	0
cerebellum_pos_4895	0
cerebellum_pos_4896	0
cerebellum_pos_4897	0
cerebellum_pos_4898	0
cerebellum_pos_4899	0
cerebellum_pos_4901	0
cerebellum_pos_4903	0
cerebellum_pos_4904	0
cerebellum_pos_4905	0
cerebellum_pos_4907	0
cerebellum_pos_4908	0
cerebellum_pos_4911	0
cerebellum_pos_4912	0
cerebellum_pos_4913	0
cerebellum_pos_4914	0
cerebellum_pos_4916	0
cerebellum_pos_4917	-0.28464
cerebellum_pos_4918	0
cerebellum_pos_4920	0
cerebellum_pos_4922	0
cerebellum_pos_4923	0
cerebellum_pos_4925	0
cerebellum_pos_4927	0
cerebellum_pos_4928	0
cerebellum_pos_4929	0
cerebellum_pos_4931	0
cerebellum_pos_4932	0
cerebellum_pos_4935	0
cerebellum_pos_4936	0
cerebellum_pos_4939	0
cerebellum_pos_4941	0
cerebellum_pos_4942	0
cerebellum_pos_4944	0
cerebellum_pos_4945	0
cerebellum_pos_4946	0
cerebellum_pos_4947	0
cerebellum_pos_4948	0
cerebellum_pos_4955	0
cerebellum_pos_4957	0
cerebellum_pos_4959	0
cerebellum_pos_4961	0
cerebellum_pos_4964	0
cerebellum_pos_4968	0
cerebellum_pos_4969	0
cerebellum_pos_4970	0
cerebellum_pos_4972	0
cerebellum_pos_4976	0
cerebellum_pos_4977	0
cerebellum_pos_4978	0
cerebellum_pos_4981	0
cerebellum_pos_4982	0
cerebellum_pos_4983	0
cerebellum_pos_4987	-0.468896
cerebellum_pos_4988	0
cerebellum_pos_4989	0
cerebellum_pos_4991	0
cerebellum_pos_4993	0
cerebellum_pos_4994	0
cerebellum_pos_4997	0
cerebellum_pos_4998	0
cerebellum_pos_5000	0
cerebellum_pos_5001	0
cerebellum_pos_5002	0
cerebellum_pos_5003	0
cerebellum_pos_5010	0
cerebellum_pos_5011	0
cerebellum_pos_5012	0
cerebellum_pos_5013	0
cerebellum_pos_5014	0
cerebellum_pos_5015	0
cerebellum_pos_5019	0
cerebellum_pos_5020	0
cerebellum_pos_5021	0
cerebellum_pos_5022	0
cerebellum_pos_5023	0
cerebellum_pos_5025	0
cerebellum_pos_5027	0
cerebellum_pos_5028	0
cerebellum_pos_5029	0
cerebellum_pos_5030	0
cerebellum_pos_5032	0
cerebellum_pos_5034	0
cerebellum_pos_5035	0
cerebellum_pos_5036	0
cerebellum_pos_5037	0
cerebellum_pos_5038	0
cerebellum_pos_5039	0
cerebellum_pos_5041	0
cerebellum_pos_5042	0
cerebellum_pos_5043	0
cerebellum_pos_5044	0
cerebellum_pos_5045	0
cerebellum_pos_5046	0
cerebellum_pos_5047	0
cerebellum_pos_5050	0
cerebellum_pos_5051	0
cerebellum_pos_5052	-0.435225
cerebellum_pos_5053	0
cerebellum_pos_5054	0
cerebellum_pos_5055	0
cerebellum_pos_5057	0
cerebellum_pos_5060	0
cerebellum_pos_5061	0
cerebellum_pos_5062	0
cerebellum_pos_5063	0
cerebellum_pos_5064	0
cerebellum_pos_5065	0
cerebellum_pos_5067	0
cerebellum_pos_5068	0
cerebellum_pos_5070	0
cerebellum_pos_5071	0
cerebellum_pos_5072	0
cerebellum_pos_5073	0
cerebellum_pos_5074	0
cerebellum_pos_5075	0
cerebellum_pos_5076	0
cerebellum_pos_5077	0
cerebellum_pos_5078	0
cerebellum_pos_5080	0
cerebellum_pos_5081	0
cerebellum_pos_5082	0
cerebellum_pos_5085	0
cerebellum_pos_5086	0
cerebellum_pos_5087	0
cerebellum_pos_5088	0
cerebellum_pos_5090	0
cerebellum_pos_5091	0
cerebellum_pos_5093	0
cerebellum_pos_5094	0
cerebellum_pos_5095	0
cerebellum_pos_5096	0
cerebellum_pos_5097	0
cerebellum_pos_5098	-0.185939
cerebellum_pos_5099	0
cerebellum_pos_5104	0
cerebellum_pos_5106	0
cerebellum_pos_5108	0
cerebellum_pos_5109	0
cerebellum_pos_5112	0
cerebellum_pos_5113	0
cerebellum_pos_5118	0
cerebellum_pos_5119	0
cerebellum_pos_5120	-6.80402
cerebellum_pos_5122	0
cerebellum_pos_5123	0
cerebellum_pos_5124	0
cerebellum_pos_5125	0
cerebellum_pos_5126	0
cerebellum_pos_5127	0
cerebellum_pos_5128	0
cerebellum_pos_5130	0
cerebellum_pos_5131	0
cerebellum_pos_5132	0
cerebellum_pos_5135	0
cerebellum_pos_5136	0
cerebellum_pos_5137	0
cerebellum_pos_5139	0
cerebellum_pos_5140	0
cerebellum_pos_5141	0
cerebellum_pos_5142	0
cerebellum_pos_5143	0
cerebellum_pos_5144	0
cerebellum_pos_5145	0
cerebellum_pos_5146	0
cerebellum_pos_5147	0
cerebellum_pos_5148	0
cerebellum_pos_5150	0
cerebellum_pos_5152	0
cerebellum_pos_5154	0
cerebellum_pos_5155	0
cerebellum_pos_5156	0
cerebellum_pos_5157	0
cerebellum_pos_5158	0
cerebellum_pos_5160	0
cerebellum_pos_5161	0
cerebellum_pos_5162	0
cerebellum_pos_5163	0
cerebellum_pos_5164	0
cerebellum_pos_5165	0
cerebellum_pos_5166	0
cerebellum_pos_5167	0
cerebellum_pos_5168	0
cerebellum_pos_5169	0
cerebellum_pos_5170	0
cerebellum_pos_5173	0
cerebellum_pos_5174	0
cerebellum_pos_5175	0
cerebellum_pos_5176	0
cerebellum_pos_5177	0
cerebellum_pos_5178	-0.508256
cerebellum_pos_5179	0
cerebellum_pos_5182	0
cerebellum_pos_5187	0
cerebellum_pos_5190	0
cerebellum_pos_5195	0
cerebellum_pos_5196	0
cerebellum_pos_5200	0
cerebellum_pos_5201	0
cerebellum_pos_5204	0
cerebellum_pos_5206	0
cerebellum_pos_5207	0
cerebellum_pos_5208	0
cerebellum_pos_5209	0
cerebellum_pos_5210	0
cerebellum_pos_5211	0
cerebellum_pos_5212	0
cerebellum_pos_5214	0
cerebellum_pos_5215	0
cerebellum_pos_5216	0
cerebellum_pos_5217	0
cerebellum_pos_5218	0
cerebellum_pos_5219	0
cerebellum_pos_5220	0
cerebellum_pos_5222	0
cerebellum_pos_5223	0
cerebellum_pos_5224	0
cerebellum_pos_5225	0
cerebellum_pos_5226	0
cerebellum_pos_5227	0
cerebellum_pos_5229	0
cerebellum_pos_5233	0
cerebellum_pos_5234	0
cerebellum_pos_5235	0
cerebellum_pos_5236	0
cerebellum_pos_5237	0
cerebellum_pos_5240	0
cerebellum_pos_5242	0
cerebellum_pos_5243	0
cerebellum_pos_5245	0
cerebellum_pos_5247	0
cerebellum_pos_5249	0
cerebellum_pos_5250	0
[truncated: 4,080 more rows]
