# Supplementary material for: Lipidome determinants of maximal lifespan in mammals
Source: Sci Rep. 2017 Jan 31;7:5. doi: 10.1038/s41598-017-00037-7 (PMC5428381; doi:10.1038/s41598-017-00037-7)
Supplement: Supplementary file 7 — Supplementary Information [file 41598_2017_37_MOESM7_ESM.xls]

## Sheet: classes
classes	liver			muscle			kidney			heart			cortex			cerebellum
	peaks	enrich. p-val	shift p-val	peaks	enrich. p-val	shift p-val	peaks	enrich. p-val	shift p-val	peaks	enrich. p-val	shift p-val	peaks	enrich. p-val	shift p-val	peaks	enrich. p-val	shift p-val
Triradylglycerols [GL03]	20	0.02	0	12	0.48	0.1	18	0.98	0.06	2	0.61	0.1	38	0.76	0.3	3	0.99	0
Diradylglycerols [GL02]	8	0.02	0.16	3	0.64	0.11	2	0.99	0.28	0	1	1	7	0.79	0.09	3	0.41	0.02
Neutral glycosphingolipids [SP05]	5	0.05	0	4	0.27	0	8	0.04	0	0	1	1	14	0.09	0	4	0.06	0
Flavonoids [PK12]	3	0.86	0.4	12	0.05	0.01	15	0.51	0	0	1	1	12	0.41	0.01	2	0.68	0.03
Glycerophosphoglycerols [GP04]	7	0.12	0.03	5	0.56	0.15	17	0.01	0.26	1	0.38	1	23	9.24603e-07	0.21	7	0.00226977	0.16
Secosteroids [ST03]	2	0.94	0.08	7	0.2	0.04	17	0.03	0.24	0	1	1	9	0.47	0.06	2	0.6	0.12
Glycerophosphates [GP10]	2	0.64	0.1	5	0.16	0.01	12	0.04	0.32	1	0.25	1	10	0.2	0.03	2	0.71	0.02
Glycerophosphoserines [GP03]	4	0.92	0	13	0.24	0.37	12	0.93	0	2	0.44	0.28	30	0.03	0.21	14	0.02	0.48
Quinones and hydroquinones [PR02]	1	0.6	1	1	0.87	1	2	0.54	0.07	0	1	1	5	0.05	0.04	1	0.49	1
Ansamycins and related polyketides [PK05]	0	1	1	1	0.54	1	0	1	1	0	1	1	0	1	1	2	6.59731e-05	0
Other Glycerolipids [GL00]	2	0.19	0.01	0	1	1	3	0.09	0	0	1	1	2	0.34	0.47	3	0.000160882	0.09
Acidic glycosphingolipids [SP06]	0	1	1	1	0.74	1	1	0.55	1	0	1	1	3	0.45	0.02	4	0.01	0.04

## Sheet: subclasses
subclasses	liver			muscle			kidney			heart			cortex			cerebellum
	peaks	enrich. p-val	shift p-val	peaks	enrich. p-val	shift p-val	peaks	enrich. p-val	shift p-val	peaks	enrich. p-val	shift p-val	peaks	enrich. p-val	shift p-val	peaks	enrich. p-val	shift p-val
GalNAcbeta1-3Galalpha1-4Galbeta1-4Glc- (Globo series) [SP0502]	2	0.00013105	0.11	0	1	1	0	1	1	0	1	1	2	0.22	0.02	0	1	1
Diacylglycerols [GL0201]	8	0.000898344	0.14	3	0.6	0.03	1	1	1	0	1	1	6	0.83	0.13	3	0.27	0.03
Glycerolipids	31	0.00118339	0	22	0.07	0.43	31	1	0.31	5	0.12	0.09	51	0.76	0.28	9	0.81	0.04
Sphingolipids	10	0.01	0.37	5	0.23	0	12	0.1	0.02	1	0.41	1	24	0.01	0.02	3	0.49	0
Galbeta1-4GlcNAcbeta1-3Galbeta1-4Glc- (Neolacto series) [SP0505]	2	0.01	0.14	0	1	1	0	1	1	0	1	1	2	0.21	0.06	0	1	1
1-alkyl,2-acylglycerophosphoglycerols [GP0402]	4	0.02	0.08	2	0.19	0.08	2	0.39	0.03	0	1	1	9	2.43309e-05	0.16	0	1	1
GlcNAcbeta1-2Manalpha1-3Manbeta1-4Glc- (Mollu series) [SP0507]	2	0.02	0.11	0	1	1	0	1	1	0	1	1	2	0.21	0.04	0	1	1
1-(1Z-alkenyl),2-acylglycerophosphoglycerols [GP0403]	4	0.04	0.11	3	0.08	0.23	2	0.41	0.17	1	0.05	1	5	0.02	0.21	1	0.29	1
Triacylglycerols [GL0301]	20	0.05	0	12	0.51	0.03	17	0.982	0.01	2	0.49	0.09	38	0.7	0.31	3	1	0
Other Octadecanoids [FA0200]	0	1	1	1	0.84	1	5	0.00182643	0.19	0	1	1	2	0.84	0.35	0	1	1
Dolichols [PR0307]	0	1	1	2	0.24	0.08	4	0.0020701	0.18	0	1	1	0	1	1	0	1	1
Fatty Acid Esters	6	0.85	0.12	12	0.14	0	31	0.00879204	0.01	0	1	1	31	0.11	0.34	7	0.34	0
Vitamin D3 and derivatives [ST0302]	1	0.99	1	7	0.25	0.03	17	0.01	0.29	0	1	1	9	0.43	0.01	2	0.65	0.14
Lineolic Acids and Derivatives	1	0.87	1	3	0.71	0.37	7	0.02	0.02	0	1	1	3	0.95	0.21	2	0.42	0.43
Steroids and Steroid Derivatives	6	0.73	0.12	15	0.27	0.4	32	0.04	0.29	0	1	1	15	0.71	0.01	5	0.36	0.06
Diacylglycerophosphoglycerols [GP0401]	2	0.77	0.49	1	0.96	1	11	0.05	0.31	0	1	1	14	3.041e-05	0.48	5	0.02	0.48
Simple Glc series [SP0501]	3	0.28	0	3	0.43	0.02	8	0.05	0	0	1	1	12	0.1	0	4	0.05	0
Anthocyanidins [PK1201]	0	1	1	2	0.07	0.01	3	0.05	0.21	0	1	1	0	1	1	0	1	1
C15 isoprenoids (sesquiterpenes) [PR0103]	0	1	1	2	0.71	0.44	4	0.8	0.32	2	0.02	0.25	3	0.71	0.05	0	1	1
Diacylglycerophosphoserines [GP0301]	3	0.92	0.01	7	0.72	0.5	6	0.95	0	1	0.68	1	20	0.0211727	0.17	9	0.04	0.43
Glycerophospholipids	21	0.32	0.49	38	0.18	0	42	0.408394	0	1	0.92	1	55	0.0443203	0.25	18	0.34	0.02
Gangliosides [SP0601]	0	1	1	0	1	1	0	1	1	0	1	1	2	0.05	0	0	1	1
1-alkyl,2-acylglycerophosphoserines [GP0302]	0	1	1	4	0.18	0.46	4	0.3	0.2	0	1	1	6	0.4	0.33	5	0.01	0.45
Sulfoglycosphingolipids (sulfatides) [SP0602]	0	1	1	1	0.73	1	1	0.28	1	0	1	1	1	0.88	1	4	0.01	0.05

## Sheet: paths
paths	liver			muscle			kidney			heart			cortex			cerebellum
	peaks	enrich. p-val	shift p-val	peaks	enrich. p-val	shift p-val	peaks	enrich. p-val	shift p-val	peaks	enrich. p-val	shift p-val	peaks	enrich. p-val	shift p-val	peaks	enrich. p-val	shift p-val
map00600: Sphingolipid metabolism	8	0.00261316	0.01	3	0.71	0	9	0.15	0	0	1	1	11	0.3	0.28	4	0.03	0.11
map05131: Shigellosis	2	0.02	0.13	1	0.53	1	1	0.27	1	0	1	1	2	0.55	0.06	0	1	1
map00564: Glycerophospholipid metabolism	17	0.03	0.11	27	0.03	0	24	0.43	0.02	1	0.8	1	31	0.54	0	11	0.46	0.22
map00591: Linoleic acid metabolism	11	0.03	0.36	13	0.26	0.06	15	0.35	0	0	1	1	21	0.28	0.14	6	0.36	0.01
map04723: Retrograde endocannabinoid signaling	16	0.04	0.08	26	0.01	0	21	0.75	0	1	0.74	1	31	0.53	0.03	10	0.42	0.49
map01100: Metabolic pathways	28	0.04	0.27	41	0.02	0	42	0.59	0.4	1	0.95	1	56	0.48	0.44	17	0.26	0.49
map00592: alpha-Linolenic acid metabolism	12	0.04	0.13	14	0.22	0.07	17	0.36	0	0	1	1	23	0.25	0.08	6	0.51	0
map01040: Biosynthesis of unsaturated fatty acids	2	0.04	0.15	0	1	1	3	0.22	0.21	0	1	1	0	1	1	0	1	1
map00563: Glycosylphosphatidylinositol(GPI)-anchor biosynthesis	5	0.34	0.21	12	0.01	0	6	0.75	0.01	1	0.46	1	9	0.76	0.09	3	0.6	0
map04140: Regulation of autophagy	5	0.39	0.42	12	0.01	0	6	0.8	0.01	1	0.36	1	9	0.74	0.07	3	0.61	0.01
map05130: Pathogenic Escherichia coli infection	5	0.29	0.26	12	0.01	0	6	0.8	0	1	0.5	1	9	0.75	0.12	3	0.57	0.03
map00150: Androgen and Estrogen Metabolism	0	1	1	1	0.53	1	2	0.03	0.03	0	1	1	0	1	1	0	1	1
