# Supplementary material for: Lipidome determinants of maximal lifespan in mammals
Source: Sci Rep. 2017 Jan 31;7:5. doi: 10.1038/s41598-017-00037-7 (PMC5428381; doi:10.1038/s41598-017-00037-7)
Supplement: Supplementary file 8 — Supplementary Information [file 41598_2017_37_MOESM8_ESM.xls]

## Sheet: confounders removed
	liver					muscle					kidney					heart					cortex					cerebellum
	peaks	direction of change	p-value change	double bonds	p-value double bonds	peaks	direction of change	p-value change	double bonds	p-value double bonds	peaks	direction of change	p-value change	double bonds	p-value double bonds	peaks	direction of change	p-value change	double bonds	p-value double bonds	peaks	direction of change	p-value change	double bonds	p-value double bonds	peaks	direction of change	p-value change	double bonds	p-value double bonds
Simple Glc series [SP0501]	23	-0.04936	-0.001	1.98246	-0.001	6	-0.0412624	-0.005	1.31579	-0.001	22	0.0315149	0.005	2.31304	-0.001	11	-0.0102678	-0.306	1.25714	-0.001	39	-0.041862	-0.001	1.95862	-0.001	19	-0.0216674	-0.004	2.25263	-0.001
Glycerolipids	193	0.0102662	0	5.70036	0	42	0.0057075	-0.198	5.66002	0	139	0.010252	0.04	5.86778	0	258	0.0124769	0	5.51535	0	210	0.00280244	0.015	6.25016	0	130	0.00145642	0.125	6.21665	0
Triacylglycerols [GL0301]	133	0.0186679	0	5.6085	0	25	0.0108788	-0.441	5.42355	0	88	0.0116044	0.053	5.76037	0	188	0.012998	0	5.39491	0	156	0.00092245	0.137	6.26444	0	87	-2.17e-05	0.338	6.2009	0
Vitamin D3 and derivatives [ST0302]	31	-0.0183243	-0.006	1.074	-0.001	11	0.0421371	0.019	1.19767	-0.001	36	0.0169542	0.035	1.01259	-0.001	38	0.0148455	0.008	0.965739	-0.001	36	0.00159761	0.243	1.07018	-0.001	17	-0.0073651	-0.233	1.05098	-0.001
Diacylglycerophosphoserines [GP0301]	54	0.0109769	0.005	3.05825	-0.001	16	-0.0042223	-0.084	3.56129	-0.001	41	-0.013655	-0.011	3.3469	-0.001	69	-0.0128618	-0.053	2.22713	-0.001	63	-0.00563909	-0.25	2.7716	-0.001	52	0.00200386	0.206	3.1732	-0.001
C25 isoprenoids (sesterterpenes) [PR0105]	1	-0.0998974	-0.009	0.7	-0.001	1	-0.0492279	-0.084	2.66667	-0.099	2	-0.0519183	-0.049	3.22222	-0.009	2	-0.0532062	-0.069	0.956522	-0.001	2	-0.0179418	-0.251	0.7	-0.001	0	0	1	0	1
1-alkyl,2-acylglycerophosphates [GP1002]	6	0.0395177	0.007	2	-0.001	1	-0.0428286	-0.107	0	-0.001	15	-0.00720213	-0.199	1.64151	-0.001	6	0.0272558	0.048	1.77778	-0.001	17	0.00983264	0.074	2.53398	-0.001	16	-0.0161465	-0.042	2.50299	-0.001
N-acylsphinganines (dihydroceramides) [SP0202]	2	-0.0755142	-0.003	0	-0.001	0	0	1	0	1	7	-0.0210258	-0.097	0	-0.001	1	0.00712173	0.415	0	-0.001	3	-0.00337641	-0.463	0	-0.001	2	-0.0131998	-0.276	0	-0.001
Glycerophospholipids	172	-0.00340913	-0.344	3.83104	-0.001	73	-0.00431054	-0.002	4.42422	-0.001	165	-0.0130002	-0.001	4.29504	-0.001	229	-0.00630857	-0.208	3.82426	-0.001	191	-0.00980741	-0.001	3.56224	-0.001	208	-0.00660289	-0.016	3.6426	-0.001
Fatty Acid Esters	81	-0.00482887	-0.299	3.8635	-0.001	19	-0.0237634	-0.002	4.50404	-0.001	93	0.0151199	0.008	4.39074	-0.001	90	0.00147425	0.143	4.15263	-0.001	102	0.00291576	0.075	3.85624	-0.001	67	-0.0146525	-0.001	4.48834	-0.001
Sphingolipids	50	-0.00715763	-0.203	1.1194	-0.001	10	-0.0391145	-0.001	2.41176	-0.001	29	0.0175662	0.057	1.84783	-0.001	45	0.00852717	0.029	2.69492	-0.001	73	-0.0164524	-0.001	2.3785	-0.001	32	-0.0191855	-0.002	1.9359	-0.001
Diacylglycerophosphoethanolamines [GP0201]	22	-0.0128154	-0.091	2.72694	-0.001	16	-0.0351423	-0.001	3.86928	-0.001	15	-0.00294486	-0.319	3.45084	-0.001	30	-0.00353474	0.48	3.46325	-0.001	28	0.0100525	0.035	2.75027	-0.001	34	-0.00830474	-0.103	3.31164	-0.001
N-acyl amines [FA0802]	19	-0.00158923	0.47	3.41573	-0.001	16	0.0255781	0.142	3.73737	-0.001	22	0.0549532	0	2.51786	-0.001	35	0.0301389	0	3.8342	-0.001	10	0.0394074	0.001	2	-0.001	14	0.0252796	0.003	3.48387	-0.001
Diacylglycerophosphates [GP1001]	17	-0.00697399	-0.315	2.91765	-0.001	7	-0.0114216	-0.09	4.46512	-0.136	16	0.0322347	0.008	2.77778	-0.001	21	0.0225231	0.003	2.18033	-0.001	19	-0.0212446	-0.014	1.55749	-0.001	17	-0.0122942	-0.085	1.86624	-0.001
Prostaglandins [FA0301]	25	0.00696783	0.114	1.25641	-0.001	14	0.0208556	0.231	1.21333	-0.001	25	0.0275661	0.007	1.54054	-0.001	18	0.0237693	0.005	1.45833	-0.001	23	0.00914361	0.066	1.19355	-0.001	13	-0.00859035	-0.203	1.10169	-0.001
Fatty acyl glycosides of mono- and disaccharides [FA1301]	3	-0.0273119	-0.132	0.5	-0.001	2	0.012982	0.439	0	-0.001	2	-0.0837582	-0.003	0	-0.001	2	0.0462051	0.065	0	-0.001	3	0.00782822	0.317	0	-0.001	3	0.0075487	0.316	0.6	-0.001
Fatty Acids and Conjugates	50	0.00146558	0.256	2.70343	-0.001	20	0.0237277	0.13	1.21951	-0.001	41	0.021047	0.004	0.940367	-0.001	23	-0.00204104	0.428	0.859903	-0.001	60	0.00569404	0.048	1.15647	-0.001	40	-0.00711719	-0.12	0.952778	-0.001
Eicosanoids	3	-0.0103281	-0.366	2.45455	-0.001	0	0	1	0	1	4	-0.0585802	-0.003	3.13793	-0.001	0	0	1	0	1	1	-0.0953135	-0.015	3	-0.21	2	-0.0289466	-0.135	3	-0.016
Thromboxanes [FA0303]	10	-0.00969974	-0.27	1.05882	-0.001	5	0.0493852	0.044	1.05882	-0.001	5	0.0511126	0.008	1.72	-0.001	3	0.0358519	0.068	1.11111	-0.001	4	0.0172401	0.114	1	-0.001	1	-0.0292113	-0.164	3	-0.039
Hydroperoxy fatty acids [FA0104]	3	0.0638025	0.005	2	-0.014	0	0	1	0	1	4	0.0911391	0	2.2	-0.001	2	0.0484595	0.043	2.33333	-0.017	3	0.0433385	0.013	2	-0.011	1	0.0284181	0.132	2	-0.087
Glycosyldiacylglycerols [GL0501]	10	-0.010664	-0.239	6.125	0.047	4	0.0142645	0.483	4.14286	-0.146	12	-0.0313355	-0.001	7.1875	0.009	11	-0.051717	-0.002	5.25	0.459	4	-0.0311426	-0.064	5.31579	0.265	11	0.0266475	0.005	4.74359	-0.342
Diacylglycerophosphocholines [GP0101]	31	-0.00430016	-0.382	2.35188	-0.001	14	0.00316122	-0.247	4.18615	-0.001	26	-0.0145145	-0.026	2.81888	-0.001	56	0.0128531	0.003	3.36521	-0.001	34	-0.0184254	-0.01	2.41656	-0.001	41	-0.00667416	-0.155	1.91923	-0.001
1-(1Z-alkenyl),2-acylglycerophosphoserines [GP0303]	11	0.0175688	0.048	4.78261	-0.444	6	-0.00193531	-0.238	5.07692	0.466	12	-0.0144766	-0.082	3.37931	-0.006	23	-0.0328358	-0.002	3.84615	-0.005	26	-0.0216962	-0.008	3.32258	-0.001	19	-0.00474933	-0.334	4.27778	-0.11
Diacylglycerophosphoglycerols [GP0401]	34	0.00327965	0.192	3.41053	-0.001	6	-0.0126946	-0.108	5.37255	0.249	28	-0.00372834	-0.212	3.5025	-0.001	35	-0.0223827	-0.01	3.94974	-0.001	30	-0.00610666	-0.291	4.26023	-0.001	24	0.00678244	0.11	3.53459	-0.001
Steryl esters [ST0102]	32	0.00534614	0.129	1.29412	-0.001	13	0.00820118	-0.377	1	-0.001	34	-0.0106729	-0.044	1.36842	-0.001	22	-0.0296784	-0.004	1.34694	-0.001	34	-0.00597928	-0.276	1.35366	-0.001	37	-0.00293514	-0.384	1.2125	-0.001
Prenol Lipids	333	-0.000558765	0.197	1.19713	-0.001	119	0.00899309	-0.247	1.37535	-0.001	331	0.00285021	-0.384	1.09575	-0.001	247	-0.0131149	-0.003	1.25079	-0.001	259	-0.0035798	-0.293	1.63489	-0.001	191	-0.000491184	0.313	1.32366	-0.001
Bactoprenol monophosphates [PR0302]	2	-0.0356169	-0.124	10	0.024	0	0	1	0	1	5	-0.0112038	-0.207	10	0	9	0.0322301	0.009	8.2	0.002	1	0.0321793	0.142	2.57143	-0.027	0	0	1	0	1
Stigmasterols and C24-ethyl derivatives [ST0104]	13	0.0208467	0.015	1.9322	-0.001	2	0.0283586	0.269	1.84211	-0.001	15	-0.00222776	-0.336	2.9322	-0.001	14	0.0479207	0	0.941176	-0.001	12	-0.00222926	-0.478	1.61333	-0.001	7	-0.021574	-0.052	2.53571	-0.001
Dolichols [PR0307]	7	0.00538361	0.3	17.2857	0	3	-0.0200333	-0.1	17.3333	0	8	0.0196707	0.155	13.2222	0	4	0.0540592	0.008	17	0	7	-0.00588938	-0.401	10.5455	0	5	0.00593306	0.296	17	0
Monoacylglycerophosphoserines [GP0305]	3	-0.020735	-0.21	2	-0.034	0	0	1	0	1	2	0.0204713	0.273	2.66667	-0.107	1	0.141507	0.001	0	-0.001	2	0.0466399	0.024	4	-0.315	1	0.00365343	0.403	0	-0.001
GalNAcbeta1-3Galalpha1-4Galbeta1-4Glc- (Globo series) [SP0502]	3	-0.0133085	-0.288	1	-0.001	1	0.0317871	0.261	1	-0.005	0	0	1	0	1	1	0.136693	0.005	1	-0.002	7	-0.00422802	-0.435	1.04	-0.001	3	0.00792607	0.295	1	-0.001
Galbeta1-4GlcNAcbeta1-3Galbeta1-4Glc- (Neolacto series) [SP0505]	3	-0.0133085	-0.31	1	-0.001	1	0.0317871	0.236	1	-0.002	0	0	1	0	1	1	0.136693	0.003	1	-0.001	7	-0.00422802	-0.435	1.04	-0.001	3	0.00792607	0.271	1	-0.001
GlcNAcbeta1-2Manalpha1-3Manbeta1-4Glc- (Mollu series) [SP0507]	3	-0.0133085	-0.3	1	-0.001	1	0.0317871	0.26	1	-0.002	0	0	1	0	1	1	0.136693	0.002	1	-0.002	7	-0.00422802	-0.413	1.04	-0.001	3	0.00792607	0.315	1	-0.001
1-(1Z-alkenyl),2-acylglycerophosphocholines [GP0103]	11	0.0084579	0.176	2.56364	-0.001	4	0.000220807	-0.32	3.04348	-0.001	8	0.0179046	0.201	2.48529	-0.001	14	0.00554341	0.22	2.5	-0.001	16	-0.0398926	-0.001	2.21528	-0.001	12	-0.0248145	-0.009	2.47788	-0.001
N-acylsphingosines (ceramides) [SP0201]	1	-0.0124228	-0.342	0	-0.001	3	-0.0173458	-0.116	2	-0.001	0	0	1	0	1	3	0.0255542	0.118	1.875	-0.003	7	-0.0655469	-0.001	1.63636	-0.001	3	-0.0580824	-0.003	1.6	-0.009
Monoacylglycerophosphoethanolamines [GP0205]	0	0	1	0	1	0	0	1	0	1	4	0.0308407	0.106	0.875	-0.001	2	0.0486706	0.041	2.66667	-0.004	7	-0.0756092	-0.001	2.39394	-0.001	8	-0.0599681	-0.001	2.0303	-0.001
1-(1Z-alkenyl),2-acylglycerophosphoethanolamines [GP0203]	3	-0.0025709	-0.495	4.33333	-0.386	1	-0.0203553	-0.163	7	0.222	2	-0.0285559	-0.161	5.66667	0.354	6	-0.0142353	-0.289	2.30233	-0.001	5	-0.0534838	-0.001	3.27273	-0.001	8	-0.0192182	-0.061	3.21429	-0.001
Sulfoglycosphingolipids (sulfatides) [SP0602]	4	-0.0290959	-0.091	4	-0.156	3	0.0169527	0.421	1.2	-0.001	1	0.0488142	0.126	4.2	-0.265	1	-0.012643	-0.394	4.2	-0.252	9	-0.0305748	-0.008	2.5	-0.002	10	-0.00333981	-0.461	3.93548	-0.053
Dialkylglycerophosphocholines [GP0104]	8	-0.00881557	-0.313	0.4	-0.001	5	0.0595307	0.017	0.571429	-0.001	14	0.0141774	0.178	1.11538	-0.001	5	0.00430067	0.361	0.571429	-0.001	13	-0.0239524	-0.016	1.82353	-0.001	6	-0.0539122	-0.001	2	-0.001
Flavanones [PK1214]	5	-0.016517	-0.193	0.654545	-0.001	3	-0.00532189	-0.251	0.295082	-0.001	6	0.0202205	0.183	0.6	-0.001	5	0.00152322	0.404	0.616667	-0.001	6	-0.0189552	-0.128	0.512195	-0.001	2	-0.058891	-0.009	0.666667	-0.001
Monoacylglycerophosphates [GP1005]	1	0.0175272	0.286	3	-0.216	0	0	1	0	1	2	0.0665288	0.029	1.625	-0.001	1	0.0651224	0.059	2.5	-0.043	1	-0.0481816	-0.106	0.75	-0.003	1	-0.128508	-0.001	0.75	-0.001
Gorgosterols and derivatives [ST0106]	1	-0.00521112	-0.424	1.1	-0.001	1	0.117352	0.043	1.1	-0.001	1	0.119688	0.017	1.1	-0.001	2	0.0393432	0.096	1.1	-0.001	1	0.0774957	0.025	1.1	-0.001	1	0.11644	0.002	1.1	-0.001
1-acyl,2-alkylglycerophosphocholines [GP0108]	1	-0.057216	-0.095	0.777778	-0.001	1	-0.0310533	-0.133	0.777778	-0.001	1	0.0424821	0.126	0	-0.001	1	-0.0651683	-0.087	0.777778	-0.001	0	0	1	0	1	1	0.110784	0.002	0	-0.001
Ceramide phosphocholines (sphingomyelins) [SP0301]	9	0.00871038	0.191	0.844828	-0.001	3	-0.01031	-0.2	1	-0.001	4	-0.00422677	-0.335	1.11111	-0.001	4	0.00748427	0.304	1	-0.001	8	-0.000170712	0.458	1.05263	-0.001	4	0.0131642	0.167	1	-0.001
N-acyl ethanolamines (endocannabinoids) [FA0804]	9	-0.0213551	-0.067	3.57627	-0.004	2	0.00648178	-0.469	3.66667	-0.144	5	0.0458078	0.026	3.44444	-0.024	5	0.0487774	0.005	4.54545	-0.188	2	0.0116998	0.275	4	-0.331	0	0	1	0	1
Diacylglycerols [GL0201]	29	-0.0112277	-0.11	4.30769	-0.001	5	0.0383231	0.108	5.33333	0.367	9	0.00843022	0.358	2.54464	-0.001	23	-0.00382323	-0.469	3.912	-0.001	20	0.00515363	0.169	2.01688	-0.001	19	-0.00980274	-0.128	2.91707	-0.001
1-alkyl,2-acylglycerophosphoinositols [GP0602]	13	0.0114479	0.09	3.52381	-0.001	4	-0.00723085	-0.21	3.76	-0.024	7	-0.0312759	-0.02	4.44444	-0.168	12	0.00711839	0.192	3.1	-0.001	11	-0.00465281	-0.426	2.2973	-0.001	6	0.00998892	0.169	1.48148	-0.001
Lineolic Acids and Derivatives	20	0.00614922	0.152	3.6	-0.001	6	0.010142	-0.449	4.71014	-0.199	14	0.0201535	0.074	3.29787	-0.001	29	0.00536882	0.132	4.00803	-0.001	22	-0.00203919	0.477	3.4	-0.001	16	-0.00467655	-0.357	2.34375	-0.001
Flavones and Flavonols [PK1211]	10	0.0178258	0.044	0.0217391	-0.001	7	-0.0133863	-0.061	0.210526	-0.001	17	0.0113168	0.231	0.0854701	-0.001	9	-0.0161758	-0.22	0.181818	-0.001	16	-0.0153272	-0.094	0.0446429	-0.001	6	0.0104983	0.16	0.0416667	-0.001
Other Octadecanoids [FA0200]	9	0.00176714	0.38	1.07583	-0.001	3	0.0214213	0.348	0.5	-0.001	5	0.0226304	0.187	1.07143	-0.001	6	0.0301494	0.027	0.993464	-0.001	16	0.00219337	0.313	0.725301	-0.001	12	-0.00194617	-0.487	0.594306	-0.001
1-(1Z-alkenyl),2-acylglycerophosphoinositols [GP0603]	14	0.0084082	0.154	3.82278	-0.001	4	0.000582098	-0.269	4.17391	-0.117	12	-0.0225506	-0.026	4.09677	-0.062	8	0.00397342	0.314	3.61905	-0.013	12	-0.00445837	-0.407	1.95455	-0.001	8	0.0152144	0.071	2.69697	-0.001
Cholesterol and derivatives [ST0101]	20	-0.0148729	-0.078	0.941896	-0.001	6	0.00500381	-0.36	1.23656	-0.001	18	-0.00213735	-0.304	1.15299	-0.001	15	0.0122797	0.095	0.897833	-0.001	16	-0.00744498	-0.317	0.915301	-0.001	11	-0.00820213	-0.235	1.19214	-0.001
Diacylglycerophosphoinositols [GP0601]	31	0.00455425	0.148	4.76998	-0.273	14	0.0225757	0.209	4.24309	-0.001	30	-0.00473514	-0.165	4.77477	-0.055	27	-0.0174765	-0.081	4.41667	-0.001	24	0.000108293	0.381	5.44619	0.001	15	0.00862777	0.104	5.3125	0.076
C15 isoprenoids (sesquiterpenes) [PR0103]	20	-0.00576356	-0.341	0.430421	-0.001	5	0.02098	0.327	0.491228	-0.001	22	0.0107099	0.234	0.72067	-0.001	20	0.010292	0.073	0.453782	-0.001	14	0.0110403	0.083	0.830986	-0.001	10	0.00548642	0.235	0.470588	-0.001
1-alkyl,2-acylglycerophosphoglycerols [GP0402]	14	-0.0104284	-0.176	5.31788	0.072	2	-0.0312862	-0.085	7.36957	0	4	-0.0282098	-0.081	1.90909	-0.001	7	-0.0113659	-0.355	4.57692	-0.174	12	0.0173021	0.035	4.01087	-0.012	3	-0.00912745	-0.321	1.25	-0.001
1-(1Z-alkenyl),2-acylglycerophosphoglycerols [GP0403]	15	-0.00760744	-0.3	5.40323	0.047	3	-0.00695567	-0.226	7.25532	0	5	0.0133777	0.305	5.54545	0.329	8	-0.0195102	-0.193	6.34483	0.039	8	0.0227597	0.019	2.38889	-0.001	4	0.0356893	0.012	3.15385	-0.022
Steroids and Steroid Derivatives	64	-0.00544072	-0.245	1.18354	-0.001	27	0.0121824	0.466	1.1677	-0.001	89	0.00931299	0.121	1.37828	-0.001	55	-0.00858783	-0.2	0.517588	-0.001	57	-0.00912041	-0.07	1.21723	-0.001	37	-0.012014	-0.036	1.71875	-0.001
Fatty Alcohols	17	0.0141	0.028	0.970149	-0.001	7	0.023711	0.237	0.571429	-0.001	16	0.00510482	0.439	1.125	-0.001	16	0.0185393	0.025	0.894737	-0.001	16	0.00830339	0.113	1.60606	-0.001	7	-0.0236655	-0.045	2.03333	-0.001
Dialkylglycerols [GL0203]	1	0.0487436	0.076	0	-0.001	0	0	1	0	1	3	-0.0432439	-0.042	0	-0.001	1	-0.0268353	-0.293	0	-0.001	0	0	1	0	1	1	-0.00540633	-0.412	0	-0.001
Calysterols and cyclopropyl sidechain derivatives [ST0111]	3	0.0437471	0.014	0	-0.001	0	0	1	0	1	2	-0.0583724	-0.04	0	-0.001	2	-0.0151849	-0.367	0	-0.001	4	-0.0290062	-0.072	0	-0.001	0	0	1	0	1
Ceramide phosphoinositols [SP0303]	7	0.0141099	0.126	0	-0.001	2	0.0100162	-0.481	2.33333	-0.068	11	-0.00315208	-0.306	2.925	-0.001	6	-0.0190507	-0.22	0.142857	-0.001	8	-0.0181781	-0.114	1.26667	-0.001	10	-0.00269431	-0.432	0.117647	-0.001
Hydroxy fatty acids [FA0105]	22	0.00407068	0.212	0.206704	-0.001	6	0.0099655	-0.429	0.405405	-0.001	17	0.00252767	-0.482	0.198675	-0.001	8	0.000342869	0.368	0.0810811	-0.001	19	-0.00533453	-0.361	0.20979	-0.001	15	-0.00375499	-0.402	0.277778	-0.001
Oxo fatty acids [FA0106]	13	-0.000111973	0.417	0.460938	-0.001	6	0.0106232	-0.48	0.479167	-0.001	14	0.00134274	-0.45	0.266234	-0.001	6	-0.00103755	0.438	0.307692	-0.001	10	-0.00192518	0.476	0.373626	-0.001	5	0.00395847	0.339	0.382979	-0.001
Ergosterols and C24-methyl derivatives [ST0103]	10	0.0205971	0.023	0.78125	-0.001	4	0.0752668	0.012	1.6	-0.001	23	-0.00339454	-0.242	1.57407	-0.001	27	0.00764455	0.1	0.653061	-0.001	14	-0.00735995	-0.301	1.10909	-0.001	11	-0.00573933	-0.356	1.30435	-0.001
1-alkyl,2-acylglycerophosphocholines [GP0102]	8	-0.00072782	0.432	1.35556	-0.001	6	0.00398533	-0.332	1.57143	-0.001	8	0.0270907	0.076	0.975	-0.001	12	-0.00389712	-0.482	1.5303	-0.001	9	0.0123716	0.118	1.8806	-0.001	7	-0.00303432	-0.423	2.06122	-0.001
C40 isoprenoids (tetraterpenes) [PR0107]	9	-0.0240895	-0.046	5.54545	0.118	6	0.0285198	0.178	4.58333	-0.26	12	-0.00858668	-0.175	6.2	0.047	15	-0.00591872	-0.43	4.16667	-0.015	7	-0.0452161	-0.003	3.16667	-0.016	5	0.0109784	0.175	5.66667	0.152
Wax monoesters [FA0701]	5	-0.0122691	-0.265	1.97297	-0.001	0	0	1	0	1	19	-0.0172581	-0.021	1.48133	-0.001	5	-0.0113876	-0.373	1.02326	-0.001	12	-0.00685074	-0.373	2.32692	-0.001	8	-0.0149131	-0.13	2.29825	-0.001
Glycosyldialkylglycerols [GL0503]	2	-0.00290047	-0.455	0	-0.001	0	0	1	0	1	0	0	1	0	1	1	0.00920216	0.374	0	-0.001	1	0.0793422	0.014	0	-0.001	0	0	1	0	1
Dialkylglycosylglycerophospholipids [GP1407]	1	0.0295593	0.135	0	-0.001	0	0	1	0	1	1	0.0228099	0.312	0	-0.001	1	0.00920216	0.397	0	-0.001	3	0.0214637	0.109	0	-0.001	0	0	1	0	1
Dicarboxylic acids [FA0117]	17	0.00230645	0.313	0.232955	-0.001	5	0.013894	0.443	0.272727	-0.001	20	0.021661	0.031	0.42	-0.001	8	0.00708432	0.276	0.44	-0.001	25	0.00310749	0.237	0.327103	-0.001	12	-0.00769837	-0.235	0.384615	-0.001
Jasmonic acids [FA0202]	2	-0.00971527	-0.378	0	-0.001	0	0	1	0	1	1	0.0261704	0.283	0	-0.001	4	0.00720403	0.353	0.473684	-0.001	1	0.0122833	0.279	0	-0.001	2	-0.00947218	-0.323	0	-0.001
Dialkylglycerophosphoinositols [GP0604]	2	0.0460198	0.032	0	-0.001	1	0.0306362	0.257	0	-0.001	0	0	1	0	1	1	0.048012	0.115	0	-0.001	2	-0.00661662	-0.423	0	-0.001	0	0	1	0	1
Dialkylglycerophosphoethanolamines [GP0204]	1	0.00173439	-0.495	0	-0.001	1	-0.0428286	-0.097	0	-0.001	2	-0.030362	-0.139	0	-0.001	2	-0.00405222	0.498	0	-0.001	3	-0.0359837	-0.07	0	-0.001	1	-0.0288541	-0.15	0	-0.001
1-alkyl,2-acylglycerophosphoethanolamines [GP0202]	3	-0.00876431	-0.379	5	0.417	0	0	1	0	1	5	-0.00987107	-0.233	3.44211	-0.001	5	0.00336518	0.377	4.30189	-0.028	5	-0.0229518	-0.105	3.07843	-0.001	8	0.01308	0.112	3.34783	-0.001
Anthocyanidins [PK1201]	3	0.0124305	0.256	0.333333	-0.001	2	-0.0598729	-0.014	0.5	-0.003	5	0.0167122	0.267	0.166667	-0.001	3	0.000253761	0.446	0	-0.001	5	0.00430882	0.338	0.2	-0.001	1	0.0193525	0.224	1	-0.086
Unsaturated fatty acids [FA0103]	15	-0.0060241	-0.364	1.43478	-0.001	4	0.0497849	0.066	2.8	-0.004	21	0.0158187	0.113	1.35312	-0.001	9	-0.0137278	-0.264	1	-0.001	18	-0.00394645	-0.41	1.79787	-0.001	15	-0.0122714	-0.094	1.91803	-0.001
Diacylglyceropyrophosphates [GP1101]	5	-0.0187399	-0.162	0.97561	-0.001	5	-0.00340461	-0.227	1.69231	-0.001	6	-0.0269686	-0.053	1.5	-0.001	5	-0.0134343	-0.31	1.84	-0.001	2	-0.000402803	-0.485	1.09091	-0.001	4	0.0182649	0.1	4.6	-0.341
C10 isoprenoids (monoterpenes) [PR0102]	3	0.0125067	0.272	0.571429	-0.001	2	0.00972007	-0.489	0	-0.001	5	-0.00289753	-0.372	0.25	-0.001	2	-0.000341508	0.467	0.8	-0.001	3	0.0189955	0.148	0	-0.001	5	-0.0116218	-0.244	0.25	-0.001
Halogenated fatty acids [FA0109]	3	-0.0104982	-0.356	2.9	-0.035	2	-0.0181848	-0.165	2.83333	-0.057	1	-0.0930477	-0.016	1.33333	-0.019	2	0.0302032	0.149	2.625	-0.015	3	0.0394689	0.03	2.5	-0.077	2	0.00266662	0.408	2.4	-0.044
Fatty Amides	22	0.00215195	0.288	2.35	-0.001	7	0.0186201	0.364	1.625	-0.001	32	0.00701277	0.324	2.35366	-0.001	10	0.0155418	0.098	3.4	-0.022	22	-0.00312756	-0.431	2.03226	-0.001	17	-0.0104693	-0.145	1.36364	-0.001
Diacylglycerophosphoglycerophosphates [GP0501]	2	0.0275847	0.136	0.941176	-0.001	1	0.0620595	0.111	0.888889	-0.001	2	-0.028545	-0.145	0.888889	-0.001	1	0.0168604	0.309	0.888889	-0.001	1	-0.0750907	-0.046	0.888889	-0.001	1	0.00327115	0.427	0.888889	-0.001
Ubiquinones [PR0201]	8	-0.00477641	-0.405	4.5	-0.299	2	0.0761195	0.036	6.66667	0.213	7	0.0189756	0.164	5.46667	0.344	11	-0.00393885	-0.472	5.66667	0.257	7	-0.0210242	-0.088	5.36842	0.239	2	0.0088638	0.321	4.33333	-0.368
Lactones [FA0704]	5	0.00391937	0.344	0.589744	-0.001	1	0.0036007	-0.405	0	-0.001	13	0.0107941	0.281	0.624	-0.001	10	0.0110018	0.157	0.588889	-0.001	10	0.0120399	0.126	0.324324	-0.001	2	0.0146394	0.219	0.916667	-0.001
Isoflavonoids [PK1205]	3	0.00496338	0.37	0.2	-0.001	2	0.00649033	-0.441	0.833333	-0.001	4	0.00622477	0.453	0.125	-0.001	4	0.0241698	0.111	0.75	-0.001	4	-0.00917792	-0.342	0.0980392	-0.001	3	-0.017377	-0.181	0.666667	-0.001
Flavans, Flavanols and Leucoanthocyanidins [PK1202]	6	-0.00132817	0.498	0	-0.001	2	0.0120304	0.488	0	-0.001	3	0.0325121	0.128	0.3	-0.001	1	-0.00469008	-0.43	0	-0.001	3	0.0295432	0.059	0	-0.001	2	0.0088551	0.299	0	-0.001
C20 isoprenoids (diterpenes) [PR0104]	15	-0.00609519	-0.36	0.881579	-0.001	4	0.0148003	0.458	1.47368	-0.001	10	0.0172513	0.165	1.32075	-0.001	11	-0.00812053	-0.376	1.11009	-0.001	10	-0.00547406	-0.386	1.23611	-0.001	8	0.00684543	0.241	1.75	-0.001
Glycine conjugates [ST0503]	4	0.00737762	0.312	1.71429	-0.001	2	0.0154526	0.416	1.71429	-0.001	0	0	1	0	1	6	0.00145185	0.388	1.71429	-0.001	1	0.00677466	0.392	1.71429	-0.011	3	0.0107655	0.263	1.71429	-0.001
Alkyl Glycosides	19	0.00957693	0.084	0.5	-0.001	3	0.0152553	0.443	0	-0.001	5	0.010349	0.337	0	-0.001	1	0.00838591	0.407	0	-0.001	11	-0.000644883	0.443	0	-0.001	4	-0.0280509	-0.06	0	-0.001
12-oxophytodienoic acid metabolites [FA0201]	2	0.0094538	0.344	1.90909	-0.001	0	0	1	0	1	1	0.022047	0.297	1.90909	-0.001	0	0	1	0	1	0	0	1	0	1	0	0	1	0	1
C24 bile acids, alcohols, and derivatives [ST0401]	10	0.00369773	0.302	0.137931	-0.001	6	0.00029207	-0.266	0.22619	-0.001	16	0.0140457	0.19	0.359788	-0.001	2	-0.0174624	-0.324	0.923077	-0.001	6	0.0173232	0.089	0.615385	-0.001	9	-0.00172382	0.49	0.271845	-0.001
Levuglandins [FA0310]	7	0.00210662	0.386	1.99348	-0.001	2	0.0171024	0.424	1.98507	-0.001	3	0.0138174	0.349	2.01805	-0.001	1	0.0226152	0.29	2.016	-0.001	5	0.0250493	0.042	1.99092	-0.001	1	-0.0292113	-0.167	3	-0.032
Isoprostanes [FA0311]	8	0.00309725	0.32	1.98485	-0.001	2	0.0171024	0.393	1.98507	-0.001	2	0.0193031	0.29	1.98507	-0.001	1	0.0226152	0.3	2.016	-0.001	5	0.0250493	0.046	1.99092	-0.001	0	0	1	0	1
Cardanolides and derivatives [ST0112]	16	-0.00108761	0.439	0	-0.001	14	0.00282597	-0.237	0.0560748	-0.001	17	0.010918	0.248	0.0492958	-0.001	5	-0.0317242	-0.094	0.4	-0.001	10	0.0025141	0.355	0.235294	-0.001	10	0.0018113	0.395	0.162162	-0.001
C21 steroids (gluco/mineralocorticoids, progestogins) and derivatives [ST0203]	23	0.00549244	0.156	0.954545	-0.001	7	0.0120629	-0.499	0.619048	-0.001	24	0.016853	0.075	0.772414	-0.001	5	-0.00363306	-0.49	1.04	-0.001	12	0.00876661	0.143	0.797872	-0.001	6	-0.00260371	-0.489	0.8	-0.001
Fatty acyl carnitines [FA0707]	1	0.00547822	0.449	0	-0.001	1	0.00656122	-0.469	0	-0.001	1	-0.0385219	-0.17	0	-0.001	1	-0.00222136	-0.482	0	-0.001	1	-0.010819	-0.342	0	-0.001	0	0	1	0	1
Sulfates [ST0502]	7	-0.00680054	-0.317	0.0952381	-0.001	2	-0.0580886	-0.021	0	-0.001	9	-0.0113934	-0.164	0.0666667	-0.001	8	0.00618089	0.256	0.0869565	-0.001	7	-0.0119013	-0.229	0.238095	-0.001	1	-0.0196984	-0.201	0	-0.001
Pterocarpans [PK1207]	4	-0.0181548	-0.222	0.34375	-0.001	2	-0.0315471	-0.094	0.288136	-0.001	3	0.0238118	0.222	0.272727	-0.001	3	-0.00376746	0.498	0.458333	-0.001	2	-0.00632282	-0.417	0.0833333	-0.001	2	-0.0196044	-0.177	0.384615	-0.001
Clavulones and derivatives [FA0312]	1	0.0034804	-0.46	2	-0.113	0	0	1	0	1	1	0.0284429	0.246	2	-0.1	0	0	1	0	1	0	0	1	0	1	1	0.0237358	0.151	2	-0.091
Isoflavans [PK1208]	2	-0.0388616	-0.09	0.5	-0.001	2	-0.0242334	-0.112	0.5	-0.001	3	0.0380851	0.096	0.333333	-0.001	4	-0.00773545	-0.439	0.607143	-0.001	1	-0.043403	-0.13	1	-0.001	2	-0.0116606	-0.315	0.454545	-0.001
Chalcones and dihydrochalcones [PK1212]	5	-0.016517	-0.196	0.654545	-0.001	4	0.00031085	-0.298	0.328125	-0.001	7	0.0294671	0.057	0.655738	-0.001	7	0.0152921	0.123	0.734375	-0.001	6	-0.00972728	-0.282	0.704545	-0.001	4	-0.0345198	-0.027	0.777778	-0.001
Monoacylglycerophosphocholines [GP0105]	4	-0.0316117	-0.064	0.952381	-0.001	4	0.00507041	-0.39	0.388889	-0.001	9	0.0135561	0.272	0.514286	-0.001	6	-0.0122264	-0.335	0.473684	-0.001	7	0.00948523	0.206	1.93103	-0.001	7	-0.0160241	-0.132	1.06667	-0.001
C18 steroids (estrogens) and derivatives [ST0201]	2	-0.0189181	-0.255	0.272727	-0.001	0	0	1	0	1	0	0	1	0	1	2	0.0260559	0.188	0.272727	-0.001	0	0	1	0	1	2	-0.00687624	-0.399	0.272727	-0.001
Fatty Alcohol Esters	3	-0.00529428	-0.404	1.92857	-0.001	0	0	1	0	1	3	-0.0298716	-0.096	2.67647	-0.001	1	0.0736959	0.049	1	-0.075	1	-0.0170088	-0.297	2.0625	-0.001	1	-0.0268358	-0.173	2.0625	-0.001
Glucuronides [ST0501]	4	-0.037638	-0.046	0.153846	-0.001	4	-0.0208453	-0.064	0	-0.001	7	0.0205149	0.16	0	-0.001	11	-0.0245956	-0.073	0.225	-0.001	0	0	1	0	1	2	0.0174564	0.163	0.4	-0.001
Monoacylglycerophosphoglycerols [GP0405]	3	-0.0166103	-0.248	0.333333	-0.002	0	0	1	0	1	4	0.014041	0.328	0.25	-0.001	1	0.0461576	0.13	0	-0.001	2	0.03194	0.078	0.5	-0.019	1	0.0159259	0.274	1	-0.094
Sophorolipids [FA1302]	3	-0.00983534	-0.353	4.94118	0.474	1	0.0030055	-0.412	5.25	0.425	2	-0.0274004	-0.162	5.25	0.419	5	-0.0206792	-0.199	4.66667	-0.225	4	-0.0130557	-0.284	5.25	0.256	3	0.0302323	0.041	5.25	0.327
Branched fatty acids [FA0102]	3	-0.00852132	-0.393	4.44068	-0.164	1	0.00874438	0.49	4.61111	-0.285	6	0.0312773	0.077	3.26718	-0.001	0	0	1	0	1	1	0.0565354	0.044	4.61111	-0.378	4	-0.0147312	-0.189	4.36667	-0.087
Retinoids [PR0109]	2	-0.0305733	-0.156	2	-0.006	1	0.0681581	0.104	2	-0.018	5	0.0261155	0.148	1.93103	-0.001	2	0.0313383	0.13	2	-0.001	2	0.0181387	0.187	1.92593	-0.001	0	0	1	0	1
Spirostanols and derivatives [ST0108]	5	-0.0212633	-0.145	1.775	-0.001	2	0.0185524	0.389	1.15385	-0.001	4	0.0391487	0.052	1.44444	-0.001	7	-0.00744957	-0.432	1.71429	-0.001	7	0.0248817	0.036	1.74194	-0.001	1	0.0156385	0.232	1	-0.02
Bufanolides and derivatives [ST0113]	3	-0.000849894	-0.499	1	-0.001	0	0	1	0	1	1	0.0485502	0.131	1.4	-0.002	1	0.0461576	0.126	0	-0.001	3	0.0344191	0.039	1.27273	-0.001	1	0.0162344	0.237	1.4	-0.007
Oxidized glycerophosphocholines [GP2001]	7	-0.00733077	-0.362	1.77778	-0.001	4	0.0357561	0.148	1.55556	-0.001	4	-0.0175449	-0.156	0.571429	-0.001	8	-0.0118345	-0.302	0.4	-0.001	5	-0.000671852	0.466	3.71429	-0.097	5	-0.0115669	-0.227	2.88889	-0.022
Sphingoid base analogs [SP0108]	1	0.0110837	0.337	0	-0.001	0	0	1	0	1	2	-0.0416172	-0.092	0	-0.001	1	-0.0519539	-0.154	0	-0.001	0	0	1	0	1	1	-0.0811865	-0.018	0	-0.001
Vitamin D2 and derivatives [ST0301]	2	0.0226048	0.159	2.04762	-0.001	1	0.0573804	0.134	2.05263	-0.001	3	0.00756632	0.442	1.76786	-0.001	0	0	1	0	1	0	0	1	0	1	2	0.00595834	0.349	2	-0.009
Dolichol monophosphates [PR0308]	1	-0.0746122	-0.052	1	-0.011	0	0	1	0	1	0	0	1	0	1	1	-0.0499668	-0.144	1	-0.012	0	0	1	0	1	0	0	1	0	1
1Z-alkenylglycerophosphoethanolamines [GP0207]	1	0.0141737	0.309	3.71429	-0.182	0	0	1	0	1	1	0.00843895	0.486	1.71429	-0.002	0	0	1	0	1	0	0	1	0	1	0	0	1	0	1
Monoacylglycerols [GL0101]	1	0.0141737	0.3	3.71429	-0.174	0	0	1	0	1	2	-0.0519183	-0.051	3.22222	-0.014	0	0	1	0	1	0	0	1	0	1	0	0	1	0	1
Lysosphingomyelins and lysoglycosphingolipids [SP0106]	2	0.0103945	0.319	2.5	-0.065	0	0	1	0	1	2	0.0816234	0.014	2.5	-0.048	3	0.0285213	0.11	2.5	-0.028	0	0	1	0	1	0	0	1	0	1
Diacylglycerophosphoinositol monophosphates [GP0701]	3	-0.0258334	-0.154	4	-0.2	0	0	1	0	1	1	-0.050539	-0.11	4	-0.294	1	-0.0338954	-0.248	4	-0.259	0	0	1	0	1	0	0	1	0	1
C27 bile acids, alcohols, and derivatives [ST0403]	3	-0.0393129	-0.05	0.349398	-0.001	2	0.0361755	0.177	0.306122	-0.001	2	-0.0005366	-0.45	0.666667	-0.001	2	-0.0181068	-0.324	0.306122	-0.001	1	0.0231472	0.178	0.411765	-0.001	1	-0.0259465	-0.175	0.0666667	-0.001
Bactoprenol diphosphates [PR0303]	12	-0.0056838	-0.361	6	0.124	10	0.014232	0.435	6	0.182	16	-0.00719391	-0.185	6.44444	0.064	19	-0.00589226	-0.408	6	0.163	12	-0.00682506	-0.313	6.30769	0.073	12	-0.0103649	-0.194	6	0.146
Carbocyclic fatty acids [FA0114]	4	-0.0128715	-0.28	2	-0.03	2	-0.0192563	-0.133	2	-0.085	10	0.0148637	0.219	2.30303	-0.001	4	-0.0250703	-0.187	2	-0.02	10	-0.0173341	-0.115	2.57143	-0.001	3	-0.0278251	-0.094	2.55882	-0.001
Rhamnolipids [FA1303]	3	-0.0106211	-0.346	0.333333	-0.001	0	0	1	0	1	1	-0.0102938	-0.349	1	-0.114	0	0	1	0	1	2	0.0175274	0.195	0.333333	-0.001	1	-0.039529	-0.097	1	-0.101
1Z-alkenylglycerophosphocholines [GP0107]	1	0.0505326	0.068	0.5	-0.011	0	0	1	0	1	3	0.00794306	0.431	0.5	-0.001	1	-0.0086554	-0.391	0.5	-0.004	1	0.0337549	0.126	0.5	-0.011	1	-0.0205717	-0.201	0.5	-0.006
Vitamin E [PR0202]	1	0.00707679	0.414	2.44444	-0.018	0	0	1	0	1	1	0.031564	0.226	2.44444	-0.008	1	-0.00185753	-0.482	2.44444	-0.007	1	-0.0523377	-0.077	0.333333	-0.001	2	0.00311308	0.406	2.44444	-0.001
Glycosylmonoacylglycerols [GL0401]	1	-0.0682913	-0.054	0	-0.001	0	0	1	0	1	0	0	1	0	1	0	0	1	0	1	0	0	1	0	1	0	0	1	0	1
Dialkylglycerophosphoglycerophosphates [GP0504]	2	0.0317349	0.09	0	-0.001	1	0.0702043	0.091	0	-0.001	3	0.0091601	0.406	2	-0.027	3	0.0116567	0.28	0	-0.001	2	0.0124593	0.287	2.66667	-0.136	2	0.0230966	0.111	0	-0.001
Oxidized glycerophosphoethanolamines [GP2002]	4	-0.0122082	-0.303	4	-0.235	3	0.03772	0.145	4	-0.213	0	0	1	0	1	0	0	1	0	1	2	-0.0301568	-0.137	4	-0.294	4	0.0188118	0.096	4	-0.201
1-alkyl,2-acylglycerophosphoserines [GP0302]	10	0.00592369	0.247	3.42857	-0.018	5	-0.00569946	-0.208	4.33333	-0.237	12	-0.0118728	-0.119	2	-0.001	16	-0.0184626	-0.112	2.48837	-0.001	24	-0.0117488	-0.118	1.79032	-0.001	17	-0.0030408	-0.424	2.15	-0.001
Gangliosides [SP0601]	1	0.0312025	0.165	1	-0.028	0	0	1	0	1	1	-0.01148	-0.328	1	-0.035	1	0.0012595	0.479	1	-0.022	2	0.0831489	0	1.5	-0.017	1	0.0624048	0.038	2	-0.091
1-acyl,2-(1Z-alkenyl)-glycerophosphocholines [GP0109]	3	-0.0227083	-0.162	4.37778	-0.177	2	-0.0297173	-0.077	4.54839	-0.22	0	0	1	0	1	0	0	1	0	1	0	0	1	0	1	0	0	1	0	1
Diacylglycosylglycerophospholipids [GP1401]	2	0.0147715	0.245	0	-0.001	0	0	1	0	1	1	-0.0101302	-0.352	0	-0.001	1	-0.0167477	-0.344	0	-0.001	2	-0.0233366	-0.203	0	-0.001	3	0.0185455	0.127	0	-0.001
1-acyl,2-alkylglycerophosphoethanolamines [GP0208]	3	-0.0362146	-0.082	7	0.007	1	0.0761777	0.074	8.25	0.032	0	0	1	0	1	1	0.03758	0.183	8.25	0.044	0	0	1	0	1	1	0.0125675	0.286	8.25	0.025
1-(1Z-alkenyl),2-acylglycerophosphates [GP1003]	2	0.0321933	0.099	3.25	-0.074	0	0	1	0	1	11	0.0160601	0.2	1.8587	-0.001	1	-0.0144814	-0.369	6	0.341	8	-0.00146808	0.456	3.15714	-0.001	10	-0.0198934	-0.042	2.74107	-0.001
N-acyl-4-hydroxysphinganines (phytoceramides) [SP0203]	1	-0.0824121	-0.031	0	-0.001	0	0	1	0	1	5	-0.0117892	-0.211	0	-0.001	0	0	1	0	1	1	-0.0304773	-0.203	0	-0.001	1	-0.0135091	-0.302	0	-0.001
Oxidized Cardiolipins [GP2003]	1	0.0941462	0.006	8	0.21	1	0.0572186	0.138	4	-0.328	1	-0.135926	-0.006	4	-0.32	1	-0.0257177	-0.305	4	-0.306	1	0.00785263	0.357	8	0.212	0	0	1	0	1
Ceramide phosphoethanolamines [SP0302]	1	-0.0277453	-0.237	1	-0.001	2	-0.0190966	-0.14	1	-0.001	4	-0.0317099	-0.067	2.28571	-0.001	4	0.0402626	0.028	1.09091	-0.001	7	-0.0135714	-0.182	1.05714	-0.001	8	0.00566734	0.258	1.27273	-0.001
Hydroxy/hydroperoxyeicosapentaenoic acids [FA0307]	1	-0.0095596	-0.339	3	-0.036	1	-0.0298067	-0.147	2.95238	-0.001	2	0.0133797	0.385	2.95833	-0.001	0	0	1	0	1	6	-0.00851499	-0.353	2.9537	-0.001	2	-0.0306572	-0.096	2.95833	-0.001
Hydroxy/hydroperoxyeicosatrienoic acids [FA0305]	1	0.0303322	0.172	2	-0.178	0	0	1	0	1	0	0	1	0	1	1	0.045862	0.137	2	-0.175	0	0	1	0	1	0	0	1	0	1
1-acyl,2-alkylglycerophosphoglycerols [GP0411]	0	0	1	0	1	2	0.00116662	-0.333	0	-0.001	0	0	1	0	1	0	0	1	0	1	0	0	1	0	1	2	0.00610593	0.346	0	-0.001
Diphenyl ethers, biphenyls, dibenzyls and stilbenes [PK1309]	0	0	1	0	1	1	-0.0166446	-0.185	1	-0.095	1	0.0206965	0.335	1	-0.112	1	-0.00216408	-0.493	1	-0.081	0	0	1	0	1	1	-0.0222014	-0.208	1	-0.104
Fatty Acyl Glycosides	0	0	1	0	1	1	-0.0364244	-0.117	0	-0.001	1	0.0280516	0.242	0.2	-0.001	2	-0.017459	-0.315	0	-0.001	0	0	1	0	1	0	0	1	0	1
Methoxy fatty acids [FA0108]	0	0	1	0	1	1	0.049935	0.175	0	-0.001	0	0	1	0	1	1	-0.0266386	-0.298	0	-0.001	5	-0.00331755	-0.47	0	-0.001	3	-0.00916985	-0.313	0	-0.001
Other Eicosanoids [FA0300]	0	0	1	0	1	1	-0.0138875	-0.22	1.25	-0.001	1	-0.0056815	-0.368	1.25	-0.001	2	0.0274802	0.169	1.25	-0.001	0	0	1	0	1	0	0	1	0	1
Gal- (Gala series) [SP0509]	0	0	1	0	1	2	-0.020355	-0.149	1	-0.001	2	0.0127136	0.374	1	-0.001	0	0	1	0	1	3	-0.00150097	0.49	1.66667	-0.001	1	-0.0644012	-0.03	1	-0.002
Furostanols and derivatives [ST0107]	0	0	1	0	1	1	-0.0534504	-0.058	0	-0.001	0	0	1	0	1	1	0.0149835	0.34	1	-0.088	0	0	1	0	1	0	0	1	0	1
Monoacylglycerophosphoinositols [GP0605]	0	0	1	0	1	1	0.0363514	0.22	6	0.268	0	0	1	0	1	1	-0.00433736	-0.482	6	0.321	0	0	1	0	1	0	0	1	0	1
Primary amides [FA0801]	0	0	1	0	1	0	0	1	0	1	2	-0.0227923	-0.2	1.92308	-0.001	0	0	1	0	1	0	0	1	0	1	0	0	1	0	1
Vitamin K [PR0203]	0	0	1	0	1	0	0	1	0	1	2	0.00328982	-0.485	4.66667	-0.406	0	0	1	0	1	1	0.0236483	0.205	7	0.223	3	-0.0341522	-0.051	4.2	-0.289
C19 steroids (androgens) and derivatives [ST0202]	0	0	1	0	1	0	0	1	0	1	2	-0.00678829	-0.347	1.91304	-0.001	0	0	1	0	1	1	-0.00970836	-0.35	1.91304	-0.001	0	0	1	0	1
Ceramide 1-phosphates [SP0205]	0	0	1	0	1	0	0	1	0	1	2	0.00436388	0.493	0	-0.001	0	0	1	0	1	5	0.00402617	0.361	0	-0.001	0	0	1	0	1
C30 isoprenoids (triterpenes) [PR0106]	0	0	1	0	1	0	0	1	0	1	1	-0.0856251	-0.032	2.26667	-0.002	0	0	1	0	1	0	0	1	0	1	1	0.0187734	0.18	0	-0.001
Leukotrienes [FA0302]	0	0	1	0	1	0	0	1	0	1	2	-0.00075519	-0.445	3.18182	-0.038	0	0	1	0	1	0	0	1	0	1	1	-0.0292113	-0.148	3	-0.027
Other Steroid conjugates [ST0505]	0	0	1	0	1	0	0	1	0	1	2	0.0196643	0.315	1	-0.012	1	0.0600224	0.093	1	-0.016	1	0.0680766	0.019	1	-0.106	0	0	1	0	1
Hepoxilins [FA0309]	0	0	1	0	1	0	0	1	0	1	1	-0.13333	-0.002	3	-0.192	0	0	1	0	1	1	-0.0953135	-0.015	3	-0.208	1	-0.0286819	-0.165	3	-0.197
Monoalkylglycerophosphocholines [GP0106]	0	0	1	0	1	0	0	1	0	1	2	0.0140901	0.36	0	-0.001	0	0	1	0	1	0	0	1	0	1	0	0	1	0	1
Brassinolides and derivatives [ST0114]	0	0	1	0	1	0	0	1	0	1	1	0.0124409	0.429	0.333333	-0.001	0	0	1	0	1	2	-3.75e-05	0.498	0.333333	-0.001	0	0	1	0	1
C28 bile acids, alcohols, and derivatives [ST0404]	0	0	1	0	1	0	0	1	0	1	1	0.0124409	0.433	0.333333	-0.001	0	0	1	0	1	2	-3.75e-05	0.469	0.333333	-0.001	0	0	1	0	1
Estolides [GL0305]	0	0	1	0	1	0	0	1	0	1	2	-0.0500624	-0.048	5.33333	0.409	0	0	1	0	1	1	-0.00452949	-0.398	4	-0.336	0	0	1	0	1
Dialkylglycerophosphoglycerols [GP0404]	0	0	1	0	1	0	0	1	0	1	0	0	1	0	1	2	0.0282423	0.17	2	-0.038	0	0	1	0	1	1	0.0547799	0.051	3	-0.194
Heterocyclic fatty acids [FA0115]	0	0	1	0	1	0	0	1	0	1	0	0	1	0	1	1	0.00213578	0.458	0	-0.001	3	-0.000684729	0.483	0	-0.001	2	-0.0089743	-0.317	0	-0.001
Diacylglycerophosphonoethanolamines [GP1701]	0	0	1	0	1	0	0	1	0	1	0	0	1	0	1	1	0.0591613	0.083	1.85714	-0.001	0	0	1	0	1	0	0	1	0	1
Lignans and Norlignans	0	0	1	0	1	0	0	1	0	1	0	0	1	0	1	0	0	1	0	1	1	0.0128456	0.307	3	-0.132	0	0	1	0	1
Fatty acyl homoserine lactones [FA0803]	0	0	1	0	1	0	0	1	0	1	0	0	1	0	1	0	0	1	0	1	1	0.00652697	0.396	0	-0.001	0	0	1	0	1
Bactoprenols [PR0301]	0	0	1	0	1	0	0	1	0	1	0	0	1	0	1	0	0	1	0	1	1	-0.0642364	-0.052	1	-0.109	0	0	1	0	1

## Sheet: partial dataset
	liver					muscle					kidney					heart					cortex					cerebellum
	peaks	direction of change	p-value change	double bonds	p-value double bonds	peaks	direction of change	p-value change	double bonds	p-value double bonds	peaks	direction of change	p-value change	double bonds	p-value double bonds	peaks	direction of change	p-value change	double bonds	p-value double bonds	peaks	direction of change	p-value change	double bonds	p-value double bonds	peaks	direction of change	p-value change	double bonds	p-value double bonds
Simple Glc series [SP0501]	25	-0.0512824	-0.001	1.95726	-0.001	6	-0.0412624	-0.001	1.31579	-0.001	23	0.0294008	0.005	2.25833	-0.001	13	-0.0063885	-0.413	1.18182	-0.001	40	-0.0421855	-0.001	1.95205	-0.001	20	-0.0217243	-0.007	2.2268	-0.001
Diacylglycerophosphoserines [GP0301]	58	0.00905304	0.01	3.01708	-0.001	17	-0.003161	-0.095	3.42857	-0.001	42	-0.0133498	-0.009	3.30169	-0.001	71	-0.0135404	-0.04	2.21166	-0.001	64	-0.00471305	-0.309	2.75	-0.001	52	0.00200386	0.209	3.1732	-0.001
Glycerolipids	203	0.0107246	0	5.76059	0	43	0.00725545	-0.276	5.63799	0	156	0.0111584	0.013	5.78853	0	266	0.012205	0	5.51096	0	222	0.0023923	0.032	6.2447	0	133	0.000540658	0.214	6.13512	0
Triacylglycerols [GL0301]	143	0.0187311	0	5.68373	0	25	0.0108788	-0.452	5.42355	0	100	0.0105552	0.06	5.66539	0	194	0.0126015	0	5.36568	0	164	-0.00027254	0.24	6.26361	0	89	-0.000562029	0.377	6.12185	0
1-alkyl,2-acylglycerophosphates [GP1002]	6	0.0395177	0.001	2	-0.001	1	-0.0428286	-0.1	0	-0.001	15	-0.00720213	-0.194	1.64151	-0.001	6	0.0272558	0.048	1.77778	-0.001	18	0.00914272	0.097	2.47664	-0.001	16	-0.0161465	-0.045	2.50299	-0.001
N-acylsphinganines (dihydroceramides) [SP0202]	2	-0.0755142	-0.006	0	-0.001	0	0	1	0	1	7	-0.0210258	-0.086	0	-0.001	1	0.00712173	0.44	0	-0.001	3	-0.00337641	-0.461	0	-0.001	2	-0.0131998	-0.278	0	-0.001
Glycerophospholipids	193	-0.00423565	-0.329	3.83767	-0.001	77	-0.00562543	-0.001	4.39829	-0.001	174	-0.0116612	-0.001	4.32325	-0.001	241	-0.00608147	-0.262	4.00853	-0.001	203	-0.00932633	-0.003	3.56741	-0.001	220	-0.00724011	-0.004	3.71564	-0.001
Sphingolipids	51	-0.00887638	-0.148	1.12593	-0.001	11	-0.0505217	-0.001	2.37143	-0.001	33	0.0159709	0.076	1.66667	-0.001	49	0.00715926	0.052	2.74453	-0.001	77	-0.015862	-0.001	2.28194	-0.001	32	-0.0191855	-0.003	1.9359	-0.001
Fatty Acid Esters	85	-0.00444456	-0.353	3.75836	-0.001	21	-0.0247856	-0.001	4.48825	-0.002	101	0.0134245	0.014	4.37797	-0.001	92	0.00182598	0.127	4.13289	-0.001	111	0.00190873	0.096	4.01046	-0.001	69	-0.0143732	-0.002	4.43631	-0.001
Diacylglycerophosphoethanolamines [GP0201]	25	-0.0125592	-0.12	2.77674	-0.001	17	-0.034703	-0.001	3.91195	-0.001	17	0.0019352	-0.414	3.96421	-0.001	31	-6.34e-05	0.327	3.50325	-0.001	32	0.0108101	0.025	2.72178	-0.001	37	-0.00896596	-0.096	3.47928	-0.001
Ergosterols and C24-methyl derivatives [ST0103]	10	0.0205971	0.027	0.78125	-0.001	4	0.0752668	0.007	1.6	-0.005	23	-0.00339454	-0.233	1.57407	-0.001	30	0.00443979	0.167	0.75	-0.001	14	-0.00735995	-0.295	1.10909	-0.001	12	-0.0117501	-0.147	1.25	-0.001
N-acyl amines [FA0802]	19	-0.00158923	0.445	3.41573	-0.001	16	0.0255781	0.148	3.73737	-0.001	23	0.0590539	0	2.56897	-0.001	35	0.0301389	0	3.8342	-0.001	10	0.0394074	0	2	-0.001	14	0.0252796	0.001	3.48387	-0.001
Diacylglycerophosphates [GP1001]	18	-0.00436808	-0.43	2.98851	-0.001	8	-0.000960283	-0.229	4.03279	-0.005	16	0.0322347	0.009	2.77778	-0.001	21	0.0225231	0.004	2.18033	-0.001	21	-0.0248877	-0.002	1.51961	-0.001	17	-0.0122942	-0.113	1.86624	-0.001
Prostaglandins [FA0301]	25	0.00696783	0.104	1.25641	-0.001	14	0.0208556	0.222	1.21333	-0.001	25	0.0275661	0.003	1.54054	-0.001	18	0.0237693	0.005	1.45833	-0.001	23	0.00914361	0.075	1.19355	-0.001	13	-0.00859035	-0.241	1.10169	-0.001
Fatty acyl glycosides of mono- and disaccharides [FA1301]	3	-0.0273119	-0.15	0.5	-0.002	2	0.012982	0.455	0	-0.001	2	-0.0837582	-0.009	0	-0.001	2	0.0462051	0.072	0	-0.001	3	0.00782822	0.308	0	-0.001	3	0.0075487	0.315	0.6	-0.001
Wax monoesters [FA0701]	5	-0.0122691	-0.277	1.97297	-0.001	0	0	1	0	1	20	-0.0212719	-0.01	1.50612	-0.001	5	-0.0113876	-0.348	1.02326	-0.001	13	-0.00752785	-0.288	2.18103	-0.001	10	-0.0225993	-0.027	2.22656	-0.001
Fatty Acids and Conjugates	51	0.00150001	0.221	2.46791	-0.001	21	0.0234149	0.14	1.2	-0.001	41	0.021047	0.003	0.940367	-0.001	23	-0.00204104	0.421	0.859903	-0.001	62	0.00531487	0.057	1.14336	-0.001	40	-0.00711719	-0.139	0.952778	-0.001
Eicosanoids	4	-0.0134798	-0.286	2.5	-0.001	0	0	1	0	1	4	-0.0585802	-0.007	3.13793	-0.001	0	0	1	0	1	1	-0.0953135	-0.019	3	-0.199	2	-0.0289466	-0.117	3	-0.026
Halogenated fatty acids [FA0109]	3	-0.0104982	-0.332	2.9	-0.025	2	-0.0181848	-0.183	2.83333	-0.044	2	-0.0719776	-0.005	1	-0.006	3	0.0275063	0.123	2.33333	-0.004	3	0.0394689	0.023	2.5	-0.094	2	0.00266662	0.437	2.4	-0.03
Hydroperoxy fatty acids [FA0104]	3	0.0638025	0.002	2	-0.016	0	0	1	0	1	4	0.0911391	0	2.2	-0.004	2	0.0484595	0.056	2.33333	-0.016	3	0.0433385	0.027	2	-0.008	1	0.0284181	0.145	2	-0.09
Diacylglycerophosphocholines [GP0101]	34	-0.00753023	-0.255	2.41997	-0.001	16	0.000870097	-0.16	4.11694	-0.001	28	-0.0133816	-0.032	2.77827	-0.001	58	0.0128577	0.003	3.292	-0.001	36	-0.0194225	-0.004	2.38077	-0.001	42	-0.00832146	-0.105	1.92199	-0.001
1-(1Z-alkenyl),2-acylglycerophosphoserines [GP0303]	14	0.0189881	0.013	5.03846	0.39	6	-0.00193531	-0.252	5.07692	0.482	12	-0.0144766	-0.087	3.37931	-0.006	24	-0.0313246	-0.004	3.95122	-0.009	27	-0.0209372	-0.006	3.38095	-0.001	19	-0.00474933	-0.364	4.27778	-0.107
Steryl esters [ST0102]	33	0.00899705	0.036	1.34615	-0.001	13	0.00820118	-0.398	1	-0.001	34	-0.0106729	-0.045	1.36842	-0.001	22	-0.0296784	-0.003	1.34694	-0.001	36	-0.00629168	-0.286	1.36905	-0.001	38	-0.00306294	-0.382	1.24691	-0.001
Prenol Lipids	341	-0.00115092	0.208	1.21565	-0.001	122	0.00757174	-0.148	1.37001	-0.001	347	0.00178913	-0.232	1.07996	-0.001	253	-0.0127663	-0.002	1.23817	-0.001	271	-0.00335191	-0.322	1.62065	-0.001	200	-0.000242842	0.263	1.2628	-0.001
Vitamin D3 and derivatives [ST0302]	33	-0.0155571	-0.028	1.06889	-0.001	11	0.0421371	0.024	1.19767	-0.001	40	0.0162134	0.035	0.981928	-0.001	40	0.0127591	0.008	0.951673	-0.001	37	0.00111823	0.275	1.06576	-0.001	19	-0.00507968	-0.303	0.95189	-0.001
Stigmasterols and C24-ethyl derivatives [ST0104]	13	0.0208467	0.013	1.9322	-0.001	2	0.0283586	0.31	1.84211	-0.001	16	-0.00631977	-0.184	2.93548	-0.001	14	0.0479207	0	0.941176	-0.001	12	-0.00222926	-0.497	1.61333	-0.001	7	-0.021574	-0.067	2.53571	-0.001
Dolichols [PR0307]	7	0.00538361	0.308	17.2857	0	3	-0.0200333	-0.111	17.3333	0	8	0.0196707	0.162	13.2222	0	4	0.0540592	0.008	17	0	7	-0.00588938	-0.401	10.5455	0	6	0.0111098	0.164	16.6667	0
Monoacylglycerophosphoserines [GP0305]	3	-0.020735	-0.222	2	-0.047	0	0	1	0	1	2	0.0204713	0.314	2.66667	-0.113	1	0.141507	0.002	0	-0.001	2	0.0466399	0.044	4	-0.312	2	0.0348458	0.062	0	-0.001
GalNAcbeta1-3Galalpha1-4Galbeta1-4Glc- (Globo series) [SP0502]	3	-0.0133085	-0.297	1	-0.001	1	0.0317871	0.262	1	-0.001	0	0	1	0	1	1	0.136693	0.003	1	-0.004	9	0.00321484	0.312	1.0303	-0.001	3	0.00792607	0.306	1	-0.001
Galbeta1-4GlcNAcbeta1-3Galbeta1-4Glc- (Neolacto series) [SP0505]	3	-0.0133085	-0.298	1	-0.001	1	0.0317871	0.268	1	-0.002	0	0	1	0	1	1	0.136693	0.002	1	-0.001	9	0.00321484	0.352	1.0303	-0.001	3	0.00792607	0.309	1	-0.001
GlcNAcbeta1-2Manalpha1-3Manbeta1-4Glc- (Mollu series) [SP0507]	3	-0.0133085	-0.305	1	-0.001	1	0.0317871	0.249	1	-0.001	0	0	1	0	1	1	0.136693	0.004	1	-0.002	9	0.00321484	0.31	1.0303	-0.001	3	0.00792607	0.316	1	-0.001
1-(1Z-alkenyl),2-acylglycerophosphocholines [GP0103]	14	0.0103607	0.099	2.375	-0.001	4	0.000220807	-0.305	3.04348	-0.001	8	0.0179046	0.178	2.48529	-0.001	14	0.00554341	0.216	2.5	-0.001	17	-0.0355869	-0.001	2.25166	-0.001	13	-0.0286753	-0.002	2.42735	-0.001
Dialkylglycerophosphocholines [GP0104]	8	-0.00881557	-0.335	0.4	-0.001	5	0.0595307	0.018	0.571429	-0.001	15	0.016944	0.126	1.07407	-0.001	5	0.00430067	0.357	0.571429	-0.001	14	-0.0265602	-0.008	1.77143	-0.001	6	-0.0539122	-0.001	2	-0.001
1-(1Z-alkenyl),2-acylglycerophosphoethanolamines [GP0203]	4	-0.0287455	-0.093	3.66667	-0.184	1	-0.0203553	-0.185	7	0.202	3	-0.0268339	-0.124	5.8	0.304	7	-0.0138343	-0.288	2.46667	-0.001	6	-0.0452537	-0.001	3.46154	-0.001	10	-0.0266571	-0.01	3.59091	-0.001
N-acylsphingosines (ceramides) [SP0201]	2	0.00706311	0.367	1.5	-0.016	3	-0.0173458	-0.131	2	-0.004	1	-0.0076969	-0.366	1	-0.031	3	0.0255542	0.137	1.875	-0.001	7	-0.0655469	-0.001	1.63636	-0.001	3	-0.0580824	-0.006	1.6	-0.004
Monoacylglycerophosphoethanolamines [GP0205]	1	-0.00576406	-0.418	0	-0.001	0	0	1	0	1	5	0.0227686	0.184	1.3	-0.001	2	0.0486706	0.06	2.66667	-0.014	7	-0.0756092	-0.001	2.39394	-0.001	9	-0.0505248	-0.001	2.36111	-0.001
Primary amides [FA0801]	1	-0.0128406	-0.344	1.92308	-0.001	0	0	1	0	1	2	-0.0227923	-0.195	1.92308	-0.001	0	0	1	0	1	1	-0.108482	-0.01	1.92308	-0.002	0	0	1	0	1
Monoacylglycerophosphates [GP1005]	1	0.0175272	0.238	3	-0.216	0	0	1	0	1	2	0.0665288	0.039	1.625	-0.001	1	0.0651224	0.069	2.5	-0.062	1	-0.0481816	-0.099	0.75	-0.001	1	-0.128508	-0.001	0.75	-0.001
Gorgosterols and derivatives [ST0106]	1	-0.00521112	-0.424	1.1	-0.001	1	0.117352	0.023	1.1	-0.001	1	0.119688	0.013	1.1	-0.001	2	0.0393432	0.094	1.1	-0.001	1	0.0774957	0.028	1.1	-0.001	1	0.11644	0.003	1.1	-0.001
1-acyl,2-alkylglycerophosphocholines [GP0108]	1	-0.057216	-0.093	0.777778	-0.001	1	-0.0310533	-0.153	0.777778	-0.001	1	0.0424821	0.154	0	-0.001	1	-0.0651683	-0.109	0.777778	-0.001	0	0	1	0	1	1	0.110784	0.005	0	-0.001
Ceramide phosphocholines (sphingomyelins) [SP0301]	9	0.00871038	0.184	0.844828	-0.001	3	-0.01031	-0.179	1	-0.001	5	-0.00740419	-0.316	1.09524	-0.001	4	0.00748427	0.324	1	-0.001	9	-0.000439068	0.483	1.04762	-0.001	4	0.0131642	0.177	1	-0.001
Diacylglycerophosphoglycerols [GP0401]	38	-0.000499805	0.344	3.58984	-0.001	7	-0.0094295	-0.103	5.44828	0.179	28	-0.00372834	-0.206	3.5025	-0.001	37	-0.0213402	-0.013	3.77778	-0.001	31	-0.00666406	-0.243	4.29261	-0.002	24	0.00678244	0.107	3.53459	-0.001
N-acyl ethanolamines (endocannabinoids) [FA0804]	9	-0.0213551	-0.08	3.57627	-0.001	2	0.00648178	-0.447	3.66667	-0.13	5	0.0458078	0.03	3.44444	-0.024	5	0.0487774	0.005	4.54545	-0.17	2	0.0116998	0.29	4	-0.292	0	0	1	0	1
Diacylglycerols [GL0201]	29	-0.0112277	-0.128	4.30769	-0.001	5	0.0383231	0.103	5.33333	0.358	9	0.00843022	0.368	2.54464	-0.001	23	-0.00382323	0.479	3.912	-0.001	25	0.00743428	0.106	2.36426	-0.001	20	-0.0106304	-0.102	2.82096	-0.001
1-alkyl,2-acylglycerophosphoinositols [GP0602]	15	0.00593158	0.175	3.52113	-0.001	4	-0.00723085	-0.183	3.76	-0.026	7	-0.0312759	-0.023	4.44444	-0.168	15	0.00540832	0.226	4.38	-0.044	11	-0.00465281	-0.466	2.2973	-0.001	6	0.00998892	0.179	1.48148	-0.001
Lineolic Acids and Derivatives	21	0.00704512	0.124	3.93956	-0.001	6	0.010142	-0.453	4.71014	-0.212	15	0.0188444	0.12	3.26389	-0.001	30	0.00219662	0.214	4.01984	-0.001	24	-0.00203715	-0.498	3.44523	-0.001	16	-0.00467655	-0.333	2.34375	-0.001
Flavones and Flavonols [PK1211]	10	0.0178258	0.056	0.0217391	-0.001	7	-0.0133863	-0.062	0.210526	-0.001	18	0.00703892	0.379	0.0840336	-0.001	9	-0.0161758	-0.211	0.181818	-0.001	16	-0.0153272	-0.084	0.0446429	-0.001	6	0.0104983	0.171	0.0416667	-0.001
Other Octadecanoids [FA0200]	10	0.00191255	0.35	1.1049	-0.001	3	0.0214213	0.357	0.5	-0.001	5	0.0226304	0.169	1.07143	-0.001	6	0.0301494	0.034	0.993464	-0.001	16	0.00219337	0.323	0.725301	-0.001	12	-0.00194617	-0.47	0.594306	-0.001
1-(1Z-alkenyl),2-acylglycerophosphoinositols [GP0603]	16	0.00361664	0.234	3.7931	-0.003	4	0.000582098	-0.312	4.17391	-0.117	12	-0.0225506	-0.031	4.09677	-0.048	10	-0.0038268	0.495	5.17949	0.484	12	-0.00445837	-0.414	1.95455	-0.001	8	0.0152144	0.069	2.69697	-0.001
Cholesterol and derivatives [ST0101]	20	-0.0148729	-0.076	0.941896	-0.001	6	0.00500381	-0.367	1.23656	-0.001	21	-0.000741488	-0.317	1.125	-0.001	17	0.0029388	0.281	0.896296	-0.001	17	-0.00280854	-0.479	0.912807	-0.001	11	-0.00820213	-0.247	1.19214	-0.001
Diacylglycerophosphoinositols [GP0601]	36	0.00152395	0.282	4.79279	-0.249	15	0.0217481	0.188	4.30851	-0.001	30	-0.00473514	-0.165	4.77477	-0.038	27	-0.0174765	-0.065	4.41667	-0.001	26	-0.00040783	0.401	5.54176	0	16	0.00514824	0.207	5.28652	0.106
C15 isoprenoids (sesquiterpenes) [PR0103]	21	-0.00610056	-0.312	0.490683	-0.001	5	0.02098	0.337	0.491228	-0.001	25	0.00600707	0.368	0.744186	-0.001	20	0.010292	0.097	0.453782	-0.001	16	0.00350679	0.247	0.942308	-0.001	10	0.00548642	0.252	0.470588	-0.001
1-alkyl,2-acylglycerophosphoglycerols [GP0402]	14	-0.0104284	-0.227	5.31788	0.065	2	-0.0312862	-0.083	7.36957	0	6	-0.0163007	-0.14	6.26786	0.011	9	0.00597522	0.282	3.44737	-0.001	12	0.0173021	0.04	4.01087	-0.007	3	-0.00912745	-0.303	1.25	-0.001
1-(1Z-alkenyl),2-acylglycerophosphoglycerols [GP0403]	15	-0.00760744	-0.31	5.40323	0.064	3	-0.00695567	-0.242	7.25532	0	6	0.00973788	0.359	7.24074	0	10	-0.00227433	0.461	4.78049	-0.214	8	0.0227597	0.027	2.38889	-0.001	4	0.0356893	0.014	3.15385	-0.03
Steroids and Steroid Derivatives	66	-0.00444752	-0.367	1.17391	-0.001	27	0.0121824	0.492	1.1677	-0.001	93	0.00996895	0.078	1.35897	-0.001	60	-0.00757913	-0.277	0.563063	-0.001	60	-0.00797168	-0.129	1.17626	-0.001	38	-0.0117741	-0.02	1.73799	-0.001
Fatty Alcohols	17	0.0141	0.045	0.970149	-0.001	7	0.023711	0.244	0.571429	-0.001	16	0.00510482	0.44	1.125	-0.001	16	0.0185393	0.027	0.894737	-0.001	16	0.00830339	0.129	1.60606	-0.001	7	-0.0236655	-0.047	2.03333	-0.001
Bactoprenol monophosphates [PR0302]	2	-0.0356169	-0.113	10	0.02	0	0	1	0	1	5	-0.0112038	-0.235	10	0	9	0.0322301	0.012	8.2	0.005	1	0.0321793	0.14	2.57143	-0.042	1	-0.0391273	-0.124	10	0.061
Dialkylglycerols [GL0203]	1	0.0487436	0.073	0	-0.001	0	0	1	0	1	3	-0.0432439	-0.043	0	-0.001	1	-0.0268353	-0.308	0	-0.001	0	0	1	0	1	1	-0.00540633	-0.387	0	-0.001
Calysterols and cyclopropyl sidechain derivatives [ST0111]	3	0.0437471	0.019	0	-0.001	0	0	1	0	1	2	-0.0583724	-0.026	0	-0.001	3	0.000203688	0.427	0	-0.001	4	-0.0290062	-0.071	0	-0.001	0	0	1	0	1
Ceramide phosphoinositols [SP0303]	7	0.0141099	0.141	0	-0.001	2	0.0100162	-0.487	2.33333	-0.07	11	-0.00315208	-0.301	2.925	-0.001	8	-0.0175668	-0.23	0.181818	-0.001	8	-0.0181781	-0.111	1.26667	-0.001	10	-0.00269431	-0.468	0.117647	-0.001
Fatty Amides	23	0.0015001	0.308	2.24528	-0.001	8	0.0184375	0.345	1.47368	-0.001	33	0.0113236	0.157	2.39286	-0.001	10	0.0155418	0.11	3.4	-0.024	23	-0.00770819	-0.256	2	-0.001	17	-0.0104693	-0.131	1.36364	-0.001
Hydroxy fatty acids [FA0105]	22	0.00407068	0.211	0.206704	-0.001	6	0.0099655	-0.476	0.405405	-0.001	17	0.00252767	-0.44	0.198675	-0.001	9	0.00109401	0.372	0.0789474	-0.001	19	-0.00533453	-0.356	0.20979	-0.001	15	-0.00375499	-0.4	0.277778	-0.001
Oxo fatty acids [FA0106]	13	-0.000111973	0.423	0.460938	-0.001	6	0.0106232	-0.451	0.479167	-0.001	15	-0.00593404	-0.223	0.286585	-0.001	6	-0.00103755	0.436	0.307692	-0.001	10	-0.00192518	-0.497	0.373626	-0.001	5	0.00395847	0.373	0.382979	-0.001
1-alkyl,2-acylglycerophosphocholines [GP0102]	8	-0.00072782	0.453	1.35556	-0.001	6	0.00398533	-0.348	1.57143	-0.001	8	0.0270907	0.077	0.975	-0.001	13	-0.00306016	0.466	1.80952	-0.001	9	0.0123716	0.138	1.8806	-0.001	8	-0.0120306	-0.219	1.98113	-0.001
C40 isoprenoids (tetraterpenes) [PR0107]	10	-0.0283453	-0.032	5.64444	0.083	6	0.0285198	0.196	4.58333	-0.252	12	-0.00858668	-0.175	6.2	0.056	16	-0.00488178	-0.455	4.26531	-0.028	7	-0.0452161	-0.001	3.16667	-0.015	5	0.0109784	0.187	5.66667	0.162
Glycosyldialkylglycerols [GL0503]	2	-0.00290047	-0.449	0	-0.001	0	0	1	0	1	0	0	1	0	1	1	0.00920216	0.376	0	-0.001	1	0.0793422	0.016	0	-0.001	0	0	1	0	1
Dialkylglycosylglycerophospholipids [GP1407]	1	0.0295593	0.156	0	-0.001	0	0	1	0	1	1	0.0228099	0.322	0	-0.001	1	0.00920216	0.38	0	-0.001	4	0.0271107	0.054	0	-0.001	0	0	1	0	1
C25 isoprenoids (sesterterpenes) [PR0105]	1	-0.0998974	-0.017	0.7	-0.001	1	-0.0492279	-0.068	2.66667	-0.105	2	-0.0519183	-0.052	3.22222	-0.01	3	-0.0642387	-0.02	0.837209	-0.001	2	-0.0179418	-0.253	0.7	-0.001	0	0	1	0	1
Dicarboxylic acids [FA0117]	17	0.00230645	0.309	0.232955	-0.001	5	0.013894	0.463	0.272727	-0.001	22	0.0168816	0.093	0.410256	-0.001	8	0.00708432	0.281	0.44	-0.001	25	0.00310749	0.211	0.327103	-0.001	13	-0.00639878	-0.301	0.347222	-0.001
Jasmonic acids [FA0202]	2	-0.00971527	-0.367	0	-0.001	0	0	1	0	1	1	0.0261704	0.274	0	-0.001	4	0.00720403	0.317	0.473684	-0.001	1	0.0122833	0.322	0	-0.001	2	-0.00947218	-0.341	0	-0.001
Dialkylglycerophosphoinositols [GP0604]	2	0.0460198	0.039	0	-0.001	1	0.0306362	0.296	0	-0.001	0	0	1	0	1	1	0.048012	0.135	0	-0.001	2	-0.00661662	-0.416	0	-0.001	0	0	1	0	1
Dialkylglycerophosphoethanolamines [GP0204]	1	0.00173439	-0.486	0	-0.001	1	-0.0428286	-0.092	0	-0.001	2	-0.030362	-0.136	0	-0.001	2	-0.00405222	-0.489	0	-0.001	3	-0.0359837	-0.082	0	-0.001	1	-0.0288541	-0.156	0	-0.001
1-alkyl,2-acylglycerophosphoethanolamines [GP0202]	3	-0.00876431	-0.395	5	0.436	0	0	1	0	1	5	-0.00987107	-0.238	3.44211	-0.001	5	0.00336518	0.392	4.30189	-0.024	5	-0.0229518	-0.104	3.07843	-0.001	8	0.01308	0.106	3.34783	-0.001
Anthocyanidins [PK1201]	3	0.0124305	0.252	0.333333	-0.004	2	-0.0598729	-0.011	0.5	-0.008	5	0.0167122	0.274	0.166667	-0.001	4	-0.00094945	0.429	0	-0.001	5	0.00430882	0.336	0.2	-0.001	1	0.0193525	0.214	1	-0.092
Unsaturated fatty acids [FA0103]	15	-0.0060241	-0.361	1.43478	-0.001	4	0.0497849	0.054	2.8	-0.005	21	0.0158187	0.119	1.35312	-0.001	9	-0.0137278	-0.256	1	-0.001	19	-0.0045626	-0.374	1.745	-0.001	16	-0.00972981	-0.176	1.8871	-0.001
Diacylglyceropyrophosphates [GP1101]	5	-0.0187399	-0.191	0.97561	-0.001	5	-0.00340461	-0.212	1.69231	-0.001	6	-0.0269686	-0.054	1.5	-0.001	5	-0.0134343	-0.322	1.84	-0.001	2	-0.000402803	0.499	1.09091	-0.001	4	0.0182649	0.114	4.6	-0.351
C10 isoprenoids (monoterpenes) [PR0102]	3	0.0125067	0.24	0.571429	-0.001	2	0.00972007	-0.465	0	-0.001	5	-0.00289753	-0.37	0.25	-0.001	2	-0.000341508	0.449	0.8	-0.001	3	0.0189955	0.143	0	-0.001	5	-0.0116218	-0.244	0.25	-0.001
Diacylglycerophosphoglycerophosphates [GP0501]	2	0.0275847	0.1	0.941176	-0.001	1	0.0620595	0.118	0.888889	-0.001	2	-0.028545	-0.157	0.888889	-0.001	2	-0.0199863	-0.3	0.888889	-0.001	1	-0.0750907	-0.041	0.888889	-0.001	1	0.00327115	0.441	0.888889	-0.001
Ubiquinones [PR0201]	8	-0.00477641	-0.435	4.5	-0.291	2	0.0761195	0.034	6.66667	0.189	7	0.0189756	0.202	5.46667	0.343	11	-0.00393885	-0.474	5.66667	0.272	7	-0.0210242	-0.083	5.36842	0.237	2	0.0088638	0.288	4.33333	-0.356
Lactones [FA0704]	5	0.00391937	0.371	0.589744	-0.001	1	0.0036007	-0.381	0	-0.001	13	0.0107941	0.307	0.624	-0.001	11	0.0106474	0.163	0.576087	-0.001	10	0.0120399	0.113	0.324324	-0.001	3	0.0162905	0.163	1	-0.001
Isoflavonoids [PK1205]	3	0.00496338	0.357	0.2	-0.001	2	0.00649033	-0.414	0.833333	-0.001	4	0.00622477	0.476	0.125	-0.001	4	0.0241698	0.126	0.75	-0.001	4	-0.00917792	-0.347	0.0980392	-0.001	3	-0.017377	-0.179	0.666667	-0.001
Flavans, Flavanols and Leucoanthocyanidins [PK1202]	6	-0.00132817	0.471	0	-0.001	2	0.0120304	0.475	0	-0.001	3	0.0325121	0.134	0.3	-0.001	1	-0.00469008	-0.454	0	-0.001	3	0.0295432	0.071	0	-0.001	2	0.0088551	0.298	0	-0.001
C20 isoprenoids (diterpenes) [PR0104]	15	-0.00609519	-0.388	0.881579	-0.001	4	0.0148003	0.432	1.47368	-0.001	10	0.0172513	0.169	1.32075	-0.001	11	-0.00812053	-0.391	1.11009	-0.001	10	-0.00547406	-0.38	1.23611	-0.001	10	0.00802589	0.175	1.73077	-0.001
Glycine conjugates [ST0503]	4	0.00737762	0.301	1.71429	-0.001	2	0.0154526	0.421	1.71429	-0.001	0	0	1	0	1	6	0.00145185	0.354	1.71429	-0.001	1	0.00677466	0.386	1.71429	-0.006	3	0.0107655	0.233	1.71429	-0.001
Alkyl Glycosides	19	0.00957693	0.084	0.5	-0.001	3	0.0152553	0.423	0	-0.001	5	0.010349	0.358	0	-0.001	1	0.00838591	0.416	0	-0.001	11	-0.000644883	0.438	0	-0.001	4	-0.0280509	-0.057	0	-0.001
12-oxophytodienoic acid metabolites [FA0201]	2	0.0094538	0.315	1.90909	-0.001	0	0	1	0	1	1	0.022047	0.324	1.90909	-0.001	0	0	1	0	1	0	0	1	0	1	0	0	1	0	1
C24 bile acids, alcohols, and derivatives [ST0401]	10	0.00369773	0.308	0.137931	-0.001	6	0.00029207	-0.268	0.22619	-0.001	16	0.0140457	0.175	0.359788	-0.001	2	-0.0174624	-0.349	0.923077	-0.001	7	0.0186835	0.07	0.603774	-0.001	10	-0.00431118	-0.4	0.255474	-0.001
Levuglandins [FA0310]	7	0.00210662	0.354	1.99348	-0.001	2	0.0171024	0.393	1.98507	-0.001	3	0.0138174	0.319	2.01805	-0.001	1	0.0226152	0.256	2.016	-0.001	5	0.0250493	0.054	1.99092	-0.001	1	-0.0292113	-0.165	3	-0.028
Isoprostanes [FA0311]	8	0.00309725	0.332	1.98485	-0.001	2	0.0171024	0.43	1.98507	-0.001	2	0.0193031	0.287	1.98507	-0.001	1	0.0226152	0.279	2.016	-0.001	5	0.0250493	0.049	1.99092	-0.001	0	0	1	0	1
Cardanolides and derivatives [ST0112]	16	-0.00108761	0.421	0	-0.001	14	0.00282597	-0.223	0.0560748	-0.001	17	0.010918	0.254	0.0492958	-0.001	5	-0.0317242	-0.11	0.4	-0.001	10	0.0025141	0.35	0.235294	-0.001	11	-0.000862218	0.466	0.175926	-0.001
C21 steroids (gluco/mineralocorticoids, progestogins) and derivatives [ST0203]	23	0.00549244	0.163	0.954545	-0.001	7	0.0120629	0.471	0.619048	-0.001	24	0.016853	0.091	0.772414	-0.001	6	-0.00399936	0.486	0.823529	-0.001	13	0.00774457	0.161	0.765306	-0.001	6	-0.00260371	-0.467	0.8	-0.001
Fatty acyl carnitines [FA0707]	1	0.00547822	0.46	0	-0.001	1	0.00656122	-0.471	0	-0.001	1	-0.0385219	-0.147	0	-0.001	1	-0.00222136	-0.482	0	-0.001	1	-0.010819	-0.35	0	-0.001	0	0	1	0	1
Thromboxanes [FA0303]	10	-0.00969974	-0.297	1.05882	-0.001	5	0.0493852	0.043	1.05882	-0.001	5	0.0511126	0.014	1.72	-0.001	3	0.0358519	0.065	1.11111	-0.001	4	0.0172401	0.127	1	-0.001	1	-0.0292113	-0.163	3	-0.038
Sulfates [ST0502]	7	-0.00680054	-0.38	0.0952381	-0.001	2	-0.0580886	-0.026	0	-0.001	11	0.000607359	-0.438	0.0540541	-0.001	8	0.00618089	0.287	0.0869565	-0.001	8	-0.00691203	-0.359	0.24	-0.001	1	-0.0196984	-0.239	0	-0.001
Pterocarpans [PK1207]	4	-0.0181548	-0.192	0.34375	-0.001	2	-0.0315471	-0.108	0.288136	-0.001	3	0.0238118	0.217	0.272727	-0.001	3	-0.00376746	0.486	0.458333	-0.001	2	-0.00632282	-0.413	0.0833333	-0.001	2	-0.0196044	-0.179	0.384615	-0.001
Clavulones and derivatives [FA0312]	1	0.0034804	0.486	2	-0.112	0	0	1	0	1	1	0.0284429	0.266	2	-0.098	0	0	1	0	1	0	0	1	0	1	1	0.0237358	0.164	2	-0.104
Isoflavans [PK1208]	2	-0.0388616	-0.097	0.5	-0.001	2	-0.0242334	-0.136	0.5	-0.001	4	0.0188929	0.234	0.52381	-0.001	4	-0.00773545	-0.409	0.607143	-0.001	1	-0.043403	-0.127	1	-0.001	2	-0.0116606	-0.293	0.454545	-0.001
Chalcones and dihydrochalcones [PK1212]	5	-0.016517	-0.241	0.654545	-0.001	4	0.00031085	-0.301	0.328125	-0.001	7	0.0294671	0.07	0.655738	-0.001	7	0.0152921	0.145	0.734375	-0.001	6	-0.00972728	-0.291	0.704545	-0.001	4	-0.0345198	-0.032	0.777778	-0.001
Flavanones [PK1214]	5	-0.016517	-0.233	0.654545	-0.001	3	-0.00532189	-0.265	0.295082	-0.001	6	0.0202205	0.201	0.6	-0.001	5	0.00152322	0.424	0.616667	-0.001	6	-0.0189552	-0.139	0.512195	-0.001	2	-0.058891	-0.013	0.666667	-0.001
Monoacylglycerophosphocholines [GP0105]	4	-0.0316117	-0.093	0.952381	-0.001	4	0.00507041	-0.381	0.388889	-0.001	9	0.0135561	0.265	0.514286	-0.001	6	-0.0122264	-0.329	0.473684	-0.001	7	0.00948523	0.194	1.93103	-0.001	7	-0.0160241	-0.153	1.06667	-0.001
C18 steroids (estrogens) and derivatives [ST0201]	2	-0.0189181	-0.265	0.272727	-0.001	0	0	1	0	1	0	0	1	0	1	2	0.0260559	0.179	0.272727	-0.001	0	0	1	0	1	2	-0.00687624	-0.385	0.272727	-0.001
Fatty Alcohol Esters	3	-0.00529428	-0.426	1.92857	-0.001	0	0	1	0	1	3	-0.0298716	-0.103	2.67647	-0.001	1	0.0736959	0.041	1	-0.092	1	-0.0170088	-0.316	2.0625	-0.001	1	-0.0268358	-0.191	2.0625	-0.001
Glucuronides [ST0501]	5	-0.0304027	-0.062	0.235294	-0.001	4	-0.0208453	-0.077	0	-0.001	7	0.0205149	0.162	0	-0.001	11	-0.0245956	-0.084	0.225	-0.001	1	-0.0161393	-0.287	0.5	-0.001	2	0.0174564	0.197	0.4	-0.001
Monoacylglycerophosphoglycerols [GP0405]	3	-0.0166103	-0.271	0.333333	-0.002	0	0	1	0	1	4	0.014041	0.327	0.25	-0.001	1	0.0461576	0.123	0	-0.001	2	0.03194	0.075	0.5	-0.013	1	0.0159259	0.217	1	-0.105
Sophorolipids [FA1302]	4	-0.0101381	-0.362	4.66667	-0.391	1	0.0030055	-0.431	5.25	0.422	2	-0.0274004	-0.156	5.25	0.379	5	-0.0206792	-0.217	4.66667	-0.215	4	-0.0130557	-0.274	5.25	0.263	3	0.0302323	0.052	5.25	0.339
Branched fatty acids [FA0102]	3	-0.00852132	-0.382	4.44068	-0.186	1	0.00874438	0.492	4.61111	-0.261	6	0.0312773	0.065	3.26718	-0.001	0	0	1	0	1	1	0.0565354	0.038	4.61111	-0.358	4	-0.0147312	-0.208	4.36667	-0.074
Retinoids [PR0109]	2	-0.0305733	-0.147	2	-0.004	1	0.0681581	0.092	2	-0.029	6	0.016765	0.23	1.92593	-0.001	2	0.0313383	0.127	2	-0.003	2	0.0181387	0.177	1.92593	-0.001	0	0	1	0	1
Spirostanols and derivatives [ST0108]	5	-0.0212633	-0.136	1.775	-0.001	2	0.0185524	0.379	1.15385	-0.001	5	0.0283237	0.125	1.36842	-0.001	7	-0.00744957	-0.42	1.71429	-0.001	7	0.0248817	0.029	1.74194	-0.001	1	0.0156385	0.264	1	-0.026
Bufanolides and derivatives [ST0113]	3	-0.000849894	0.489	1	-0.001	0	0	1	0	1	1	0.0485502	0.145	1.4	-0.003	1	0.0461576	0.121	0	-0.001	3	0.0344191	0.034	1.27273	-0.001	1	0.0162344	0.261	1.4	-0.003
Oxidized glycerophosphocholines [GP2001]	7	-0.00733077	-0.354	1.77778	-0.001	4	0.0357561	0.143	1.55556	-0.001	4	-0.0175449	-0.195	0.571429	-0.001	8	-0.0118345	-0.295	0.4	-0.001	5	-0.000671852	0.441	3.71429	-0.106	6	-0.00609213	-0.365	2.6	-0.008
Sphingoid base analogs [SP0108]	1	0.0110837	0.353	0	-0.001	0	0	1	0	1	2	-0.0416172	-0.075	0	-0.001	1	-0.0519539	-0.148	0	-0.001	0	0	1	0	1	1	-0.0811865	-0.022	0	-0.001
Vitamin D2 and derivatives [ST0301]	2	0.0226048	0.165	2.04762	-0.001	1	0.0573804	0.149	2.05263	-0.001	3	0.00756632	0.436	1.76786	-0.001	0	0	1	0	1	0	0	1	0	1	2	0.00595834	0.382	2	-0.004
Monoalkylglycerophosphoserines [GP0306]	1	0.0561315	0.065	1	-0.033	0	0	1	0	1	0	0	1	0	1	0	0	1	0	1	0	0	1	0	1	0	0	1	0	1
Hepoxilins [FA0309]	1	-0.0229346	-0.273	3	-0.204	0	0	1	0	1	1	-0.13333	-0.007	3	-0.194	0	0	1	0	1	1	-0.0953135	-0.025	3	-0.226	1	-0.0286819	-0.177	3	-0.194
Dolichol monophosphates [PR0308]	1	-0.0746122	-0.053	1	-0.007	0	0	1	0	1	0	0	1	0	1	1	-0.0499668	-0.18	1	-0.004	0	0	1	0	1	0	0	1	0	1
1Z-alkenylglycerophosphoethanolamines [GP0207]	1	0.0141737	0.305	3.71429	-0.192	0	0	1	0	1	1	0.00843895	-0.495	1.71429	-0.004	0	0	1	0	1	0	0	1	0	1	0	0	1	0	1
Monoacylglycerols [GL0101]	1	0.0141737	0.301	3.71429	-0.168	0	0	1	0	1	2	-0.0519183	-0.054	3.22222	-0.011	0	0	1	0	1	0	0	1	0	1	0	0	1	0	1
Lysosphingomyelins and lysoglycosphingolipids [SP0106]	2	0.0103945	0.303	2.5	-0.077	0	0	1	0	1	2	0.0816234	0.018	2.5	-0.074	3	0.0285213	0.108	2.5	-0.026	0	0	1	0	1	0	0	1	0	1
Diacylglycerophosphoinositol monophosphates [GP0701]	3	-0.0258334	-0.165	4	-0.232	0	0	1	0	1	1	-0.050539	-0.12	4	-0.292	1	-0.0338954	-0.243	4	-0.278	0	0	1	0	1	0	0	1	0	1
C27 bile acids, alcohols, and derivatives [ST0403]	3	-0.0393129	-0.058	0.349398	-0.001	2	0.0361755	0.19	0.306122	-0.001	3	0.0304645	0.161	0.606897	-0.001	2	-0.0181068	-0.31	0.306122	-0.001	1	0.0231472	0.237	0.411765	-0.001	1	-0.0259465	-0.195	0.0666667	-0.001
Glycosyldiacylglycerols [GL0501]	10	-0.010664	-0.27	6.125	0.039	4	0.0142645	0.453	4.14286	-0.156	12	-0.0313355	-0.008	7.1875	0.013	12	-0.0488536	-0.001	5.4	0.372	5	-0.0299982	-0.059	5.5	0.224	11	0.0266475	0.002	4.74359	-0.34
Bactoprenol diphosphates [PR0303]	12	-0.0056838	-0.395	6	0.123	10	0.014232	0.449	6	0.177	16	-0.00719391	-0.191	6.44444	0.056	20	-0.00661653	-0.397	6	0.143	12	-0.00682506	-0.32	6.30769	0.077	12	-0.0103649	-0.188	6	0.163
Carbocyclic fatty acids [FA0114]	4	-0.0128715	-0.326	2	-0.035	2	-0.0192563	-0.156	2	-0.092	10	0.0148637	0.231	2.30303	-0.001	4	-0.0250703	-0.187	2	-0.035	10	-0.0173341	-0.1	2.57143	-0.001	3	-0.0278251	-0.089	2.55882	-0.001
Rhamnolipids [FA1303]	3	-0.0106211	-0.348	0.333333	-0.001	0	0	1	0	1	1	-0.0102938	-0.368	1	-0.12	0	0	1	0	1	2	0.0175274	0.204	0.333333	-0.001	1	-0.039529	-0.103	1	-0.097
1Z-alkenylglycerophosphocholines [GP0107]	1	0.0505326	0.076	0.5	-0.014	0	0	1	0	1	3	0.00794306	0.449	0.5	-0.001	2	-0.063063	-0.048	0.5	-0.001	1	0.0337549	0.145	0.5	-0.007	1	-0.0205717	-0.233	0.5	-0.011
Vitamin E [PR0202]	1	0.00707679	0.415	2.44444	-0.014	0	0	1	0	1	1	0.031564	0.229	2.44444	-0.009	1	-0.00185753	-0.463	2.44444	-0.003	1	-0.0523377	-0.094	0.333333	-0.001	2	0.00311308	0.41	2.44444	-0.001
Glycosylmonoacylglycerols [GL0401]	1	-0.0682913	-0.056	0	-0.001	0	0	1	0	1	0	0	1	0	1	0	0	1	0	1	0	0	1	0	1	0	0	1	0	1
Dialkylglycerophosphoglycerophosphates [GP0504]	2	0.0317349	0.088	0	-0.001	1	0.0702043	0.084	0	-0.001	3	0.0091601	0.423	2	-0.028	3	0.0116567	0.286	0	-0.001	2	0.0124593	0.287	2.66667	-0.118	2	0.0230966	0.137	0	-0.001
Sulfoglycosphingolipids (sulfatides) [SP0602]	4	-0.0290959	-0.104	4	-0.141	3	0.0169527	0.386	1.2	-0.003	1	0.0488142	0.138	4.2	-0.269	1	-0.012643	-0.411	4.2	-0.24	9	-0.0305748	-0.025	2.5	-0.001	10	-0.00333981	-0.454	3.93548	-0.053
Oxidized glycerophosphoethanolamines [GP2002]	4	-0.0122082	-0.305	4	-0.222	3	0.03772	0.17	4	-0.198	0	0	1	0	1	0	0	1	0	1	2	-0.0301568	-0.138	4	-0.341	4	0.0188118	0.11	4	-0.208
1-alkyl,2-acylglycerophosphoserines [GP0302]	10	0.00592369	0.264	3.42857	-0.014	6	-0.0321818	-0.02	4.07692	-0.147	13	-0.0213905	-0.031	1.86667	-0.001	17	-0.0171746	-0.125	2.64444	-0.001	24	-0.0117488	-0.1	1.79032	-0.001	17	-0.0030408	-0.425	2.15	-0.001
Gangliosides [SP0601]	1	0.0312025	0.143	1	-0.03	0	0	1	0	1	1	-0.01148	-0.308	1	-0.026	1	0.0012595	0.43	1	-0.019	2	0.0831489	0.001	1.5	-0.016	1	0.0624048	0.026	2	-0.081
1-acyl,2-(1Z-alkenyl)-glycerophosphocholines [GP0109]	3	-0.0227083	-0.182	4.37778	-0.175	2	-0.0297173	-0.091	4.54839	-0.199	0	0	1	0	1	0	0	1	0	1	0	0	1	0	1	0	0	1	0	1
1-(1Z-alkenyl),2-acylglycerophosphates [GP1003]	3	0.0228236	0.133	2.6	-0.006	0	0	1	0	1	12	0.00342149	0.493	1.8	-0.001	1	-0.0144814	-0.389	6	0.311	9	-0.00159228	0.492	3.04054	-0.001	10	-0.0198934	-0.05	2.74107	-0.001
Diacylglycerophosphonoethanolamines [GP1701]	1	0.00408404	0.487	1.85714	-0.005	0	0	1	0	1	0	0	1	0	1	1	0.0591613	0.083	1.85714	-0.001	0	0	1	0	1	0	0	1	0	1
Diacylglycosylglycerophospholipids [GP1401]	2	0.0147715	0.262	0	-0.001	0	0	1	0	1	1	-0.0101302	-0.348	0	-0.001	1	-0.0167477	-0.376	0	-0.001	2	-0.0233366	-0.19	0	-0.001	3	0.0185455	0.143	0	-0.001
1-acyl,2-alkylglycerophosphoethanolamines [GP0208]	3	-0.0362146	-0.085	7	0.014	1	0.0761777	0.074	8.25	0.028	0	0	1	0	1	1	0.03758	0.171	8.25	0.048	1	0.0384909	0.091	8.25	0.034	1	0.0125675	0.303	8.25	0.031
N-acyl-4-hydroxysphinganines (phytoceramides) [SP0203]	1	-0.0824121	-0.035	0	-0.001	0	0	1	0	1	5	-0.0117892	-0.2	0	-0.001	0	0	1	0	1	1	-0.0304773	-0.188	0	-0.001	1	-0.0135091	-0.297	0	-0.001
Oxidized Cardiolipins [GP2003]	1	0.0941462	0.009	8	0.191	1	0.0572186	0.131	4	-0.295	1	-0.135926	-0.003	4	-0.338	1	-0.0257177	-0.31	4	-0.325	1	0.00785263	0.405	8	0.213	0	0	1	0	1
Ceramide phosphoethanolamines [SP0302]	1	-0.0277453	-0.252	1	-0.006	2	-0.0190966	-0.178	1	-0.001	4	-0.0317099	-0.065	2.28571	-0.001	4	0.0402626	0.018	1.09091	-0.001	8	-0.0121982	-0.211	1.05128	-0.001	8	0.00566734	0.263	1.27273	-0.001
Hydroxy/hydroperoxyeicosapentaenoic acids [FA0307]	1	-0.0095596	-0.391	3	-0.048	1	-0.0298067	-0.14	2.95238	-0.001	2	0.0133797	0.373	2.95833	-0.001	0	0	1	0	1	6	-0.00851499	-0.332	2.9537	-0.001	2	-0.0306572	-0.101	2.95833	-0.001
Hydroxy/hydroperoxyeicosatrienoic acids [FA0305]	1	0.0303322	0.148	2	-0.189	0	0	1	0	1	0	0	1	0	1	1	0.045862	0.139	2	-0.173	0	0	1	0	1	0	0	1	0	1
1-acyl,2-alkylglycerophosphoglycerols [GP0411]	0	0	1	0	1	2	0.00116662	-0.361	0	-0.001	0	0	1	0	1	0	0	1	0	1	0	0	1	0	1	2	0.00610593	0.367	0	-0.001
Diphenyl ethers, biphenyls, dibenzyls and stilbenes [PK1309]	0	0	1	0	1	1	-0.0166446	-0.207	1	-0.081	1	0.0206965	0.338	1	-0.103	1	-0.00216408	-0.467	1	-0.079	0	0	1	0	1	1	-0.0222014	-0.202	1	-0.098
Fatty Acyl Glycosides	0	0	1	0	1	1	-0.0364244	-0.111	0	-0.001	1	0.0280516	0.244	0.2	-0.001	2	-0.017459	-0.359	0	-0.001	0	0	1	0	1	0	0	1	0	1
Methoxy fatty acids [FA0108]	0	0	1	0	1	1	0.049935	0.194	0	-0.001	0	0	1	0	1	1	-0.0266386	-0.291	0	-0.001	5	-0.00331755	-0.476	0	-0.001	3	-0.00916985	-0.328	0	-0.001
Other Eicosanoids [FA0300]	0	0	1	0	1	1	-0.0138875	-0.218	1.25	-0.001	1	-0.0056815	-0.38	1.25	-0.001	2	0.0274802	0.17	1.25	-0.001	0	0	1	0	1	0	0	1	0	1
Gal- (Gala series) [SP0509]	0	0	1	0	1	2	-0.020355	-0.138	1	-0.001	3	0.00277265	0.495	1	-0.001	0	0	1	0	1	3	-0.00150097	0.469	1.66667	-0.001	1	-0.0644012	-0.046	1	-0.001
Furostanols and derivatives [ST0107]	0	0	1	0	1	1	-0.0534504	-0.068	0	-0.001	0	0	1	0	1	1	0.0149835	0.341	1	-0.083	0	0	1	0	1	0	0	1	0	1
Monoacylglycerophosphoinositols [GP0605]	0	0	1	0	1	1	0.0363514	0.247	6	0.264	0	0	1	0	1	1	-0.00433736	-0.478	6	0.311	0	0	1	0	1	0	0	1	0	1
Bactoprenols [PR0301]	0	0	1	0	1	1	-0.164594	-0.001	1	-0.077	0	0	1	0	1	0	0	1	0	1	1	-0.0642364	-0.061	1	-0.128	0	0	1	0	1
Vitamin K [PR0203]	0	0	1	0	1	0	0	1	0	1	2	0.00328982	-0.482	4.66667	-0.424	0	0	1	0	1	1	0.0236483	0.208	7	0.236	3	-0.0341522	-0.055	4.2	-0.307
C19 steroids (androgens) and derivatives [ST0202]	0	0	1	0	1	0	0	1	0	1	3	-0.0145213	-0.227	1.91304	-0.001	0	0	1	0	1	1	-0.00970836	-0.362	1.91304	-0.001	0	0	1	0	1
Ceramide 1-phosphates [SP0205]	0	0	1	0	1	0	0	1	0	1	2	0.00436388	0.49	0	-0.001	0	0	1	0	1	5	0.00402617	0.36	0	-0.001	0	0	1	0	1
C30 isoprenoids (triterpenes) [PR0106]	0	0	1	0	1	0	0	1	0	1	1	-0.0856251	-0.043	2.26667	-0.001	0	0	1	0	1	0	0	1	0	1	1	0.0187734	0.215	0	-0.001
Leukotrienes [FA0302]	0	0	1	0	1	0	0	1	0	1	2	-0.00075519	-0.425	3.18182	-0.035	0	0	1	0	1	0	0	1	0	1	1	-0.0292113	-0.173	3	-0.032
Other Steroid conjugates [ST0505]	0	0	1	0	1	0	0	1	0	1	2	0.0196643	0.301	1	-0.014	1	0.0600224	0.074	1	-0.02	1	0.0680766	0.035	1	-0.12	1	0.11779	0	1	-0.098
Monoalkylglycerophosphocholines [GP0106]	0	0	1	0	1	0	0	1	0	1	2	0.0140901	0.373	0	-0.001	0	0	1	0	1	0	0	1	0	1	0	0	1	0	1
Brassinolides and derivatives [ST0114]	0	0	1	0	1	0	0	1	0	1	1	0.0124409	0.44	0.333333	-0.001	0	0	1	0	1	2	-3.75e-05	0.456	0.333333	-0.001	0	0	1	0	1
C28 bile acids, alcohols, and derivatives [ST0404]	0	0	1	0	1	0	0	1	0	1	1	0.0124409	0.423	0.333333	-0.001	0	0	1	0	1	2	-3.75e-05	0.46	0.333333	-0.001	0	0	1	0	1
Estolides [GL0305]	0	0	1	0	1	0	0	1	0	1	2	-0.0500624	-0.051	5.33333	0.428	0	0	1	0	1	1	-0.00452949	-0.388	4	-0.37	0	0	1	0	1
Dialkylglycerophosphoglycerols [GP0404]	0	0	1	0	1	0	0	1	0	1	0	0	1	0	1	2	0.0282423	0.176	2	-0.044	0	0	1	0	1	1	0.0547799	0.041	3	-0.195
Heterocyclic fatty acids [FA0115]	0	0	1	0	1	0	0	1	0	1	0	0	1	0	1	1	0.00213578	0.441	0	-0.001	3	-0.000684729	0.496	0	-0.001	2	-0.0089743	-0.361	0	-0.001
Lignans and Norlignans	0	0	1	0	1	0	0	1	0	1	0	0	1	0	1	0	0	1	0	1	1	0.0128456	0.28	3	-0.135	0	0	1	0	1
Fatty acyl homoserine lactones [FA0803]	0	0	1	0	1	0	0	1	0	1	0	0	1	0	1	0	0	1	0	1	1	0.00652697	0.411	0	-0.001	0	0	1	0	1

## Sheet: full dataset
	liver					muscle					kidney					heart					cortex					cerebellum
	peaks	direction of change	p-value change	double bonds	p-value double bonds	peaks	direction of change	p-value change	double bonds	p-value double bonds	peaks	direction of change	p-value change	double bonds	p-value double bonds	peaks	direction of change	p-value change	double bonds	p-value double bonds	peaks	direction of change	p-value change	double bonds	p-value double bonds	peaks	direction of change	p-value change	double bonds	p-value double bonds
Triacylglycerols [GL0301]	404	0.0252463	0	6.21406	0	391	0.0798298	0	6.01549	0	424	0.0197	0	6.52941	0	446	0.0188782	0	6.24195	0	329	0.00753376	0	6.36199	0	279	0.00128218	0.165	6.29647	0
Glycerolipids	550	0.0149132	0	6.23711	0	509	0.0642087	0	6.01595	0	568	0.0167246	0	6.52929	0	612	0.0166944	0	6.3363	0	464	-0.000194276	0.389	6.40531	0	371	0.00134327	0.123	6.32139	0
Simple Glc series [SP0501]	66	-0.0182586	-0.001	1.80292	-0.001	36	-0.0279037	-0.001	1.72327	-0.001	60	0.0249178	0	1.8595	-0.001	42	-0.0158566	-0.088	1.88542	-0.001	81	-0.030344	-0.001	2.01471	-0.001	55	-0.0102105	-0.044	2.00402	-0.001
Vitamin D3 and derivatives [ST0302]	77	-0.020232	-0.001	1.08091	-0.001	47	0.0612789	0.004	1.06994	-0.001	85	0.013703	0.077	1.04529	-0.001	82	0.0170213	0.001	1.01448	-0.001	74	0.00420677	0.158	1.06826	-0.001	39	-0.00280961	-0.392	0.986957	-0.001
Lineolic Acids and Derivatives	49	0.0151075	0.008	3.91064	-0.001	50	0.0059005	-0.009	3.67564	-0.001	51	0.00592497	0.435	3.7717	-0.001	67	0.000286658	0.258	3.76332	-0.001	41	0.00287785	0.283	3.36986	-0.001	32	-0.0186691	-0.01	3.30576	-0.001
1-(1Z-alkenyl),2-acylglycerophosphoserines [GP0303]	48	0.0170023	0.004	3.72642	-0.001	46	0.0180805	-0.116	3.47107	-0.001	45	-0.0165442	-0.01	2.85246	-0.001	53	-0.0238965	-0.008	3.25225	-0.001	58	-0.00257562	-0.379	2.82	-0.001	44	0.00922444	0.053	3.65934	-0.001
Diacylglycerophosphates [GP1001]	36	-0.0229887	-0.004	2.51489	-0.001	21	0.0134836	-0.135	3.312	-0.001	35	0.0198599	0.063	2.66552	-0.001	35	0.0186804	0.009	2.02685	-0.001	33	-0.0233557	-0.005	1.72973	-0.001	26	-0.00945908	-0.163	1.65064	-0.001
Fatty Alcohols	38	0.0204016	0.001	1.43836	-0.001	35	0.0401725	0.266	1.23148	-0.001	41	0.000421142	-0.315	1.47143	-0.001	36	0.0308103	0.001	1.25243	-0.001	36	-0.00111999	-0.475	1.71795	-0.001	32	-0.019986	-0.006	1.68224	-0.001
Dialkylglycerophosphoglycerophosphates [GP0504]	10	0.0456534	0.001	0	-0.001	5	0.060419	0.215	0	-0.001	12	4.19644e-05	-0.412	3.76471	-0.074	10	0.0429552	0.005	0	-0.001	6	0.0145623	0.172	1.14286	-0.003	5	0.0113181	0.27	0	-0.001
1-alkyl,2-acylglycerophosphoserines [GP0302]	52	0.0158382	0.004	1.89941	-0.001	39	0.0206053	-0.185	2.88596	-0.001	48	-0.0109187	-0.036	1.9527	-0.001	41	-0.0114379	-0.213	2.25688	-0.001	62	0.00958873	0.028	1.62286	-0.001	42	0.00874467	0.071	2.12281	-0.001
Steroids and Steroid Derivatives	132	-0.0112339	-0.003	1.28833	-0.001	97	0.0228719	-0.141	1.569	-0.001	162	0.00882953	0.184	1.24068	-0.001	137	0.00595699	0.02	1.16954	-0.001	134	0.00163513	0.269	1.583	-0.001	72	-0.00979628	-0.043	1.94458	-0.001
C25 isoprenoids (sesterterpenes) [PR0105]	8	-0.0722168	-0.001	0.916667	-0.001	4	-0.0336355	-0.045	0.863636	-0.001	9	-0.0304225	-0.037	1.06383	-0.001	5	-0.0656301	-0.019	0.8125	-0.001	8	-0.0304085	-0.02	0.7	-0.001	5	-0.0288416	-0.068	0.7	-0.001
1-alkyl,2-acylglycerophosphates [GP1002]	25	0.0253006	0.009	1.3038	-0.001	12	0.00761823	-0.143	1.41176	-0.001	32	0.0135525	0.182	1.51282	-0.001	23	0.00579347	0.196	1.04651	-0.001	27	-0.00223731	-0.419	2.1875	-0.001	27	-0.0148403	-0.056	2.43657	-0.001
Diacylglyceropyrophosphates [GP1101]	15	-0.0329988	-0.008	1.11236	-0.001	6	-0.00825432	-0.091	1.675	-0.001	7	-0.0239808	-0.093	1.48276	-0.001	8	-0.0501033	-0.015	1.5	-0.001	8	0.00103959	0.483	1.28333	-0.001	6	0.002357	0.428	2.1875	-0.001
Retinoids [PR0109]	5	-0.0585285	-0.008	1.92208	-0.001	1	0.0681581	0.255	2	-0.022	9	0.031422	0.081	1.93548	-0.001	3	0.0306681	0.143	2	-0.001	2	0.0181387	0.256	1.92593	-0.001	1	0.00327378	0.461	2	-0.025
C19 steroids (androgens) and derivatives [ST0202]	3	-0.0771653	-0.009	1.91304	-0.001	0	0	1	0	1	4	-0.0263813	-0.146	1.87324	-0.001	0	0	1	0	1	1	-0.00970836	-0.367	1.91304	-0.001	0	0	1	0	1
Spirostanols and derivatives [ST0108]	15	-0.0494816	-0.001	1.66667	-0.001	5	0.0371999	0.427	1.69444	-0.001	15	0.0352283	0.02	1.85185	-0.001	9	0.00760432	0.277	1.8806	-0.001	11	0.00885835	0.214	1.57746	-0.001	3	-0.0147292	-0.293	2.07407	-0.001
1Z-alkenylglycerophosphocholines [GP0107]	3	-0.0667567	-0.009	0.5	-0.001	0	0	1	0	1	3	0.00794306	0.465	0.5	-0.001	2	-0.063063	-0.081	0.5	-0.001	1	0.0337549	0.178	0.5	-0.017	1	-0.0205717	-0.239	0.5	-0.014
Glycerophospholipids	557	-0.000601768	-0.409	3.99538	-0.001	483	0.00976143	-0.001	4.21542	-0.001	555	-0.0155231	-0.001	4.02939	-0.001	598	-0.0105424	-0.007	3.98159	-0.001	557	-0.0137768	-0.001	3.95225	-0.001	515	0.00168869	0.065	3.94342	-0.001
Diacylglycerophosphoserines [GP0301]	170	0.00200761	0.286	2.9602	-0.001	160	0.0122624	-0.001	2.70588	-0.001	178	-0.0226548	-0.001	2.9342	-0.001	164	-0.017547	-0.002	2.60178	-0.001	158	-0.00316666	-0.271	2.81087	-0.001	125	0.0141489	0	2.66425	-0.001
Diacylglycerophosphoethanolamines [GP0201]	91	-0.0043979	-0.204	3.38471	-0.001	80	-0.0192729	-0.001	3.93165	-0.001	90	-0.0224491	-0.001	3.56714	-0.001	89	-0.00605878	-0.371	3.49519	-0.001	122	-0.00784445	-0.043	3.54403	-0.001	104	-0.00117123	-0.475	3.80311	-0.001
1-(1Z-alkenyl),2-acylglycerophosphoinositols [GP0603]	26	0.0064611	0.246	3.66667	-0.001	18	-0.0155773	-0.001	3.35088	-0.001	24	-0.0262578	-0.009	3.93333	-0.001	25	-0.026449	-0.028	4.53636	-0.016	21	-0.00443111	-0.361	2.59756	-0.001	11	0.0164165	0.099	2.95455	-0.001
Sphingolipids	116	-0.000963768	-0.423	1.65615	-0.001	71	0.00256996	-0.001	1.49171	-0.001	103	0.01008	0.196	1.40433	-0.001	126	0.0098517	0.005	3.35516	-0.001	128	-0.0144918	-0.001	2.38692	-0.001	93	-0.00155741	-0.442	2.03704	-0.001
Stigmasterols and C24-ethyl derivatives [ST0104]	44	0.0097034	0.097	2.28415	-0.001	29	0.0733169	0.002	2.36	-0.001	38	-0.00353867	-0.189	2.94231	-0.001	34	0.0218667	0.005	1.32667	-0.001	25	0.00128229	0.411	1.67516	-0.001	16	-0.0373293	-0.001	1.66102	-0.001
Prenol Lipids	623	-0.00399974	-0.028	1.51572	-0.001	400	0.0192991	-0.002	1.66793	-0.001	678	-1.8708e-05	-0.019	1.51794	-0.001	553	-0.0126577	-0.001	1.65754	-0.001	562	-0.00145623	-0.371	1.7655	-0.001	344	-0.000410441	0.377	1.76907	-0.001
Steryl esters [ST0102]	64	0.000804963	0.419	1.33333	-0.001	42	-0.0185602	-0.001	1.25275	-0.001	60	-0.00438873	-0.105	1.352	-0.001	45	-0.0295776	-0.005	1.52041	-0.001	59	-0.0100109	-0.065	1.12782	-0.001	57	-0.00747932	-0.129	1.30952	-0.001
Diacylglycerols [GL0201]	63	-0.0113421	-0.035	4.26517	-0.001	58	-0.0156952	-0.001	3.80833	-0.001	48	-0.00989722	-0.038	3.64572	-0.001	54	-0.00796842	-0.305	3.60106	-0.001	68	-0.0300101	-0.001	3.82965	-0.001	50	-0.00696172	-0.153	3.75309	-0.001
Diacylglycerophosphoglycerols [GP0401]	82	0.000335098	0.445	3.46227	-0.001	66	-0.00665769	-0.001	3.46164	-0.001	72	-0.00783571	-0.02	3.45052	-0.001	77	-0.00890964	-0.211	3.21635	-0.001	84	-0.00227295	-0.387	3.78932	-0.001	60	0.0027634	0.218	3.32771	-0.001
Ceramide phosphoinositols [SP0303]	21	-0.00220283	-0.426	1.02703	-0.001	18	-0.017139	-0.001	2.06061	-0.001	32	-0.00449953	-0.184	2.63158	-0.001	16	-0.0220675	-0.103	0.44	-0.001	29	-0.0120991	-0.093	0.826923	-0.001	25	0.013959	0.025	4.54688	-0.147
Dialkylglycerophosphoinositols [GP0604]	4	0.0262271	0.143	0	-0.001	4	0.149381	0.003	0	-0.001	6	0.0266561	0.178	0	-0.001	4	0.0395978	0.072	0	-0.001	3	0.0135175	0.286	0	-0.001	3	-0.0177464	-0.244	0	-0.001
N-acylsphinganines (dihydroceramides) [SP0202]	7	-0.0365242	-0.031	0	-0.001	6	-0.0553479	-0.002	0	-0.001	13	-0.00642943	-0.233	0	-0.001	6	-0.0289846	-0.171	0	-0.001	7	-0.0121671	-0.209	0	-0.001	6	-0.0214594	-0.099	0	-0.001
N-acyl amines [FA0802]	34	0.00362764	0.335	3.18354	-0.001	28	0.0488866	0.103	3.56209	-0.001	49	0.0512088	0	3.22927	-0.001	53	0.0451457	0	3.69136	-0.001	24	0.0269168	0.001	2.64286	-0.001	20	0.0066342	0.21	3.45349	-0.001
Fatty Acid Esters	207	0.00342629	0.142	4.20956	-0.001	196	0.0406482	0.044	4.33778	-0.001	236	0.0180395	0	4.34602	-0.001	210	0.00651824	0.005	4.37251	-0.001	194	0.00448428	0.039	4.19767	-0.001	139	-0.0216196	-0.001	3.92304	-0.001
Other Octadecanoids [FA0200]	25	-0.00368598	-0.356	0.857143	-0.001	19	0.0278228	-0.407	1.05745	-0.001	24	0.0634425	0	0.990521	-0.001	21	0.0542191	0	1.06933	-0.001	19	0.00375953	0.316	0.771429	-0.001	21	-0.00783875	-0.23	0.716129	-0.001
Prostaglandins [FA0301]	38	0.00644306	0.18	2.01923	-0.001	34	0.0237658	-0.311	1.73778	-0.001	46	0.0393475	0	2.16862	-0.001	33	0.0285219	0	1.80804	-0.001	32	0.0105244	0.086	1.89677	-0.001	17	-0.00652988	-0.273	1.9927	-0.001
Fatty Acids and Conjugates	84	0.00343687	0.258	2.05699	-0.001	61	0.0212823	-0.127	1.49391	-0.001	77	0.031299	0	1.92965	-0.001	54	0.0350165	0	1.93674	-0.001	86	0.00893217	0.022	1.82543	-0.001	54	-0.00568791	-0.218	1.41604	-0.001
N-acyl ethanolamines (endocannabinoids) [FA0804]	18	-0.0140206	-0.096	3.51261	-0.001	9	0.0175861	-0.304	3.33333	-0.001	19	0.0436976	0	3.69492	-0.001	10	0.0321907	0.028	3.85106	-0.004	6	0.0187333	0.129	3.44444	-0.017	3	-0.0373467	-0.065	3.19048	-0.01
1-alkyl,2-acylglycerophosphoinositols [GP0602]	27	0.00633822	0.25	3.49219	-0.001	18	0.0235875	-0.337	3.15873	-0.001	20	-0.0409771	-0.001	3.49296	-0.001	24	-0.0171254	-0.15	3.98958	-0.001	19	-0.00453609	-0.356	2.32203	-0.001	12	0.00876903	0.249	2.38636	-0.001
Calysterols and cyclopropyl sidechain derivatives [ST0111]	3	0.0437471	0.049	0	-0.001	2	0.0157883	-0.413	0	-0.001	4	-0.0788246	-0.003	0	-0.001	5	0.000163854	0.467	0	-0.001	4	-0.0290062	-0.098	0	-0.001	1	-0.0302032	-0.202	0	-0.001
Thromboxanes [FA0303]	12	-0.00351802	-0.381	1.04762	-0.001	6	0.0485939	0.275	1.04762	-0.001	8	0.0595962	0.001	1.55882	-0.001	4	0.0520919	0.029	2.05556	-0.001	6	0.00948711	0.273	1.11111	-0.001	1	-0.0292113	-0.204	3	-0.047
Pterocarpans [PK1207]	4	-0.0181548	-0.208	0.34375	-0.001	4	-0.00613645	-0.183	0.253521	-0.001	7	0.0554999	0.005	0.381818	-0.001	4	-0.0233979	-0.261	0.363636	-0.001	3	-0.000638793	-0.499	0.272727	-0.001	2	-0.0196044	-0.272	0.384615	-0.001
Chalcones and dihydrochalcones [PK1212]	6	-0.0175122	-0.172	0.672414	-0.001	6	0.0287827	-0.45	0.5	-0.001	13	0.0404877	0.008	0.669231	-0.001	9	0.0101134	0.245	0.73913	-0.001	7	-0.00680492	-0.37	0.683673	-0.001	4	-0.0345198	-0.06	0.777778	-0.001
Hydroperoxy fatty acids [FA0104]	4	0.051973	0.012	2	-0.004	3	0.029629	0.494	2	-0.007	6	0.0729894	0	2.14286	-0.001	2	0.0484595	0.096	2.33333	-0.016	4	0.0409636	0.026	2	-0.006	2	0.0332107	0.117	2	-0.032
Other Eicosanoids [FA0300]	1	-0.00241982	-0.459	1.25	-0.001	3	0.0442806	0.378	1.25	-0.001	6	0.0751093	0.003	1.22	-0.001	4	0.0582628	0.03	1.25	-0.001	3	0.0296502	0.113	1.25	-0.001	1	0.00520113	0.431	1.25	-0.001
Gorgosterols and derivatives [ST0106]	1	-0.00521112	-0.424	1.1	-0.001	1	0.117352	0.146	1.1	-0.001	2	0.108205	0.004	1.1	-0.001	2	0.0393432	0.132	1.1	-0.001	1	0.0774957	0.035	1.1	-0.001	1	0.11644	0.011	1.1	-0.001
C22 bile acids, alcohols, and derivatives [ST0405]	0	0	1	0	1	0	0	1	0	1	2	0.120726	0.002	2	-0.001	2	0.0435258	0.106	2	-0.001	0	0	1	0	1	0	0	1	0	1
Branched fatty acids [FA0102]	6	0.00944565	0.298	3.24265	-0.001	7	0.0262053	-0.47	3.42953	-0.001	10	0.0363482	0.042	3.04329	-0.001	5	0.0923802	0	3.0339	-0.001	9	0.034819	0.008	3.68889	-0.001	8	0.0174564	0.116	3.38065	-0.001
Bactoprenol monophosphates [PR0302]	10	-0.00408401	-0.38	5	0.419	9	0.097648	0.007	6.625	0.038	16	0.00660889	0.452	7.56364	0	14	0.03522	0.005	7.22936	0	6	0.00232507	0.433	7.2	0	7	-0.00286685	-0.477	7.28571	0.006
Unsaturated fatty acids [FA0103]	43	0.015275	0.02	1.86157	-0.001	23	0.0415116	0.252	1.61728	-0.001	55	0.00260645	-0.415	1.5617	-0.001	26	0.0530982	0	1.28117	-0.001	41	-0.00160412	-0.459	1.78111	-0.001	26	-0.00123921	-0.489	2.00308	-0.001
Wax monoesters [FA0701]	27	0.00811069	0.19	1.89877	-0.001	14	0.0303018	-0.476	1.58167	-0.001	36	-0.0169089	-0.018	1.63135	-0.001	14	0.0447025	0	1.30986	-0.001	30	-0.0163973	-0.035	2.11688	-0.001	25	-0.0124152	-0.088	2.04248	-0.001
C20 isoprenoids (diterpenes) [PR0104]	31	0.0171423	0.023	1.15132	-0.001	17	0.0510802	0.147	1.3022	-0.001	33	0.0099243	0.297	1.21405	-0.001	27	0.044946	0	1.27692	-0.001	30	0.0155248	0.023	1.60417	-0.001	17	-0.00695737	-0.277	1.37383	-0.001
Eicosanoids	6	-0.00601198	-0.381	2.71429	-0.001	4	0.00448538	-0.236	3.25	-0.006	9	-0.0329518	-0.024	3.0597	-0.001	4	0.114298	0	3.25	-0.001	3	-0.0790583	-0.003	3.625	-0.08	3	-0.0173822	-0.237	3.27778	-0.014
C24 bile acids, alcohols, and derivatives [ST0401]	19	0.0106007	0.171	0.197952	-0.001	13	0.011015	-0.171	0.174129	-0.001	21	0.00942843	0.348	0.287356	-0.001	11	0.0389991	0.006	0.276423	-0.001	24	0.0142465	0.061	0.302326	-0.001	15	-0.00215018	-0.449	0.25	-0.001
Levuglandins [FA0310]	8	0.0107479	0.255	1.99617	-0.001	3	0.0423772	0.391	1.99491	-0.001	3	0.0138174	0.384	2.01805	-0.001	3	0.0906636	0.002	2.05019	-0.001	6	0.0324025	0.031	1.99491	-0.001	3	0.0355679	0.063	2.05019	-0.001
Isoprostanes [FA0311]	9	0.0106683	0.266	1.98856	-0.001	3	0.0423772	0.387	1.99491	-0.001	3	0.0410627	0.127	1.99491	-0.001	3	0.102047	0.003	2.016	-0.001	7	0.0347782	0.026	1.9978	-0.001	2	0.0679575	0.017	2.016	-0.001
Monoacylglycerophosphoglycerols [GP0405]	5	0.0234865	0.122	0.4	-0.001	3	0.0689061	0.167	0.333333	-0.001	5	0.0342754	0.117	0.4	-0.001	3	0.12628	0	0.333333	-0.001	5	0.0294195	0.06	0.4	-0.001	3	0.0418345	0.032	0.333333	-0.001
Hydroxy/hydroperoxyeicosapentaenoic acids [FA0307]	3	0.0252239	0.17	2.95556	-0.001	3	0.0289472	-0.474	2.95556	-0.001	4	0.0512607	0.065	2.95833	-0.001	2	0.143091	0.003	2.95833	-0.001	8	0.00343572	0.391	2.95333	-0.001	5	0.00732234	0.298	2.95402	-0.001
Glycosylmonoacylglycerols [GL0401]	1	-0.0682913	-0.093	0	-0.001	0	0	1	0	1	0	0	1	0	1	2	-0.137766	-0.001	0	-0.001	0	0	1	0	1	0	0	1	0	1
GalNAcbeta1-3Galalpha1-4Galbeta1-4Glc- (Globo series) [SP0502]	7	-0.00553479	-0.351	1	-0.001	4	0.00288799	-0.241	1	-0.001	8	0.0273774	0.137	1.13043	-0.001	7	0.0565384	0.005	1.15789	-0.001	11	0.000667219	0.445	1.02439	-0.001	6	-0.0108804	-0.298	1	-0.001
Galbeta1-4GlcNAcbeta1-3Galbeta1-4Glc- (Neolacto series) [SP0505]	7	-0.00553479	-0.365	1	-0.001	4	0.00288799	-0.248	1	-0.001	8	0.0273774	0.163	1.13043	-0.001	7	0.0565384	0.002	1.15789	-0.001	11	0.000667219	0.459	1.02439	-0.001	6	-0.0108804	-0.279	1	-0.001
GlcNAcbeta1-2Manalpha1-3Manbeta1-4Glc- (Mollu series) [SP0507]	7	-0.00553479	-0.353	1	-0.001	4	0.00288799	-0.203	1	-0.001	8	0.0273774	0.13	1.13043	-0.001	7	0.0565384	0.003	1.15789	-0.001	11	0.000667219	0.435	1.02439	-0.001	6	-0.0108804	-0.284	1	-0.001
Hydroxy/hydroperoxyeicosatetraenoic acids [FA0306]	0	0	1	0	1	1	0.0756256	0.256	2.95238	-0.001	1	0.0032499	-0.489	2.95238	-0.001	1	0.224192	0.001	2.95238	-0.001	1	0.0311163	0.198	2.95238	-0.001	1	0.0645994	0.045	2.95238	-0.001
Monoacylglycerophosphoethanolamines [GP0205]	5	-0.00483791	-0.402	3	-0.031	3	0.0109639	-0.333	4.125	-0.22	11	0.0207781	0.17	1.80556	-0.001	9	0.0439113	0.011	2.29032	-0.001	12	-0.0814698	-0.001	2.52083	-0.001	12	-0.0647925	-0.001	2.31915	-0.001
N-acylsphingosines (ceramides) [SP0201]	10	0.0144559	0.16	1.3125	-0.001	10	0.00273595	-0.1	1.42105	-0.001	9	0.0182011	0.243	1.4	-0.001	12	-0.00496616	-0.482	1.56	-0.001	10	-0.0489669	-0.002	1.46667	-0.001	9	-0.0322173	-0.016	1.42857	-0.001
Primary amides [FA0801]	3	-0.0236459	-0.194	1.92308	-0.001	1	0.0126022	-0.426	1.92308	-0.001	2	-0.0227923	-0.227	1.92308	-0.001	1	-0.0776305	-0.1	1.92308	-0.001	3	-0.0880428	-0.002	1.92308	-0.001	3	-0.0533084	-0.013	1.92308	-0.001
1-alkyl,2-acylglycerophosphoglycerols [GP0402]	31	0.00596896	0.243	5.65994	0	14	0.0015305	-0.084	5.65891	0.023	22	0.0127386	0.237	5.56354	0.041	18	0.022168	0.025	3.52688	-0.001	20	0.0235589	0.008	3.60345	-0.001	11	0.0213701	0.03	2.09615	-0.001
1-alkyl,2-acylglycerophosphoethanolamines [GP0202]	6	0.0113438	0.278	5.25	0.33	6	-0.00276649	-0.125	3.84615	-0.096	13	-0.0157597	-0.099	3.31618	-0.001	14	-0.015281	-0.252	4.18261	-0.001	13	-0.0330089	-0.008	3.39873	-0.001	19	-0.00813239	-0.228	3.5	-0.001
1-(1Z-alkenyl),2-acylglycerophosphoethanolamines [GP0203]	6	-0.022983	-0.124	3.625	-0.147	9	0.0104267	-0.202	2.52941	-0.001	10	-0.0381606	-0.013	4.53846	-0.204	16	-0.0209417	-0.144	2.64516	-0.001	21	-0.0859551	-0.001	3.97814	-0.001	19	-0.0232725	-0.015	4.09202	-0.001
Other Steroid conjugates [ST0505]	2	-0.012538	-0.347	1	-0.01	0	0	1	0	1	2	0.0196643	0.347	1	-0.015	2	0.0700925	0.037	1	-0.006	3	0.126939	0	1	-0.001	1	0.11779	0.007	1	-0.083
Ergosterols and C24-methyl derivatives [ST0103]	37	0.0152019	0.031	1.44565	-0.001	47	0.0441437	0.121	0.910569	-0.001	49	-0.000253128	-0.298	0.940741	-0.001	50	0.00626754	0.1	1.44882	-0.001	31	-0.00592593	-0.272	0.84466	-0.001	27	-0.0202928	-0.008	0.80303	-0.001
Dialkylglycerophosphocholines [GP0104]	19	-0.00202152	-0.425	0.892857	-0.001	7	0.0202616	-0.337	0.8	-0.001	21	0.0165648	0.166	1.21429	-0.001	11	-0.00914924	-0.381	1.22222	-0.001	20	-0.0166203	-0.064	1.62791	-0.001	13	-0.0294199	-0.005	1.67742	-0.001
1-(1Z-alkenyl),2-acylglycerophosphoglycerols [GP0403]	25	0.000853756	0.496	5.83265	0	14	0.0320805	0.48	6.2043	0	18	0.00300942	-0.441	6.21769	0	15	0.0166804	0.09	4.51471	-0.045	18	0.0311464	0.002	4.43243	-0.139	11	0.0382499	0.001	3.06122	-0.001
Monoacylglycerophosphates [GP1005]	1	0.0175272	0.365	3	-0.206	0	0	1	0	1	2	0.0665288	0.064	1.625	-0.002	1	0.0651224	0.124	2.5	-0.051	2	-0.0194717	-0.234	1.5	-0.004	1	-0.128508	-0.007	0.75	-0.001
1-acyl,2-alkylglycerophosphocholines [GP0108]	2	-0.044829	-0.112	0.777778	-0.001	1	-0.0310533	-0.161	0.777778	-0.001	2	0.033184	0.239	0.5	-0.001	1	-0.0651683	-0.155	0.777778	-0.001	0	0	1	0	1	1	0.110784	0.004	0	-0.001
Ubiquinones [PR0201]	16	-0.00565382	-0.317	4.75676	-0.406	17	0.0144792	-0.193	4.2766	-0.046	20	0.00930013	0.374	4.68182	-0.218	17	-0.0122869	-0.28	5.64516	0.215	16	-0.0136343	-0.138	4.52381	-0.233	14	-0.0224835	-0.042	4.73333	-0.333
C40 isoprenoids (tetraterpenes) [PR0107]	26	-0.0166238	-0.053	5.71277	0.013	12	0.0436792	0.325	5.49153	0.159	26	0.0048363	0.461	5.12821	0.468	27	-0.020246	-0.068	4.16438	-0.007	17	-0.0167629	-0.071	5.55556	0.1	8	-0.00952364	-0.312	6.36364	0.011
Ceramide phosphocholines (sphingomyelins) [SP0301]	17	0.0119803	0.163	0.880952	-0.001	16	0.0180226	-0.238	1.03896	-0.001	22	0.0310649	0.017	1.04878	-0.001	16	0.00130276	0.35	1.03488	-0.001	17	0.00643099	0.282	1.0137	-0.001	14	0.0077678	0.192	1.0625	-0.001
1-(1Z-alkenyl),2-acylglycerophosphocholines [GP0103]	31	0.00955915	0.114	2.6439	-0.001	29	0.0488545	0.121	2.74031	-0.001	29	0.00151239	-0.422	2.15657	-0.001	43	0.00943298	0.072	2.47409	-0.001	28	-0.00853408	-0.207	2.40214	-0.001	31	-0.0139565	-0.042	2.17808	-0.001
Diacylglycerophosphocholines [GP0101]	81	-0.00975761	-0.043	2.52566	-0.001	79	0.0251526	-0.215	3.3895	-0.001	86	-0.0111414	-0.012	2.47548	-0.001	124	0.00220464	0.121	2.89992	-0.001	86	-0.00568849	-0.174	2.30357	-0.001	86	-0.00498876	-0.193	2.3419	-0.001
Flavones and Flavonols [PK1211]	17	0.0174962	0.058	0.0566038	-0.001	14	-0.00468653	-0.04	0.0576923	-0.001	22	0.00818211	0.405	0.0746269	-0.001	15	-0.015275	-0.25	0.125	-0.001	23	-0.0124447	-0.105	0.0791367	-0.001	13	0.00617121	0.311	0.0961538	-0.001
Cholesterol and derivatives [ST0101]	46	-0.0114456	-0.065	1.04756	-0.001	24	0.0143793	-0.124	1.22414	-0.001	42	-0.00554824	-0.138	0.941263	-0.001	34	-0.00216599	0.403	1	-0.001	34	-0.0127625	-0.067	0.883446	-0.001	33	-0.0130214	-0.049	1.13139	-0.001
Fatty acyl glycosides of mono- and disaccharides [FA1301]	10	0.0140919	0.196	0.0625	-0.001	7	-0.00529224	-0.103	0	-0.001	6	-0.00854722	-0.295	0	-0.001	8	-0.0256256	-0.146	0.0689655	-0.001	6	-0.00171562	-0.48	0	-0.001	5	0.00255576	0.403	0.333333	-0.001
Diacylglycerophosphoinositols [GP0601]	71	0.00742295	0.1	4.98613	0.206	68	0.00713176	-0.007	5.1137	0.263	64	-0.007741	-0.047	5.00358	-0.219	57	-0.0177057	-0.029	5.08844	-0.175	62	-0.00137711	-0.479	5.22668	0.002	41	0.00138732	0.377	5.48639	0
C15 isoprenoids (sesquiterpenes) [PR0103]	52	-0.00482955	-0.225	0.760518	-0.001	27	0.0294018	-0.444	0.581481	-0.001	49	0.0045642	0.482	0.623547	-0.001	39	0.0114781	0.052	0.572165	-0.001	35	0.00555933	0.201	0.86859	-0.001	28	-0.0152754	-0.047	0.587571	-0.001
Fatty Amides	33	0.000729925	0.463	2.37143	-0.001	25	0.0120432	-0.074	2.20312	-0.001	41	0.0102473	0.258	2.54286	-0.001	22	0.016926	0.055	2.5	-0.001	37	-0.0119807	-0.07	2.06667	-0.001	29	-0.0173129	-0.022	1.98864	-0.001
1-alkyl,2-acylglycerophosphocholines [GP0102]	21	0.00604843	0.275	1.68033	-0.001	17	0.0229066	-0.339	2.37241	-0.001	25	0.020522	0.093	2.07558	-0.001	30	0.00621687	0.169	1.95023	-0.001	14	0.0124361	0.144	1.60465	-0.001	16	-0.00645359	-0.321	2.30337	-0.001
1-(1Z-alkenyl),2-acylglycerophosphates [GP1003]	12	0.0156376	0.12	2.13043	-0.001	3	0.0556956	0.284	2.28571	-0.002	18	0.00264594	-0.439	1.84167	-0.001	7	-0.0195228	-0.234	1.27273	-0.001	14	-0.00610152	-0.307	2.58475	-0.001	16	-0.0116495	-0.163	2.7641	-0.001
Dialkylglycerols [GL0203]	5	-0.00881369	-0.344	0	-0.001	0	0	1	0	1	4	-0.0297677	-0.129	0	-0.001	2	-0.080848	-0.025	0	-0.001	1	-0.0582386	-0.102	0	-0.001	2	0.0051262	0.396	0	-0.001
Glycosyldialkylglycerols [GL0503]	4	-0.0181612	-0.245	0	-0.001	1	-0.0238458	-0.19	0	-0.001	3	-0.00529689	-0.399	0	-0.001	1	0.00920216	0.397	0	-0.001	1	0.0793422	0.037	0	-0.001	0	0	1	0	1
Dialkylglycosylglycerophospholipids [GP1407]	5	0.0189801	0.208	0	-0.001	2	0.0226601	-0.444	0	-0.001	3	0.0274498	0.238	0	-0.001	2	0.0354063	0.15	0	-0.001	5	0.0191573	0.142	0	-0.001	2	0.0502066	0.034	0	-0.001
Dialkylglycerophosphoglycerols [GP0404]	2	-0.01335	-0.33	5.84615	0.05	2	0.0878037	0.175	0	-0.001	2	-0.0575751	-0.063	2	-0.058	3	-0.00178373	0.479	2.4	-0.02	2	0.0114882	0.343	5.84615	0.043	1	0.0547799	0.072	3	-0.208
Hydroxy fatty acids [FA0105]	31	0.00523139	0.257	0.195489	-0.001	22	0.0157306	-0.185	0.252874	-0.001	27	0.00768853	0.4	0.165957	-0.001	19	0.0171523	0.057	0.253165	-0.001	24	-0.00477464	-0.344	0.19774	-0.001	24	-0.0029943	-0.416	0.283333	-0.001
Oxo fatty acids [FA0106]	19	0.000437328	0.48	0.366337	-0.001	15	0.00919717	-0.119	0.381679	-0.001	18	-0.00336535	-0.279	0.263415	-0.001	15	0.00324158	0.342	0.413793	-0.001	14	-0.00867347	-0.266	0.330935	-0.001	12	-0.00293479	-0.428	0.41	-0.001
Dialkylglycerophosphoethanolamines [GP0204]	3	0.0276593	0.151	0	-0.001	6	0.0321648	0.495	0	-0.001	8	-0.0350476	-0.018	0	-0.001	6	-0.00834146	-0.449	0	-0.001	4	-0.0383525	-0.049	0.5	-0.001	2	-0.0394854	-0.105	0	-0.001
Oxidized glycerophosphocholines [GP2001]	15	0.0104063	0.224	2.85185	-0.001	14	0.0395005	0.352	2.64706	-0.001	10	-0.00724825	-0.252	2.25	-0.001	17	-0.0162072	-0.228	1.42857	-0.001	21	0.0189536	0.02	3.33333	-0.008	11	-0.0136876	-0.159	2.77778	-0.003
Glycine conjugates [ST0503]	6	0.0205828	0.14	1.71429	-0.001	6	-0.00549816	-0.123	1.71429	-0.001	2	-0.0782841	-0.019	1.71429	-0.001	7	-0.010883	-0.397	1.71429	-0.001	2	-0.00681337	-0.411	1.71429	-0.001	4	-0.0139355	-0.266	1.71429	-0.001
Cardanolides and derivatives [ST0112]	22	0.0057489	0.292	0.234043	-0.001	20	0.00180854	-0.053	0.210227	-0.001	23	-0.00364477	-0.251	0.189055	-0.001	7	-0.00499499	-0.489	0.43662	-0.001	28	0.00433054	0.272	0.19469	-0.001	14	-0.00315498	-0.419	0.25	-0.001
Monoacylglycerols [GL0101]	2	-0.00320196	-0.446	3.4375	-0.031	1	0.0110633	-0.418	3.71429	-0.142	3	-0.0532904	-0.046	3.36	-0.004	1	0.0844899	0.059	3.71429	-0.136	2	-0.0709307	-0.022	3.71429	-0.106	1	0.00574658	0.397	3.71429	-0.149
Fatty Alcohol Esters	6	-0.00854301	-0.336	1.97778	-0.001	4	0.0149063	-0.358	0.728395	-0.001	6	-0.0153095	-0.185	2.45833	-0.001	4	0.0585745	0.016	2	-0.001	4	-0.0465299	-0.031	2.36111	-0.001	3	-0.00905827	-0.364	0.786667	-0.001
C21 steroids (gluco/mineralocorticoids, progestogins) and derivatives [ST0203]	33	0.00260877	0.37	1.17063	-0.001	14	0.00720036	-0.119	0.541176	-0.001	34	0.0158897	0.136	0.894068	-0.001	8	0.00104438	0.403	0.666667	-0.001	29	0.00304484	0.291	0.916667	-0.001	8	-0.00567368	-0.383	0.625	-0.001
Dicarboxylic acids [FA0117]	24	-0.000563137	-0.477	0.236715	-0.001	18	0.0203938	-0.28	0.130435	-0.001	31	0.0233544	0.03	0.459459	-0.001	19	0.022383	0.029	0.464789	-0.001	37	0.00468008	0.223	0.366667	-0.001	16	-0.0062968	-0.301	0.24812	-0.001
Jasmonic acids [FA0202]	4	-0.00987993	-0.327	0	-0.001	3	0.0394328	0.417	0	-0.001	4	0.018806	0.294	0	-0.001	4	0.00720403	0.344	0.473684	-0.001	5	0.0139639	0.212	0	-0.001	2	-0.00947218	-0.376	0	-0.001
Dolichols [PR0307]	17	-0.00626917	-0.291	9.72414	0	10	0.0387754	0.365	9.22222	0	20	0.00501072	0.473	10.6552	0	12	0.0207951	0.067	9.95	0	18	-0.00965082	-0.199	11.3077	0	16	-0.00557772	-0.333	11.0417	0
Anthocyanidins [PK1201]	5	0.0472725	0.018	0.2	-0.001	4	0.00365793	-0.214	0.25	-0.001	5	0.0167122	0.322	0.166667	-0.001	4	-0.00094945	0.445	0	-0.001	6	0.00599921	0.356	0.166667	-0.001	4	0.0145786	0.219	0.25	-0.001
Halogenated fatty acids [FA0109]	4	-0.00400858	-0.408	2.63636	-0.008	3	-0.0198231	-0.118	2.33333	-0.003	4	0.00258695	-0.481	2.63636	-0.006	3	0.0275063	0.153	2.33333	-0.002	4	0.0352977	0.053	2	-0.015	2	0.00266662	0.452	2.4	-0.046
C10 isoprenoids (monoterpenes) [PR0102]	4	0.00351475	0.45	0.4	-0.001	5	0.0125186	-0.282	0.2	-0.001	7	0.00500437	0.498	0.190476	-0.001	3	-0.00409425	-0.475	0.5	-0.001	5	0.0221036	0.124	0.25	-0.001	5	-0.0116218	-0.287	0.25	-0.001
Diacylglycerophosphoglycerophosphates [GP0501]	4	0.0219599	0.183	0.914286	-0.001	3	0.0130668	-0.375	0.888889	-0.001	3	-0.0276852	-0.154	0.888889	-0.001	3	-0.0494183	-0.118	0.888889	-0.001	4	-0.0418031	-0.046	0.914286	-0.001	1	0.00327115	0.445	0.888889	-0.001
Lactones [FA0704]	9	0.0108744	0.268	0.52809	-0.001	9	0.0102169	-0.201	0.560976	-0.001	18	0.0188498	0.143	0.624277	-0.001	15	0.0108399	0.155	0.615942	-0.001	12	0.00701693	0.281	0.265957	-0.001	4	0.0175604	0.209	0.916667	-0.001
Isoflavonoids [PK1205]	4	-0.00189955	-0.447	0.333333	-0.001	5	0.0162871	-0.317	0.428571	-0.001	7	0.0265507	0.162	0.243902	-0.001	6	0.00503592	0.352	0.541667	-0.001	5	-0.00836583	-0.317	0.0735294	-0.001	4	-0.00290369	-0.478	0.230769	-0.001
Flavans, Flavanols and Leucoanthocyanidins [PK1202]	6	-0.00132817	-0.453	0	-0.001	2	0.0120304	-0.372	0	-0.001	3	0.0325121	0.197	0.3	-0.001	1	-0.00469008	-0.498	0	-0.001	3	0.0295431	0.122	0	-0.001	2	0.0088551	0.376	0	-0.001
Alkyl Glycosides	20	0.00351196	0.354	0.489796	-0.001	6	0.0175473	-0.307	0	-0.001	7	0.0105053	0.392	0	-0.001	2	0.00499416	0.411	0	-0.001	14	0.00101795	0.432	0	-0.001	4	-0.0280509	-0.099	0	-0.001
12-oxophytodienoic acid metabolites [FA0201]	4	-0.00622472	-0.381	1.90909	-0.001	1	0.0501848	0.326	1.90909	-0.001	4	0.0540455	0.042	1.90909	-0.001	2	0.0897072	0.011	1.90909	-0.001	0	0	1	0	1	0	0	1	0	1
Fatty acyl carnitines [FA0707]	1	0.00547822	0.495	0	-0.001	1	0.00656122	-0.39	0	-0.001	1	-0.0385219	-0.205	0	-0.001	1	-0.00222136	0.486	0	-0.001	1	-0.010819	-0.352	0	-0.001	0	0	1	0	1
Fatty Acyl Glycosides	1	0.0389134	0.173	0	-0.001	1	-0.0364244	-0.162	0	-0.001	1	0.0280516	0.302	0.2	-0.001	3	-0.0145097	-0.375	0	-0.001	1	0.0575642	0.076	0	-0.001	0	0	1	0	1
Monoacylglycerophosphocholines [GP0105]	10	-0.016795	-0.13	0.666667	-0.001	5	-0.0176204	-0.079	0.833333	-0.001	13	0.0158658	0.226	0.471698	-0.001	10	-0.00491278	-0.488	0.392857	-0.001	12	0.0139209	0.123	1.2449	-0.001	8	-0.0128133	-0.201	0.969697	-0.001
Sulfates [ST0502]	14	-0.0162327	-0.107	0.272727	-0.001	8	-0.00393594	-0.096	0.391304	-0.001	17	0.0221694	0.102	0.288462	-0.001	19	0.00324679	0.3	0.333333	-0.001	10	-0.00537886	-0.362	0.233333	-0.001	2	-0.0240823	-0.21	0.2	-0.001
Glucuronides [ST0501]	9	-0.0325375	-0.019	0.214286	-0.001	6	-0.00577681	-0.105	0.125	-0.001	12	0.0134152	0.297	0.0571429	-0.001	13	-0.0314497	-0.047	0.214286	-0.001	7	0.0246914	0.068	0.173913	-0.001	3	-0.0113644	-0.32	0.2	-0.001
Clavulones and derivatives [FA0312]	1	0.0034804	-0.493	2	-0.104	1	-0.000429446	-0.328	2	-0.077	2	0.0671989	0.057	2	-0.021	1	0.0516106	0.152	2	-0.074	1	0.120935	0.007	2	-0.1	1	0.0237358	0.228	2	-0.106
Isoflavans [PK1208]	5	0.0092751	0.337	0.516129	-0.001	4	0.0301427	-0.493	0.631579	-0.001	9	0.028253	0.107	0.490566	-0.001	4	-0.00773545	-0.473	0.607143	-0.001	3	-0.0057182	-0.443	0.647059	-0.001	3	-0.0131909	-0.284	0.647059	-0.001
Flavanones [PK1214]	5	-0.016517	-0.21	0.654545	-0.001	4	0.0313951	0.49	0.468085	-0.001	11	0.0400994	0.02	0.611111	-0.001	6	-0.00403892	0.492	0.612903	-0.001	8	-0.0129323	-0.219	0.5	-0.001	2	-0.058891	-0.036	0.666667	-0.001
C18 steroids (estrogens) and derivatives [ST0201]	2	-0.0189181	-0.3	0.272727	-0.001	0	0	1	0	1	0	0	1	0	1	2	0.0260559	0.241	0.272727	-0.001	0	0	1	0	1	2	-0.00687624	-0.401	0.272727	-0.001
Sophorolipids [FA1302]	5	-0.0149661	-0.253	4.84615	-0.456	2	0.00769193	-0.351	5.25	0.385	2	-0.0274004	-0.192	5.25	0.415	6	-0.0353085	-0.085	4.5	-0.135	7	-0.00584671	-0.374	5.04	0.348	4	0.0157525	0.188	5.25	0.313
Carbocyclic fatty acids [FA0114]	8	0.0248125	0.059	2.58333	-0.001	6	0.00404969	-0.187	2.5	-0.001	13	0.00695575	0.419	2.53846	-0.001	6	0.0309042	0.082	2.34483	-0.001	15	-0.0211546	-0.036	2.70513	-0.001	6	-0.0133365	-0.244	2.7541	-0.001
Bufanolides and derivatives [ST0113]	4	0.0162628	0.263	0.875	-0.001	3	0.0465606	0.361	1	-0.001	2	0.0321848	0.234	1.4	-0.001	3	0.056214	0.045	1	-0.001	4	0.0389982	0.035	1.16667	-0.001	3	0.0419373	0.037	1	-0.001
Sphingoid base analogs [SP0108]	2	0.0293383	0.181	0	-0.001	1	-0.0401963	-0.131	0	-0.001	3	-0.0517332	-0.034	0	-0.001	4	-0.0546192	-0.032	0	-0.001	1	-0.0445361	-0.15	0	-0.001	1	-0.0811865	-0.048	0	-0.001
Monoacylglycerophosphoserines [GP0305]	8	0.00591764	0.332	2.18182	-0.003	1	0.0659497	0.271	0	-0.001	7	0.0402701	0.053	1.77778	-0.001	5	0.0529635	0.015	0	-0.001	5	0.017343	0.167	2.28571	-0.016	3	0.0200034	0.157	0	-0.001
Methoxy fatty acids [FA0108]	3	-0.00213714	-0.483	0	-0.001	3	0.0246349	-0.477	0	-0.001	2	0.0837638	0.025	0	-0.001	2	0.00830424	0.41	0	-0.001	5	-0.00331755	-0.451	0	-0.001	6	-0.0123663	-0.28	0	-0.001
Hepoxilins [FA0309]	2	0.00774508	0.404	3	-0.147	2	-0.0182661	-0.156	3	-0.095	2	-0.128884	-0.001	3	-0.126	2	0.135945	0	3	-0.091	1	-0.0953135	-0.035	3	-0.224	1	-0.0286819	-0.205	3	-0.192
Vitamin D2 and derivatives [ST0301]	4	0.0241539	0.161	2.04	-0.001	4	0.0669069	0.178	1.78333	-0.001	7	-0.0144574	-0.174	1.89623	-0.001	2	-0.0155602	-0.363	2	-0.003	4	0.0177509	0.211	2.04	-0.001	2	0.00595834	0.391	2	-0.004
Monoalkylglycerophosphoserines [GP0306]	1	0.0561315	0.115	1	-0.035	1	0.0654236	0.274	1	-0.017	1	0.00024657	-0.435	1	-0.025	1	0.100192	0.034	1	-0.015	1	0.0619621	0.074	1	-0.04	1	-0.00931209	-0.412	1	-0.036
Dolichol monophosphates [PR0308]	1	-0.0746122	-0.074	1	-0.007	0	0	1	0	1	1	-0.094101	-0.043	1	-0.01	2	-0.0673903	-0.049	1.5	-0.004	0	0	1	0	1	0	0	1	0	1
1Z-alkenylglycerophosphoethanolamines [GP0207]	1	0.0141737	0.36	3.71429	-0.182	1	0.0110633	-0.431	3.71429	-0.141	2	-0.0237978	-0.247	2.71429	-0.007	2	0.0559652	0.074	2.71429	-0.004	2	-0.0709307	-0.027	3.71429	-0.107	1	0.00574658	0.418	3.71429	-0.169
Lysosphingomyelins and lysoglycosphingolipids [SP0106]	2	0.0103945	0.376	2.5	-0.083	1	0.118125	0.135	2.5	-0.129	3	0.0740185	0.02	2.5	-0.043	3	0.0285213	0.166	2.5	-0.02	0	0	1	0	1	0	0	1	0	1
Diacylglycerophosphoinositol monophosphates [GP0701]	5	-0.0242896	-0.124	4	-0.153	1	0.0182523	0.486	4	-0.278	3	-0.0323812	-0.124	4	-0.193	2	-0.0826565	-0.025	4	-0.192	1	-0.0245174	-0.225	4	-0.305	0	0	1	0	1
C27 bile acids, alcohols, and derivatives [ST0403]	6	-0.0276718	-0.09	0.306122	-0.001	3	0.0153781	-0.371	0.349398	-0.001	8	0.013583	0.334	0.476534	-0.001	4	-0.0232246	-0.248	0.367521	-0.001	2	0.00510502	0.433	0.306122	-0.001	1	-0.0259465	-0.234	0.0666667	-0.001
Glycosyldiacylglycerols [GL0501]	33	-0.0125275	-0.073	5.91379	0.015	32	0.0475312	0.134	4.48837	-0.074	38	-0.0459798	-0.001	5.73611	0.082	38	-0.0239642	-0.022	5.0101	-0.306	30	-0.00161116	-0.452	5.56338	0.047	21	0.0320985	0	5.27692	0.226
Bactoprenol diphosphates [PR0303]	19	0.00261599	0.41	6.83333	0.007	25	0.00400552	-0.022	6.15385	0.052	25	-0.0222089	-0.011	6.66667	0.012	25	-0.0168665	-0.147	6.15385	0.077	17	-0.0065847	-0.3	6.6	0.01	19	-0.00778741	-0.251	6.2	0.068
1-acyl,2-alkylglycerophosphoglycerols [GP0411]	1	0.0419376	0.177	0	-0.001	4	0.00193917	-0.211	0	-0.001	1	-0.0330413	-0.262	0	-0.001	2	-0.00654997	-0.488	0	-0.001	3	0.00266545	0.459	0	-0.001	3	0.00356231	0.385	0	-0.001
Rhamnolipids [FA1303]	4	-0.0166613	-0.239	0.363636	-0.001	2	0.0767964	0.199	0.5	-0.001	2	-0.00499052	-0.431	1	-0.041	7	-0.0435542	-0.027	0.7	-0.001	4	0.00739587	0.358	0.5	-0.001	2	0.000421322	0.486	1	-0.032
Sulfoglycosphingolipids (sulfatides) [SP0602]	13	-0.024572	-0.04	3.32353	-0.002	13	-0.0144718	-0.02	4.04651	-0.031	14	0.0131404	0.297	3.2	-0.001	10	-0.0231616	-0.14	3.82353	-0.002	16	-0.0153032	-0.117	2.58621	-0.001	14	0.00165159	0.387	3.65714	-0.011
Brassinolides and derivatives [ST0114]	1	-0.0133122	-0.347	0.333333	-0.001	0	0	1	0	1	1	0.0124409	0.466	0.333333	-0.001	0	0	1	0	1	3	-0.00678859	-0.361	0.333333	-0.001	0	0	1	0	1
C28 bile acids, alcohols, and derivatives [ST0404]	1	-0.0133122	-0.344	0.333333	-0.001	0	0	1	0	1	1	0.0124409	0.437	0.333333	-0.001	0	0	1	0	1	3	-0.00678859	-0.348	0.333333	-0.001	0	0	1	0	1
Furostanols and derivatives [ST0107]	1	-0.00247985	-0.451	1	-0.116	1	-0.0534504	-0.105	0	-0.001	1	-0.0197803	-0.334	1	-0.103	1	0.0149835	0.365	1	-0.079	2	-0.0513141	-0.069	1	-0.04	0	0	1	0	1
Vitamin E [PR0202]	1	0.00707679	0.45	2.44444	-0.016	2	0.038102	0.424	1.2381	-0.001	2	0.0146573	0.413	1.2381	-0.001	3	0.00991069	0.305	1.08333	-0.001	2	-0.0332211	-0.131	1.2381	-0.001	2	0.00311308	0.423	2.44444	-0.001
Diacylglycosylglycerophospholipids [GP1401]	4	0.0198404	0.199	0	-0.001	2	0.0509895	0.357	0	-0.001	2	-0.0132622	-0.305	0	-0.001	4	-0.0459496	-0.078	0	-0.001	7	0.0170037	0.155	0	-0.001	4	0.0112069	0.268	0	-0.001
Oxidized glycerophosphoethanolamines [GP2002]	6	-0.0257381	-0.104	4	-0.201	9	-0.0181674	-0.019	4	-0.105	6	-0.0889376	-0.001	4	-0.147	11	-0.0250516	-0.107	4	-0.054	8	-0.0368453	-0.016	4	-0.153	6	0.0295835	0.042	4	-0.151
Ceramide phosphoethanolamines [SP0302]	3	0.0248472	0.206	1	-0.001	7	-0.00964447	-0.085	1.41935	-0.001	15	0.0343416	0.034	1.39189	-0.001	9	0.0244958	0.062	1	-0.001	15	0.00875212	0.218	1.11111	-0.001	15	0.0156201	0.063	1.30263	-0.001
1-acyl,2-alkylglycerophosphoethanolamines [GP0208]	6	-0.0259237	-0.125	7.35714	0	3	-0.00931873	-0.182	7.35714	0.011	2	-0.0118622	-0.328	7.55556	0.026	2	0.013459	0.36	8.25	0.004	5	-0.00260667	-0.427	7.68182	0	4	0.0205558	0.141	7.26316	0.002
Gal- (Gala series) [SP0509]	2	-0.0474522	-0.084	1	-0.001	6	0.0295721	-0.484	1.16667	-0.001	7	-0.0084357	-0.282	1	-0.001	6	0.00272096	0.399	1	-0.001	6	0.00267393	0.425	1.5	-0.001	2	-0.0434872	-0.08	1	-0.001
Gangliosides [SP0601]	1	0.0312025	0.214	1	-0.03	0	0	1	0	1	2	0.067136	0.065	1	-0.003	1	0.0012595	0.472	1	-0.021	2	0.0831489	0.007	1.5	-0.011	1	0.0624048	0.063	2	-0.107
1-acyl,2-(1Z-alkenyl)-glycerophosphocholines [GP0109]	7	0.0022459	0.449	4.33962	-0.045	6	0.00242145	-0.177	4.09375	-0.005	1	-0.0231405	-0.323	4	-0.131	5	0.00670805	0.331	4.43243	-0.018	2	0.0206591	0.23	4	-0.081	0	0	1	0	1
Diacylglycerophosphonoethanolamines [GP1701]	1	0.00408404	0.485	1.85714	-0.003	1	0.034827	0.418	1.85714	-0.001	1	0.0379317	0.249	1.85714	-0.002	3	0.0197307	0.252	1.85714	-0.001	0	0	1	0	1	1	0.04881	0.109	1.85714	-0.005
N-acyl-4-hydroxysphinganines (phytoceramides) [SP0203]	2	-0.0615213	-0.051	0	-0.001	3	-0.0334588	-0.041	0	-0.001	6	-0.00719154	-0.318	0	-0.001	3	-0.0235398	-0.279	0	-0.001	4	-0.0420842	-0.034	0	-0.001	4	-0.0271067	-0.1	0	-0.001
Oxidized Cardiolipins [GP2003]	2	0.0491526	0.078	5.33333	0.382	1	0.0572186	0.338	4	-0.319	1	-0.135926	-0.012	4	-0.306	1	-0.0257177	-0.356	4	-0.313	1	0.00785262	0.418	8	0.211	0	0	1	0	1
Vitamin K [PR0203]	1	0.0139061	0.361	3.5	-0.279	0	0	1	0	1	3	0.00276357	-0.48	4.2	-0.29	1	-0.0404554	-0.245	7	0.251	2	0.021618	0.228	7	0.185	8	-0.0129652	-0.202	4.66667	-0.378
Hydroxy/hydroperoxyeicosatrienoic acids [FA0305]	1	0.0303322	0.231	2	-0.167	0	0	1	0	1	1	0.0914072	0.067	2	-0.185	1	0.045862	0.174	2	-0.168	1	0.0680026	0.058	4.94444	0.449	0	0	1	0	1
Glucuronosphingolipids [SP0603]	0	0	1	0	1	1	0.0157855	-0.461	1.75	-0.007	0	0	1	0	1	0	0	1	0	1	1	-0.0398819	-0.149	1.75	-0.027	1	0.00744535	0.362	1.75	-0.015
Diphenyl ethers, biphenyls, dibenzyls and stilbenes [PK1309]	0	0	1	0	1	1	-0.0166446	-0.239	1	-0.089	1	0.0206965	0.404	1	-0.121	1	-0.00216408	0.489	1	-0.081	0	0	1	0	1	1	-0.0222014	-0.24	1	-0.104
Fatty acyl homoserine lactones [FA0803]	0	0	1	0	1	1	-0.0269012	-0.187	0	-0.001	1	-4.90929e-05	-0.452	0	-0.001	1	0.0325436	0.278	0	-0.001	1	0.00652697	0.416	0	-0.001	0	0	1	0	1
Monoacylglycerophosphoinositols [GP0605]	0	0	1	0	1	2	0.0019875	-0.276	6	0.3	0	0	1	0	1	1	-0.00433736	0.491	6	0.315	0	0	1	0	1	0	0	1	0	1
Bactoprenols [PR0301]	0	0	1	0	1	1	-0.164594	-0.007	1	-0.068	2	-0.0101003	-0.358	1	-0.035	1	0.0224349	0.317	1	-0.091	1	-0.0642364	-0.074	1	-0.109	1	-0.0325345	-0.187	1	-0.097
Ceramide 1-phosphates [SP0205]	0	0	1	0	1	0	0	1	0	1	2	0.00436388	-0.493	0	-0.001	0	0	1	0	1	8	0.00294143	0.427	0	-0.001	3	0.0109644	0.299	0	-0.001
C30 isoprenoids (triterpenes) [PR0106]	0	0	1	0	1	0	0	1	0	1	1	-0.0856251	-0.061	2.26667	-0.001	0	0	1	0	1	1	0.00189255	-0.48	2.26667	-0.001	1	0.0187734	0.273	0	-0.001
Leukotrienes [FA0302]	0	0	1	0	1	0	0	1	0	1	2	-0.00075519	-0.474	3.18182	-0.038	1	0.100812	0.033	3	-0.022	0	0	1	0	1	1	-0.0292113	-0.199	3	-0.03
Monoalkylglycerophosphocholines [GP0106]	0	0	1	0	1	0	0	1	0	1	3	0.0385123	0.146	0	-0.001	0	0	1	0	1	0	0	1	0	1	0	0	1	0	1
Estolides [GL0305]	0	0	1	0	1	0	0	1	0	1	2	-0.0500624	-0.077	5.33333	0.448	0	0	1	0	1	1	-0.00452949	-0.399	4	-0.386	0	0	1	0	1
Heterocyclic fatty acids [FA0115]	0	0	1	0	1	0	0	1	0	1	1	0.0336831	0.28	0	-0.001	2	0.00151508	0.415	0	-0.001	3	-0.000684729	-0.484	0	-0.001	2	-0.0089743	-0.376	0	-0.001
Diacylaminosugars [SL0102]	0	0	1	0	1	0	0	1	0	1	0	0	1	0	1	1	-0.0494378	-0.21	0.166667	-0.001	0	0	1	0	1	0	0	1	0	1
Lignans and Norlignans	0	0	1	0	1	0	0	1	0	1	0	0	1	0	1	0	0	1	0	1	1	0.0128456	0.359	3	-0.133	0	0	1	0	1
