# Supplementary material for: Lipidome determinants of maximal lifespan in mammals
Source: Sci Rep. 2017 Jan 31;7:5. doi: 10.1038/s41598-017-00037-7 (PMC5428381; doi:10.1038/s41598-017-00037-7)
Supplement: Supplementary file 10 — Supplementary Information [file 41598_2017_37_MOESM10_ESM.xls]

## Sheet: liver
						primate			rodent
			classifier lipid proportion	quantile classifier lipid prop.	classifier peaks	dN/dS long-living	dN/dS short-living	dN/dS long/short-living ratio	dN/dS long-living	dN/dS short-living	dN/dS long/short-living ratio	lipid classes	lipid subclasses
10087	COL4A3BP	collagen, type IV, alpha 3 (Goodpasture antigen) binding protein	0.122449	0.771337	6	0.01979	0.9345	0.0211771	0.00822	0.03336	0.246403	Lipids(9)	Sphingolipids(9)
283455	KSR2	kinase suppressor of ras 2	0.139241	0.932367	11	0.0001	0.07037	0.00142106	0.01129	0.02629	0.429441	Lipids(116);Diradylglycerols [GL02](16)	Glycerolipids(112);Diacylglycerols [GL0201](16);Eicosanoids(4)
142891	SAMD8	sterile alpha motif domain containing 8	0.125	0.809984	5	0.0001	0.35273	0.000283503	0.04956	0.08515	0.582032	Lipids(5)	Sphingolipids(5)
9331	B4GALT6	UDP-Gal:betaGlcNAc beta 1,4- galactosyltransferase, polypeptide 6	0.129032	0.811594	4	0.0001	0.05002	0.0019992	0.03094	0.05224	0.592266	Lipids(7)	Sphingolipids(7)
5283	PIGH	phosphatidylinositol glycan anchor biosynthesis, class H	0.0955882	0.710145	13	0.0001	0.07225	0.00138408	0.09463	0.15711	0.602317	Lipids(19)	Sphingolipids(15);Glycerophospholipids(4)
5894	RAF1	v-raf-1 murine leukemia viral oncogene homolog 1	0.139241	0.932367	11	0.0001	0.06188	0.00161603	0.03763	0.0599	0.628214	Lipids(116);Diradylglycerols [GL02](16)	Glycerolipids(112);Diacylglycerols [GL0201](16);Eicosanoids(4)
1606	DGKA	diacylglycerol kinase, alpha 80kDa	0.0977444	0.718196	13	0.05994	0.40128	0.149372	0.11817	0.23075	0.512113	Lipids(122);Diradylglycerols [GL02](16);Glycerophosphoserines [GP03](1)	Glycerolipids(112);Diacylglycerols [GL0201](16);Glycerophospholipids(6);Eicosanoids(4);Diacylglycerophosphoserines [GP0301](1)
6258	RXRG	retinoid X receptor, gamma	0.333333	0.983897	1	0.01967	0.03594	0.547301	0.0272	0.12564	0.216492	Lipids(1)	Prenol Lipids(1)
8526	DGKE	diacylglycerol kinase, epsilon 64kDa	0.139241	0.932367	11	0.02452	0.62252	0.0393883	0.0622	0.08295	0.749849	Lipids(116);Diradylglycerols [GL02](16)	Glycerolipids(112);Diacylglycerols [GL0201](16);Eicosanoids(4)
7225	TRPC6	transient receptor potential cation channel, subfamily C, member 6	0.139241	0.932367	11	0.11253	0.59315	0.189716	0.03478	0.04977	0.698815	Lipids(116);Diradylglycerols [GL02](16)	Glycerolipids(112);Diacylglycerols [GL0201](16);Eicosanoids(4)
84812	PLCD4	phospholipase C, delta 4	0.10084	0.743961	12	0.11954	0.26046	0.458957	0.15891	0.33193	0.478746	Lipids(120);Diradylglycerols [GL02](16)	Glycerolipids(112);Diacylglycerols [GL0201](16);Eicosanoids(4);Glycerophospholipids(4)
221955	DAGLB	diacylglycerol lipase, beta	0.139241	0.932367	11	0.08177	0.52652	0.155303	0.1362	0.17198	0.791953	Lipids(116);Diradylglycerols [GL02](16)	Glycerolipids(112);Diacylglycerols [GL0201](16);Eicosanoids(4)
10125	RASGRP1	RAS guanyl releasing protein 1 (calcium and DAG-regulated)	0.139241	0.932367	11	0.06625	0.15828	0.418562	0.05312	0.09132	0.581691	Lipids(116);Diradylglycerols [GL02](16)	Glycerolipids(112);Diacylglycerols [GL0201](16);Eicosanoids(4)
5914	RARA	retinoic acid receptor, alpha	1	1	1	0.02436	0.07342	0.33179	0.07956	0.11219	0.709154	Lipids(1)	Prenol Lipids(1)
7222	TRPC3	transient receptor potential cation channel, subfamily C, member 3	0.139241	0.932367	11	0.01622	0.04187	0.38739	0.03396	0.04873	0.696901	Lipids(116);Diradylglycerols [GL02](16)	Glycerolipids(112);Diacylglycerols [GL0201](16);Eicosanoids(4)
118987	PDZD8	PDZ domain containing 8	0.134328	0.847021	9	0.18974	0.6025	0.314921	0.15153	0.19572	0.774218	Lipids(73);Diradylglycerols [GL02](16)	Glycerolipids(69);Diacylglycerols [GL0201](16);Eicosanoids(4)
389072	PLEKHM3	pleckstrin homology domain containing, family M, member 3	0.139241	0.932367	11	0.1512	0.64475	0.234509	0.07262	0.08173	0.888535	Lipids(116);Diradylglycerols [GL02](16)	Glycerolipids(112);Diacylglycerols [GL0201](16);Eicosanoids(4)
5330	PLCB2	phospholipase C, beta 2	0.10084	0.743961	12	0.08625	0.21619	0.398955	0.1475	0.1852	0.796436	Lipids(120);Diradylglycerols [GL02](16)	Glycerolipids(112);Diacylglycerols [GL0201](16);Eicosanoids(4);Glycerophospholipids(4)
9487	PIGL	phosphatidylinositol glycan anchor biosynthesis, class L	0.0955882	0.710145	13	0.4047	1.40804	0.287421	0.46587	0.50491	0.922679	Lipids(19)	Sphingolipids(15);Glycerophospholipids(4)
5588	PRKCQ	protein kinase C, theta	0.139241	0.932367	11	0.03415	0.0363	0.940771	0.06518	0.23659	0.275498	Lipids(116);Diradylglycerols [GL02](16)	Glycerolipids(112);Diacylglycerols [GL0201](16);Eicosanoids(4)
2583	B4GALNT1	beta-1,4-N-acetyl-galactosaminyl transferase 1	0.111111	0.756844	1	0.03866	0.1315	0.293992	0.1355	0.14493	0.934934	Lipids(1)	Sphingolipids(1)
55650	PIGV	phosphatidylinositol glycan anchor biosynthesis, class V	0.0955882	0.710145	13	0.28047	0.34492	0.813145	0.25316	0.573	0.441815	Lipids(19)	Sphingolipids(15);Glycerophospholipids(4)
340485	ACER2	alkaline ceramidase 2	0.109091	0.753623	6	0.25192	0.56142	0.448719	0.0389	0.04631	0.839991	Lipids(9)	Sphingolipids(9)
83593	RASSF5	Ras association (RalGDS/AF-6) domain family member 5	0.134328	0.847021	9	0.08218	0.15059	0.54572	0.16744	0.22116	0.757099	Lipids(73);Diradylglycerols [GL02](16)	Glycerolipids(69);Diacylglycerols [GL0201](16);Eicosanoids(4)
1608	DGKG	diacylglycerol kinase, gamma 90kDa	0.0977444	0.718196	13	0.11625	0.30371	0.382766	0.10871	0.11366	0.956449	Lipids(122);Diradylglycerols [GL02](16);Glycerophosphoserines [GP03](1)	Glycerolipids(112);Diacylglycerols [GL0201](16);Glycerophospholipids(6);Eicosanoids(4);Diacylglycerophosphoserines [GP0301](1)
84002	B3GNT5	UDP-GlcNAc:betaGal beta-1,3-N-acetylglucosaminyltransferase 5	0.125	0.809984	12	0.13932	0.16114	0.86459	0.14839	0.28464	0.521325	Lipids(15)	Sphingolipids(15)
1609	DGKQ	diacylglycerol kinase, theta 110kDa	0.139241	0.932367	11	0.10231	0.13121	0.779742	0.10698	0.17078	0.62642	Lipids(116);Diradylglycerols [GL02](16)	Glycerolipids(112);Diacylglycerols [GL0201](16);Eicosanoids(4)
139189	DGKK	diacylglycerol kinase, kappa	0.139241	0.932367	11	0.19836	0.4208	0.471388	0.28513	0.30472	0.935711	Lipids(116);Diradylglycerols [GL02](16)	Glycerolipids(112);Diacylglycerols [GL0201](16);Eicosanoids(4)
788	SLC25A20	solute carrier family 25 (carnitine/acylcarnitine translocase), member 20	0.333333	0.983897	1	0.06571	0.09601	0.684408	0.08521	0.10529	0.809289	Lipids(1)	Fatty Acid Esters(1)
5562	PRKAA1	protein kinase, AMP-activated, alpha 1 catalytic subunit	0.25	0.966184	4	0.04781	0.05686	0.840837	0.10984	0.15564	0.705731	Lipids(4)	Sphingolipids(4)
11113	CIT	citron (rho-interacting, serine/threonine kinase 21)	0.139241	0.932367	11	0.02165	0.02731	0.79275	0.0268	0.03107	0.862568	Lipids(116);Diradylglycerols [GL02](16)	Glycerolipids(112);Diacylglycerols [GL0201](16);Eicosanoids(4)
347516	DGAT2L6	diacylglycerol O-acyltransferase 2-like 6	0.1375	0.848631	11	0.61163	0.64284	0.95145	0.40265	0.43256	0.930854	Lipids(116);Diradylglycerols [GL02](16)	Glycerolipids(112);Diacylglycerols [GL0201](16);Eicosanoids(4)
10026	PIGK	phosphatidylinositol glycan anchor biosynthesis, class K	0.125	0.809984	12	0.15928	0.17763	0.896695	0.05687	0.05725	0.993362	Lipids(15)	Sphingolipids(15)
7409	VAV1	vav 1 guanine nucleotide exchange factor	0.134328	0.847021	9	0.04677	0.33099	0.141303	0.03441	0.03163	1.08789	Lipids(73);Diradylglycerols [GL02](16)	Glycerolipids(69);Diacylglycerols [GL0201](16);Eicosanoids(4)
9578	CDC42BPB	CDC42 binding protein kinase beta (DMPK-like)	0.139241	0.932367	11	0.04272	0.18445	0.231607	0.04968	0.04462	1.1134	Lipids(116);Diradylglycerols [GL02](16)	Glycerolipids(112);Diacylglycerols [GL0201](16);Eicosanoids(4)
8611	PPAP2A	phosphatidic acid phosphatase type 2A	0.129412	0.816425	11	0.0001	0.52116	0.00019188	0.2809	0.20697	1.3572	Lipids(116);Diradylglycerols [GL02](16)	Glycerolipids(112);Diacylglycerols [GL0201](16);Eicosanoids(4)
9489	PGS1	phosphatidylglycerophosphate synthase 1	0.134146	0.827697	11	0.03637	0.13932	0.261054	0.09863	0.08404	1.17361	Lipids(116);Diradylglycerols [GL02](16)	Glycerolipids(112);Diacylglycerols [GL0201](16);Eicosanoids(4)
5580	PRKCD	protein kinase C, delta	0.139241	0.932367	11	0.05467	0.16389	0.333577	0.06929	0.05873	1.17981	Lipids(116);Diradylglycerols [GL02](16)	Glycerolipids(112);Diacylglycerols [GL0201](16);Eicosanoids(4)
2717	GLA	galactosidase, alpha	0.230769	0.964573	6	0.11432	0.25149	0.454571	0.2381	0.21851	1.08965	Lipids(6)	Sphingolipids(5);Glycerolipids(1)
5583	PRKCH	protein kinase C, eta	0.139241	0.932367	11	0.04148	0.48797	0.0850052	0.03351	0.02218	1.51082	Lipids(116);Diradylglycerols [GL02](16)	Glycerolipids(112);Diacylglycerols [GL0201](16);Eicosanoids(4)
10196	PRMT3	protein arginine methyltransferase 3	0.5	0.995169	1	0.1329	0.40862	0.325241	0.14054	0.10634	1.32161	Steroids [ST02](1)	C18 steroids (estrogens) and derivatives [ST0201](1)
9842	PLEKHM1	pleckstrin homology domain containing, family M (with RUN domain) member 1	0.139241	0.932367	11	0.11785	0.24571	0.47963	0.13929	0.11866	1.17386	Lipids(116);Diradylglycerols [GL02](16)	Glycerolipids(112);Diacylglycerols [GL0201](16);Eicosanoids(4)
3294	HSD17B2	hydroxysteroid (17-beta) dehydrogenase 2	0.333333	0.983897	1	0.43446	0.70237	0.618563	0.39837	0.3822	1.04231	Steroids [ST02](1)	C18 steroids (estrogens) and derivatives [ST0201](1)
3929	LBP	lipopolysaccharide binding protein	0.125	0.809984	12	0.12047	0.30883	0.390085	0.33405	0.25274	1.32171	Lipids(15)	Sphingolipids(15)
51227	PIGP	phosphatidylinositol glycan anchor biosynthesis, class P	0.125	0.809984	12	0.0001	0.382	0.00026178	0.34592	0.19902	1.73812	Lipids(15)	Sphingolipids(15)
51478	HSD17B7	hydroxysteroid (17-beta) dehydrogenase 7	0.2	0.953301	1	0.15789	0.15308	1.03142	0.20282	0.26872	0.754763	Steroids [ST02](1)	C18 steroids (estrogens) and derivatives [ST0201](1)
115727	RASGRP4	RAS guanyl releasing protein 4	0.139241	0.932367	11	0.07694	0.1028	0.748444	0.17594	0.16344	1.07648	Lipids(116);Diradylglycerols [GL02](16)	Glycerolipids(112);Diacylglycerols [GL0201](16);Eicosanoids(4)
410	ARSA	arylsulfatase A	0.1875	0.94525	3	0.08663	0.2237	0.38726	0.18459	0.12606	1.4643	Lipids(3)	Sphingolipids(3)
5332	PLCB4	phospholipase C, beta 4	0.10084	0.743961	12	0.04572	0.15557	0.293887	0.03636	0.02261	1.60814	Lipids(120);Diradylglycerols [GL02](16)	Glycerolipids(112);Diacylglycerols [GL0201](16);Eicosanoids(4);Glycerophospholipids(4)
10451	VAV3	vav 3 guanine nucleotide exchange factor	0.139241	0.932367	11	0.04955	0.63461	0.0780795	0.08688	0.04688	1.85324	Lipids(116);Diradylglycerols [GL02](16)	Glycerolipids(112);Diacylglycerols [GL0201](16);Eicosanoids(4)
57113	TRPC7	transient receptor potential cation channel, subfamily C, member 7	0.139241	0.932367	11	0.05052	0.0583	0.866552	0.01488	0.01373	1.08376	Lipids(116);Diradylglycerols [GL02](16)	Glycerolipids(112);Diacylglycerols [GL0201](16);Eicosanoids(4)
5130	PCYT1A	phosphate cytidylyltransferase 1, choline, alpha	0.0981308	0.719807	21	0.0001	0.24467	0.000408714	0.06007	0.03041	1.97534	Lipids(208);Diradylglycerols [GL02](16);Glycerophosphocholines [GP01](8)	Glycerolipids(112);Glycerophospholipids(92);Diacylglycerols [GL0201](16);Diacylglycerophosphocholines [GP0101](8);Eicosanoids(4)
8525	DGKZ	diacylglycerol kinase, zeta	0.134328	0.847021	9	0.27691	0.23635	1.17161	0.07703	0.09569	0.804995	Lipids(73);Diradylglycerols [GL02](16)	Glycerolipids(69);Diacylglycerols [GL0201](16);Eicosanoids(4)
84720	PIGO	phosphatidylinositol glycan anchor biosynthesis, class O	0.0955882	0.710145	13	0.23431	0.34309	0.68294	0.22999	0.17407	1.32125	Lipids(19)	Sphingolipids(15);Glycerophospholipids(4)
51291	GMIP	GEM interacting protein	0.139241	0.932367	11	0.17197	0.16972	1.01326	0.14418	0.14299	1.00832	Lipids(116);Diradylglycerols [GL02](16)	Glycerolipids(112);Diacylglycerols [GL0201](16);Eicosanoids(4)
1384	CRAT	carnitine O-acetyltransferase	0.5	0.995169	1	0.04899	0.06733	0.72761	0.07261	0.05567	1.30429	Lipids(1)	Fatty Acid Esters(1)
747	DAGLA	diacylglycerol lipase, alpha	0.139241	0.932367	11	0.0001	0.21716	0.00046049	0.01821	0.00889	2.04837	Lipids(116);Diradylglycerols [GL02](16)	Glycerolipids(112);Diacylglycerols [GL0201](16);Eicosanoids(4)
51196	PLCE1	phospholipase C, epsilon 1	0.10084	0.743961	12	0.25671	0.41015	0.625893	0.23674	0.16507	1.43418	Lipids(120);Diradylglycerols [GL02](16)	Glycerolipids(112);Diacylglycerols [GL0201](16);Eicosanoids(4);Glycerophospholipids(4)
51604	PIGT	phosphatidylinositol glycan anchor biosynthesis, class T	0.0955882	0.710145	13	0.0643	0.14927	0.430763	0.08287	0.05033	1.64653	Lipids(19)	Sphingolipids(15);Glycerophospholipids(4)
55561	CDC42BPG	CDC42 binding protein kinase gamma (DMPK-like)	0.139241	0.932367	11	0.11394	0.13603	0.837609	0.14076	0.1116	1.26129	Lipids(116);Diradylglycerols [GL02](16)	Glycerolipids(112);Diacylglycerols [GL0201](16);Eicosanoids(4)
10347	ABCA7	ATP-binding cassette, sub-family A (ABC1), member 7	0.122449	0.771337	6	0.15	0.14151	1.06	0.13602	0.12997	1.04655	Lipids(9)	Sphingolipids(9)
5587	PRKD1	protein kinase D1	0.130952	0.818035	11	0.07585	0.04744	1.59886	0.06814	0.13293	0.512601	Lipids(116);Diradylglycerols [GL02](16)	Glycerolipids(112);Diacylglycerols [GL0201](16);Eicosanoids(4)
25865	PRKD2	protein kinase D2	0.139241	0.932367	11	0.10493	0.41679	0.251757	0.04906	0.02616	1.87538	Lipids(116);Diradylglycerols [GL02](16)	Glycerolipids(112);Diacylglycerols [GL0201](16);Eicosanoids(4)
9488	PIGB	phosphatidylinositol glycan anchor biosynthesis, class B	0.0955882	0.710145	13	0.28608	0.20203	1.41603	0.17441	0.23866	0.730789	Lipids(19)	Sphingolipids(15);Glycerophospholipids(4)
23236	PLCB1	phospholipase C, beta 1 (phosphoinositide-specific)	0.10084	0.743961	12	0.06525	0.11523	0.566259	0.04818	0.02991	1.61083	Lipids(120);Diradylglycerols [GL02](16)	Glycerolipids(112);Diacylglycerols [GL0201](16);Eicosanoids(4);Glycerophospholipids(4)
11214	AKAP13	A kinase (PRKA) anchor protein 13	0.139241	0.932367	11	0.5138	0.49249	1.04327	0.4461	0.38267	1.16576	Lipids(116);Diradylglycerols [GL02](16)	Glycerolipids(112);Diacylglycerols [GL0201](16);Eicosanoids(4)
23556	PIGN	phosphatidylinositol glycan anchor biosynthesis, class N	0.0955882	0.710145	13	0.13107	0.32806	0.399531	0.27842	0.15382	1.81004	Lipids(19)	Sphingolipids(15);Glycerophospholipids(4)
57704	GBA2	glucosidase, beta (bile acid) 2	0.125	0.809984	12	0.38395	0.36122	1.06293	0.24739	0.21389	1.15662	Lipids(15)	Sphingolipids(15)
129807	NEU4	sialidase 4	0.142857	0.940419	3	0.16857	0.14216	1.18578	0.15393	0.14754	1.04331	Lipids(3)	Sphingolipids(3)
10235	RASGRP2	RAS guanyl releasing protein 2 (calcium and DAG-regulated)	0.139241	0.932367	11	0.06709	0.08471	0.791996	0.10777	0.07424	1.45164	Lipids(116);Diradylglycerols [GL02](16)	Glycerolipids(112);Diacylglycerols [GL0201](16);Eicosanoids(4)
4650	MYO9B	myosin IXB	0.139241	0.932367	11	0.07754	0.07548	1.02729	0.08856	0.07275	1.21732	Lipids(116);Diradylglycerols [GL02](16)	Glycerolipids(112);Diacylglycerols [GL0201](16);Eicosanoids(4)
3938	LCT	lactase	0.117647	0.760064	4	0.23389	0.27676	0.8451	0.23313	0.16428	1.4191	Lipids(4)	Sphingolipids(4)
9651	PLCH2	phospholipase C, eta 2	0.10084	0.743961	12	0.13813	0.15516	0.890242	0.13008	0.09421	1.38075	Lipids(120);Diradylglycerols [GL02](16)	Glycerolipids(112);Diacylglycerols [GL0201](16);Eicosanoids(4);Glycerophospholipids(4)
54849	DEF8	differentially expressed in FDCP 8 homolog (mouse)	0.139241	0.932367	11	0.08247	0.12046	0.684626	0.15155	0.09542	1.58824	Lipids(116);Diradylglycerols [GL02](16)	Glycerolipids(112);Diacylglycerols [GL0201](16);Eicosanoids(4)
4649	MYO9A	myosin IXA	0.134328	0.847021	9	0.24138	0.29887	0.807642	0.17928	0.11841	1.51406	Lipids(73);Diradylglycerols [GL02](16)	Glycerolipids(69);Diacylglycerols [GL0201](16);Eicosanoids(4)
10825	NEU3	sialidase 3 (membrane sialidase)	0.2	0.953301	1	0.237	0.25077	0.945089	0.61146	0.44226	1.38258	Lipids(1)	Sphingolipids(1)
23526	HMHA1	histocompatibility (minor) HA-1	0.139241	0.932367	11	0.13381	0.14509	0.922255	0.11363	0.08052	1.4112	Lipids(116);Diradylglycerols [GL02](16)	Glycerolipids(112);Diacylglycerols [GL0201](16);Eicosanoids(4)
4758	NEU1	sialidase 1 (lysosomal sialidase)	0.142857	0.940419	3	0.15657	0.1182	1.32462	0.11932	0.11753	1.01523	Lipids(3)	Sphingolipids(3)
5331	PLCB3	phospholipase C, beta 3 (phosphatidylinositol-specific)	0.10084	0.743961	12	0.0644	0.06754	0.953509	0.06089	0.04263	1.42834	Lipids(120);Diradylglycerols [GL02](16)	Glycerolipids(112);Diacylglycerols [GL0201](16);Eicosanoids(4);Glycerophospholipids(4)
5915	RARB	retinoic acid receptor, beta	1	1	1	0.14823	0.17342	0.854746	0.16265	0.10267	1.5842	Lipids(1)	Prenol Lipids(1)
23007	PLCH1	phospholipase C, eta 1	0.10084	0.743961	12	0.2247	0.20047	1.12087	0.24144	0.17958	1.34447	Lipids(120);Diradylglycerols [GL02](16)	Glycerolipids(112);Diacylglycerols [GL0201](16);Eicosanoids(4);Glycerophospholipids(4)
55750	AGK	acylglycerol kinase	0.105769	0.745572	11	0.12256	0.10445	1.17338	0.10368	0.08007	1.29487	Lipids(116);Diradylglycerols [GL02](16)	Glycerolipids(112);Diacylglycerols [GL0201](16);Eicosanoids(4)
374569	ASPG	asparaginase homolog (S. cerevisiae)	0.117647	0.760064	2	0.15083	0.22802	0.661477	0.27594	0.15128	1.82403	Lipids(3)	Glycerophospholipids(3)
23025	UNC13A	unc-13 homolog A (C. elegans)	0.139241	0.932367	11	0.06694	0.0741	0.903374	0.02729	0.01717	1.5894	Lipids(116);Diradylglycerols [GL02](16)	Glycerolipids(112);Diacylglycerols [GL0201](16);Eicosanoids(4)
6257	RXRB	retinoid X receptor, beta	0.5	0.995169	2	0.0001	0.0001	1	0.17626	0.116	1.51948	Lipids(2)	Prenol Lipids(2)
8476	CDC42BPA	CDC42 binding protein kinase alpha (DMPK-like)	0.139241	0.932367	11	0.10862	0.08707	1.2475	0.05297	0.04143	1.27854	Lipids(116);Diradylglycerols [GL02](16)	Glycerolipids(112);Diacylglycerols [GL0201](16);Eicosanoids(4)
89869	PLCZ1	phospholipase C, zeta 1	0.10084	0.743961	12	0.53692	0.3716	1.44489	0.23539	0.21703	1.0846	Lipids(120);Diradylglycerols [GL02](16)	Glycerolipids(112);Diacylglycerols [GL0201](16);Eicosanoids(4);Glycerophospholipids(4)
6610	SMPD2	sphingomyelin phosphodiesterase 2, neutral membrane (neutral sphingomyelinase)	0.123596	0.776167	11	0.28135	0.2335	1.20493	0.28862	0.21783	1.32498	Lipids(14)	Sphingolipids(14)
2581	GALC	galactosylceramidase	0.125	0.809984	6	0.18667	0.25657	0.72756	0.2958	0.1641	1.80256	Lipids(9)	Sphingolipids(9)
2760	GM2A	GM2 ganglioside activator	0.122449	0.771337	12	0.44404	0.35613	1.24685	0.30268	0.23336	1.29705	Lipids(15)	Sphingolipids(15)
54872	PIGG	phosphatidylinositol glycan anchor biosynthesis, class G	0.0955882	0.710145	13	0.21363	0.24052	0.888201	0.30309	0.18033	1.68075	Lipids(19)	Sphingolipids(15);Glycerophospholipids(4)
7941	PLA2G7	phospholipase A2, group VII (platelet-activating factor acetylhydrolase, plasma)	0.222222	0.962963	2	0.55827	0.36432	1.53236	0.36553	0.34491	1.05978	Lipids(3)	Glycerophospholipids(3)
5281	PIGF	phosphatidylinositol glycan anchor biosynthesis, class F	0.0955882	0.710145	13	0.11549	0.16004	0.721632	0.28803	0.15227	1.89157	Lipids(19)	Sphingolipids(15);Glycerophospholipids(4)
10005	ACOT8	acyl-CoA thioesterase 8	0.1	0.724638	1	0.15517	0.19727	0.786587	0.23714	0.12845	1.84617	Fatty Acids and Conjugates [FA01](1)	Unsaturated fatty acids [FA0103](1)
125981	ACER1	alkaline ceramidase 1	0.109091	0.753623	6	0.0308	0.19218	0.160266	0.21491	0.08551	2.51327	Lipids(9)	Sphingolipids(9)
339221	ENPP7	ectonucleotide pyrophosphatase/phosphodiesterase 7	0.123596	0.776167	11	0.13835	0.18206	0.759914	0.25343	0.13175	1.92357	Lipids(14)	Sphingolipids(14)
53947	A4GALT	alpha 1,4-galactosyltransferase	0.2	0.953301	5	0.11049	0.0725	1.524	0.1047	0.0892	1.17377	Lipids(5)	Sphingolipids(5)
8527	DGKD	diacylglycerol kinase, delta 130kDa	0.0977444	0.718196	13	0.01715	0.14645	0.117105	0.11491	0.04433	2.59215	Lipids(122);Diradylglycerols [GL02](16);Glycerophosphoserines [GP03](1)	Glycerolipids(112);Diacylglycerols [GL0201](16);Glycerophospholipids(6);Eicosanoids(4);Diacylglycerophosphoserines [GP0301](1)
8613	PPAP2B	phosphatidic acid phosphatase type 2B	0.129412	0.816425	11	0.05272	0.12272	0.429596	0.09225	0.04036	2.28568	Lipids(116);Diradylglycerols [GL02](16)	Glycerolipids(112);Diacylglycerols [GL0201](16);Eicosanoids(4)
57104	PNPLA2	patatin-like phospholipase domain containing 2	0.0994475	0.723027	18	0.20208	0.16571	1.21948	0.11413	0.07547	1.51226	Lipids(125);Diradylglycerols [GL02](16);Triradylglycerols [GL03](6)	Glycerolipids(121);Diacylglycerols [GL0201](16);Triacylglycerols [GL0301](6);Eicosanoids(4)
9475	ROCK2	Rho-associated, coiled-coil containing protein kinase 2	0.139241	0.932367	11	0.08695	0.03485	2.49498	0.0328	0.10859	0.302054	Lipids(116);Diradylglycerols [GL02](16)	Glycerolipids(112);Diacylglycerols [GL0201](16);Eicosanoids(4)
5335	PLCG1	phospholipase C, gamma 1	0.10084	0.743961	12	0.00831	0.03287	0.252814	0.07967	0.02961	2.69065	Lipids(120);Diradylglycerols [GL02](16)	Glycerolipids(112);Diacylglycerols [GL0201](16);Eicosanoids(4);Glycerophospholipids(4)
673	BRAF	v-raf murine sarcoma viral oncogene homolog B1	0.139241	0.932367	11	0.03634	0.4537	0.080097	0.14663	0.05108	2.8706	Lipids(116);Diradylglycerols [GL02](16)	Glycerolipids(112);Diacylglycerols [GL0201](16);Eicosanoids(4)
158835	AWAT2	acyl-CoA wax alcohol acyltransferase 2	0.13253	0.821256	11	0.50726	1.002	0.506248	0.54918	0.22396	2.45213	Lipids(116);Diradylglycerols [GL02](16)	Glycerolipids(112);Diacylglycerols [GL0201](16);Eicosanoids(4)
3073	HEXA	hexosaminidase A (alpha polypeptide)	0.222222	0.962963	2	0.22467	0.1256	1.78877	0.14817	0.12302	1.20444	Lipids(2)	Sphingolipids(2)
5336	PLCG2	phospholipase C, gamma 2 (phosphatidylinositol-specific)	0.10084	0.743961	12	0.06325	0.11412	0.554241	0.0659	0.02674	2.46447	Lipids(120);Diradylglycerols [GL02](16)	Glycerolipids(112);Diacylglycerols [GL0201](16);Eicosanoids(4);Glycerophospholipids(4)
8706	B3GALNT1	beta-1,3-N-acetylgalactosaminyltransferase 1 (globoside blood group)	0.5	0.995169	2	0.10955	0.20101	0.544998	0.13643	0.0547	2.49415	Lipids(2)	Sphingolipids(2)
5333	PLCD1	phospholipase C, delta 1	0.10084	0.743961	12	0.0634	0.04425	1.43277	0.08378	0.05192	1.61364	Lipids(120);Diradylglycerols [GL02](16)	Glycerolipids(112);Diacylglycerols [GL0201](16);Eicosanoids(4);Glycerophospholipids(4)
10577	NPC2	Niemann-Pick disease, type C2	0.125	0.809984	12	0.0001	0.0001	1	0.50193	0.24078	2.0846	Lipids(15)	Sphingolipids(15)
440279	UNC13C	unc-13 homolog C (C. elegans)	0.139241	0.932367	11	0.14955	0.08841	1.69155	0.10393	0.07264	1.43075	Lipids(116);Diradylglycerols [GL02](16)	Glycerolipids(112);Diacylglycerols [GL0201](16);Eicosanoids(4)
3074	HEXB	hexosaminidase B (beta polypeptide)	0.222222	0.962963	2	0.21313	0.64339	0.331261	0.59754	0.21079	2.83476	Lipids(2)	Sphingolipids(2)
23371	TENC1	tensin like C1 domain containing phosphatase (tensin 2)	0.139241	0.932367	11	0.27662	0.20203	1.3692	0.21556	0.11988	1.79813	Lipids(116);Diradylglycerols [GL02](16)	Glycerolipids(112);Diacylglycerols [GL0201](16);Eicosanoids(4)
6256	RXRA	retinoid X receptor, alpha	0.333333	0.983897	1	0.0001	0.0001	1	0.02227	0.01026	2.17057	Lipids(1)	Prenol Lipids(1)
64283	RGNEF	190 kDa guanine nucleotide exchange factor	0.139241	0.932367	11	0.41301	0.37832	1.09169	0.32239	0.14852	2.17068	Lipids(116);Diradylglycerols [GL02](16)	Glycerolipids(112);Diacylglycerols [GL0201](16);Eicosanoids(4)
9411	ARHGAP29	Rho GTPase activating protein 29	0.139241	0.932367	11	0.34987	0.33711	1.03785	0.36366	0.16203	2.2444	Lipids(116);Diradylglycerols [GL02](16)	Glycerolipids(112);Diacylglycerols [GL0201](16);Eicosanoids(4)
342667	STAC2	SH3 and cysteine rich domain 2	0.134328	0.847021	9	0.32803	0.23874	1.37401	0.08069	0.04206	1.91845	Lipids(73);Diradylglycerols [GL02](16)	Glycerolipids(69);Diacylglycerols [GL0201](16);Eicosanoids(4)
9181	ARHGEF2	Rho/Rac guanine nucleotide exchange factor (GEF) 2	0.139241	0.932367	11	0.26701	0.09358	2.85328	0.05244	0.10792	0.485915	Lipids(116);Diradylglycerols [GL02](16)	Glycerolipids(112);Diacylglycerols [GL0201](16);Eicosanoids(4)
10229	COQ7	coenzyme Q7 homolog, ubiquinone (yeast)	0.333333	0.983897	1	0.29939	0.20422	1.46602	0.18986	0.10111	1.87776	Lipids(1)	Prenol Lipids(1)
6609	SMPD1	sphingomyelin phosphodiesterase 1, acid lysosomal	0.123596	0.776167	11	0.30764	0.14509	2.12034	0.23627	0.18634	1.26795	Lipids(14)	Sphingolipids(14)
158833	AWAT1	acyl-CoA wax alcohol acyltransferase 1	0.13253	0.821256	11	0.44998	0.15688	2.86831	0.15923	0.29054	0.548048	Lipids(116);Diradylglycerols [GL02](16)	Glycerolipids(112);Diacylglycerols [GL0201](16);Eicosanoids(4)
8705	B3GALT4	UDP-Gal:betaGlcNAc beta 1,3-galactosyltransferase, polypeptide 4	0.2	0.953301	1	0.14828	0.07786	1.90444	0.18546	0.12067	1.53692	Lipids(1)	Sphingolipids(1)
84274	COQ5	coenzyme Q5 homolog, methyltransferase (S. cerevisiae)	0.5	0.995169	1	0.46335	0.25775	1.79767	0.30172	0.18195	1.65826	Lipids(1)	Prenol Lipids(1)
1040	CDS1	CDP-diacylglycerol synthase (phosphatidate cytidylyltransferase) 1	0.134146	0.827697	11	0.11556	0.35004	0.330134	0.06212	0.01987	3.12632	Lipids(116);Diradylglycerols [GL02](16)	Glycerolipids(112);Diacylglycerols [GL0201](16);Eicosanoids(4)
7368	UGT8	UDP glycosyltransferase 8	0.107143	0.747182	3	0.16301	0.06614	2.46462	0.08844	0.08743	1.01155	Lipids(3)	Sphingolipids(3)
4759	NEU2	sialidase 2 (cytosolic sialidase)	0.142857	0.940419	3	0.18359	0.07282	2.52115	0.22117	0.21332	1.0368	Lipids(3)	Sphingolipids(3)
91012	CERS5	ceramide synthase 5	0.122449	0.771337	6	0.29689	0.10797	2.74975	0.26742	0.32822	0.814758	Lipids(9)	Sphingolipids(9)
10317	B3GALT5	UDP-Gal:betaGlcNAc beta 1,3-galactosyltransferase, polypeptide 5	0.125	0.809984	12	0.17178	0.39625	0.433514	0.3052	0.09716	3.14121	Lipids(15)	Sphingolipids(15)
7923	HSD17B8	hydroxysteroid (17-beta) dehydrogenase 8	0.333333	0.983897	1	0.53331	0.54011	0.98741	0.43286	0.16008	2.70402	Steroids [ST02](1)	C18 steroids (estrogens) and derivatives [ST0201](1)
5051	PAFAH2	platelet-activating factor acetylhydrolase 2, 40kDa	0.222222	0.962963	2	0.96488	0.37642	2.56331	0.3033	0.25185	1.20429	Lipids(3)	Glycerophospholipids(3)
5590	PRKCZ	protein kinase C, zeta	0.139241	0.932367	11	0.07846	0.19937	0.39354	0.10127	0.02875	3.52243	Lipids(116);Diradylglycerols [GL02](16)	Glycerolipids(112);Diacylglycerols [GL0201](16);Eicosanoids(4)
9091	PIGQ	phosphatidylinositol glycan anchor biosynthesis, class Q	0.0955882	0.710145	13	0.1233	0.19475	0.633119	0.3142	0.09568	3.28386	Lipids(19)	Sphingolipids(15);Glycerophospholipids(4)
5050	PAFAH1B3	platelet-activating factor acetylhydrolase 1b, catalytic subunit 3 (29kDa)	0.222222	0.962963	2	0.03329	0.04283	0.777259	0.10899	0.03322	3.28085	Lipids(3)	Glycerophospholipids(3)
93183	PIGM	phosphatidylinositol glycan anchor biosynthesis, class M	0.0955882	0.710145	13	0.1023	0.19476	0.525262	0.27243	0.07423	3.67008	Lipids(19)	Sphingolipids(15);Glycerophospholipids(4)
5584	PRKCI	protein kinase C, iota	0.139241	0.932367	11	0.09813	0.1745	0.56235	0.04989	0.01355	3.68192	Lipids(116);Diradylglycerols [GL02](16)	Glycerolipids(112);Diacylglycerols [GL0201](16);Eicosanoids(4)
25780	RASGRP3	RAS guanyl releasing protein 3 (calcium and DAG-regulated)	0.134328	0.847021	9	0.09127	0.03664	2.49099	0.10549	0.05988	1.76169	Lipids(73);Diradylglycerols [GL02](16)	Glycerolipids(69);Diacylglycerols [GL0201](16);Eicosanoids(4)
369	ARAF	v-raf murine sarcoma 3611 viral oncogene homolog	0.139241	0.932367	11	0.43231	0.13207	3.27334	0.05255	0.04967	1.05798	Lipids(116);Diradylglycerols [GL02](16)	Glycerolipids(112);Diacylglycerols [GL0201](16);Eicosanoids(4)
246329	STAC3	SH3 and cysteine rich domain 3	0.139241	0.932367	11	0.19677	0.05492	3.58285	0.08033	0.10208	0.786932	Lipids(116);Diradylglycerols [GL02](16)	Glycerolipids(112);Diacylglycerols [GL0201](16);Eicosanoids(4)
94005	PIGS	phosphatidylinositol glycan anchor biosynthesis, class S	0.0955882	0.710145	13	0.20575	0.11318	1.8179	0.10954	0.04251	2.57681	Lipids(19)	Sphingolipids(15);Glycerophospholipids(4)
1312	COMT	catechol-O-methyltransferase	0.5	0.995169	1	0.21715	0.17897	1.21333	0.18704	0.05767	3.24328	Steroids [ST02](1)	C18 steroids (estrogens) and derivatives [ST0201](1)
8869	ST3GAL5	ST3 beta-galactoside alpha-2,3-sialyltransferase 5	0.111111	0.756844	1	0.32007	0.11269	2.84027	0.33286	0.19892	1.67334	Lipids(1)	Sphingolipids(1)
284098	PIGW	phosphatidylinositol glycan anchor biosynthesis, class W	0.0955882	0.710145	13	0.75105	0.29292	2.56401	0.50153	0.2507	2.00052	Lipids(19)	Sphingolipids(15);Glycerophospholipids(4)
157506	RDH10	retinol dehydrogenase 10 (all-trans)	0.285714	0.967794	2	0.0001	0.0001	1	0.08089	0.02136	3.78699	Lipids(2)	Sphingolipids(2)
7410	VAV2	vav 2 guanine nucleotide exchange factor	0.139241	0.932367	11	0.05792	0.01571	3.68682	0.02642	0.01615	1.63591	Lipids(116);Diradylglycerols [GL02](16)	Glycerolipids(112);Diacylglycerols [GL0201](16);Eicosanoids(4)
8630	HSD17B6	hydroxysteroid (17-beta) dehydrogenase 6 homolog (mouse)	0.333333	0.983897	1	1.2805	0.49065	2.6098	0.65989	0.2422	2.72457	Steroids [ST02](1)	C18 steroids (estrogens) and derivatives [ST0201](1)
29127	RACGAP1	Rac GTPase activating protein 1	0.134328	0.847021	9	0.79771	0.18389	4.33797	0.23289	0.19588	1.18894	Lipids(73);Diradylglycerols [GL02](16)	Glycerolipids(69);Diacylglycerols [GL0201](16);Eicosanoids(4)
1607	DGKB	diacylglycerol kinase, beta 90kDa	0.0977444	0.718196	13	0.39032	0.11664	3.34636	0.06849	0.02915	2.34957	Lipids(122);Diradylglycerols [GL02](16);Glycerophosphoserines [GP03](1)	Glycerolipids(112);Diacylglycerols [GL0201](16);Glycerophospholipids(6);Eicosanoids(4);Diacylglycerophosphoserines [GP0301](1)
128869	PIGU	phosphatidylinositol glycan anchor biosynthesis, class U	0.0955882	0.710145	13	0.1128	0.04376	2.5777	0.14702	0.04688	3.13609	Lipids(19)	Sphingolipids(15);Glycerophospholipids(4)
8733	GPAA1	glycosylphosphatidylinositol anchor attachment protein 1 homolog (yeast)	0.125	0.809984	12	0.10891	0.02342	4.6503	0.08826	0.07831	1.12706	Lipids(15)	Sphingolipids(15)
80772	GLTPD1	glycolipid transfer protein domain containing 1	0.125	0.809984	12	0.1903	0.03762	5.05848	0.12123	0.16788	0.722123	Lipids(15)	Sphingolipids(15)
5916	RARG	retinoic acid receptor, gamma	1	1	1	0.09643	0.02147	4.49138	0.06057	0.03873	1.5639	Lipids(1)	Prenol Lipids(1)
84725	PLEKHA8	pleckstrin homology domain containing, family A (phosphoinositide binding specific) member 8	0.0955882	0.710145	13	0.38445	0.07912	4.85907	0.09302	0.07274	1.2788	Lipids(19)	Sphingolipids(15);Glycerophospholipids(4)
9162	DGKI	diacylglycerol kinase, iota	0.139241	0.932367	11	0.04646	0.04621	1.00541	0.20559	0.0395	5.20481	Lipids(116);Diradylglycerols [GL02](16)	Glycerolipids(112);Diacylglycerols [GL0201](16);Eicosanoids(4)
1545	CYP1B1	cytochrome P450, family 1, subfamily B, polypeptide 1	0.142857	0.940419	1	0.70199	0.1354	5.18456	0.20116	0.15115	1.33086	Steroids [ST02](1)	C18 steroids (estrogens) and derivatives [ST0201](1)
1124	CHN2	chimerin (chimaerin) 2	0.134328	0.847021	9	0.6282	0.11329	5.54506	0.09568	0.09528	1.0042	Lipids(73);Diradylglycerols [GL02](16)	Glycerolipids(69);Diacylglycerols [GL0201](16);Eicosanoids(4)
5279	PIGC	phosphatidylinositol glycan anchor biosynthesis, class C	0.0955882	0.710145	13	0.24042	0.03675	6.54204	0.07838	0.05568	1.40769	Lipids(19)	Sphingolipids(15);Glycerophospholipids(4)
23683	PRKD3	protein kinase D3	0.139241	0.932367	11	0.37146	0.04166	8.91647	0.05421	0.06985	0.776092	Lipids(116);Diradylglycerols [GL02](16)	Glycerolipids(112);Diacylglycerols [GL0201](16);Eicosanoids(4)
10423	CDIPT	CDP-diacylglycerol--inositol 3-phosphatidyltransferase	0.134146	0.827697	11	0.85155	0.03224	26.4128	0.17009	0.08673	1.96114	Lipids(116);Diradylglycerols [GL02](16)	Glycerolipids(112);Diacylglycerols [GL0201](16);Eicosanoids(4)
5579	PRKCB	protein kinase C, beta	0.139241	0.932367	11	0.0204	0.0001	204	0.01193	0.0067	1.7806	Lipids(116);Diradylglycerols [GL02](16)	Glycerolipids(112);Diacylglycerols [GL0201](16);Eicosanoids(4)
5578	PRKCA	protein kinase C, alpha	0.0977444	0.718196	13	0.01555	0.0001	155.5	0.12728	0.00227	56.0705	Lipids(122);Diradylglycerols [GL02](16);Glycerophosphoserines [GP03](1)	Glycerolipids(112);Diacylglycerols [GL0201](16);Glycerophospholipids(6);Eicosanoids(4);Diacylglycerophosphoserines [GP0301](1)
5582	PRKCG	protein kinase C, gamma	0.139241	0.932367	11	0.03925	0.0001	392.5	0.00928	0.00484	1.91736	Lipids(116);Diradylglycerols [GL02](16)	Glycerolipids(112);Diacylglycerols [GL0201](16);Eicosanoids(4)
8760	CDS2	CDP-diacylglycerol synthase (phosphatidate cytidylyltransferase) 2	0.134146	0.827697	11	0.0642	0.0001	642	0.08701	0.02899	3.00138	Lipids(116);Diradylglycerols [GL02](16)	Glycerolipids(112);Diacylglycerols [GL0201](16);Eicosanoids(4)
5049	PAFAH1B2	platelet-activating factor acetylhydrolase 1b, catalytic subunit 2 (30kDa)	0.222222	0.962963	2	0.19968	0.0001	1996.8	0.11629	0.02393	4.85959	Lipids(3)	Glycerophospholipids(3)

## Sheet: muscle
						primate			rodent
			classifier lipid proportion	quantile classifier lipid prop.	classifier peaks	dN/dS long-living	dN/dS short-living	dN/dS long/short-living ratio	dN/dS long-living	dN/dS short-living	dN/dS long/short-living ratio	lipid classes	lipid subclasses
283455	KSR2	kinase suppressor of ras 2	0.444444	0.81069	4	0.0001	0.07037	0.00142106	0.01129	0.02629	0.429441	Lipids(11);Diradylglycerols [GL02](1)	Glycerolipids(11);Diacylglycerols [GL0201](1)
85365	ALG2	asparagine-linked glycosylation 2, alpha-1,3-mannosyltransferase homolog (S. cerevisiae)	1	1	1	0.06197	0.25834	0.239878	0.08717	0.25864	0.337032	Polyprenols [PR03](1)	Dolichols [PR0307](1)
5894	RAF1	v-raf-1 murine leukemia viral oncogene homolog 1	0.444444	0.81069	4	0.0001	0.06188	0.00161603	0.03763	0.0599	0.628214	Lipids(11);Diradylglycerols [GL02](1)	Glycerolipids(11);Diacylglycerols [GL0201](1)
5739	PTGIR	prostaglandin I2 (prostacyclin) receptor (IP)	0.5	0.915367	1	0.05938	0.13408	0.44287	0.0749	0.25894	0.289256	Eicosanoids [FA03](1)	Prostaglandins [FA0301](1)
6258	RXRG	retinoid X receptor, gamma	1	1	2	0.01967	0.03594	0.547301	0.0272	0.12564	0.216492	Lipids(2)	Prenol Lipids(2)
8526	DGKE	diacylglycerol kinase, epsilon 64kDa	0.444444	0.81069	4	0.02452	0.62252	0.0393883	0.0622	0.08295	0.749849	Lipids(11);Diradylglycerols [GL02](1)	Glycerolipids(11);Diacylglycerols [GL0201](1)
7225	TRPC6	transient receptor potential cation channel, subfamily C, member 6	0.444444	0.81069	4	0.11253	0.59315	0.189716	0.03478	0.04977	0.698815	Lipids(11);Diradylglycerols [GL02](1)	Glycerolipids(11);Diacylglycerols [GL0201](1)
221955	DAGLB	diacylglycerol lipase, beta	0.444444	0.81069	4	0.08177	0.52652	0.155303	0.1362	0.17198	0.791953	Lipids(11);Diradylglycerols [GL02](1)	Glycerolipids(11);Diacylglycerols [GL0201](1)
10125	RASGRP1	RAS guanyl releasing protein 1 (calcium and DAG-regulated)	0.444444	0.81069	4	0.06625	0.15828	0.418562	0.05312	0.09132	0.581691	Lipids(11);Diradylglycerols [GL02](1)	Glycerolipids(11);Diacylglycerols [GL0201](1)
7222	TRPC3	transient receptor potential cation channel, subfamily C, member 3	0.444444	0.81069	4	0.01622	0.04187	0.38739	0.03396	0.04873	0.696901	Lipids(11);Diradylglycerols [GL02](1)	Glycerolipids(11);Diacylglycerols [GL0201](1)
389072	PLEKHM3	pleckstrin homology domain containing, family M, member 3	0.444444	0.81069	4	0.1512	0.64475	0.234509	0.07262	0.08173	0.888535	Lipids(11);Diradylglycerols [GL02](1)	Glycerolipids(11);Diacylglycerols [GL0201](1)
5588	PRKCQ	protein kinase C, theta	0.444444	0.81069	4	0.03415	0.0363	0.940771	0.06518	0.23659	0.275498	Lipids(11);Diradylglycerols [GL02](1)	Glycerolipids(11);Diacylglycerols [GL0201](1)
1593	CYP27A1	cytochrome P450, family 27, subfamily A, polypeptide 1	0.5	0.915367	3	0.08354	0.24365	0.342869	0.27856	0.31125	0.894972	Lipids(3);Bile acids and derivatives [ST04](2)	Steroids and Steroid Derivatives(3);C27 bile acids, alcohols, and derivatives [ST0403](2)
10864	SLC22A7	solute carrier family 22 (organic anion transporter), member 7	0.5	0.915367	1	0.14981	0.38527	0.388844	0.23598	0.27495	0.858265	Eicosanoids [FA03](1)	Prostaglandins [FA0301](1)
84647	PLA2G12B	phospholipase A2, group XIIB	0.465517	0.832962	27	0.04184	0.07299	0.573229	0.09441	0.1221	0.773219	Lipids(259);Glycerophosphocholines [GP01](15);Glycerophosphoethanolamines [GP02](9)	Glycerophospholipids(259);Diacylglycerophosphocholines [GP0101](15);Diacylglycerophosphoethanolamines [GP0201](9)
133121	ENPP6	ectonucleotide pyrophosphatase/phosphodiesterase 6	0.5	0.915367	2	0.08294	0.10113	0.820133	0.1526	0.27471	0.555495	Lipids(4)	Lineolic Acids and Derivatives(4)
1609	DGKQ	diacylglycerol kinase, theta 110kDa	0.444444	0.81069	4	0.10231	0.13121	0.779742	0.10698	0.17078	0.62642	Lipids(11);Diradylglycerols [GL02](1)	Glycerolipids(11);Diacylglycerols [GL0201](1)
139189	DGKK	diacylglycerol kinase, kappa	0.444444	0.81069	4	0.19836	0.4208	0.471388	0.28513	0.30472	0.935711	Lipids(11);Diradylglycerols [GL02](1)	Glycerolipids(11);Diacylglycerols [GL0201](1)
11113	CIT	citron (rho-interacting, serine/threonine kinase 21)	0.444444	0.81069	4	0.02165	0.02731	0.79275	0.0268	0.03107	0.862568	Lipids(11);Diradylglycerols [GL02](1)	Glycerolipids(11);Diacylglycerols [GL0201](1)
10585	POMT1	protein-O-mannosyltransferase 1	1	1	1	0.13543	0.13796	0.981661	0.0834	0.09653	0.86398	Polyprenols [PR03](1)	Dolichols [PR0307](1)
50487	PLA2G3	phospholipase A2, group III	0.453125	0.824053	29	0.59494	0.64973	0.915673	0.24705	0.25904	0.953714	Lipids(282);Glycerophosphocholines [GP01](16);Glycerophosphoethanolamines [GP02](9)	Glycerophospholipids(282);Diacylglycerophosphocholines [GP0101](15);Diacylglycerophosphoethanolamines [GP0201](9);1-alkyl,2-acylglycerophosphocholines [GP0102](1)
347516	DGAT2L6	diacylglycerol O-acyltransferase 2-like 6	0.444444	0.81069	4	0.61163	0.64284	0.95145	0.40265	0.43256	0.930854	Lipids(11);Diradylglycerols [GL02](1)	Glycerolipids(11);Diacylglycerols [GL0201](1)
5731	PTGER1	prostaglandin E receptor 1 (subtype EP1), 42kDa	0.5	0.915367	1	0.09331	0.09486	0.98366	0.0587	0.06335	0.926598	Eicosanoids [FA03](1)	Prostaglandins [FA0301](1)
29880	ALG5	asparagine-linked glycosylation 5, dolichyl-phosphate beta-glucosyltransferase homolog (S. cerevisiae)	1	1	1	0.03386	0.34419	0.0983759	0.12837	0.12656	1.0143	Polyprenols [PR03](1)	Dolichols [PR0307](1)
9578	CDC42BPB	CDC42 binding protein kinase beta (DMPK-like)	0.444444	0.81069	4	0.04272	0.18445	0.231607	0.04968	0.04462	1.1134	Lipids(11);Diradylglycerols [GL02](1)	Glycerolipids(11);Diacylglycerols [GL0201](1)
8611	PPAP2A	phosphatidic acid phosphatase type 2A	0.444444	0.81069	4	0.0001	0.52116	0.00019188	0.2809	0.20697	1.3572	Lipids(11);Diradylglycerols [GL02](1)	Glycerolipids(11);Diacylglycerols [GL0201](1)
5580	PRKCD	protein kinase C, delta	0.444444	0.81069	4	0.05467	0.16389	0.333577	0.06929	0.05873	1.17981	Lipids(11);Diradylglycerols [GL02](1)	Glycerolipids(11);Diacylglycerols [GL0201](1)
4128	MAOA	monoamine oxidase A	1	1	1	0.06589	0.31205	0.211152	0.15744	0.11838	1.32995	Lipids(1)	Steroids and Steroid Derivatives(1)
2717	GLA	galactosidase, alpha	0.5	0.915367	5	0.11432	0.25149	0.454571	0.2381	0.21851	1.08965	Lipids(6)	Sphingolipids(6)
5583	PRKCH	protein kinase C, eta	0.444444	0.81069	4	0.04148	0.48797	0.0850052	0.03351	0.02218	1.51082	Lipids(11);Diradylglycerols [GL02](1)	Glycerolipids(11);Diacylglycerols [GL0201](1)
8813	DPM1	dolichyl-phosphate mannosyltransferase polypeptide 1, catalytic subunit	1	1	1	0.11349	0.33766	0.336107	0.11153	0.08616	1.29445	Polyprenols [PR03](1)	Dolichols [PR0307](1)
9842	PLEKHM1	pleckstrin homology domain containing, family M (with RUN domain) member 1	0.444444	0.81069	4	0.11785	0.24571	0.47963	0.13929	0.11866	1.17386	Lipids(11);Diradylglycerols [GL02](1)	Glycerolipids(11);Diacylglycerols [GL0201](1)
30814	PLA2G2E	phospholipase A2, group IIE	0.453125	0.824053	29	0.04435	0.09371	0.473269	0.18677	0.14118	1.32292	Lipids(282);Glycerophosphocholines [GP01](16);Glycerophosphoethanolamines [GP02](9)	Glycerophospholipids(282);Diacylglycerophosphocholines [GP0101](15);Diacylglycerophosphoethanolamines [GP0201](9);1-alkyl,2-acylglycerophosphocholines [GP0102](1)
115727	RASGRP4	RAS guanyl releasing protein 4	0.444444	0.81069	4	0.07694	0.1028	0.748444	0.17594	0.16344	1.07648	Lipids(11);Diradylglycerols [GL02](1)	Glycerolipids(11);Diacylglycerols [GL0201](1)
410	ARSA	arylsulfatase A	1	1	1	0.08663	0.2237	0.38726	0.18459	0.12606	1.4643	Lipids(1)	Sphingolipids(1)
84803	AGPAT9	1-acylglycerol-3-phosphate O-acyltransferase 9	0.6	0.924276	9	0.14824	0.61497	0.241052	0.16352	0.10028	1.63063	Lipids(25);Triradylglycerols [GL03](21)	Glycerolipids(25);Triacylglycerols [GL0301](21)
6916	TBXAS1	thromboxane A synthase 1 (platelet)	0.5	0.915367	1	0.13568	0.19161	0.708105	0.27902	0.2364	1.18029	Eicosanoids [FA03](2)	Prostaglandins [FA0301](1);Thromboxanes [FA0303](1)
3248	HPGD	hydroxyprostaglandin dehydrogenase 15-(NAD)	0.5	0.915367	1	0.0001	0.15831	0.000631672	0.20575	0.10677	1.92704	Eicosanoids [FA03](2)	Prostaglandins [FA0301](2)
10451	VAV3	vav 3 guanine nucleotide exchange factor	0.444444	0.81069	4	0.04955	0.63461	0.0780795	0.08688	0.04688	1.85324	Lipids(11);Diradylglycerols [GL02](1)	Glycerolipids(11);Diacylglycerols [GL0201](1)
57113	TRPC7	transient receptor potential cation channel, subfamily C, member 7	0.444444	0.81069	4	0.05052	0.0583	0.866552	0.01488	0.01373	1.08376	Lipids(11);Diradylglycerols [GL02](1)	Glycerolipids(11);Diacylglycerols [GL0201](1)
4129	MAOB	monoamine oxidase B	1	1	1	0.04679	0.30313	0.154356	0.23714	0.13058	1.81605	Lipids(1)	Steroids and Steroid Derivatives(1)
29929	ALG6	asparagine-linked glycosylation 6, alpha-1,3-glucosyltransferase homolog (S. cerevisiae)	1	1	1	0.15574	0.11496	1.35473	0.17042	0.27458	0.620657	Polyprenols [PR03](1)	Dolichols [PR0307](1)
10998	SLC27A5	solute carrier family 27 (fatty acid transporter), member 5	0.5	0.915367	1	0.21351	0.18961	1.12605	0.26059	0.30046	0.867303	Bile acids and derivatives [ST04](1)	C27 bile acids, alcohols, and derivatives [ST0403](1)
54344	DPM3	dolichyl-phosphate mannosyltransferase polypeptide 3	1	1	1	0.12477	0.35591	0.350566	0.12599	0.0766	1.64478	Polyprenols [PR03](1)	Dolichols [PR0307](1)
5733	PTGER3	prostaglandin E receptor 3 (subtype EP3)	0.5	0.915367	1	0.27566	0.51234	0.538041	0.24248	0.16543	1.46576	Eicosanoids [FA03](1)	Prostaglandins [FA0301](1)
51291	GMIP	GEM interacting protein	0.444444	0.81069	4	0.17197	0.16972	1.01326	0.14418	0.14299	1.00832	Lipids(11);Diradylglycerols [GL02](1)	Glycerolipids(11);Diacylglycerols [GL0201](1)
747	DAGLA	diacylglycerol lipase, alpha	0.444444	0.81069	4	0.0001	0.21716	0.00046049	0.01821	0.00889	2.04837	Lipids(11);Diradylglycerols [GL02](1)	Glycerolipids(11);Diacylglycerols [GL0201](1)
10400	PEMT	phosphatidylethanolamine N-methyltransferase	0.465517	0.832962	27	0.19501	0.38108	0.51173	0.42319	0.26861	1.57548	Lipids(268);Glycerophosphocholines [GP01](16);Glycerophosphoethanolamines [GP02](9)	Glycerophospholipids(268);Diacylglycerophosphocholines [GP0101](15);Diacylglycerophosphoethanolamines [GP0201](9);1-alkyl,2-acylglycerophosphocholines [GP0102](1)
55561	CDC42BPG	CDC42 binding protein kinase gamma (DMPK-like)	0.444444	0.81069	4	0.11394	0.13603	0.837609	0.14076	0.1116	1.26129	Lipids(11);Diradylglycerols [GL02](1)	Glycerolipids(11);Diacylglycerols [GL0201](1)
5587	PRKD1	protein kinase D1	0.444444	0.81069	4	0.07585	0.04744	1.59886	0.06814	0.13293	0.512601	Lipids(11);Diradylglycerols [GL02](1)	Glycerolipids(11);Diacylglycerols [GL0201](1)
25865	PRKD2	protein kinase D2	0.444444	0.81069	4	0.10493	0.41679	0.251757	0.04906	0.02616	1.87538	Lipids(11);Diradylglycerols [GL02](1)	Glycerolipids(11);Diacylglycerols [GL0201](1)
11214	AKAP13	A kinase (PRKA) anchor protein 13	0.444444	0.81069	4	0.5138	0.49249	1.04327	0.4461	0.38267	1.16576	Lipids(11);Diradylglycerols [GL02](1)	Glycerolipids(11);Diacylglycerols [GL0201](1)
5319	PLA2G1B	phospholipase A2, group IB (pancreas)	0.453125	0.824053	29	0.07551	0.26303	0.287078	0.13733	0.07112	1.93096	Lipids(282);Glycerophosphocholines [GP01](16);Glycerophosphoethanolamines [GP02](9)	Glycerophospholipids(282);Diacylglycerophosphocholines [GP0101](15);Diacylglycerophosphoethanolamines [GP0201](9);1-alkyl,2-acylglycerophosphocholines [GP0102](1)
51205	ACP6	acid phosphatase 6, lysophosphatidic	0.666667	0.928731	2	0.30001	0.42966	0.69825	0.42646	0.28006	1.52275	Lipids(4)	Lineolic Acids and Derivatives(4)
129807	NEU4	sialidase 4	0.5	0.915367	2	0.16857	0.14216	1.18578	0.15393	0.14754	1.04331	Lipids(2)	Sphingolipids(2)
10235	RASGRP2	RAS guanyl releasing protein 2 (calcium and DAG-regulated)	0.444444	0.81069	4	0.06709	0.08471	0.791996	0.10777	0.07424	1.45164	Lipids(11);Diradylglycerols [GL02](1)	Glycerolipids(11);Diacylglycerols [GL0201](1)
4650	MYO9B	myosin IXB	0.444444	0.81069	4	0.07754	0.07548	1.02729	0.08856	0.07275	1.21732	Lipids(11);Diradylglycerols [GL02](1)	Glycerolipids(11);Diacylglycerols [GL0201](1)
54849	DEF8	differentially expressed in FDCP 8 homolog (mouse)	0.444444	0.81069	4	0.08247	0.12046	0.684626	0.15155	0.09542	1.58824	Lipids(11);Diradylglycerols [GL02](1)	Glycerolipids(11);Diacylglycerols [GL0201](1)
23526	HMHA1	histocompatibility (minor) HA-1	0.444444	0.81069	4	0.13381	0.14509	0.922255	0.11363	0.08052	1.4112	Lipids(11);Diradylglycerols [GL02](1)	Glycerolipids(11);Diacylglycerols [GL0201](1)
29954	POMT2	protein-O-mannosyltransferase 2	1	1	1	0.15297	0.19819	0.771835	0.20403	0.13023	1.56669	Polyprenols [PR03](1)	Dolichols [PR0307](1)
4758	NEU1	sialidase 1 (lysosomal sialidase)	0.5	0.915367	3	0.15657	0.1182	1.32462	0.11932	0.11753	1.01523	Lipids(3)	Sphingolipids(3)
26279	PLA2G2D	phospholipase A2, group IID	0.453125	0.824053	29	0.51203	0.64001	0.800034	0.41145	0.25496	1.61378	Lipids(282);Glycerophosphocholines [GP01](16);Glycerophosphoethanolamines [GP02](9)	Glycerophospholipids(282);Diacylglycerophosphocholines [GP0101](15);Diacylglycerophosphoethanolamines [GP0201](9);1-alkyl,2-acylglycerophosphocholines [GP0102](1)
5743	PTGS2	prostaglandin-endoperoxide synthase 2 (prostaglandin G/H synthase and cyclooxygenase)	0.5	0.915367	1	0.16136	0.10663	1.51327	0.10718	0.1182	0.906768	Eicosanoids [FA03](2)	Prostaglandins [FA0301](2)
5742	PTGS1	prostaglandin-endoperoxide synthase 1 (prostaglandin G/H synthase and cyclooxygenase)	0.5	0.915367	1	0.10729	0.0916	1.17129	0.12032	0.09333	1.28919	Eicosanoids [FA03](1)	Prostaglandins [FA0301](1)
55750	AGK	acylglycerol kinase	0.5	0.915367	6	0.12256	0.10445	1.17338	0.10368	0.08007	1.29487	Lipids(15);Diradylglycerols [GL02](1)	Glycerolipids(11);Lineolic Acids and Derivatives(4);Diacylglycerols [GL0201](1)
23025	UNC13A	unc-13 homolog A (C. elegans)	0.444444	0.81069	4	0.06694	0.0741	0.903374	0.02729	0.01717	1.5894	Lipids(11);Diradylglycerols [GL02](1)	Glycerolipids(11);Diacylglycerols [GL0201](1)
6257	RXRB	retinoid X receptor, beta	1	1	2	0.0001	0.0001	1	0.17626	0.116	1.51948	Lipids(2)	Prenol Lipids(2)
8476	CDC42BPA	CDC42 binding protein kinase alpha (DMPK-like)	0.444444	0.81069	4	0.10862	0.08707	1.2475	0.05297	0.04143	1.27854	Lipids(11);Diradylglycerols [GL02](1)	Glycerolipids(11);Diacylglycerols [GL0201](1)
7941	PLA2G7	phospholipase A2, group VII (platelet-activating factor acetylhydrolase, plasma)	0.5	0.915367	1	0.55827	0.36432	1.53236	0.36553	0.34491	1.05978	Lipids(1)	Glycerophospholipids(1)
729359	PLIN4	perilipin 4	0.6	0.924276	9	0.27066	0.21922	1.23465	0.26488	0.18897	1.4017	Lipids(25);Triradylglycerols [GL03](21)	Glycerolipids(25);Triacylglycerols [GL0301](21)
8398	PLA2G6	phospholipase A2, group VI (cytosolic, calcium-independent)	0.465517	0.832962	27	0.14676	0.25599	0.573304	0.12211	0.05727	2.13218	Lipids(269);Glycerophosphocholines [GP01](16);Glycerophosphoethanolamines [GP02](9)	Glycerophospholipids(269);Diacylglycerophosphocholines [GP0101](15);Diacylglycerophosphoethanolamines [GP0201](9);1-alkyl,2-acylglycerophosphocholines [GP0102](1)
8613	PPAP2B	phosphatidic acid phosphatase type 2B	0.444444	0.81069	4	0.05272	0.12272	0.429596	0.09225	0.04036	2.28568	Lipids(11);Diradylglycerols [GL02](1)	Glycerolipids(11);Diacylglycerols [GL0201](1)
57104	PNPLA2	patatin-like phospholipase domain containing 2	0.541667	0.919822	13	0.20208	0.16571	1.21948	0.11413	0.07547	1.51226	Lipids(36);Triradylglycerols [GL03](21);Diradylglycerols [GL02](1)	Glycerolipids(36);Triacylglycerols [GL0301](21);Diacylglycerols [GL0201](1)
9475	ROCK2	Rho-associated, coiled-coil containing protein kinase 2	0.444444	0.81069	4	0.08695	0.03485	2.49498	0.0328	0.10859	0.302054	Lipids(11);Diradylglycerols [GL02](1)	Glycerolipids(11);Diacylglycerols [GL0201](1)
5732	PTGER2	prostaglandin E receptor 2 (subtype EP2), 53kDa	0.5	0.915367	1	0.21157	0.11465	1.84536	0.15536	0.15495	1.00265	Eicosanoids [FA03](1)	Prostaglandins [FA0301](1)
2194	FASN	fatty acid synthase	0.5	0.915367	1	0.13567	0.13606	0.997134	0.15664	0.08409	1.86277	Octadecanoids [FA02](1)	Other Octadecanoids [FA0200](1)
673	BRAF	v-raf murine sarcoma viral oncogene homolog B1	0.444444	0.81069	4	0.03634	0.4537	0.080097	0.14663	0.05108	2.8706	Lipids(11);Diradylglycerols [GL02](1)	Glycerolipids(11);Diacylglycerols [GL0201](1)
158835	AWAT2	acyl-CoA wax alcohol acyltransferase 2	0.444444	0.81069	4	0.50726	1.002	0.506248	0.54918	0.22396	2.45213	Lipids(11);Diradylglycerols [GL02](1)	Glycerolipids(11);Diacylglycerols [GL0201](1)
8706	B3GALNT1	beta-1,3-N-acetylgalactosaminyltransferase 1 (globoside blood group)	0.5	0.915367	1	0.10955	0.20101	0.544998	0.13643	0.0547	2.49415	Lipids(1)	Sphingolipids(1)
5734	PTGER4	prostaglandin E receptor 4 (subtype EP4)	0.5	0.915367	1	0.14399	0.10059	1.43145	0.10158	0.06191	1.64077	Eicosanoids [FA03](1)	Prostaglandins [FA0301](1)
8818	DPM2	dolichyl-phosphate mannosyltransferase polypeptide 2, regulatory subunit	1	1	1	0.27272	0.16375	1.66547	0.17437	0.12245	1.42401	Polyprenols [PR03](1)	Dolichols [PR0307](1)
1591	CYP24A1	cytochrome P450, family 24, subfamily A, polypeptide 1	1	1	2	0.11691	0.58276	0.200614	0.27575	0.09466	2.91306	Lipids(2);Secosteroids [ST03](2)	Steroids and Steroid Derivatives(2);Vitamin D2 and derivatives [ST0301](1);Vitamin D3 and derivatives [ST0302](1)
440279	UNC13C	unc-13 homolog C (C. elegans)	0.444444	0.81069	4	0.14955	0.08841	1.69155	0.10393	0.07264	1.43075	Lipids(11);Diradylglycerols [GL02](1)	Glycerolipids(11);Diacylglycerols [GL0201](1)
7421	VDR	vitamin D (1,25- dihydroxyvitamin D3) receptor	1	1	1	0.09556	0.19012	0.50263	0.20229	0.07667	2.63845	Secosteroids [ST03](1)	Vitamin D3 and derivatives [ST0302](1)
23371	TENC1	tensin like C1 domain containing phosphatase (tensin 2)	0.444444	0.81069	4	0.27662	0.20203	1.3692	0.21556	0.11988	1.79813	Lipids(11);Diradylglycerols [GL02](1)	Glycerolipids(11);Diacylglycerols [GL0201](1)
6256	RXRA	retinoid X receptor, alpha	1	1	2	0.0001	0.0001	1	0.02227	0.01026	2.17057	Lipids(2)	Prenol Lipids(2)
57171	DOLPP1	dolichyl pyrophosphate phosphatase 1	1	1	1	0.31613	0.20931	1.51034	0.07721	0.04646	1.66186	Polyprenols [PR03](1)	Dolichols [PR0307](1)
64283	RGNEF	190 kDa guanine nucleotide exchange factor	0.444444	0.81069	4	0.41301	0.37832	1.09169	0.32239	0.14852	2.17068	Lipids(11);Diradylglycerols [GL02](1)	Glycerolipids(11);Diacylglycerols [GL0201](1)
9411	ARHGAP29	Rho GTPase activating protein 29	0.444444	0.81069	4	0.34987	0.33711	1.03785	0.36366	0.16203	2.2444	Lipids(11);Diradylglycerols [GL02](1)	Glycerolipids(11);Diacylglycerols [GL0201](1)
9181	ARHGEF2	Rho/Rac guanine nucleotide exchange factor (GEF) 2	0.444444	0.81069	4	0.26701	0.09358	2.85328	0.05244	0.10792	0.485915	Lipids(11);Diradylglycerols [GL02](1)	Glycerolipids(11);Diacylglycerols [GL0201](1)
158833	AWAT1	acyl-CoA wax alcohol acyltransferase 1	0.444444	0.81069	4	0.44998	0.15688	2.86831	0.15923	0.29054	0.548048	Lipids(11);Diradylglycerols [GL02](1)	Glycerolipids(11);Diacylglycerols [GL0201](1)
79053	ALG8	asparagine-linked glycosylation 8, alpha-1,3-glucosyltransferase homolog (S. cerevisiae)	1	1	1	0.71706	0.38287	1.87286	0.21808	0.1406	1.55107	Polyprenols [PR03](1)	Dolichols [PR0307](1)
7368	UGT8	UDP glycosyltransferase 8	1	1	1	0.16301	0.06614	2.46462	0.08844	0.08743	1.01155	Lipids(1)	Sphingolipids(1)
4759	NEU2	sialidase 2 (cytosolic sialidase)	0.5	0.915367	2	0.18359	0.07282	2.52115	0.22117	0.21332	1.0368	Lipids(2)	Sphingolipids(2)
5740	PTGIS	prostaglandin I2 (prostacyclin) synthase	0.5	0.915367	1	0.15715	0.06541	2.40254	0.20283	0.16731	1.2123	Eicosanoids [FA03](2)	Prostaglandins [FA0301](2)
126410	CYP4F22	cytochrome P450, family 4, subfamily F, polypeptide 22	0.5	0.915367	1	0.37001	0.15176	2.43813	0.09078	0.07382	1.22975	Eicosanoids [FA03](1)	Leukotrienes [FA0302](1)
80142	PTGES2	prostaglandin E synthase 2	0.5	0.915367	1	0.25373	0.08893	2.85314	0.06079	0.07094	0.856921	Eicosanoids [FA03](2)	Prostaglandins [FA0301](2)
5051	PAFAH2	platelet-activating factor acetylhydrolase 2, 40kDa	0.5	0.915367	1	0.96488	0.37642	2.56331	0.3033	0.25185	1.20429	Glycerophosphocholines [GP01](1);Lipids(1)	1-alkyl,2-acylglycerophosphocholines [GP0102](1);Glycerophospholipids(1)
5590	PRKCZ	protein kinase C, zeta	0.444444	0.81069	4	0.07846	0.19937	0.39354	0.10127	0.02875	3.52243	Lipids(11);Diradylglycerols [GL02](1)	Glycerolipids(11);Diacylglycerols [GL0201](1)
5050	PAFAH1B3	platelet-activating factor acetylhydrolase 1b, catalytic subunit 3 (29kDa)	0.5	0.915367	1	0.03329	0.04283	0.777259	0.10899	0.03322	3.28085	Glycerophosphocholines [GP01](1);Lipids(1)	1-alkyl,2-acylglycerophosphocholines [GP0102](1);Glycerophospholipids(1)
5584	PRKCI	protein kinase C, iota	0.444444	0.81069	4	0.09813	0.1745	0.56235	0.04989	0.01355	3.68192	Lipids(11);Diradylglycerols [GL02](1)	Glycerolipids(11);Diacylglycerols [GL0201](1)
369	ARAF	v-raf murine sarcoma 3611 viral oncogene homolog	0.444444	0.81069	4	0.43231	0.13207	3.27334	0.05255	0.04967	1.05798	Lipids(11);Diradylglycerols [GL02](1)	Glycerolipids(11);Diacylglycerols [GL0201](1)
246329	STAC3	SH3 and cysteine rich domain 3	0.444444	0.81069	4	0.19677	0.05492	3.58285	0.08033	0.10208	0.786932	Lipids(11);Diradylglycerols [GL02](1)	Glycerolipids(11);Diacylglycerols [GL0201](1)
1594	CYP27B1	cytochrome P450, family 27, subfamily B, polypeptide 1	1	1	2	0.37325	0.11954	3.12239	0.21476	0.16873	1.2728	Secosteroids [ST03](2)	Vitamin D2 and derivatives [ST0301](1);Vitamin D3 and derivatives [ST0302](1)
1798	DPAGT1	dolichyl-phosphate (UDP-N-acetylglucosamine) N-acetylglucosaminephosphotransferase 1 (GlcNAc-1-P transferase)	1	1	1	0.37904	0.12242	3.09623	0.10849	0.07812	1.38876	Polyprenols [PR03](1)	Dolichols [PR0307](1)
7410	VAV2	vav 2 guanine nucleotide exchange factor	0.444444	0.81069	4	0.05792	0.01571	3.68682	0.02642	0.01615	1.63591	Lipids(11);Diradylglycerols [GL02](1)	Glycerolipids(11);Diacylglycerols [GL0201](1)
9162	DGKI	diacylglycerol kinase, iota	0.444444	0.81069	4	0.04646	0.04621	1.00541	0.20559	0.0395	5.20481	Lipids(11);Diradylglycerols [GL02](1)	Glycerolipids(11);Diacylglycerols [GL0201](1)
5322	PLA2G5	phospholipase A2, group V	0.453125	0.824053	29	0.53599	0.4013	1.33563	0.90729	0.1392	6.51789	Lipids(282);Glycerophosphocholines [GP01](16);Glycerophosphoethanolamines [GP02](9)	Glycerophospholipids(282);Diacylglycerophosphocholines [GP0101](15);Diacylglycerophosphoethanolamines [GP0201](9);1-alkyl,2-acylglycerophosphocholines [GP0102](1)
79087	ALG12	asparagine-linked glycosylation 12, alpha-1,6-mannosyltransferase homolog (S. cerevisiae)	1	1	1	0.45419	0.0616	7.37321	0.10162	0.16663	0.609854	Polyprenols [PR03](1)	Dolichols [PR0307](1)
10195	ALG3	asparagine-linked glycosylation 3, alpha-1,3- mannosyltransferase homolog (S. cerevisiae)	1	1	1	0.54929	0.08035	6.83622	0.13808	0.11488	1.20195	Polyprenols [PR03](1)	Dolichols [PR0307](1)
23683	PRKD3	protein kinase D3	0.444444	0.81069	4	0.37146	0.04166	8.91647	0.05421	0.06985	0.776092	Lipids(11);Diradylglycerols [GL02](1)	Glycerolipids(11);Diacylglycerols [GL0201](1)
79796	ALG9	asparagine-linked glycosylation 9, alpha-1,2-mannosyltransferase homolog (S. cerevisiae)	1	1	1	0.32867	0.01978	16.6163	0.17668	0.06831	2.58644	Polyprenols [PR03](1)	Dolichols [PR0307](1)
5579	PRKCB	protein kinase C, beta	0.444444	0.81069	4	0.0204	0.0001	204	0.01193	0.0067	1.7806	Lipids(11);Diradylglycerols [GL02](1)	Glycerolipids(11);Diacylglycerols [GL0201](1)
5582	PRKCG	protein kinase C, gamma	0.444444	0.81069	4	0.03925	0.0001	392.5	0.00928	0.00484	1.91736	Lipids(11);Diradylglycerols [GL02](1)	Glycerolipids(11);Diacylglycerols [GL0201](1)
22845	DOLK	dolichol kinase	1	1	1	0.05549	0.0001	554.9	0.11151	0.03523	3.1652	Polyprenols [PR03](1)	Dolichols [PR0307](1)
5048	PAFAH1B1	platelet-activating factor acetylhydrolase 1b, regulatory subunit 1 (45kDa)	1	1	1	0.13088	0.04893	2.67484	0.08195	0.0001	819.5	Glycerophosphocholines [GP01](1)	1-alkyl,2-acylglycerophosphocholines [GP0102](1)
9536	PTGES	prostaglandin E synthase	0.5	0.915367	1	0.09671	0.0001	967.1	0.09986	0.13586	0.735021	Eicosanoids [FA03](2)	Prostaglandins [FA0301](2)
79947	DHDDS	dehydrodolichyl diphosphate synthase	1	1	1	0.09708	0.0001	970.8	0.17556	0.07199	2.43867	Lipids(1)	Prenol Lipids(1)
27306	HPGDS	hematopoietic prostaglandin D synthase	0.5	0.915367	1	0.17255	0.0001	1725.5	0.18955	0.17406	1.08899	Eicosanoids [FA03](2)	Prostaglandins [FA0301](2)
5049	PAFAH1B2	platelet-activating factor acetylhydrolase 1b, catalytic subunit 2 (30kDa)	0.5	0.915367	1	0.19968	0.0001	1996.8	0.11629	0.02393	4.85959	Glycerophosphocholines [GP01](1);Lipids(1)	1-alkyl,2-acylglycerophosphocholines [GP0102](1);Glycerophospholipids(1)
10728	PTGES3	prostaglandin E synthase 3 (cytosolic)	0.5	0.915367	1	0.39086	0.0001	3908.6	0.03764	0.03006	1.25216	Eicosanoids [FA03](2)	Prostaglandins [FA0301](2)

## Sheet: kidney
						primate			rodent
			classifier lipid proportion	quantile classifier lipid prop.	classifier peaks	dN/dS long-living	dN/dS short-living	dN/dS long/short-living ratio	dN/dS long-living	dN/dS short-living	dN/dS long/short-living ratio	lipid classes	lipid subclasses
10087	COL4A3BP	collagen, type IV, alpha 3 (Goodpasture antigen) binding protein	0.228571	0.882963	8	0.01979	0.9345	0.0211771	0.00822	0.03336	0.246403	Lipids(13)	Sphingolipids(13)
9331	B4GALT6	UDP-Gal:betaGlcNAc beta 1,4- galactosyltransferase, polypeptide 6	0.259259	0.893333	7	0.0001	0.05002	0.0019992	0.03094	0.05224	0.592266	Lipids(11)	Sphingolipids(11)
5283	PIGH	phosphatidylinositol glycan anchor biosynthesis, class H	0.139785	0.700741	13	0.0001	0.07225	0.00138408	0.09463	0.15711	0.602317	Lipids(32)	Sphingolipids(18);Glycerophospholipids(14)
5037	PEBP1	phosphatidylethanolamine binding protein 1	0.150943	0.758519	24	0.0001	0.18371	0.000544336	0.07646	0.08877	0.861327	Lipids(148);Glycerophosphocholines [GP01](13);Glycerophosphoethanolamines [GP02](1)	Glycerophospholipids(148);Diacylglycerophosphocholines [GP0101](13);Diacylglycerophosphoethanolamines [GP0201](1)
83394	PITPNM3	PITPNM family member 3	0.146341	0.725926	18	0.0001	0.04768	0.00209732	0.03848	0.04233	0.909048	Lipids(104);Glycerophosphocholines [GP01](13)	Glycerophospholipids(104);Diacylglycerophosphocholines [GP0101](13)
55326	AGPAT5	1-acylglycerol-3-phosphate O-acyltransferase 5 (lysophosphatidic acid acyltransferase, epsilon)	0.5	0.974815	3	0.04511	0.08298	0.543625	0.17419	0.46263	0.376521	Glycerophosphates [GP10](3);Lipids(2)	Diacylglycerophosphates [GP1001](2);Fatty Acid Esters(2);Monoacylglycerophosphates [GP1005](1)
301	ANXA1	annexin A1	1	1	1	0.03069	0.10012	0.306532	0.09182	0.14397	0.637772	Lipids(1)	Steroids and Steroid Derivatives(1)
157310	PEBP4	phosphatidylethanolamine-binding protein 4	0.150943	0.758519	24	0.32335	0.56001	0.5774	0.23487	0.51756	0.453802	Lipids(148);Glycerophosphocholines [GP01](13);Glycerophosphoethanolamines [GP02](1)	Glycerophospholipids(148);Diacylglycerophosphocholines [GP0101](13);Diacylglycerophosphoethanolamines [GP0201](1)
79895	ATP8B4	ATPase, class I, type 8B, member 4	0.149758	0.752593	31	0.23208	0.65242	0.355722	0.15594	0.20536	0.759349	Lipids(168);Glycerophosphocholines [GP01](13);Glycerophosphates [GP10](2);Glycerophosphoethanolamines [GP02](1)	Glycerophospholipids(167);Diacylglycerophosphocholines [GP0101](13);Diacylglycerophosphates [GP1001](2);Diacylglycerophosphoethanolamines [GP0201](1);Fatty Acid Esters(1)
56895	AGPAT4	1-acylglycerol-3-phosphate O-acyltransferase 4 (lysophosphatidic acid acyltransferase, delta)	0.5	0.974815	3	0.08723	0.47295	0.184438	0.07313	0.07453	0.981216	Glycerophosphates [GP10](3);Lipids(2)	Diacylglycerophosphates [GP1001](2);Fatty Acid Esters(2);Monoacylglycerophosphates [GP1005](1)
9885	OSBPL2	oxysterol binding protein-like 2	0.5	0.974815	2	0.04539	0.11378	0.398928	0.05991	0.07458	0.803298	Glycerophosphates [GP10](2);Lipids(1)	Diacylglycerophosphates [GP1001](2);Fatty Acid Esters(1)
255189	PLA2G4F	phospholipase A2, group IVF	0.157407	0.786667	17	0.14878	0.34253	0.434356	0.2195	0.28523	0.769554	Lipids(90);Glycerophosphocholines [GP01](13);Fatty Acids and Conjugates [FA01](1)	Glycerophospholipids(90);Diacylglycerophosphocholines [GP0101](13);Straight chain fatty acids [FA0101](1)
5747	PTK2	PTK2 protein tyrosine kinase 2	1	1	1	0.07899	0.33759	0.233982	0.05977	0.06131	0.974882	Glycerophosphates [GP10](1);Lipids(1)	Fatty Acid Esters(1);Monoacylglycerophosphates [GP1005](1)
9487	PIGL	phosphatidylinositol glycan anchor biosynthesis, class L	0.139785	0.700741	13	0.4047	1.40804	0.287421	0.46587	0.50491	0.922679	Lipids(32)	Sphingolipids(18);Glycerophospholipids(14)
2822	GPLD1	glycosylphosphatidylinositol specific phospholipase D1	0.666667	0.983704	2	0.13313	0.51624	0.257884	0.18369	0.18961	0.968778	Glycerophosphates [GP10](3);Lipids(1)	Diacylglycerophosphates [GP1001](2);Fatty Acid Esters(1);Monoacylglycerophosphates [GP1005](1)
55650	PIGV	phosphatidylinositol glycan anchor biosynthesis, class V	0.139785	0.700741	13	0.28047	0.34492	0.813145	0.25316	0.573	0.441815	Lipids(32)	Sphingolipids(18);Glycerophospholipids(14)
340485	ACER2	alkaline ceramidase 2	0.219512	0.872593	9	0.25192	0.56142	0.448719	0.0389	0.04631	0.839991	Lipids(13);Fatty Acids and Conjugates [FA01](1)	Sphingolipids(13);Straight chain fatty acids [FA0101](1)
7356	SCGB1A1	secretoglobin, family 1A, member 1 (uteroglobin)	0.156863	0.782222	16	0.90007	1.20523	0.746804	0.36451	0.61799	0.589832	Lipids(90);Glycerophosphocholines [GP01](13)	Glycerophospholipids(90);Diacylglycerophosphocholines [GP0101](13)
133121	ENPP6	ectonucleotide pyrophosphatase/phosphodiesterase 6	0.210526	0.862222	4	0.08294	0.10113	0.820133	0.1526	0.27471	0.555495	Lipids(10)	Glycerolipids(6);Eicosanoids(2);Fatty Amides(2)
84002	B3GNT5	UDP-GlcNAc:betaGal beta-1,3-N-acetylglucosaminyltransferase 5	0.169231	0.835556	11	0.13932	0.16114	0.86459	0.14839	0.28464	0.521325	Lipids(18)	Sphingolipids(18)
56052	ALG1	asparagine-linked glycosylation 1, beta-1,4-mannosyltransferase homolog (S. cerevisiae)	1	1	1	0.29067	0.43168	0.673346	0.14954	0.20891	0.715811	Lipids(1)	Prenol Lipids(1)
23259	DDHD2	DDHD domain containing 2	0.5	0.974815	2	0.15127	0.3634	0.416263	0.13122	0.13403	0.979035	Glycerophosphates [GP10](2);Lipids(1)	Diacylglycerophosphates [GP1001](2);Fatty Acid Esters(1)
23250	ATP11A	ATPase, class VI, type 11A	0.149758	0.752593	31	0.03287	0.03472	0.946717	0.03436	0.06505	0.528209	Lipids(168);Glycerophosphocholines [GP01](13);Glycerophosphates [GP10](2);Glycerophosphoethanolamines [GP02](1)	Glycerophospholipids(167);Diacylglycerophosphocholines [GP0101](13);Diacylglycerophosphates [GP1001](2);Diacylglycerophosphoethanolamines [GP0201](1);Fatty Acid Esters(1)
5562	PRKAA1	protein kinase, AMP-activated, alpha 1 catalytic subunit	0.333333	0.921481	3	0.04781	0.05686	0.840837	0.10984	0.15564	0.705731	Lipids(3)	Sphingolipids(3)
23646	PLD3	phospholipase D family, member 3	0.148352	0.731852	27	0.06694	0.11192	0.598106	0.04522	0.0455	0.993846	Lipids(153);Glycerophosphocholines [GP01](13);Glycerophosphoethanolamines [GP02](1)	Glycerophospholipids(153);Diacylglycerophosphocholines [GP0101](13);Diacylglycerophosphoethanolamines [GP0201](1)
10026	PIGK	phosphatidylinositol glycan anchor biosynthesis, class K	0.169231	0.835556	11	0.15928	0.17763	0.896695	0.05687	0.05725	0.993362	Lipids(18)	Sphingolipids(18)
4128	MAOA	monoamine oxidase A	0.333333	0.921481	1	0.06589	0.31205	0.211152	0.15744	0.11838	1.32995	Lipids(1)	Steroids and Steroid Derivatives(1)
2717	GLA	galactosidase, alpha	0.173913	0.837037	4	0.11432	0.25149	0.454571	0.2381	0.21851	1.08965	Lipids(5)	Sphingolipids(5)
10908	PNPLA6	patatin-like phospholipase domain containing 6	0.154545	0.768889	17	0.0229	0.15836	0.144607	0.04636	0.03304	1.40315	Lipids(90);Glycerophosphocholines [GP01](13);Fatty Acids and Conjugates [FA01](1)	Glycerophospholipids(90);Diacylglycerophosphocholines [GP0101](13);Straight chain fatty acids [FA0101](1)
85465	EPT1	ethanolaminephosphotransferase 1 (CDP-ethanolamine-specific)	0.15	0.755556	12	0.04751	0.07669	0.619507	0.14729	0.14032	1.04967	Lipids(58);Glycerophosphoethanolamines [GP02](1)	Glycerophospholipids(58);Diacylglycerophosphoethanolamines [GP0201](1)
149998	LIPI	lipase, member I	0.6	0.979259	3	0.24434	1.17684	0.207624	0.43479	0.29411	1.47832	Glycerophosphates [GP10](3);Lipids(2)	Diacylglycerophosphates [GP1001](2);Fatty Acid Esters(2);Monoacylglycerophosphates [GP1005](1)
9249	DHRS3	dehydrogenase/reductase (SDR family) member 3	0.5	0.974815	1	0.16924	0.13736	1.23209	0.09436	0.20045	0.470741	Isoprenoids [PR01](1)	Retinoids [PR0109](1)
200879	LIPH	lipase, member H	0.6	0.979259	3	0.60338	1.10389	0.546594	0.22488	0.19436	1.15703	Glycerophosphates [GP10](3);Lipids(2)	Diacylglycerophosphates [GP1001](2);Fatty Acid Esters(2);Monoacylglycerophosphates [GP1005](1)
3929	LBP	lipopolysaccharide binding protein	0.169231	0.835556	11	0.12047	0.30883	0.390085	0.33405	0.25274	1.32171	Lipids(18)	Sphingolipids(18)
51227	PIGP	phosphatidylinositol glycan anchor biosynthesis, class P	0.169231	0.835556	11	0.0001	0.382	0.00026178	0.34592	0.19902	1.73812	Lipids(18)	Sphingolipids(18)
195814	SDR16C5	short chain dehydrogenase/reductase family 16C, member 5	0.5	0.974815	1	0.32153	0.66045	0.486835	0.22149	0.17462	1.26841	Isoprenoids [PR01](1)	Retinoids [PR0109](1)
222236	NAPEPLD	N-acyl phosphatidylethanolamine phospholipase D	0.166667	0.813333	14	0.13882	0.65232	0.21281	0.291	0.1879	1.5487	Lipids(59);Glycerophosphates [GP10](2);Glycerophosphoethanolamines [GP02](1)	Glycerophospholipids(58);Diacylglycerophosphates [GP1001](2);Diacylglycerophosphoethanolamines [GP0201](1);Fatty Acid Esters(1)
122618	PLD4	phospholipase D family, member 4	0.148352	0.731852	27	0.19356	0.3342	0.579174	0.17173	0.14417	1.19116	Lipids(153);Glycerophosphocholines [GP01](13);Glycerophosphoethanolamines [GP02](1)	Glycerophospholipids(153);Diacylglycerophosphocholines [GP0101](13);Diacylglycerophosphoethanolamines [GP0201](1)
51478	HSD17B7	hydroxysteroid (17-beta) dehydrogenase 7	0.5	0.974815	1	0.15789	0.15308	1.03142	0.20282	0.26872	0.754763	Lipids(1)	Prenol Lipids(1)
163404	LPPR5	lipid phosphate phosphatase-related protein type 5	0.5	0.974815	2	0.0001	0.07575	0.00132013	0.11146	0.06228	1.78966	Glycerophosphates [GP10](2);Lipids(1)	Diacylglycerophosphates [GP1001](2);Fatty Acid Esters(1)
51761	ATP8A2	ATPase, aminophospholipid transporter, class I, type 8A, member 2	0.149758	0.752593	31	0.01751	0.41866	0.0418239	0.09039	0.05132	1.7613	Lipids(168);Glycerophosphocholines [GP01](13);Glycerophosphates [GP10](2);Glycerophosphoethanolamines [GP02](1)	Glycerophospholipids(167);Diacylglycerophosphocholines [GP0101](13);Diacylglycerophosphates [GP1001](2);Diacylglycerophosphoethanolamines [GP0201](1);Fatty Acid Esters(1)
410	ARSA	arylsulfatase A	0.181818	0.847407	2	0.08663	0.2237	0.38726	0.18459	0.12606	1.4643	Lipids(2)	Sphingolipids(2)
64577	ALDH8A1	aldehyde dehydrogenase 8 family, member A1	0.5	0.974815	1	0.15952	0.39557	0.403266	0.12504	0.08202	1.52451	Isoprenoids [PR01](1)	Retinoids [PR0109](1)
54995	OXSM	3-oxoacyl-ACP synthase, mitochondrial	0.2	0.859259	2	0.18061	0.27452	0.657912	0.16876	0.132	1.27848	Fatty Acids and Conjugates [FA01](2)	Oxo fatty acids [FA0106](2)
114876	OSBPL1A	oxysterol binding protein-like 1A	0.5	0.974815	2	0.2396	0.1468	1.63215	0.08918	0.26465	0.336973	Glycerophosphates [GP10](2);Lipids(1)	Diacylglycerophosphates [GP1001](2);Fatty Acid Esters(1)
4129	MAOB	monoamine oxidase B	0.5	0.974815	1	0.04679	0.30313	0.154356	0.23714	0.13058	1.81605	Lipids(1)	Steroids and Steroid Derivatives(1)
10998	SLC27A5	solute carrier family 27 (fatty acid transporter), member 5	0.25	0.891852	1	0.21351	0.18961	1.12605	0.26059	0.30046	0.867303	Bile acids and derivatives [ST04](1)	C24 bile acids, alcohols, and derivatives [ST0401](1)
84720	PIGO	phosphatidylinositol glycan anchor biosynthesis, class O	0.139785	0.700741	13	0.23431	0.34309	0.68294	0.22999	0.17407	1.32125	Lipids(32)	Sphingolipids(18);Glycerophospholipids(14)
350	APOH	apolipoprotein H (beta-2-glycoprotein I)	0.166667	0.813333	1	0.21412	0.5678	0.377105	0.29753	0.18094	1.64436	Lipids(4)	Glycerophospholipids(4)
6820	SULT2B1	sulfotransferase family, cytosolic, 2B, member 1	0.333333	0.921481	1	0.14893	0.35303	0.421862	0.20606	0.12853	1.60321	Steroid conjugates [ST05](1)	Sulfates [ST0502](1)
10162	LPCAT3	lysophosphatidylcholine acyltransferase 3	0.159091	0.788148	21	0.30062	0.21937	1.37038	0.08741	0.13294	0.657515	Lipids(96);Glycerophosphocholines [GP01](14)	Glycerophospholipids(96);Diacylglycerophosphocholines [GP0101](13);Monoacylglycerophosphocholines [GP0105](1)
1583	CYP11A1	cytochrome P450, family 11, subfamily A, polypeptide 1	0.142857	0.72	2	0.30879	0.31053	0.994397	0.16688	0.15942	1.04679	Lipids(2)	Steroids and Steroid Derivatives(2)
10999	SLC27A4	solute carrier family 27 (fatty acid transporter), member 4	0.142857	0.72	1	0.09901	0.3316	0.298583	0.10851	0.06113	1.77507	Fatty Acids and Conjugates [FA01](1)	Straight chain fatty acids [FA0101](1)
51604	PIGT	phosphatidylinositol glycan anchor biosynthesis, class T	0.139785	0.700741	13	0.0643	0.14927	0.430763	0.08287	0.05033	1.64653	Lipids(32)	Sphingolipids(18);Glycerophospholipids(14)
10347	ABCA7	ATP-binding cassette, sub-family A (ABC1), member 7	0.228571	0.882963	8	0.15	0.14151	1.06	0.13602	0.12997	1.04655	Lipids(13)	Sphingolipids(13)
9488	PIGB	phosphatidylinositol glycan anchor biosynthesis, class B	0.139785	0.700741	13	0.28608	0.20203	1.41603	0.17441	0.23866	0.730789	Lipids(32)	Sphingolipids(18);Glycerophospholipids(14)
11216	AKAP10	A kinase (PRKA) anchor protein 10	0.5	0.974815	1	0.16067	0.15253	1.05337	0.25509	0.22808	1.11842	Isoprenoids [PR01](1)	Retinoids [PR0109](1)
204851	HIPK1	homeodomain interacting protein kinase 1	0.166667	0.813333	1	0.33502	0.34593	0.968462	0.11131	0.09208	1.20884	Fatty Acids and Conjugates [FA01](1)	Straight chain fatty acids [FA0101](1)
23556	PIGN	phosphatidylinositol glycan anchor biosynthesis, class N	0.139785	0.700741	13	0.13107	0.32806	0.399531	0.27842	0.15382	1.81004	Lipids(32)	Sphingolipids(18);Glycerophospholipids(14)
1119	CHKA	choline kinase alpha	0.156863	0.782222	16	0.07119	0.05959	1.19466	0.13122	0.12902	1.01705	Lipids(90);Glycerophosphocholines [GP01](13)	Glycerophospholipids(90);Diacylglycerophosphocholines [GP0101](13)
57704	GBA2	glucosidase, beta (bile acid) 2	0.169231	0.835556	11	0.38395	0.36122	1.06293	0.24739	0.21389	1.15662	Lipids(18)	Sphingolipids(18)
51205	ACP6	acid phosphatase 6, lysophosphatidic	0.277778	0.894815	5	0.30001	0.42966	0.69825	0.42646	0.28006	1.52275	Lipids(11);Glycerophosphates [GP10](1)	Glycerolipids(6);Eicosanoids(2);Fatty Amides(2);Fatty Acid Esters(1);Monoacylglycerophosphates [GP1005](1)
129807	NEU4	sialidase 4	0.142857	0.72	3	0.16857	0.14216	1.18578	0.15393	0.14754	1.04331	Lipids(3)	Sphingolipids(3)
116987	AGAP1	ArfGAP with GTPase domain, ankyrin repeat and PH domain 1	0.5	0.974815	2	0.02191	0.04261	0.514199	0.03017	0.01755	1.71909	Glycerophosphates [GP10](2);Lipids(1)	Diacylglycerophosphates [GP1001](2);Fatty Acid Esters(1)
91703	ACY3	aspartoacylase (aminocyclase) 3	0.166667	0.813333	1	0.19657	0.15795	1.24451	0.24794	0.24615	1.00727	Fatty Acids and Conjugates [FA01](1)	Straight chain fatty acids [FA0101](1)
3938	LCT	lactase	0.217391	0.866667	5	0.23389	0.27676	0.8451	0.23313	0.16428	1.4191	Lipids(5)	Sphingolipids(5)
283748	PLA2G4D	phospholipase A2, group IVD (cytosolic)	0.157407	0.786667	17	0.22028	0.26016	0.84671	0.38584	0.26654	1.44759	Lipids(90);Glycerophosphocholines [GP01](13);Fatty Acids and Conjugates [FA01](1)	Glycerophospholipids(90);Diacylglycerophosphocholines [GP0101](13);Straight chain fatty acids [FA0101](1)
29785	CYP2S1	cytochrome P450, family 2, subfamily S, polypeptide 1	0.2	0.859259	1	0.15282	0.60657	0.251941	0.31487	0.15365	2.04927	Octadecanoids [FA02](3)	Other Octadecanoids [FA0200](3)
28965	SLC27A6	solute carrier family 27 (fatty acid transporter), member 6	0.166667	0.813333	1	0.52362	0.64541	0.811298	0.23716	0.15541	1.52603	Fatty Acids and Conjugates [FA01](1)	Straight chain fatty acids [FA0101](1)
54675	CRLS1	cardiolipin synthase 1	0.166667	0.813333	1	0.45425	0.73336	0.619409	0.45339	0.26236	1.72812	Lipids(4)	Glycerophospholipids(4)
57205	ATP10D	ATPase, class V, type 10D	0.149758	0.752593	31	0.29985	0.36004	0.832824	0.23404	0.15309	1.52877	Lipids(168);Glycerophosphocholines [GP01](13);Glycerophosphates [GP10](2);Glycerophosphoethanolamines [GP02](1)	Glycerophospholipids(167);Diacylglycerophosphocholines [GP0101](13);Diacylglycerophosphates [GP1001](2);Diacylglycerophosphoethanolamines [GP0201](1);Fatty Acid Esters(1)
55750	AGK	acylglycerol kinase	0.152778	0.767407	11	0.12256	0.10445	1.17338	0.10368	0.08007	1.29487	Lipids(42);Glycerophosphates [GP10](3)	Glycerolipids(36);Diacylglycerophosphates [GP1001](2);Eicosanoids(2);Fatty Acid Esters(2);Fatty Amides(2);Monoacylglycerophosphates [GP1005](1)
374569	ASPG	asparaginase homolog (S. cerevisiae)	0.214286	0.863704	3	0.15083	0.22802	0.661477	0.27594	0.15128	1.82403	Fatty Acids and Conjugates [FA01](1);Glycerophosphocholines [GP01](1);Lipids(1)	Glycerophospholipids(1);Monoacylglycerophosphocholines [GP0105](1);Straight chain fatty acids [FA0101](1)
6610	SMPD2	sphingomyelin phosphodiesterase 2, neutral membrane (neutral sphingomyelinase)	0.180328	0.841481	11	0.28135	0.2335	1.20493	0.28862	0.21783	1.32498	Lipids(18)	Sphingolipids(18)
2581	GALC	galactosylceramidase	0.235294	0.885926	8	0.18667	0.25657	0.72756	0.2958	0.1641	1.80256	Lipids(13)	Sphingolipids(13)
2760	GM2A	GM2 ganglioside activator	0.161765	0.791111	11	0.44404	0.35613	1.24685	0.30268	0.23336	1.29705	Lipids(18)	Sphingolipids(18)
51805	COQ3	coenzyme Q3 homolog, methyltransferase (S. cerevisiae)	0.333333	0.921481	2	0.66191	0.41917	1.5791	0.40274	0.4152	0.96999	Lipids(2)	Prenol Lipids(2)
54872	PIGG	phosphatidylinositol glycan anchor biosynthesis, class G	0.139785	0.700741	13	0.21363	0.24052	0.888201	0.30309	0.18033	1.68075	Lipids(32)	Sphingolipids(18);Glycerophospholipids(14)
7941	PLA2G7	phospholipase A2, group VII (platelet-activating factor acetylhydrolase, plasma)	0.333333	0.921481	2	0.55827	0.36432	1.53236	0.36553	0.34491	1.05978	Glycerophosphocholines [GP01](1);Lipids(1)	Glycerophospholipids(1);Monoacylglycerophosphocholines [GP0105](1)
5281	PIGF	phosphatidylinositol glycan anchor biosynthesis, class F	0.139785	0.700741	13	0.11549	0.16004	0.721632	0.28803	0.15227	1.89157	Lipids(32)	Sphingolipids(18);Glycerophospholipids(14)
23527	ACAP2	ArfGAP with coiled-coil, ankyrin repeat and PH domains 2	0.5	0.974815	2	0.02939	0.03214	0.914437	0.06464	0.03772	1.71368	Glycerophosphates [GP10](2);Lipids(1)	Diacylglycerophosphates [GP1001](2);Fatty Acid Esters(1)
10005	ACOT8	acyl-CoA thioesterase 8	0.285714	0.897778	2	0.15517	0.19727	0.786587	0.23714	0.12845	1.84617	Bile acids and derivatives [ST04](1);Fatty Acids and Conjugates [FA01](1)	C24 bile acids, alcohols, and derivatives [ST0401](1);Unsaturated fatty acids [FA0103](1)
9468	PCYT1B	phosphate cytidylyltransferase 1, choline, beta	0.156863	0.782222	16	0.32126	0.17669	1.81821	0.06994	0.08582	0.814962	Lipids(90);Glycerophosphocholines [GP01](13)	Glycerophospholipids(90);Diacylglycerophosphocholines [GP0101](13)
23659	PLA2G15	phospholipase A2, group XV	0.155963	0.771852	17	0.0001	0.13583	0.000736214	0.24502	0.09256	2.64715	Lipids(90);Glycerophosphocholines [GP01](13)	Glycerophospholipids(90);Diacylglycerophosphocholines [GP0101](13)
11313	LYPLA2	lysophospholipase II	0.151786	0.761481	17	0.0001	0.0001	1	0.03758	0.02273	1.65332	Lipids(90);Glycerophosphocholines [GP01](13)	Glycerophospholipids(90);Diacylglycerophosphocholines [GP0101](13)
125981	ACER1	alkaline ceramidase 1	0.219512	0.872593	9	0.0308	0.19218	0.160266	0.21491	0.08551	2.51327	Lipids(13);Fatty Acids and Conjugates [FA01](1)	Sphingolipids(13);Straight chain fatty acids [FA0101](1)
5338	PLD2	phospholipase D2	0.160428	0.78963	30	0.18484	0.20154	0.917138	0.18752	0.10628	1.7644	Lipids(155);Glycerophosphocholines [GP01](13);Glycerophosphates [GP10](3);Glycerophosphoethanolamines [GP02](1)	Glycerophospholipids(153);Diacylglycerophosphocholines [GP0101](13);Diacylglycerophosphates [GP1001](2);Fatty Acid Esters(2);Diacylglycerophosphoethanolamines [GP0201](1);Monoacylglycerophosphates [GP1005](1)
339221	ENPP7	ectonucleotide pyrophosphatase/phosphodiesterase 7	0.180328	0.841481	11	0.13835	0.18206	0.759914	0.25343	0.13175	1.92357	Lipids(18)	Sphingolipids(18)
53947	A4GALT	alpha 1,4-galactosyltransferase	0.296296	0.899259	8	0.11049	0.0725	1.524	0.1047	0.0892	1.17377	Lipids(8)	Sphingolipids(8)
8398	PLA2G6	phospholipase A2, group VI (cytosolic, calcium-independent)	0.141026	0.703704	22	0.14676	0.25599	0.573304	0.12211	0.05727	2.13218	Lipids(128);Glycerophosphocholines [GP01](13);Fatty Acids and Conjugates [FA01](1);Glycerophosphoethanolamines [GP02](1)	Glycerophospholipids(128);Diacylglycerophosphocholines [GP0101](13);Diacylglycerophosphoethanolamines [GP0201](1);Straight chain fatty acids [FA0101](1)
5360	PLTP	phospholipid transfer protein	0.149758	0.752593	31	0.3994	0.21543	1.85397	0.14011	0.15751	0.889531	Lipids(168);Glycerophosphocholines [GP01](13);Glycerophosphates [GP10](2);Glycerophosphoethanolamines [GP02](1)	Glycerophospholipids(167);Diacylglycerophosphocholines [GP0101](13);Diacylglycerophosphates [GP1001](2);Diacylglycerophosphoethanolamines [GP0201](1);Fatty Acid Esters(1)
3291	HSD11B2	hydroxysteroid (11-beta) dehydrogenase 2	0.181818	0.847407	2	0.11979	0.67258	0.178105	0.43613	0.16527	2.63889	Isoprenoids [PR01](1);Steroids [ST02](1)	C21 steroids (gluco/mineralocorticoids, progestogins) and derivatives [ST0203](1);C30 isoprenoids (triterpenes) [PR0106](1)
57121	LPAR5	lysophosphatidic acid receptor 5	1	1	1	0.1763	0.13832	1.27458	0.11978	0.07593	1.57751	Glycerophosphates [GP10](1);Lipids(1)	Fatty Acid Esters(1);Monoacylglycerophosphates [GP1005](1)
2194	FASN	fatty acid synthase	0.142857	0.72	3	0.13567	0.13606	0.997134	0.15664	0.08409	1.86277	Fatty Acids and Conjugates [FA01](3)	Oxo fatty acids [FA0106](2);Straight chain fatty acids [FA0101](1)
23566	LPAR3	lysophosphatidic acid receptor 3	1	1	1	0.11716	0.17362	0.674807	0.10563	0.04757	2.22052	Glycerophosphates [GP10](1);Lipids(1)	Fatty Acid Esters(1);Monoacylglycerophosphates [GP1005](1)
22841	RAB11FIP2	RAB11 family interacting protein 2 (class I)	0.5	0.974815	2	0.13895	0.25778	0.539026	0.16618	0.07007	2.37163	Glycerophosphates [GP10](2);Lipids(1)	Diacylglycerophosphates [GP1001](2);Fatty Acid Esters(1)
56894	AGPAT3	1-acylglycerol-3-phosphate O-acyltransferase 3	0.5	0.974815	3	0.0375	0.33455	0.112091	0.08134	0.02853	2.85103	Glycerophosphates [GP10](3);Lipids(2)	Diacylglycerophosphates [GP1001](2);Fatty Acid Esters(2);Monoacylglycerophosphates [GP1005](1)
54947	LPCAT2	lysophosphatidylcholine acyltransferase 2	0.166667	0.813333	22	0.2576	0.22312	1.15454	0.13334	0.07274	1.8331	Lipids(97);Glycerophosphocholines [GP01](14);Glycerophosphates [GP10](1)	Glycerophospholipids(96);Diacylglycerophosphocholines [GP0101](13);Fatty Acid Esters(1);Monoacylglycerophosphates [GP1005](1);Monoacylglycerophosphocholines [GP0105](1)
57605	PITPNM2	phosphatidylinositol transfer protein, membrane-associated 2	0.146341	0.725926	18	0.05759	0.03759	1.53206	0.0813	0.05579	1.45725	Lipids(104);Glycerophosphocholines [GP01](13)	Glycerophospholipids(104);Diacylglycerophosphocholines [GP0101](13)
3073	HEXA	hexosaminidase A (alpha polypeptide)	0.142857	0.72	2	0.22467	0.1256	1.78877	0.14817	0.12302	1.20444	Lipids(2)	Sphingolipids(2)
9890	LPPR4	lipid phosphate phosphatase-related protein type 4	0.6	0.979259	3	0.03099	0.01526	2.0308	0.03404	0.03528	0.964853	Glycerophosphates [GP10](3);Lipids(2)	Diacylglycerophosphates [GP1001](2);Fatty Acid Esters(2);Monoacylglycerophosphates [GP1005](1)
148229	ATP8B3	ATPase, aminophospholipid transporter, class I, type 8B, member 3	0.149758	0.752593	31	0.20852	0.31193	0.668483	0.20181	0.08526	2.367	Lipids(168);Glycerophosphocholines [GP01](13);Glycerophosphates [GP10](2);Glycerophosphoethanolamines [GP02](1)	Glycerophospholipids(167);Diacylglycerophosphocholines [GP0101](13);Diacylglycerophosphates [GP1001](2);Diacylglycerophosphoethanolamines [GP0201](1);Fatty Acid Esters(1)
8706	B3GALNT1	beta-1,3-N-acetylgalactosaminyltransferase 1 (globoside blood group)	0.5	0.974815	1	0.10955	0.20101	0.544998	0.13643	0.0547	2.49415	Lipids(1)	Sphingolipids(1)
253558	LCLAT1	lysocardiolipin acyltransferase 1	0.333333	0.921481	4	0.4537	0.2038	2.2262	0.08537	0.10459	0.816235	Lipids(6);Glycerophosphates [GP10](3)	Glycerophospholipids(4);Diacylglycerophosphates [GP1001](2);Fatty Acid Esters(2);Monoacylglycerophosphates [GP1005](1)
10577	NPC2	Niemann-Pick disease, type C2	0.169231	0.835556	11	0.0001	0.0001	1	0.50193	0.24078	2.0846	Lipids(18)	Sphingolipids(18)
1591	CYP24A1	cytochrome P450, family 24, subfamily A, polypeptide 1	0.222222	0.874074	2	0.11691	0.58276	0.200614	0.27575	0.09466	2.91306	Lipids(2);Secosteroids [ST03](2)	Steroids and Steroid Derivatives(2);Vitamin D2 and derivatives [ST0301](1);Vitamin D3 and derivatives [ST0302](1)
11000	SLC27A3	solute carrier family 27 (fatty acid transporter), member 3	0.142857	0.72	1	0.67836	0.3539	1.91681	0.16645	0.13704	1.21461	Fatty Acids and Conjugates [FA01](1)	Straight chain fatty acids [FA0101](1)
5468	PPARG	peroxisome proliferator-activated receptor gamma	0.142857	0.72	1	0.2111	0.0785	2.68917	0.04133	0.09326	0.44317	Fatty Acids and Conjugates [FA01](1)	Straight chain fatty acids [FA0101](1)
2185	PTK2B	PTK2B protein tyrosine kinase 2 beta	1	1	1	0.04979	0.04286	1.16169	0.06161	0.03117	1.97658	Glycerophosphates [GP10](1);Lipids(1)	Fatty Acid Esters(1);Monoacylglycerophosphates [GP1005](1)
7421	VDR	vitamin D (1,25- dihydroxyvitamin D3) receptor	0.25	0.891852	2	0.09556	0.19012	0.50263	0.20229	0.07667	2.63845	Lipids(1);Secosteroids [ST03](1)	Steroids and Steroid Derivatives(1);Vitamin D3 and derivatives [ST0302](1)
80821	DDHD1	DDHD domain containing 1	0.5	0.974815	2	0.1262	0.08811	1.4323	0.18697	0.10939	1.70921	Glycerophosphates [GP10](2);Lipids(1)	Diacylglycerophosphates [GP1001](2);Fatty Acid Esters(1)
3074	HEXB	hexosaminidase B (beta polypeptide)	0.142857	0.72	2	0.21313	0.64339	0.331261	0.59754	0.21079	2.83476	Lipids(2)	Sphingolipids(2)
5321	PLA2G4A	phospholipase A2, group IVA (cytosolic, calcium-dependent)	0.142857	0.72	26	0.12768	0.31692	0.402878	0.06883	0.02463	2.79456	Lipids(133);Glycerophosphocholines [GP01](14);Fatty Acids and Conjugates [FA01](1);Glycerophosphoethanolamines [GP02](1)	Glycerophospholipids(133);Diacylglycerophosphocholines [GP0101](13);Diacylglycerophosphoethanolamines [GP0201](1);Monoacylglycerophosphocholines [GP0105](1);Straight chain fatty acids [FA0101](1)
5959	RDH5	retinol dehydrogenase 5 (11-cis/9-cis)	0.5	0.974815	1	0.11096	0.15982	0.694281	0.33889	0.1336	2.5366	Isoprenoids [PR01](2)	Retinoids [PR0109](2)
10229	COQ7	coenzyme Q7 homolog, ubiquinone (yeast)	0.333333	0.921481	1	0.29939	0.20422	1.46602	0.18986	0.10111	1.87776	Lipids(1)	Prenol Lipids(1)
6609	SMPD1	sphingomyelin phosphodiesterase 1, acid lysosomal	0.180328	0.841481	11	0.30764	0.14509	2.12034	0.23627	0.18634	1.26795	Lipids(18)	Sphingolipids(18)
5306	PITPNA	phosphatidylinositol transfer protein, alpha	0.146341	0.725926	18	0.02342	0.11132	0.210384	0.03201	0.00968	3.30682	Lipids(104);Glycerophosphocholines [GP01](13)	Glycerophospholipids(104);Diacylglycerophosphocholines [GP0101](13)
116986	AGAP2	ArfGAP with GTPase domain, ankyrin repeat and PH domain 2	0.5	0.974815	2	0.20121	0.07979	2.52174	0.05607	0.05464	1.02617	Glycerophosphates [GP10](2);Lipids(1)	Diacylglycerophosphates [GP1001](2);Fatty Acid Esters(1)
4759	NEU2	sialidase 2 (cytosolic sialidase)	0.142857	0.72	3	0.18359	0.07282	2.52115	0.22117	0.21332	1.0368	Lipids(3)	Sphingolipids(3)
91012	CERS5	ceramide synthase 5	0.228571	0.882963	8	0.29689	0.10797	2.74975	0.26742	0.32822	0.814758	Lipids(13)	Sphingolipids(13)
10317	B3GALT5	UDP-Gal:betaGlcNAc beta 1,3-galactosyltransferase, polypeptide 5	0.169231	0.835556	11	0.17178	0.39625	0.433514	0.3052	0.09716	3.14121	Lipids(18)	Sphingolipids(18)
84814	PPAPDC3	phosphatidic acid phosphatase type 2 domain containing 3	0.5	0.974815	2	0.21106	0.08059	2.61894	0.04032	0.04045	0.996786	Glycerophosphates [GP10](2);Lipids(1)	Diacylglycerophosphates [GP1001](2);Fatty Acid Esters(1)
5244	ABCB4	ATP-binding cassette, sub-family B (MDR/TAP), member 4	0.156863	0.782222	16	0.20898	0.59868	0.349068	0.34858	0.10483	3.32519	Lipids(90);Glycerophosphocholines [GP01](13)	Glycerophospholipids(90);Diacylglycerophosphocholines [GP0101](13)
5205	ATP8B1	ATPase, aminophospholipid transporter, class I, type 8B, member 1	0.149758	0.752593	31	0.23772	0.40089	0.592981	0.08799	0.02824	3.11579	Lipids(168);Glycerophosphocholines [GP01](13);Glycerophosphates [GP10](2);Glycerophosphoethanolamines [GP02](1)	Glycerophospholipids(167);Diacylglycerophosphocholines [GP0101](13);Diacylglycerophosphates [GP1001](2);Diacylglycerophosphoethanolamines [GP0201](1);Fatty Acid Esters(1)
5051	PAFAH2	platelet-activating factor acetylhydrolase 2, 40kDa	0.333333	0.921481	2	0.96488	0.37642	2.56331	0.3033	0.25185	1.20429	Glycerophosphocholines [GP01](1);Lipids(1)	Glycerophospholipids(1);Monoacylglycerophosphocholines [GP0105](1)
9091	PIGQ	phosphatidylinositol glycan anchor biosynthesis, class Q	0.139785	0.700741	13	0.1233	0.19475	0.633119	0.3142	0.09568	3.28386	Lipids(32)	Sphingolipids(18);Glycerophospholipids(14)
9926	LPGAT1	lysophosphatidylglycerol acyltransferase 1	0.189189	0.848889	7	0.59326	0.27356	2.16867	0.29385	0.16285	1.80442	Lipids(24);Glycerophosphates [GP10](1)	Glycerophospholipids(23);Fatty Acid Esters(1);Monoacylglycerophosphates [GP1005](1)
9971	NR1H4	nuclear receptor subfamily 1, group H, member 4	0.5	0.974815	1	0.15775	0.08648	1.82412	0.11329	0.05265	2.15176	Bile acids and derivatives [ST04](1)	C24 bile acids, alcohols, and derivatives [ST0401](1)
5050	PAFAH1B3	platelet-activating factor acetylhydrolase 1b, catalytic subunit 3 (29kDa)	0.333333	0.921481	2	0.03329	0.04283	0.777259	0.10899	0.03322	3.28085	Glycerophosphocholines [GP01](1);Lipids(1)	Glycerophospholipids(1);Monoacylglycerophosphocholines [GP0105](1)
590	BCHE	butyrylcholinesterase	0.166667	0.813333	1	0.57887	0.24467	2.36592	0.27971	0.16297	1.71633	Fatty Acids and Conjugates [FA01](1)	Straight chain fatty acids [FA0101](1)
93183	PIGM	phosphatidylinositol glycan anchor biosynthesis, class M	0.139785	0.700741	13	0.1023	0.19476	0.525262	0.27243	0.07423	3.67008	Lipids(32)	Sphingolipids(18);Glycerophospholipids(14)
1580	CYP4B1	cytochrome P450, family 4, subfamily B, polypeptide 1	0.2	0.859259	1	0.41372	0.1909	2.16721	0.26611	0.13118	2.02859	Octadecanoids [FA02](3)	Other Octadecanoids [FA0200](3)
254531	LPCAT4	lysophosphatidylcholine acyltransferase 4	0.5	0.974815	1	0.1174	0.17833	0.65833	0.22706	0.06185	3.67114	Glycerophosphates [GP10](1);Lipids(1)	Fatty Acid Esters(1);Monoacylglycerophosphates [GP1005](1)
55738	ARFGAP1	ADP-ribosylation factor GTPase activating protein 1	0.156863	0.782222	16	0.1453	0.11107	1.30818	0.24931	0.08234	3.02781	Lipids(90);Glycerophosphocholines [GP01](13)	Glycerophospholipids(90);Diacylglycerophosphocholines [GP0101](13)
57198	ATP8B2	ATPase, class I, type 8B, member 2	0.149758	0.752593	31	0.04916	0.01441	3.41152	0.04268	0.04441	0.961045	Lipids(168);Glycerophosphocholines [GP01](13);Glycerophosphates [GP10](2);Glycerophosphoethanolamines [GP02](1)	Glycerophospholipids(167);Diacylglycerophosphocholines [GP0101](13);Diacylglycerophosphates [GP1001](2);Diacylglycerophosphoethanolamines [GP0201](1);Fatty Acid Esters(1)
94005	PIGS	phosphatidylinositol glycan anchor biosynthesis, class S	0.139785	0.700741	13	0.20575	0.11318	1.8179	0.10954	0.04251	2.57681	Lipids(32)	Sphingolipids(18);Glycerophospholipids(14)
1594	CYP27B1	cytochrome P450, family 27, subfamily B, polypeptide 1	0.285714	0.897778	2	0.37325	0.11954	3.12239	0.21476	0.16873	1.2728	Secosteroids [ST03](2)	Vitamin D2 and derivatives [ST0301](1);Vitamin D3 and derivatives [ST0302](1)
284098	PIGW	phosphatidylinositol glycan anchor biosynthesis, class W	0.139785	0.700741	13	0.75105	0.29292	2.56401	0.50153	0.2507	2.00052	Lipids(32)	Sphingolipids(18);Glycerophospholipids(14)
50700	RDH8	retinol dehydrogenase 8 (all-trans)	0.5	0.974815	1	0.20005	0.0644	3.10637	0.14241	0.08996	1.58304	Isoprenoids [PR01](1)	Retinoids [PR0109](1)
157506	RDH10	retinol dehydrogenase 10 (all-trans)	0.4	0.922963	2	0.0001	0.0001	1	0.08089	0.02136	3.78699	Isoprenoids [PR01](1);Lipids(1)	Retinoids [PR0109](1);Sphingolipids(1)
79888	LPCAT1	lysophosphatidylcholine acyltransferase 1	0.165414	0.792593	22	0.16711	0.08248	2.02607	0.18929	0.0682	2.77551	Lipids(97);Glycerophosphocholines [GP01](14);Glycerophosphates [GP10](1)	Glycerophospholipids(96);Diacylglycerophosphocholines [GP0101](13);Fatty Acid Esters(1);Monoacylglycerophosphates [GP1005](1);Monoacylglycerophosphocholines [GP0105](1)
10555	AGPAT2	1-acylglycerol-3-phosphate O-acyltransferase 2 (lysophosphatidic acid acyltransferase, beta)	0.5	0.974815	3	0.1317	0.03377	3.89991	0.10638	0.10399	1.02298	Glycerophosphates [GP10](3);Lipids(2)	Diacylglycerophosphates [GP1001](2);Fatty Acid Esters(2);Monoacylglycerophosphates [GP1005](1)
84513	PPAPDC1B	phosphatidic acid phosphatase type 2 domain containing 1B	0.5	0.974815	2	0.84558	0.18321	4.61536	0.09674	0.13893	0.696322	Glycerophosphates [GP10](2);Lipids(1)	Diacylglycerophosphates [GP1001](2);Fatty Acid Esters(1)
5337	PLD1	phospholipase D1, phosphatidylcholine-specific	0.148352	0.731852	27	0.19838	0.13019	1.52377	0.17311	0.04558	3.79794	Lipids(153);Glycerophosphocholines [GP01](13);Glycerophosphoethanolamines [GP02](1)	Glycerophospholipids(153);Diacylglycerophosphocholines [GP0101](13);Diacylglycerophosphoethanolamines [GP0201](1)
8630	HSD17B6	hydroxysteroid (17-beta) dehydrogenase 6 homolog (mouse)	0.5	0.974815	1	1.2805	0.49065	2.6098	0.65989	0.2422	2.72457	Isoprenoids [PR01](1)	Retinoids [PR0109](1)
23760	PITPNB	phosphatidylinositol transfer protein, beta	0.146341	0.725926	18	0.0001	0.0001	1	0.19532	0.04364	4.47571	Lipids(104);Glycerophosphocholines [GP01](13)	Glycerophospholipids(104);Diacylglycerophosphocholines [GP0101](13)
5995	RGR	retinal G protein coupled receptor	0.5	0.974815	1	0.07734	0.01896	4.07911	0.17828	0.10913	1.63365	Isoprenoids [PR01](1)	Retinoids [PR0109](1)
128869	PIGU	phosphatidylinositol glycan anchor biosynthesis, class U	0.139785	0.700741	13	0.1128	0.04376	2.5777	0.14702	0.04688	3.13609	Lipids(32)	Sphingolipids(18);Glycerophospholipids(14)
8733	GPAA1	glycosylphosphatidylinositol anchor attachment protein 1 homolog (yeast)	0.169231	0.835556	11	0.10891	0.02342	4.6503	0.08826	0.07831	1.12706	Lipids(18)	Sphingolipids(18)
80772	GLTPD1	glycolipid transfer protein domain containing 1	0.169231	0.835556	11	0.1903	0.03762	5.05848	0.12123	0.16788	0.722123	Lipids(18)	Sphingolipids(18)
58488	PCTP	phosphatidylcholine transfer protein	0.152	0.764444	19	0.4187	0.14584	2.87095	0.33573	0.1114	3.01373	Lipids(95);Glycerophosphocholines [GP01](13)	Glycerophospholipids(95);Diacylglycerophosphocholines [GP0101](13)
9170	LPAR2	lysophosphatidic acid receptor 2	1	1	1	0.09377	0.01772	5.29176	0.04283	0.0645	0.664031	Glycerophosphates [GP10](1);Lipids(1)	Fatty Acid Esters(1);Monoacylglycerophosphates [GP1005](1)
84725	PLEKHA8	pleckstrin homology domain containing, family A (phosphoinositide binding specific) member 8	0.139785	0.700741	13	0.38445	0.07912	4.85907	0.09302	0.07274	1.2788	Lipids(32)	Sphingolipids(18);Glycerophospholipids(14)
403313	PPAPDC2	phosphatidic acid phosphatase type 2 domain containing 2	0.5	0.974815	2	0.13537	0.02413	5.61003	0.06683	0.1004	0.665637	Glycerophosphates [GP10](2);Lipids(1)	Diacylglycerophosphates [GP1001](2);Fatty Acid Esters(1)
1545	CYP1B1	cytochrome P450, family 1, subfamily B, polypeptide 1	0.2	0.859259	1	0.70199	0.1354	5.18456	0.20116	0.15115	1.33086	Octadecanoids [FA02](3)	Other Octadecanoids [FA0200](3)
10390	CEPT1	choline/ethanolamine phosphotransferase 1	0.148352	0.731852	27	0.0001	0.18089	0.000552822	0.14276	0.0214	6.67103	Lipids(153);Glycerophosphocholines [GP01](13);Glycerophosphoethanolamines [GP02](1)	Glycerophospholipids(153);Diacylglycerophosphocholines [GP0101](13);Diacylglycerophosphoethanolamines [GP0201](1)
5168	ENPP2	ectonucleotide pyrophosphatase/phosphodiesterase 2	0.208333	0.860741	5	0.11999	0.01862	6.44415	0.06514	0.06869	0.948319	Lipids(8);Glycerophosphates [GP10](1)	Glycerophospholipids(7);Fatty Acid Esters(1);Monoacylglycerophosphates [GP1005](1)
5279	PIGC	phosphatidylinositol glycan anchor biosynthesis, class C	0.139785	0.700741	13	0.24042	0.03675	6.54204	0.07838	0.05568	1.40769	Lipids(32)	Sphingolipids(18);Glycerophospholipids(14)
10161	LPAR6	lysophosphatidic acid receptor 6	1	1	1	0.14411	0.3566	0.404122	0.12879	0.01302	9.89171	Glycerophosphates [GP10](1);Lipids(1)	Fatty Acid Esters(1);Monoacylglycerophosphates [GP1005](1)
476	ATP1A1	ATPase, Na+/K+ transporting, alpha 1 polypeptide	0.666667	0.983704	2	0.13079	0.02002	6.53297	0.13454	0.03485	3.86055	Lipids(2)	Steroids and Steroid Derivatives(2)
201164	PLD6	phospholipase D family, member 6	0.156863	0.782222	16	0.24474	0.02931	8.35005	0.17476	0.08443	2.06988	Lipids(90);Glycerophosphocholines [GP01](13)	Glycerophospholipids(90);Diacylglycerophosphocholines [GP0101](13)
5144	PDE4D	phosphodiesterase 4D, cAMP-specific	0.5	0.974815	2	0.68132	0.3943	1.72792	0.59439	0.02362	25.1647	Glycerophosphates [GP10](2);Lipids(1)	Diacylglycerophosphates [GP1001](2);Fatty Acid Esters(1)
10079	ATP9A	ATPase, class II, type 9A	0.149758	0.752593	31	0.01111	0.0001	111.1	0.01464	0.02653	0.551828	Lipids(168);Glycerophosphocholines [GP01](13);Glycerophosphates [GP10](2);Glycerophosphoethanolamines [GP02](1)	Glycerophospholipids(167);Diacylglycerophosphocholines [GP0101](13);Diacylglycerophosphates [GP1001](2);Diacylglycerophosphoethanolamines [GP0201](1);Fatty Acid Esters(1)
137964	AGPAT6	1-acylglycerol-3-phosphate O-acyltransferase 6 (lysophosphatidic acid acyltransferase, zeta)	0.5	0.974815	2	0.03163	0.0001	316.3	0.01383	0.0127	1.08898	Glycerophosphates [GP10](3);Lipids(1)	Diacylglycerophosphates [GP1001](2);Fatty Acid Esters(1);Monoacylglycerophosphates [GP1005](1)
10554	AGPAT1	1-acylglycerol-3-phosphate O-acyltransferase 1 (lysophosphatidic acid acyltransferase, alpha)	0.5	0.974815	3	0.07031	0.0001	703.1	0.07075	0.07236	0.97775	Glycerophosphates [GP10](3);Lipids(2)	Diacylglycerophosphates [GP1001](2);Fatty Acid Esters(2);Monoacylglycerophosphates [GP1005](1)
1902	LPAR1	lysophosphatidic acid receptor 1	1	1	1	0.09753	0.0001	975.3	0.02811	0.02455	1.14501	Glycerophosphates [GP10](1);Lipids(1)	Fatty Acid Esters(1);Monoacylglycerophosphates [GP1005](1)
5049	PAFAH1B2	platelet-activating factor acetylhydrolase 1b, catalytic subunit 2 (30kDa)	0.333333	0.921481	2	0.19968	0.0001	1996.8	0.11629	0.02393	4.85959	Glycerophosphocholines [GP01](1);Lipids(1)	Glycerophospholipids(1);Monoacylglycerophosphocholines [GP0105](1)

## Sheet: heart
						primate			rodent
			classifier lipid proportion	quantile classifier lipid prop.	classifier peaks	dN/dS long-living	dN/dS short-living	dN/dS long/short-living ratio	dN/dS long-living	dN/dS short-living	dN/dS long/short-living ratio	lipid classes	lipid subclasses
283455	KSR2	kinase suppressor of ras 2	0.010989	0.97432	1	0.0001	0.07037	0.00142106	0.01129	0.02629	0.429441	Lipids(4)	Glycerolipids(4)
5894	RAF1	v-raf-1 murine leukemia viral oncogene homolog 1	0.010989	0.97432	1	0.0001	0.06188	0.00161603	0.03763	0.0599	0.628214	Lipids(4)	Glycerolipids(4)
1606	DGKA	diacylglycerol kinase, alpha 80kDa	0.00606061	0.817221	1	0.05994	0.40128	0.149372	0.11817	0.23075	0.512113	Lipids(4)	Glycerolipids(4)
8526	DGKE	diacylglycerol kinase, epsilon 64kDa	0.0108696	0.901813	1	0.02452	0.62252	0.0393883	0.0622	0.08295	0.749849	Lipids(4)	Glycerolipids(4)
337	APOA4	apolipoprotein A-IV	0.00759013	0.84139	4	0.07378	0.21365	0.345331	0.10241	0.21869	0.468288	Lipids(122)	Glycerolipids(122)
5037	PEBP1	phosphatidylethanolamine binding protein 1	0.0033557	0.777946	1	0.0001	0.18371	0.000544336	0.07646	0.08877	0.861327	Lipids(12)	Glycerophospholipids(12)
7225	TRPC6	transient receptor potential cation channel, subfamily C, member 6	0.010989	0.97432	1	0.11253	0.59315	0.189716	0.03478	0.04977	0.698815	Lipids(4)	Glycerolipids(4)
84812	PLCD4	phospholipase C, delta 4	0.00793651	0.864048	1	0.11954	0.26046	0.458957	0.15891	0.33193	0.478746	Lipids(4)	Glycerolipids(4)
166929	SGMS2	sphingomyelin synthase 2	0.00320513	0.773414	1	0.06365	0.25714	0.247531	0.06691	0.09575	0.698799	Lipids(4)	Glycerolipids(4)
221955	DAGLB	diacylglycerol lipase, beta	0.010989	0.97432	1	0.08177	0.52652	0.155303	0.1362	0.17198	0.791953	Lipids(4)	Glycerolipids(4)
10125	RASGRP1	RAS guanyl releasing protein 1 (calcium and DAG-regulated)	0.010989	0.97432	1	0.06625	0.15828	0.418562	0.05312	0.09132	0.581691	Lipids(4)	Glycerolipids(4)
157310	PEBP4	phosphatidylethanolamine-binding protein 4	0.0033557	0.777946	1	0.32335	0.56001	0.5774	0.23487	0.51756	0.453802	Lipids(12)	Glycerophospholipids(12)
7222	TRPC3	transient receptor potential cation channel, subfamily C, member 3	0.010989	0.97432	1	0.01622	0.04187	0.38739	0.03396	0.04873	0.696901	Lipids(4)	Glycerolipids(4)
118987	PDZD8	PDZ domain containing 8	0.0123457	0.992447	1	0.18974	0.6025	0.314921	0.15153	0.19572	0.774218	Lipids(2)	Glycerolipids(2)
79895	ATP8B4	ATPase, class I, type 8B, member 4	0.00289017	0.76284	1	0.23208	0.65242	0.355722	0.15594	0.20536	0.759349	Lipids(12)	Glycerophospholipids(12)
389072	PLEKHM3	pleckstrin homology domain containing, family M, member 3	0.010989	0.97432	1	0.1512	0.64475	0.234509	0.07262	0.08173	0.888535	Lipids(4)	Glycerolipids(4)
5330	PLCB2	phospholipase C, beta 2	0.00793651	0.864048	1	0.08625	0.21619	0.398955	0.1475	0.1852	0.796436	Lipids(4)	Glycerolipids(4)
5588	PRKCQ	protein kinase C, theta	0.010989	0.97432	1	0.03415	0.0363	0.940771	0.06518	0.23659	0.275498	Lipids(4)	Glycerolipids(4)
56994	CHPT1	choline phosphotransferase 1	0.00344828	0.79003	1	0.19669	0.33788	0.58213	0.13265	0.18645	0.711451	Lipids(4)	Glycerolipids(4)
83593	RASSF5	Ras association (RalGDS/AF-6) domain family member 5	0.0123457	0.992447	1	0.08218	0.15059	0.54572	0.16744	0.22116	0.757099	Lipids(2)	Glycerolipids(2)
1608	DGKG	diacylglycerol kinase, gamma 90kDa	0.00606061	0.817221	1	0.11625	0.30371	0.382766	0.10871	0.11366	0.956449	Lipids(4)	Glycerolipids(4)
84647	PLA2G12B	phospholipase A2, group XIIB	0.00374532	0.800604	1	0.04184	0.07299	0.573229	0.09441	0.1221	0.773219	Lipids(12)	Glycerophospholipids(12)
1609	DGKQ	diacylglycerol kinase, theta 110kDa	0.0108696	0.901813	1	0.10231	0.13121	0.779742	0.10698	0.17078	0.62642	Lipids(4)	Glycerolipids(4)
139189	DGKK	diacylglycerol kinase, kappa	0.0108696	0.901813	1	0.19836	0.4208	0.471388	0.28513	0.30472	0.935711	Lipids(4)	Glycerolipids(4)
23250	ATP11A	ATPase, class VI, type 11A	0.00289017	0.76284	1	0.03287	0.03472	0.946717	0.03436	0.06505	0.528209	Lipids(12)	Glycerophospholipids(12)
23646	PLD3	phospholipase D family, member 3	0.00316456	0.770393	1	0.06694	0.11192	0.598106	0.04522	0.0455	0.993846	Lipids(12)	Glycerophospholipids(12)
11113	CIT	citron (rho-interacting, serine/threonine kinase 21)	0.010989	0.97432	1	0.02165	0.02731	0.79275	0.0268	0.03107	0.862568	Lipids(4)	Glycerolipids(4)
50487	PLA2G3	phospholipase A2, group III	0.00344828	0.79003	1	0.59494	0.64973	0.915673	0.24705	0.25904	0.953714	Lipids(12)	Glycerophospholipids(12)
347516	DGAT2L6	diacylglycerol O-acyltransferase 2-like 6	0.0108696	0.901813	1	0.61163	0.64284	0.95145	0.40265	0.43256	0.930854	Lipids(4)	Glycerolipids(4)
7409	VAV1	vav 1 guanine nucleotide exchange factor	0.0123457	0.992447	1	0.04677	0.33099	0.141303	0.03441	0.03163	1.08789	Lipids(2)	Glycerolipids(2)
9578	CDC42BPB	CDC42 binding protein kinase beta (DMPK-like)	0.010989	0.97432	1	0.04272	0.18445	0.231607	0.04968	0.04462	1.1134	Lipids(4)	Glycerolipids(4)
8611	PPAP2A	phosphatidic acid phosphatase type 2A	0.0104167	0.89426	1	0.0001	0.52116	0.00019188	0.2809	0.20697	1.3572	Lipids(4)	Glycerolipids(4)
84649	DGAT2	diacylglycerol O-acyltransferase 2	0.00806452	0.880665	5	0.04747	0.24336	0.195061	0.05688	0.04848	1.17327	Lipids(126)	Glycerolipids(126)
9489	PGS1	phosphatidylglycerophosphate synthase 1	0.010101	0.889728	1	0.03637	0.13932	0.261054	0.09863	0.08404	1.17361	Lipids(4)	Glycerolipids(4)
5580	PRKCD	protein kinase C, delta	0.010989	0.97432	1	0.05467	0.16389	0.333577	0.06929	0.05873	1.17981	Lipids(4)	Glycerolipids(4)
5583	PRKCH	protein kinase C, eta	0.010989	0.97432	1	0.04148	0.48797	0.0850052	0.03351	0.02218	1.51082	Lipids(4)	Glycerolipids(4)
9842	PLEKHM1	pleckstrin homology domain containing, family M (with RUN domain) member 1	0.010989	0.97432	1	0.11785	0.24571	0.47963	0.13929	0.11866	1.17386	Lipids(4)	Glycerolipids(4)
85465	EPT1	ethanolaminephosphotransferase 1 (CDP-ethanolamine-specific)	0.00581395	0.811178	1	0.04751	0.07669	0.619507	0.14729	0.14032	1.04967	Lipids(12)	Glycerophospholipids(12)
8513	LIPF	lipase, gastric	0.00802568	0.877644	5	0.231	0.50256	0.459647	0.19893	0.16125	1.23367	Lipids(126)	Glycerolipids(126)
948	CD36	CD36 molecule (thrombospondin receptor)	0.00759013	0.84139	4	0.25355	0.4019	0.630878	0.1117	0.10437	1.07023	Lipids(122)	Glycerolipids(122)
222236	NAPEPLD	N-acyl phosphatidylethanolamine phospholipase D	0.00581395	0.811178	1	0.13882	0.65232	0.21281	0.291	0.1879	1.5487	Lipids(12)	Glycerophospholipids(12)
122618	PLD4	phospholipase D family, member 4	0.00316456	0.770393	1	0.19356	0.3342	0.579174	0.17173	0.14417	1.19116	Lipids(12)	Glycerophospholipids(12)
30814	PLA2G2E	phospholipase A2, group IIE	0.00344828	0.79003	1	0.04435	0.09371	0.473269	0.18677	0.14118	1.32292	Lipids(12)	Glycerophospholipids(12)
51761	ATP8A2	ATPase, aminophospholipid transporter, class I, type 8A, member 2	0.00289017	0.76284	1	0.01751	0.41866	0.0418239	0.09039	0.05132	1.7613	Lipids(12)	Glycerophospholipids(12)
115727	RASGRP4	RAS guanyl releasing protein 4	0.010989	0.97432	1	0.07694	0.1028	0.748444	0.17594	0.16344	1.07648	Lipids(4)	Glycerolipids(4)
335	APOA1	apolipoprotein A-I	0.00757576	0.832326	4	0.13264	0.17576	0.754665	0.32823	0.28852	1.13763	Lipids(122)	Glycerolipids(122)
5332	PLCB4	phospholipase C, beta 4	0.00793651	0.864048	1	0.04572	0.15557	0.293887	0.03636	0.02261	1.60814	Lipids(4)	Glycerolipids(4)
10451	VAV3	vav 3 guanine nucleotide exchange factor	0.010989	0.97432	1	0.04955	0.63461	0.0780795	0.08688	0.04688	1.85324	Lipids(4)	Glycerolipids(4)
57113	TRPC7	transient receptor potential cation channel, subfamily C, member 7	0.010989	0.97432	1	0.05052	0.0583	0.866552	0.01488	0.01373	1.08376	Lipids(4)	Glycerolipids(4)
5130	PCYT1A	phosphate cytidylyltransferase 1, choline, alpha	0.003663	0.796073	1	0.0001	0.24467	0.000408714	0.06007	0.03041	1.97534	Lipids(4)	Glycerolipids(4)
8525	DGKZ	diacylglycerol kinase, zeta	0.0121951	0.975831	1	0.27691	0.23635	1.17161	0.07703	0.09569	0.804995	Lipids(2)	Glycerolipids(2)
51291	GMIP	GEM interacting protein	0.010989	0.97432	1	0.17197	0.16972	1.01326	0.14418	0.14299	1.00832	Lipids(4)	Glycerolipids(4)
747	DAGLA	diacylglycerol lipase, alpha	0.010989	0.97432	1	0.0001	0.21716	0.00046049	0.01821	0.00889	2.04837	Lipids(4)	Glycerolipids(4)
51196	PLCE1	phospholipase C, epsilon 1	0.00793651	0.864048	1	0.25671	0.41015	0.625893	0.23674	0.16507	1.43418	Lipids(4)	Glycerolipids(4)
10400	PEMT	phosphatidylethanolamine N-methyltransferase	0.00392157	0.802115	1	0.19501	0.38108	0.51173	0.42319	0.26861	1.57548	Lipids(12)	Glycerophospholipids(12)
151056	PLB1	phospholipase B1	0.00557103	0.803625	4	0.31878	0.34262	0.930419	0.43554	0.37599	1.15838	Lipids(122)	Glycerolipids(122)
55561	CDC42BPG	CDC42 binding protein kinase gamma (DMPK-like)	0.010989	0.97432	1	0.11394	0.13603	0.837609	0.14076	0.1116	1.26129	Lipids(4)	Glycerolipids(4)
5587	PRKD1	protein kinase D1	0.010989	0.97432	1	0.07585	0.04744	1.59886	0.06814	0.13293	0.512601	Lipids(4)	Glycerolipids(4)
25865	PRKD2	protein kinase D2	0.010989	0.97432	1	0.10493	0.41679	0.251757	0.04906	0.02616	1.87538	Lipids(4)	Glycerolipids(4)
23236	PLCB1	phospholipase C, beta 1 (phosphoinositide-specific)	0.00793651	0.864048	1	0.06525	0.11523	0.566259	0.04818	0.02991	1.61083	Lipids(4)	Glycerolipids(4)
11214	AKAP13	A kinase (PRKA) anchor protein 13	0.010989	0.97432	1	0.5138	0.49249	1.04327	0.4461	0.38267	1.16576	Lipids(4)	Glycerolipids(4)
5319	PLA2G1B	phospholipase A2, group IB (pancreas)	0.00344828	0.79003	1	0.07551	0.26303	0.287078	0.13733	0.07112	1.93096	Lipids(12)	Glycerophospholipids(12)
116519	APOA5	apolipoprotein A-V	0.00573066	0.806647	4	0.09707	0.10248	0.947209	0.16787	0.13125	1.27901	Lipids(122)	Glycerolipids(122)
10235	RASGRP2	RAS guanyl releasing protein 2 (calcium and DAG-regulated)	0.010989	0.97432	1	0.06709	0.08471	0.791996	0.10777	0.07424	1.45164	Lipids(4)	Glycerolipids(4)
4650	MYO9B	myosin IXB	0.010989	0.97432	1	0.07754	0.07548	1.02729	0.08856	0.07275	1.21732	Lipids(4)	Glycerolipids(4)
1375	CPT1B	carnitine palmitoyltransferase 1B (muscle)	0.00750469	0.824773	4	0.16812	0.12444	1.35101	0.08569	0.09393	0.912275	Lipids(122)	Glycerolipids(122)
9651	PLCH2	phospholipase C, eta 2	0.00793651	0.864048	1	0.13813	0.15516	0.890242	0.13008	0.09421	1.38075	Lipids(4)	Glycerolipids(4)
54849	DEF8	differentially expressed in FDCP 8 homolog (mouse)	0.010989	0.97432	1	0.08247	0.12046	0.684626	0.15155	0.09542	1.58824	Lipids(4)	Glycerolipids(4)
4649	MYO9A	myosin IXA	0.0123457	0.992447	1	0.24138	0.29887	0.807642	0.17928	0.11841	1.51406	Lipids(2)	Glycerolipids(2)
23526	HMHA1	histocompatibility (minor) HA-1	0.010989	0.97432	1	0.13381	0.14509	0.922255	0.11363	0.08052	1.4112	Lipids(4)	Glycerolipids(4)
11343	MGLL	monoglyceride lipase	0.00723327	0.823263	4	0.62574	0.58725	1.06554	0.18874	0.14739	1.28055	Lipids(122)	Glycerolipids(122)
57205	ATP10D	ATPase, class V, type 10D	0.00289017	0.76284	1	0.29985	0.36004	0.832824	0.23404	0.15309	1.52877	Lipids(12)	Glycerophospholipids(12)
5331	PLCB3	phospholipase C, beta 3 (phosphatidylinositol-specific)	0.00793651	0.864048	1	0.0644	0.06754	0.953509	0.06089	0.04263	1.42834	Lipids(4)	Glycerolipids(4)
26279	PLA2G2D	phospholipase A2, group IID	0.00344828	0.79003	1	0.51203	0.64001	0.800034	0.41145	0.25496	1.61378	Lipids(12)	Glycerophospholipids(12)
9388	LIPG	lipase, endothelial	0.00802568	0.877644	5	0.19539	0.10845	1.80166	0.23249	0.36457	0.63771	Lipids(126)	Glycerolipids(126)
23007	PLCH1	phospholipase C, eta 1	0.00793651	0.864048	1	0.2247	0.20047	1.12087	0.24144	0.17958	1.34447	Lipids(4)	Glycerolipids(4)
55750	AGK	acylglycerol kinase	0.00884956	0.883686	1	0.12256	0.10445	1.17338	0.10368	0.08007	1.29487	Lipids(4)	Glycerolipids(4)
23025	UNC13A	unc-13 homolog A (C. elegans)	0.010989	0.97432	1	0.06694	0.0741	0.903374	0.02729	0.01717	1.5894	Lipids(4)	Glycerolipids(4)
8476	CDC42BPA	CDC42 binding protein kinase alpha (DMPK-like)	0.010989	0.97432	1	0.10862	0.08707	1.2475	0.05297	0.04143	1.27854	Lipids(4)	Glycerolipids(4)
89869	PLCZ1	phospholipase C, zeta 1	0.00793651	0.864048	1	0.53692	0.3716	1.44489	0.23539	0.21703	1.0846	Lipids(4)	Glycerolipids(4)
3990	LIPC	lipase, hepatic	0.00801282	0.865559	5	0.30379	0.1738	1.74793	0.20029	0.23874	0.838946	Lipids(126)	Glycerolipids(126)
345	APOC3	apolipoprotein C-III	0.00759013	0.84139	4	0.30751	0.19485	1.57819	0.36525	0.34786	1.04999	Lipids(122)	Glycerolipids(122)
5338	PLD2	phospholipase D2	0.00316456	0.770393	1	0.18484	0.20154	0.917138	0.18752	0.10628	1.7644	Lipids(12)	Glycerophospholipids(12)
8398	PLA2G6	phospholipase A2, group VI (cytosolic, calcium-independent)	0.00367647	0.799094	1	0.14676	0.25599	0.573304	0.12211	0.05727	2.13218	Lipids(12)	Glycerophospholipids(12)
8527	DGKD	diacylglycerol kinase, delta 130kDa	0.00606061	0.817221	1	0.01715	0.14645	0.117105	0.11491	0.04433	2.59215	Lipids(4)	Glycerolipids(4)
8613	PPAP2B	phosphatidic acid phosphatase type 2B	0.0104167	0.89426	1	0.05272	0.12272	0.429596	0.09225	0.04036	2.28568	Lipids(4)	Glycerolipids(4)
57104	PNPLA2	patatin-like phospholipase domain containing 2	0.00362319	0.794562	1	0.20208	0.16571	1.21948	0.11413	0.07547	1.51226	Lipids(4)	Glycerolipids(4)
5360	PLTP	phospholipid transfer protein	0.00289017	0.76284	1	0.3994	0.21543	1.85397	0.14011	0.15751	0.889531	Lipids(12)	Glycerophospholipids(12)
9475	ROCK2	Rho-associated, coiled-coil containing protein kinase 2	0.010989	0.97432	1	0.08695	0.03485	2.49498	0.0328	0.10859	0.302054	Lipids(4)	Glycerolipids(4)
4547	MTTP	microsomal triglyceride transfer protein	0.00754717	0.827795	4	0.28684	0.16101	1.7815	0.15354	0.1506	1.01952	Lipids(122)	Glycerolipids(122)
5408	PNLIPRP2	pancreatic lipase-related protein 2	0.00802568	0.877644	5	0.69487	0.66536	1.04435	0.33611	0.18204	1.84635	Lipids(126)	Glycerolipids(126)
5335	PLCG1	phospholipase C, gamma 1	0.00793651	0.864048	1	0.00831	0.03287	0.252814	0.07967	0.02961	2.69065	Lipids(4)	Glycerolipids(4)
673	BRAF	v-raf murine sarcoma viral oncogene homolog B1	0.010989	0.97432	1	0.03634	0.4537	0.080097	0.14663	0.05108	2.8706	Lipids(4)	Glycerolipids(4)
158835	AWAT2	acyl-CoA wax alcohol acyltransferase 2	0.02	0.995468	2	0.50726	1.002	0.506248	0.54918	0.22396	2.45213	Lipids(4);Fatty alcohols [FA05](1)	Glycerolipids(4);(NA)
1376	CPT2	carnitine palmitoyltransferase 2	0.00757576	0.832326	4	0.16439	0.11831	1.38949	0.18295	0.11304	1.61845	Lipids(122)	Glycerolipids(122)
5336	PLCG2	phospholipase C, gamma 2 (phosphatidylinositol-specific)	0.00793651	0.864048	1	0.06325	0.11412	0.554241	0.0659	0.02674	2.46447	Lipids(4)	Glycerolipids(4)
148229	ATP8B3	ATPase, aminophospholipid transporter, class I, type 8B, member 3	0.00289017	0.76284	1	0.20852	0.31193	0.668483	0.20181	0.08526	2.367	Lipids(12)	Glycerophospholipids(12)
5333	PLCD1	phospholipase C, delta 1	0.00793651	0.864048	1	0.0634	0.04425	1.43277	0.08378	0.05192	1.61364	Lipids(4)	Glycerolipids(4)
80339	PNPLA3	patatin-like phospholipase domain containing 3	0.00802568	0.877644	5	0.28287	0.29285	0.965921	0.32465	0.15408	2.10702	Lipids(126)	Glycerolipids(126)
9600	PITPNM1	phosphatidylinositol transfer protein, membrane-associated 1	0.00330033	0.774924	1	0.07289	0.04265	1.70903	0.07147	0.05228	1.36706	Lipids(4)	Glycerolipids(4)
440279	UNC13C	unc-13 homolog C (C. elegans)	0.010989	0.97432	1	0.14955	0.08841	1.69155	0.10393	0.07264	1.43075	Lipids(4)	Glycerolipids(4)
23371	TENC1	tensin like C1 domain containing phosphatase (tensin 2)	0.010989	0.97432	1	0.27662	0.20203	1.3692	0.21556	0.11988	1.79813	Lipids(4)	Glycerolipids(4)
5321	PLA2G4A	phospholipase A2, group IVA (cytosolic, calcium-dependent)	0.00341297	0.779456	1	0.12768	0.31692	0.402878	0.06883	0.02463	2.79456	Lipids(12)	Glycerophospholipids(12)
80168	MOGAT2	monoacylglycerol O-acyltransferase 2	0.00566893	0.805136	5	0.18515	0.12332	1.50138	0.20913	0.12213	1.71236	Lipids(126)	Glycerolipids(126)
64283	RGNEF	190 kDa guanine nucleotide exchange factor	0.010989	0.97432	1	0.41301	0.37832	1.09169	0.32239	0.14852	2.17068	Lipids(4)	Glycerolipids(4)
9411	ARHGAP29	Rho GTPase activating protein 29	0.010989	0.97432	1	0.34987	0.33711	1.03785	0.36366	0.16203	2.2444	Lipids(4)	Glycerolipids(4)
342667	STAC2	SH3 and cysteine rich domain 2	0.0123457	0.992447	1	0.32803	0.23874	1.37401	0.08069	0.04206	1.91845	Lipids(2)	Glycerolipids(2)
84188	FAR1	fatty acyl CoA reductase 1	0.1	0.998489	1	0.05711	0.08994	0.634979	0.05945	0.02225	2.67191	Fatty alcohols [FA05](1)	(NA)
9181	ARHGEF2	Rho/Rac guanine nucleotide exchange factor (GEF) 2	0.010989	0.97432	1	0.26701	0.09358	2.85328	0.05244	0.10792	0.485915	Lipids(4)	Glycerolipids(4)
158833	AWAT1	acyl-CoA wax alcohol acyltransferase 1	0.02	0.995468	2	0.44998	0.15688	2.86831	0.15923	0.29054	0.548048	Lipids(4);Fatty alcohols [FA05](1)	Glycerolipids(4);(NA)
1040	CDS1	CDP-diacylglycerol synthase (phosphatidate cytidylyltransferase) 1	0.01	0.886707	1	0.11556	0.35004	0.330134	0.06212	0.01987	3.12632	Lipids(4)	Glycerolipids(4)
3991	LIPE	lipase, hormone-sensitive	0.00776398	0.8429	5	0.50983	0.29069	1.75386	0.32805	0.18209	1.80158	Lipids(126)	Glycerolipids(126)
5205	ATP8B1	ATPase, aminophospholipid transporter, class I, type 8B, member 1	0.00289017	0.76284	1	0.23772	0.40089	0.592981	0.08799	0.02824	3.11579	Lipids(12)	Glycerophospholipids(12)
8694	DGAT1	diacylglycerol O-acyltransferase 1	0.00806452	0.880665	5	0.12838	0.10411	1.23312	0.31396	0.11891	2.64032	Lipids(126)	Glycerolipids(126)
5590	PRKCZ	protein kinase C, zeta	0.010989	0.97432	1	0.07846	0.19937	0.39354	0.10127	0.02875	3.52243	Lipids(4)	Glycerolipids(4)
5034	P4HB	prolyl 4-hydroxylase, beta polypeptide	0.00754717	0.827795	4	0.08333	0.58696	0.141969	0.09969	0.02551	3.90788	Lipids(122)	Glycerolipids(122)
376497	SLC27A1	solute carrier family 27 (fatty acid transporter), member 1	0.00810373	0.882175	5	0.09029	0.04618	1.95518	0.07149	0.0321	2.2271	Lipids(124)	Glycerolipids(124)
5584	PRKCI	protein kinase C, iota	0.010989	0.97432	1	0.09813	0.1745	0.56235	0.04989	0.01355	3.68192	Lipids(4)	Glycerolipids(4)
25780	RASGRP3	RAS guanyl releasing protein 3 (calcium and DAG-regulated)	0.0123457	0.992447	1	0.09127	0.03664	2.49099	0.10549	0.05988	1.76169	Lipids(2)	Glycerolipids(2)
369	ARAF	v-raf murine sarcoma 3611 viral oncogene homolog	0.010989	0.97432	1	0.43231	0.13207	3.27334	0.05255	0.04967	1.05798	Lipids(4)	Glycerolipids(4)
246329	STAC3	SH3 and cysteine rich domain 3	0.010989	0.97432	1	0.19677	0.05492	3.58285	0.08033	0.10208	0.786932	Lipids(4)	Glycerolipids(4)
57198	ATP8B2	ATPase, class I, type 8B, member 2	0.00289017	0.76284	1	0.04916	0.01441	3.41152	0.04268	0.04441	0.961045	Lipids(12)	Glycerophospholipids(12)
1374	CPT1A	carnitine palmitoyltransferase 1A (liver)	0.00757576	0.832326	4	0.22628	0.14224	1.59083	0.15374	0.04966	3.09585	Lipids(122)	Glycerolipids(122)
259230	SGMS1	sphingomyelin synthase 1	0.00320513	0.773414	1	0.0001	0.0001	1	0.13916	0.03429	4.05833	Lipids(4)	Glycerolipids(4)
5407	PNLIPRP1	pancreatic lipase-related protein 1	0.00802568	0.877644	5	0.24466	0.14833	1.64943	0.4493	0.12261	3.66446	Lipids(126)	Glycerolipids(126)
5337	PLD1	phospholipase D1, phosphatidylcholine-specific	0.00316456	0.770393	1	0.19838	0.13019	1.52377	0.17311	0.04558	3.79794	Lipids(12)	Glycerophospholipids(12)
7410	VAV2	vav 2 guanine nucleotide exchange factor	0.010989	0.97432	1	0.05792	0.01571	3.68682	0.02642	0.01615	1.63591	Lipids(4)	Glycerolipids(4)
29127	RACGAP1	Rac GTPase activating protein 1	0.0123457	0.992447	1	0.79771	0.18389	4.33797	0.23289	0.19588	1.18894	Lipids(2)	Glycerolipids(2)
1607	DGKB	diacylglycerol kinase, beta 90kDa	0.00606061	0.817221	1	0.39032	0.11664	3.34636	0.06849	0.02915	2.34957	Lipids(4)	Glycerolipids(4)
9162	DGKI	diacylglycerol kinase, iota	0.0108696	0.901813	1	0.04646	0.04621	1.00541	0.20559	0.0395	5.20481	Lipids(4)	Glycerolipids(4)
1124	CHN2	chimerin (chimaerin) 2	0.0123457	0.992447	1	0.6282	0.11329	5.54506	0.09568	0.09528	1.0042	Lipids(2)	Glycerolipids(2)
10390	CEPT1	choline/ethanolamine phosphotransferase 1	0.00316456	0.770393	1	0.0001	0.18089	0.000552822	0.14276	0.0214	6.67103	Lipids(12)	Glycerophospholipids(12)
5322	PLA2G5	phospholipase A2, group V	0.00344828	0.79003	1	0.53599	0.4013	1.33563	0.90729	0.1392	6.51789	Lipids(12)	Glycerophospholipids(12)
3988	LIPA	lipase A, lysosomal acid, cholesterol esterase	0.00682594	0.820242	4	0.462	0.07055	6.54855	0.51442	0.20422	2.51895	Lipids(122)	Glycerolipids(122)
23683	PRKD3	protein kinase D3	0.010989	0.97432	1	0.37146	0.04166	8.91647	0.05421	0.06985	0.776092	Lipids(4)	Glycerolipids(4)
10423	CDIPT	CDP-diacylglycerol--inositol 3-phosphatidyltransferase	0.010101	0.889728	1	0.85155	0.03224	26.4128	0.17009	0.08673	1.96114	Lipids(4)	Glycerolipids(4)
348	APOE	apolipoprotein E	0.00759013	0.84139	4	5.20001	0.10395	50.0241	0.11763	0.10406	1.13041	Lipids(122)	Glycerolipids(122)
10079	ATP9A	ATPase, class II, type 9A	0.00289017	0.76284	1	0.01111	0.0001	111.1	0.01464	0.02653	0.551828	Lipids(12)	Glycerophospholipids(12)
5579	PRKCB	protein kinase C, beta	0.010989	0.97432	1	0.0204	0.0001	204	0.01193	0.0067	1.7806	Lipids(4)	Glycerolipids(4)
5578	PRKCA	protein kinase C, alpha	0.00609756	0.818731	1	0.01555	0.0001	155.5	0.12728	0.00227	56.0705	Lipids(4)	Glycerolipids(4)
5582	PRKCG	protein kinase C, gamma	0.010989	0.97432	1	0.03925	0.0001	392.5	0.00928	0.00484	1.91736	Lipids(4)	Glycerolipids(4)
4023	LPL	lipoprotein lipase	0.00802568	0.877644	5	0.06145	0.0001	614.5	0.08894	0.07396	1.20254	Lipids(126)	Glycerolipids(126)
8760	CDS2	CDP-diacylglycerol synthase (phosphatidate cytidylyltransferase) 2	0.01	0.886707	1	0.0642	0.0001	642	0.08701	0.02899	3.00138	Lipids(4)	Glycerolipids(4)

## Sheet: cortex
						primate			rodent
			classifier lipid proportion	quantile classifier lipid prop.	classifier peaks	dN/dS long-living	dN/dS short-living	dN/dS long/short-living ratio	dN/dS long-living	dN/dS short-living	dN/dS long/short-living ratio	lipid classes	lipid subclasses
256987	SERINC5	serine incorporator 5	0.208333	0.95559	5	0.05707	0.33714	0.169277	0.04478	0.22123	0.202414	Lipids(15);Glycerophosphoserines [GP03](4)	Glycerophospholipids(15);Diacylglycerophosphoserines [GP0301](4)
283455	KSR2	kinase suppressor of ras 2	0.152778	0.810107	11	0.0001	0.07037	0.00142106	0.01129	0.02629	0.429441	Lipids(98);Diradylglycerols [GL02](12)	Glycerolipids(98);Diacylglycerols [GL0201](12)
142891	SAMD8	sterile alpha motif domain containing 8	0.171429	0.918836	6	0.0001	0.35273	0.000283503	0.04956	0.08515	0.582032	Lipids(6)	Sphingolipids(6)
9331	B4GALT6	UDP-Gal:betaGlcNAc beta 1,4- galactosyltransferase, polypeptide 6	0.155172	0.845329	9	0.0001	0.05002	0.0019992	0.03094	0.05224	0.592266	Lipids(13);Neutral glycosphingolipids [SP05](1)	Sphingolipids(13);Simple Glc series [SP0501](1)
5283	PIGH	phosphatidylinositol glycan anchor biosynthesis, class H	0.153374	0.839204	25	0.0001	0.07225	0.00138408	0.09463	0.15711	0.602317	Lipids(71);Ceramides [SP02](1);Neutral glycosphingolipids [SP05](1)	Glycerophospholipids(46);Sphingolipids(25);N-acylsphinganines (dihydroceramides) [SP0202](1);Simple Glc series [SP0501](1)
5894	RAF1	v-raf-1 murine leukemia viral oncogene homolog 1	0.152778	0.810107	11	0.0001	0.06188	0.00161603	0.03763	0.0599	0.628214	Lipids(98);Diradylglycerols [GL02](12)	Glycerolipids(98);Diacylglycerols [GL0201](12)
1606	DGKA	diacylglycerol kinase, alpha 80kDa	0.148148	0.715161	16	0.05994	0.40128	0.149372	0.11817	0.23075	0.512113	Lipids(113);Diradylglycerols [GL02](12);Glycerophosphoserines [GP03](4)	Glycerolipids(98);Glycerophospholipids(15);Diacylglycerols [GL0201](12);Diacylglycerophosphoserines [GP0301](4)
7225	TRPC6	transient receptor potential cation channel, subfamily C, member 6	0.152778	0.810107	11	0.11253	0.59315	0.189716	0.03478	0.04977	0.698815	Lipids(98);Diradylglycerols [GL02](12)	Glycerolipids(98);Diacylglycerols [GL0201](12)
221955	DAGLB	diacylglycerol lipase, beta	0.152778	0.810107	11	0.08177	0.52652	0.155303	0.1362	0.17198	0.791953	Lipids(98);Diradylglycerols [GL02](12)	Glycerolipids(98);Diacylglycerols [GL0201](12)
23048	FNBP1	formin binding protein 1	0.208333	0.95559	5	0.15454	0.45165	0.342168	0.04045	0.06398	0.632229	Lipids(15);Glycerophosphoserines [GP03](4)	Glycerophospholipids(15);Diacylglycerophosphoserines [GP0301](4)
27235	COQ2	coenzyme Q2 homolog, prenyltransferase (yeast)	1	1	1	0.12731	1.63376	0.0779245	0.21193	0.23073	0.918519	Lipids(1)	Prenol Lipids(1)
10125	RASGRP1	RAS guanyl releasing protein 1 (calcium and DAG-regulated)	0.152778	0.810107	11	0.06625	0.15828	0.418562	0.05312	0.09132	0.581691	Lipids(98);Diradylglycerols [GL02](12)	Glycerolipids(98);Diacylglycerols [GL0201](12)
949	SCARB1	scavenger receptor class B, member 1	0.145161	0.701378	9	0.0515	0.43956	0.117163	0.09401	0.10616	0.88555	Lipids(16);Glycerophosphoserines [GP03](4);Sterols [ST01](4)	Glycerophospholipids(15);Diacylglycerophosphoserines [GP0301](4);Steryl esters [ST0102](4);Steroids and Steroid Derivatives(1)
23210	JMJD6	jumonji domain containing 6	0.208333	0.95559	5	0.03132	0.39349	0.0795954	0.01618	0.01731	0.93472	Lipids(15);Glycerophosphoserines [GP03](4)	Glycerophospholipids(15);Diacylglycerophosphoserines [GP0301](4)
7222	TRPC3	transient receptor potential cation channel, subfamily C, member 3	0.152778	0.810107	11	0.01622	0.04187	0.38739	0.03396	0.04873	0.696901	Lipids(98);Diradylglycerols [GL02](12)	Glycerolipids(98);Diacylglycerols [GL0201](12)
118987	PDZD8	PDZ domain containing 8	0.169231	0.915773	11	0.18974	0.6025	0.314921	0.15153	0.19572	0.774218	Lipids(61);Diradylglycerols [GL02](12)	Glycerolipids(61);Diacylglycerols [GL0201](12)
389072	PLEKHM3	pleckstrin homology domain containing, family M, member 3	0.152778	0.810107	11	0.1512	0.64475	0.234509	0.07262	0.08173	0.888535	Lipids(98);Diradylglycerols [GL02](12)	Glycerolipids(98);Diacylglycerols [GL0201](12)
9487	PIGL	phosphatidylinositol glycan anchor biosynthesis, class L	0.153374	0.839204	25	0.4047	1.40804	0.287421	0.46587	0.50491	0.922679	Lipids(71);Ceramides [SP02](1);Neutral glycosphingolipids [SP05](1)	Glycerophospholipids(46);Sphingolipids(25);N-acylsphinganines (dihydroceramides) [SP0202](1);Simple Glc series [SP0501](1)
5588	PRKCQ	protein kinase C, theta	0.152778	0.810107	11	0.03415	0.0363	0.940771	0.06518	0.23659	0.275498	Lipids(98);Diradylglycerols [GL02](12)	Glycerolipids(98);Diacylglycerols [GL0201](12)
2583	B4GALNT1	beta-1,4-N-acetyl-galactosaminyl transferase 1	0.185185	0.928025	5	0.03866	0.1315	0.293992	0.1355	0.14493	0.934934	Lipids(5)	Sphingolipids(5)
1593	CYP27A1	cytochrome P450, family 27, subfamily A, polypeptide 1	0.153846	0.843798	2	0.08354	0.24365	0.342869	0.27856	0.31125	0.894972	Lipids(2);Sterols [ST01](2)	Cholesterol and derivatives [ST0101](2);Steroids and Steroid Derivatives(2)
57515	SERINC1	serine incorporator 1	0.208333	0.95559	5	0.0001	0.0001	1	0.01883	0.07847	0.239964	Lipids(15);Glycerophosphoserines [GP03](4)	Glycerophospholipids(15);Diacylglycerophosphoserines [GP0301](4)
55650	PIGV	phosphatidylinositol glycan anchor biosynthesis, class V	0.153374	0.839204	25	0.28047	0.34492	0.813145	0.25316	0.573	0.441815	Lipids(71);Ceramides [SP02](1);Neutral glycosphingolipids [SP05](1)	Glycerophospholipids(46);Sphingolipids(25);N-acylsphinganines (dihydroceramides) [SP0202](1);Simple Glc series [SP0501](1)
56994	CHPT1	choline phosphotransferase 1	0.145833	0.709035	35	0.19669	0.33788	0.58213	0.13265	0.18645	0.711451	Lipids(255);Diradylglycerols [GL02](12);Glycerophosphocholines [GP01](11)	Glycerophospholipids(157);Glycerolipids(98);Diacylglycerols [GL0201](12);Diacylglycerophosphocholines [GP0101](11)
83593	RASSF5	Ras association (RalGDS/AF-6) domain family member 5	0.169231	0.915773	11	0.08218	0.15059	0.54572	0.16744	0.22116	0.757099	Lipids(61);Diradylglycerols [GL02](12)	Glycerolipids(61);Diacylglycerols [GL0201](12)
1608	DGKG	diacylglycerol kinase, gamma 90kDa	0.146789	0.712098	16	0.11625	0.30371	0.382766	0.10871	0.11366	0.956449	Lipids(113);Diradylglycerols [GL02](12);Glycerophosphoserines [GP03](4)	Glycerolipids(98);Glycerophospholipids(15);Diacylglycerols [GL0201](12);Diacylglycerophosphoserines [GP0301](4)
84002	B3GNT5	UDP-GlcNAc:betaGal beta-1,3-N-acetylglucosaminyltransferase 5	0.164062	0.880551	21	0.13932	0.16114	0.86459	0.14839	0.28464	0.521325	Lipids(25);Ceramides [SP02](1);Neutral glycosphingolipids [SP05](1)	Sphingolipids(25);N-acylsphinganines (dihydroceramides) [SP0202](1);Simple Glc series [SP0501](1)
6470	SHMT1	serine hydroxymethyltransferase 1 (soluble)	1	1	1	0.10194	0.19248	0.529613	0.08035	0.08999	0.892877	Lipids(1)	Alkyl Glycosides(1)
81490	PTDSS2	phosphatidylserine synthase 2	0.15	0.730475	9	0.23927	0.2664	0.898161	0.06139	0.11544	0.531791	Lipids(61);Glycerophosphoserines [GP03](4)	Glycerophospholipids(61);Diacylglycerophosphoserines [GP0301](4)
5562	PRKAA1	protein kinase, AMP-activated, alpha 1 catalytic subunit	0.25	0.972435	3	0.04781	0.05686	0.840837	0.10984	0.15564	0.705731	Lipids(2);Neutral glycosphingolipids [SP05](1)	Sphingolipids(2);Simple Glc series [SP0501](1)
23646	PLD3	phospholipase D family, member 3	0.145228	0.707504	35	0.06694	0.11192	0.598106	0.04522	0.0455	0.993846	Lipids(297);Glycerophosphocholines [GP01](11);Glycerophosphoethanolamines [GP02](6)	Glycerophospholipids(297);Diacylglycerophosphocholines [GP0101](11);Diacylglycerophosphoethanolamines [GP0201](5);1-(1Z-alkenyl),2-acylglycerophosphoethanolamines [GP0203](1)
54884	RETSAT	retinol saturase (all-trans-retinol 13,14-reductase)	0.333333	0.990812	1	0.28039	0.37819	0.7414	0.1846	0.21445	0.860807	Isoprenoids [PR01](1)	Retinoids [PR0109](1)
11113	CIT	citron (rho-interacting, serine/threonine kinase 21)	0.152778	0.810107	11	0.02165	0.02731	0.79275	0.0268	0.03107	0.862568	Lipids(98);Diradylglycerols [GL02](12)	Glycerolipids(98);Diacylglycerols [GL0201](12)
546	ATRX	alpha thalassemia/mental retardation syndrome X-linked	0.208333	0.95559	5	0.09468	0.1097	0.863081	0.16006	0.19162	0.835299	Lipids(15);Glycerophosphoserines [GP03](4)	Glycerophospholipids(15);Diacylglycerophosphoserines [GP0301](4)
6121	RPE65	retinal pigment epithelium-specific protein 65kDa	0.333333	0.990812	1	0.19458	0.2017	0.9647	0.08804	0.10735	0.820121	Isoprenoids [PR01](1)	Retinoids [PR0109](1)
112464	PRKCDBP	protein kinase C, delta binding protein	0.208333	0.95559	5	0.45216	0.52569	0.860127	0.13016	0.13463	0.966798	Lipids(15);Glycerophosphoserines [GP03](4)	Glycerophospholipids(15);Diacylglycerophosphoserines [GP0301](4)
347516	DGAT2L6	diacylglycerol O-acyltransferase 2-like 6	0.150685	0.732006	11	0.61163	0.64284	0.95145	0.40265	0.43256	0.930854	Lipids(98);Diradylglycerols [GL02](12)	Glycerolipids(98);Diacylglycerols [GL0201](12)
10026	PIGK	phosphatidylinositol glycan anchor biosynthesis, class K	0.164062	0.880551	21	0.15928	0.17763	0.896695	0.05687	0.05725	0.993362	Lipids(25);Ceramides [SP02](1);Neutral glycosphingolipids [SP05](1)	Sphingolipids(25);N-acylsphinganines (dihydroceramides) [SP0202](1);Simple Glc series [SP0501](1)
7409	VAV1	vav 1 guanine nucleotide exchange factor	0.169231	0.915773	11	0.04677	0.33099	0.141303	0.03441	0.03163	1.08789	Lipids(61);Diradylglycerols [GL02](12)	Glycerolipids(61);Diacylglycerols [GL0201](12)
9578	CDC42BPB	CDC42 binding protein kinase beta (DMPK-like)	0.152778	0.810107	11	0.04272	0.18445	0.231607	0.04968	0.04462	1.1134	Lipids(98);Diradylglycerols [GL02](12)	Glycerolipids(98);Diacylglycerols [GL0201](12)
8416	ANXA9	annexin A9	0.208333	0.95559	5	0.28432	0.79192	0.359026	0.21826	0.20896	1.04451	Lipids(15);Glycerophosphoserines [GP03](4)	Glycerophospholipids(15);Diacylglycerophosphoserines [GP0301](4)
5286	PIK3C2A	phosphoinositide-3-kinase, class 2, alpha polypeptide	0.208333	0.95559	5	0.1188	0.36151	0.328622	0.14457	0.12893	1.12131	Lipids(15);Glycerophosphoserines [GP03](4)	Glycerophospholipids(15);Diacylglycerophosphoserines [GP0301](4)
5580	PRKCD	protein kinase C, delta	0.152778	0.810107	11	0.05467	0.16389	0.333577	0.06929	0.05873	1.17981	Lipids(98);Diradylglycerols [GL02](12)	Glycerolipids(98);Diacylglycerols [GL0201](12)
5583	PRKCH	protein kinase C, eta	0.152778	0.810107	11	0.04148	0.48797	0.0850052	0.03351	0.02218	1.51082	Lipids(98);Diradylglycerols [GL02](12)	Glycerolipids(98);Diacylglycerols [GL0201](12)
8436	SDPR	serum deprivation response	0.152542	0.738132	9	0.08979	0.22683	0.395847	0.11239	0.09264	1.21319	Lipids(61);Glycerophosphoserines [GP03](4)	Glycerophospholipids(61);Diacylglycerophosphoserines [GP0301](4)
9842	PLEKHM1	pleckstrin homology domain containing, family M (with RUN domain) member 1	0.152778	0.810107	11	0.11785	0.24571	0.47963	0.13929	0.11866	1.17386	Lipids(98);Diradylglycerols [GL02](12)	Glycerolipids(98);Diacylglycerols [GL0201](12)
9023	CH25H	cholesterol 25-hydroxylase	0.25	0.972435	1	0.14096	0.22332	0.631202	0.11971	0.11484	1.04241	Sterols [ST01](2)	Cholesterol and derivatives [ST0101](2)
9249	DHRS3	dehydrogenase/reductase (SDR family) member 3	0.25	0.972435	1	0.16924	0.13736	1.23209	0.09436	0.20045	0.470741	Isoprenoids [PR01](1)	Retinoids [PR0109](1)
3929	LBP	lipopolysaccharide binding protein	0.164062	0.880551	21	0.12047	0.30883	0.390085	0.33405	0.25274	1.32171	Lipids(25);Ceramides [SP02](1);Neutral glycosphingolipids [SP05](1)	Sphingolipids(25);N-acylsphinganines (dihydroceramides) [SP0202](1);Simple Glc series [SP0501](1)
51227	PIGP	phosphatidylinositol glycan anchor biosynthesis, class P	0.164062	0.880551	21	0.0001	0.382	0.00026178	0.34592	0.19902	1.73812	Lipids(25);Ceramides [SP02](1);Neutral glycosphingolipids [SP05](1)	Sphingolipids(25);N-acylsphinganines (dihydroceramides) [SP0202](1);Simple Glc series [SP0501](1)
195814	SDR16C5	short chain dehydrogenase/reductase family 16C, member 5	0.25	0.972435	1	0.32153	0.66045	0.486835	0.22149	0.17462	1.26841	Isoprenoids [PR01](1)	Retinoids [PR0109](1)
122618	PLD4	phospholipase D family, member 4	0.145228	0.707504	35	0.19356	0.3342	0.579174	0.17173	0.14417	1.19116	Lipids(297);Glycerophosphocholines [GP01](11);Glycerophosphoethanolamines [GP02](6)	Glycerophospholipids(297);Diacylglycerophosphocholines [GP0101](11);Diacylglycerophosphoethanolamines [GP0201](5);1-(1Z-alkenyl),2-acylglycerophosphoethanolamines [GP0203](1)
115727	RASGRP4	RAS guanyl releasing protein 4	0.152778	0.810107	11	0.07694	0.1028	0.748444	0.17594	0.16344	1.07648	Lipids(98);Diradylglycerols [GL02](12)	Glycerolipids(98);Diacylglycerols [GL0201](12)
410	ARSA	arylsulfatase A	0.16	0.856049	4	0.08663	0.2237	0.38726	0.18459	0.12606	1.4643	Lipids(4)	Sphingolipids(4)
10451	VAV3	vav 3 guanine nucleotide exchange factor	0.152778	0.810107	11	0.04955	0.63461	0.0780795	0.08688	0.04688	1.85324	Lipids(98);Diradylglycerols [GL02](12)	Glycerolipids(98);Diacylglycerols [GL0201](12)
57113	TRPC7	transient receptor potential cation channel, subfamily C, member 7	0.152778	0.810107	11	0.05052	0.0583	0.866552	0.01488	0.01373	1.08376	Lipids(98);Diradylglycerols [GL02](12)	Glycerolipids(98);Diacylglycerols [GL0201](12)
84720	PIGO	phosphatidylinositol glycan anchor biosynthesis, class O	0.153374	0.839204	25	0.23431	0.34309	0.68294	0.22999	0.17407	1.32125	Lipids(71);Ceramides [SP02](1);Neutral glycosphingolipids [SP05](1)	Glycerophospholipids(46);Sphingolipids(25);N-acylsphinganines (dihydroceramides) [SP0202](1);Simple Glc series [SP0501](1)
51291	GMIP	GEM interacting protein	0.152778	0.810107	11	0.17197	0.16972	1.01326	0.14418	0.14299	1.00832	Lipids(98);Diradylglycerols [GL02](12)	Glycerolipids(98);Diacylglycerols [GL0201](12)
747	DAGLA	diacylglycerol lipase, alpha	0.152778	0.810107	11	0.0001	0.21716	0.00046049	0.01821	0.00889	2.04837	Lipids(98);Diradylglycerols [GL02](12)	Glycerolipids(98);Diacylglycerols [GL0201](12)
51604	PIGT	phosphatidylinositol glycan anchor biosynthesis, class T	0.153374	0.839204	25	0.0643	0.14927	0.430763	0.08287	0.05033	1.64653	Lipids(71);Ceramides [SP02](1);Neutral glycosphingolipids [SP05](1)	Glycerophospholipids(46);Sphingolipids(25);N-acylsphinganines (dihydroceramides) [SP0202](1);Simple Glc series [SP0501](1)
55512	SMPD3	sphingomyelin phosphodiesterase 3, neutral membrane (neutral sphingomyelinase II)	0.158621	0.849923	23	0.01777	0.04022	0.44182	0.08995	0.05438	1.6541	Lipids(37);Glycerophosphoserines [GP03](4);Ceramides [SP02](1);Neutral glycosphingolipids [SP05](1)	Sphingolipids(22);Glycerophospholipids(15);Diacylglycerophosphoserines [GP0301](4);N-acylsphinganines (dihydroceramides) [SP0202](1);Simple Glc series [SP0501](1)
7108	TM7SF2	transmembrane 7 superfamily member 2	1	1	1	0.17302	0.18678	0.92633	0.13987	0.1193	1.17242	Sterols [ST01](2)	Cholesterol and derivatives [ST0101](1);Ergosterols and C24-methyl derivatives [ST0103](1)
55561	CDC42BPG	CDC42 binding protein kinase gamma (DMPK-like)	0.152778	0.810107	11	0.11394	0.13603	0.837609	0.14076	0.1116	1.26129	Lipids(98);Diradylglycerols [GL02](12)	Glycerolipids(98);Diacylglycerols [GL0201](12)
5587	PRKD1	protein kinase D1	0.148649	0.718224	11	0.07585	0.04744	1.59886	0.06814	0.13293	0.512601	Lipids(98);Diradylglycerols [GL02](12)	Glycerolipids(98);Diacylglycerols [GL0201](12)
25865	PRKD2	protein kinase D2	0.152778	0.810107	11	0.10493	0.41679	0.251757	0.04906	0.02616	1.87538	Lipids(98);Diradylglycerols [GL02](12)	Glycerolipids(98);Diacylglycerols [GL0201](12)
9362	CPNE6	copine VI (neuronal)	0.208333	0.95559	5	0.06076	0.04356	1.39486	0.043	0.0579	0.74266	Lipids(15);Glycerophosphoserines [GP03](4)	Glycerophospholipids(15);Diacylglycerophosphoserines [GP0301](4)
9488	PIGB	phosphatidylinositol glycan anchor biosynthesis, class B	0.153374	0.839204	25	0.28608	0.20203	1.41603	0.17441	0.23866	0.730789	Lipids(71);Ceramides [SP02](1);Neutral glycosphingolipids [SP05](1)	Glycerophospholipids(46);Sphingolipids(25);N-acylsphinganines (dihydroceramides) [SP0202](1);Simple Glc series [SP0501](1)
4048	LTA4H	leukotriene A4 hydrolase	0.2	0.932619	1	0.18595	0.5461	0.340505	0.12446	0.06847	1.81773	Eicosanoids [FA03](1)	Leukotrienes [FA0302](1)
11214	AKAP13	A kinase (PRKA) anchor protein 13	0.152778	0.810107	11	0.5138	0.49249	1.04327	0.4461	0.38267	1.16576	Lipids(98);Diradylglycerols [GL02](12)	Glycerolipids(98);Diacylglycerols [GL0201](12)
9322	TRIP10	thyroid hormone receptor interactor 10	0.208333	0.95559	5	0.06617	0.05115	1.29365	0.05117	0.05587	0.915876	Lipids(15);Glycerophosphoserines [GP03](4)	Glycerophospholipids(15);Diacylglycerophosphoserines [GP0301](4)
23556	PIGN	phosphatidylinositol glycan anchor biosynthesis, class N	0.153374	0.839204	25	0.13107	0.32806	0.399531	0.27842	0.15382	1.81004	Lipids(71);Ceramides [SP02](1);Neutral glycosphingolipids [SP05](1)	Glycerophospholipids(46);Sphingolipids(25);N-acylsphinganines (dihydroceramides) [SP0202](1);Simple Glc series [SP0501](1)
57704	GBA2	glucosidase, beta (bile acid) 2	0.162791	0.859112	21	0.38395	0.36122	1.06293	0.24739	0.21389	1.15662	Lipids(25);Ceramides [SP02](1);Neutral glycosphingolipids [SP05](1)	Sphingolipids(25);N-acylsphinganines (dihydroceramides) [SP0202](1);Simple Glc series [SP0501](1)
129807	NEU4	sialidase 4	0.177778	0.924962	8	0.16857	0.14216	1.18578	0.15393	0.14754	1.04331	Lipids(8)	Sphingolipids(8)
10235	RASGRP2	RAS guanyl releasing protein 2 (calcium and DAG-regulated)	0.152778	0.810107	11	0.06709	0.08471	0.791996	0.10777	0.07424	1.45164	Lipids(98);Diradylglycerols [GL02](12)	Glycerolipids(98);Diacylglycerols [GL0201](12)
4650	MYO9B	myosin IXB	0.152778	0.810107	11	0.07754	0.07548	1.02729	0.08856	0.07275	1.21732	Lipids(98);Diradylglycerols [GL02](12)	Glycerolipids(98);Diacylglycerols [GL0201](12)
3938	LCT	lactase	0.16	0.856049	8	0.23389	0.27676	0.8451	0.23313	0.16428	1.4191	Lipids(8)	Sphingolipids(8)
54849	DEF8	differentially expressed in FDCP 8 homolog (mouse)	0.152778	0.810107	11	0.08247	0.12046	0.684626	0.15155	0.09542	1.58824	Lipids(98);Diradylglycerols [GL02](12)	Glycerolipids(98);Diacylglycerols [GL0201](12)
57088	PLSCR4	phospholipid scramblase 4	0.148789	0.725881	43	0.26142	0.16174	1.6163	0.16469	0.23515	0.700361	Lipids(358);Glycerophosphocholines [GP01](11);Glycerophosphoethanolamines [GP02](6);Glycerophosphoserines [GP03](4)	Glycerophospholipids(358);Diacylglycerophosphocholines [GP0101](11);Diacylglycerophosphoethanolamines [GP0201](5);Diacylglycerophosphoserines [GP0301](4);1-(1Z-alkenyl),2-acylglycerophosphoethanolamines [GP0203](1)
4649	MYO9A	myosin IXA	0.169231	0.915773	11	0.24138	0.29887	0.807642	0.17928	0.11841	1.51406	Lipids(61);Diradylglycerols [GL02](12)	Glycerolipids(61);Diacylglycerols [GL0201](12)
10825	NEU3	sialidase 3 (membrane sialidase)	0.333333	0.990812	1	0.237	0.25077	0.945089	0.61146	0.44226	1.38258	Lipids(1)	Sphingolipids(1)
23526	HMHA1	histocompatibility (minor) HA-1	0.152778	0.810107	11	0.13381	0.14509	0.922255	0.11363	0.08052	1.4112	Lipids(98);Diradylglycerols [GL02](12)	Glycerolipids(98);Diacylglycerols [GL0201](12)
4758	NEU1	sialidase 1 (lysosomal sialidase)	0.173913	0.920368	8	0.15657	0.1182	1.32462	0.11932	0.11753	1.01523	Lipids(8)	Sphingolipids(8)
113026	PLCD3	phospholipase C, delta 3	0.148265	0.716692	47	0.04293	0.05215	0.823202	0.0747	0.04876	1.53199	Lipids(312);Diradylglycerols [GL02](12);Glycerophosphocholines [GP01](11);Glycerophosphoserines [GP03](4)	Glycerophospholipids(208);Glycerolipids(98);Diacylglycerols [GL0201](12);Diacylglycerophosphocholines [GP0101](11);Sphingolipids(6);Diacylglycerophosphoserines [GP0301](4)
10858	CYP46A1	cytochrome P450, family 46, subfamily A, polypeptide 1	0.25	0.972435	1	0.19107	0.08457	2.25931	0.0262	0.14123	0.185513	Sterols [ST01](2)	Cholesterol and derivatives [ST0101](2)
23025	UNC13A	unc-13 homolog A (C. elegans)	0.152778	0.810107	11	0.06694	0.0741	0.903374	0.02729	0.01717	1.5894	Lipids(98);Diradylglycerols [GL02](12)	Glycerolipids(98);Diacylglycerols [GL0201](12)
8476	CDC42BPA	CDC42 binding protein kinase alpha (DMPK-like)	0.152778	0.810107	11	0.10862	0.08707	1.2475	0.05297	0.04143	1.27854	Lipids(98);Diradylglycerols [GL02](12)	Glycerolipids(98);Diacylglycerols [GL0201](12)
6610	SMPD2	sphingomyelin phosphodiesterase 2, neutral membrane (neutral sphingomyelinase)	0.14876	0.719755	18	0.28135	0.2335	1.20493	0.28862	0.21783	1.32498	Lipids(22);Ceramides [SP02](1);Neutral glycosphingolipids [SP05](1)	Sphingolipids(22);N-acylsphinganines (dihydroceramides) [SP0202](1);Simple Glc series [SP0501](1)
1581	CYP7A1	cytochrome P450, family 7, subfamily A, polypeptide 1	0.166667	0.898928	1	0.27161	0.17637	1.54	0.14479	0.14536	0.996079	Sterols [ST01](2)	Cholesterol and derivatives [ST0101](2)
2760	GM2A	GM2 ganglioside activator	0.165414	0.883614	22	0.44404	0.35613	1.24685	0.30268	0.23336	1.29705	Lipids(26);Ceramides [SP02](1);Neutral glycosphingolipids [SP05](1)	Sphingolipids(26);N-acylsphinganines (dihydroceramides) [SP0202](1);Simple Glc series [SP0501](1)
54872	PIGG	phosphatidylinositol glycan anchor biosynthesis, class G	0.153374	0.839204	25	0.21363	0.24052	0.888201	0.30309	0.18033	1.68075	Lipids(71);Ceramides [SP02](1);Neutral glycosphingolipids [SP05](1)	Glycerophospholipids(46);Sphingolipids(25);N-acylsphinganines (dihydroceramides) [SP0202](1);Simple Glc series [SP0501](1)
5281	PIGF	phosphatidylinositol glycan anchor biosynthesis, class F	0.153374	0.839204	25	0.11549	0.16004	0.721632	0.28803	0.15227	1.89157	Lipids(71);Ceramides [SP02](1);Neutral glycosphingolipids [SP05](1)	Glycerophospholipids(46);Sphingolipids(25);N-acylsphinganines (dihydroceramides) [SP0202](1);Simple Glc series [SP0501](1)
339221	ENPP7	ectonucleotide pyrophosphatase/phosphodiesterase 7	0.15	0.730475	18	0.13835	0.18206	0.759914	0.25343	0.13175	1.92357	Lipids(22);Ceramides [SP02](1);Neutral glycosphingolipids [SP05](1)	Sphingolipids(22);N-acylsphinganines (dihydroceramides) [SP0202](1);Simple Glc series [SP0501](1)
50814	NSDHL	NAD(P) dependent steroid dehydrogenase-like	0.333333	0.990812	1	0.22349	0.23448	0.95313	0.20661	0.11901	1.73607	Sterols [ST01](1)	Cholesterol and derivatives [ST0101](1)
8527	DGKD	diacylglycerol kinase, delta 130kDa	0.146789	0.712098	16	0.01715	0.14645	0.117105	0.11491	0.04433	2.59215	Lipids(113);Diradylglycerols [GL02](12);Glycerophosphoserines [GP03](4)	Glycerolipids(98);Glycerophospholipids(15);Diacylglycerols [GL0201](12);Diacylglycerophosphoserines [GP0301](4)
10682	EBP	emopamil binding protein (sterol isomerase)	0.166667	0.898928	1	0.08183	0.29194	0.280297	0.52251	0.21442	2.43685	Sterols [ST01](2)	Cholesterol and derivatives [ST0101](2)
9475	ROCK2	Rho-associated, coiled-coil containing protein kinase 2	0.152778	0.810107	11	0.08695	0.03485	2.49498	0.0328	0.10859	0.302054	Lipids(98);Diradylglycerols [GL02](12)	Glycerolipids(98);Diacylglycerols [GL0201](12)
389158	PLSCR5	phospholipid scramblase family, member 5	0.148789	0.725881	43	0.46835	0.39665	1.18076	0.30205	0.18153	1.66391	Lipids(358);Glycerophosphocholines [GP01](11);Glycerophosphoethanolamines [GP02](6);Glycerophosphoserines [GP03](4)	Glycerophospholipids(358);Diacylglycerophosphocholines [GP0101](11);Diacylglycerophosphoethanolamines [GP0201](5);Diacylglycerophosphoserines [GP0301](4);1-(1Z-alkenyl),2-acylglycerophosphoethanolamines [GP0203](1)
673	BRAF	v-raf murine sarcoma viral oncogene homolog B1	0.152778	0.810107	11	0.03634	0.4537	0.080097	0.14663	0.05108	2.8706	Lipids(98);Diradylglycerols [GL02](12)	Glycerolipids(98);Diacylglycerols [GL0201](12)
158835	AWAT2	acyl-CoA wax alcohol acyltransferase 2	0.153846	0.843798	12	0.50726	1.002	0.506248	0.54918	0.22396	2.45213	Lipids(98);Diradylglycerols [GL02](12);Isoprenoids [PR01](2)	Glycerolipids(98);Diacylglycerols [GL0201](12);Retinoids [PR0109](2)
3073	HEXA	hexosaminidase A (alpha polypeptide)	0.166667	0.898928	6	0.22467	0.1256	1.78877	0.14817	0.12302	1.20444	Lipids(6)	Sphingolipids(6)
8706	B3GALNT1	beta-1,3-N-acetylgalactosaminyltransferase 1 (globoside blood group)	0.166667	0.898928	2	0.10955	0.20101	0.544998	0.13643	0.0547	2.49415	Lipids(2)	Sphingolipids(2)
6095	RORA	RAR-related orphan receptor A	0.333333	0.990812	1	0.17163	0.09695	1.77029	0.17904	0.13746	1.30249	Sterols [ST01](2)	Cholesterol and derivatives [ST0101](2)
10577	NPC2	Niemann-Pick disease, type C2	0.164062	0.880551	21	0.0001	0.0001	1	0.50193	0.24078	2.0846	Lipids(25);Ceramides [SP02](1);Neutral glycosphingolipids [SP05](1)	Sphingolipids(25);N-acylsphinganines (dihydroceramides) [SP0202](1);Simple Glc series [SP0501](1)
440279	UNC13C	unc-13 homolog C (C. elegans)	0.152778	0.810107	11	0.14955	0.08841	1.69155	0.10393	0.07264	1.43075	Lipids(98);Diradylglycerols [GL02](12)	Glycerolipids(98);Diacylglycerols [GL0201](12)
3074	HEXB	hexosaminidase B (beta polypeptide)	0.166667	0.898928	6	0.21313	0.64339	0.331261	0.59754	0.21079	2.83476	Lipids(6)	Sphingolipids(6)
23371	TENC1	tensin like C1 domain containing phosphatase (tensin 2)	0.152778	0.810107	11	0.27662	0.20203	1.3692	0.21556	0.11988	1.79813	Lipids(98);Diradylglycerols [GL02](12)	Glycerolipids(98);Diacylglycerols [GL0201](12)
5959	RDH5	retinol dehydrogenase 5 (11-cis/9-cis)	0.25	0.972435	1	0.11096	0.15982	0.694281	0.33889	0.1336	2.5366	Isoprenoids [PR01](2)	Retinoids [PR0109](2)
64283	RGNEF	190 kDa guanine nucleotide exchange factor	0.152778	0.810107	11	0.41301	0.37832	1.09169	0.32239	0.14852	2.17068	Lipids(98);Diradylglycerols [GL02](12)	Glycerolipids(98);Diacylglycerols [GL0201](12)
9411	ARHGAP29	Rho GTPase activating protein 29	0.152778	0.810107	11	0.34987	0.33711	1.03785	0.36366	0.16203	2.2444	Lipids(98);Diradylglycerols [GL02](12)	Glycerolipids(98);Diacylglycerols [GL0201](12)
342667	STAC2	SH3 and cysteine rich domain 2	0.169231	0.915773	11	0.32803	0.23874	1.37401	0.08069	0.04206	1.91845	Lipids(61);Diradylglycerols [GL02](12)	Glycerolipids(61);Diacylglycerols [GL0201](12)
9181	ARHGEF2	Rho/Rac guanine nucleotide exchange factor (GEF) 2	0.152778	0.810107	11	0.26701	0.09358	2.85328	0.05244	0.10792	0.485915	Lipids(98);Diradylglycerols [GL02](12)	Glycerolipids(98);Diacylglycerols [GL0201](12)
3636	INPPL1	inositol polyphosphate phosphatase-like 1	0.152542	0.738132	9	0.08423	0.09238	0.911777	0.07415	0.03036	2.44236	Lipids(61);Glycerophosphoserines [GP03](4)	Glycerophospholipids(61);Diacylglycerophosphoserines [GP0301](4)
6609	SMPD1	sphingomyelin phosphodiesterase 1, acid lysosomal	0.15	0.730475	18	0.30764	0.14509	2.12034	0.23627	0.18634	1.26795	Lipids(22);Ceramides [SP02](1);Neutral glycosphingolipids [SP05](1)	Sphingolipids(22);N-acylsphinganines (dihydroceramides) [SP0202](1);Simple Glc series [SP0501](1)
619189	SERINC4	serine incorporator 4	0.208333	0.95559	5	0.29457	0.53967	0.545834	0.66599	0.23234	2.86645	Lipids(15);Glycerophosphoserines [GP03](4)	Glycerophospholipids(15);Diacylglycerophosphoserines [GP0301](4)
158833	AWAT1	acyl-CoA wax alcohol acyltransferase 1	0.153846	0.843798	12	0.44998	0.15688	2.86831	0.15923	0.29054	0.548048	Lipids(98);Diradylglycerols [GL02](12);Isoprenoids [PR01](2)	Glycerolipids(98);Diacylglycerols [GL0201](12);Retinoids [PR0109](2)
8705	B3GALT4	UDP-Gal:betaGlcNAc beta 1,3-galactosyltransferase, polypeptide 4	0.333333	0.990812	1	0.14828	0.07786	1.90444	0.18546	0.12067	1.53692	Lipids(1)	Sphingolipids(1)
7368	UGT8	UDP glycosyltransferase 8	0.151515	0.733538	5	0.16301	0.06614	2.46462	0.08844	0.08743	1.01155	Lipids(4);Ceramides [SP02](1)	Sphingolipids(4);N-acylsphinganines (dihydroceramides) [SP0202](1)
4759	NEU2	sialidase 2 (cytosolic sialidase)	0.177778	0.924962	8	0.18359	0.07282	2.52115	0.22117	0.21332	1.0368	Lipids(8)	Sphingolipids(8)
10317	B3GALT5	UDP-Gal:betaGlcNAc beta 1,3-galactosyltransferase, polypeptide 5	0.164062	0.880551	21	0.17178	0.39625	0.433514	0.3052	0.09716	3.14121	Lipids(25);Ceramides [SP02](1);Neutral glycosphingolipids [SP05](1)	Sphingolipids(25);N-acylsphinganines (dihydroceramides) [SP0202](1);Simple Glc series [SP0501](1)
58191	CXCL16	chemokine (C-X-C motif) ligand 16	0.208333	0.95559	5	2.76385	1.06623	2.59217	0.9399	0.91195	1.03065	Lipids(15);Glycerophosphoserines [GP03](4)	Glycerophospholipids(15);Diacylglycerophosphoserines [GP0301](4)
57048	PLSCR3	phospholipid scramblase 3	0.148789	0.725881	43	0.07874	0.04491	1.75328	0.12385	0.06245	1.98319	Lipids(358);Glycerophosphocholines [GP01](11);Glycerophosphoethanolamines [GP02](6);Glycerophosphoserines [GP03](4)	Glycerophospholipids(358);Diacylglycerophosphocholines [GP0101](11);Diacylglycerophosphoethanolamines [GP0201](5);Diacylglycerophosphoserines [GP0301](4);1-(1Z-alkenyl),2-acylglycerophosphoethanolamines [GP0203](1)
51365	PLA1A	phospholipase A1 member A	0.152542	0.738132	9	0.38298	0.43233	0.885851	0.28829	0.09972	2.89099	Lipids(61);Glycerophosphoserines [GP03](4)	Glycerophospholipids(61);Diacylglycerophosphoserines [GP0301](4)
5590	PRKCZ	protein kinase C, zeta	0.152778	0.810107	11	0.07846	0.19937	0.39354	0.10127	0.02875	3.52243	Lipids(98);Diradylglycerols [GL02](12)	Glycerolipids(98);Diacylglycerols [GL0201](12)
9091	PIGQ	phosphatidylinositol glycan anchor biosynthesis, class Q	0.153374	0.839204	25	0.1233	0.19475	0.633119	0.3142	0.09568	3.28386	Lipids(71);Ceramides [SP02](1);Neutral glycosphingolipids [SP05](1)	Glycerophospholipids(46);Sphingolipids(25);N-acylsphinganines (dihydroceramides) [SP0202](1);Simple Glc series [SP0501](1)
9926	LPGAT1	lysophosphatidylglycerol acyltransferase 1	0.304348	0.977029	7	0.59326	0.27356	2.16867	0.29385	0.16285	1.80442	Lipids(31);Glycerophosphoglycerols [GP04](1)	Glycerophospholipids(31);Diacylglycerophosphoglycerols [GP0401](1)
93183	PIGM	phosphatidylinositol glycan anchor biosynthesis, class M	0.153374	0.839204	25	0.1023	0.19476	0.525262	0.27243	0.07423	3.67008	Lipids(71);Ceramides [SP02](1);Neutral glycosphingolipids [SP05](1)	Glycerophospholipids(46);Sphingolipids(25);N-acylsphinganines (dihydroceramides) [SP0202](1);Simple Glc series [SP0501](1)
5584	PRKCI	protein kinase C, iota	0.152778	0.810107	11	0.09813	0.1745	0.56235	0.04989	0.01355	3.68192	Lipids(98);Diradylglycerols [GL02](12)	Glycerolipids(98);Diacylglycerols [GL0201](12)
25780	RASGRP3	RAS guanyl releasing protein 3 (calcium and DAG-regulated)	0.169231	0.915773	11	0.09127	0.03664	2.49099	0.10549	0.05988	1.76169	Lipids(61);Diradylglycerols [GL02](12)	Glycerolipids(61);Diacylglycerols [GL0201](12)
369	ARAF	v-raf murine sarcoma 3611 viral oncogene homolog	0.152778	0.810107	11	0.43231	0.13207	3.27334	0.05255	0.04967	1.05798	Lipids(98);Diradylglycerols [GL02](12)	Glycerolipids(98);Diacylglycerols [GL0201](12)
246329	STAC3	SH3 and cysteine rich domain 3	0.152778	0.810107	11	0.19677	0.05492	3.58285	0.08033	0.10208	0.786932	Lipids(98);Diradylglycerols [GL02](12)	Glycerolipids(98);Diacylglycerols [GL0201](12)
94005	PIGS	phosphatidylinositol glycan anchor biosynthesis, class S	0.153374	0.839204	25	0.20575	0.11318	1.8179	0.10954	0.04251	2.57681	Lipids(71);Ceramides [SP02](1);Neutral glycosphingolipids [SP05](1)	Glycerophospholipids(46);Sphingolipids(25);N-acylsphinganines (dihydroceramides) [SP0202](1);Simple Glc series [SP0501](1)
1594	CYP27B1	cytochrome P450, family 27, subfamily B, polypeptide 1	0.2	0.932619	1	0.37325	0.11954	3.12239	0.21476	0.16873	1.2728	Secosteroids [ST03](1)	Vitamin D3 and derivatives [ST0302](1)
122970	ACOT4	acyl-CoA thioesterase 4	0.166667	0.898928	1	0.3911	0.24041	1.6268	0.35882	0.12565	2.85571	Fatty Acids and Conjugates [FA01](1)	Unsaturated fatty acids [FA0103](1)
8869	ST3GAL5	ST3 beta-galactoside alpha-2,3-sialyltransferase 5	0.185185	0.928025	5	0.32007	0.11269	2.84027	0.33286	0.19892	1.67334	Lipids(5)	Sphingolipids(5)
284098	PIGW	phosphatidylinositol glycan anchor biosynthesis, class W	0.153374	0.839204	25	0.75105	0.29292	2.56401	0.50153	0.2507	2.00052	Lipids(71);Ceramides [SP02](1);Neutral glycosphingolipids [SP05](1)	Glycerophospholipids(46);Sphingolipids(25);N-acylsphinganines (dihydroceramides) [SP0202](1);Simple Glc series [SP0501](1)
4056	LTC4S	leukotriene C4 synthase	0.2	0.932619	1	0.07059	0.02929	2.41004	0.20248	0.09077	2.23069	Eicosanoids [FA03](1)	Leukotrienes [FA0302](1)
50700	RDH8	retinol dehydrogenase 8 (all-trans)	0.25	0.972435	1	0.20005	0.0644	3.10637	0.14241	0.08996	1.58304	Isoprenoids [PR01](1)	Retinoids [PR0109](1)
157506	RDH10	retinol dehydrogenase 10 (all-trans)	0.4	0.992343	2	0.0001	0.0001	1	0.08089	0.02136	3.78699	Isoprenoids [PR01](1);Lipids(1)	Retinoids [PR0109](1);Sphingolipids(1)
5337	PLD1	phospholipase D1, phosphatidylcholine-specific	0.145228	0.707504	35	0.19838	0.13019	1.52377	0.17311	0.04558	3.79794	Lipids(297);Glycerophosphocholines [GP01](11);Glycerophosphoethanolamines [GP02](6)	Glycerophospholipids(297);Diacylglycerophosphocholines [GP0101](11);Diacylglycerophosphoethanolamines [GP0201](5);1-(1Z-alkenyl),2-acylglycerophosphoethanolamines [GP0203](1)
7410	VAV2	vav 2 guanine nucleotide exchange factor	0.152778	0.810107	11	0.05792	0.01571	3.68682	0.02642	0.01615	1.63591	Lipids(98);Diradylglycerols [GL02](12)	Glycerolipids(98);Diacylglycerols [GL0201](12)
29127	RACGAP1	Rac GTPase activating protein 1	0.169231	0.915773	11	0.79771	0.18389	4.33797	0.23289	0.19588	1.18894	Lipids(61);Diradylglycerols [GL02](12)	Glycerolipids(61);Diacylglycerols [GL0201](12)
1607	DGKB	diacylglycerol kinase, beta 90kDa	0.148148	0.715161	16	0.39032	0.11664	3.34636	0.06849	0.02915	2.34957	Lipids(113);Diradylglycerols [GL02](12);Glycerophosphoserines [GP03](4)	Glycerolipids(98);Glycerophospholipids(15);Diacylglycerols [GL0201](12);Diacylglycerophosphoserines [GP0301](4)
128869	PIGU	phosphatidylinositol glycan anchor biosynthesis, class U	0.153374	0.839204	25	0.1128	0.04376	2.5777	0.14702	0.04688	3.13609	Lipids(71);Ceramides [SP02](1);Neutral glycosphingolipids [SP05](1)	Glycerophospholipids(46);Sphingolipids(25);N-acylsphinganines (dihydroceramides) [SP0202](1);Simple Glc series [SP0501](1)
8733	GPAA1	glycosylphosphatidylinositol anchor attachment protein 1 homolog (yeast)	0.164062	0.880551	21	0.10891	0.02342	4.6503	0.08826	0.07831	1.12706	Lipids(25);Ceramides [SP02](1);Neutral glycosphingolipids [SP05](1)	Sphingolipids(25);N-acylsphinganines (dihydroceramides) [SP0202](1);Simple Glc series [SP0501](1)
80772	GLTPD1	glycolipid transfer protein domain containing 1	0.164062	0.880551	21	0.1903	0.03762	5.05848	0.12123	0.16788	0.722123	Lipids(25);Ceramides [SP02](1);Neutral glycosphingolipids [SP05](1)	Sphingolipids(25);N-acylsphinganines (dihydroceramides) [SP0202](1);Simple Glc series [SP0501](1)
19	ABCA1	ATP-binding cassette, sub-family A (ABC1), member 1	0.333333	0.990812	1	0.23098	0.09152	2.52382	0.14312	0.0431	3.32065	Sterols [ST01](2)	Cholesterol and derivatives [ST0101](2)
84725	PLEKHA8	pleckstrin homology domain containing, family A (phosphoinositide binding specific) member 8	0.153374	0.839204	25	0.38445	0.07912	4.85907	0.09302	0.07274	1.2788	Lipids(71);Ceramides [SP02](1);Neutral glycosphingolipids [SP05](1)	Glycerophospholipids(46);Sphingolipids(25);N-acylsphinganines (dihydroceramides) [SP0202](1);Simple Glc series [SP0501](1)
6472	SHMT2	serine hydroxymethyltransferase 2 (mitochondrial)	1	1	1	0.3144	0.41206	0.762996	0.23652	0.04128	5.72965	Lipids(1)	Alkyl Glycosides(1)
1124	CHN2	chimerin (chimaerin) 2	0.169231	0.915773	11	0.6282	0.11329	5.54506	0.09568	0.09528	1.0042	Lipids(61);Diradylglycerols [GL02](12)	Glycerolipids(61);Diacylglycerols [GL0201](12)
10390	CEPT1	choline/ethanolamine phosphotransferase 1	0.145228	0.707504	35	0.0001	0.18089	0.000552822	0.14276	0.0214	6.67103	Lipids(297);Glycerophosphocholines [GP01](11);Glycerophosphoethanolamines [GP02](6)	Glycerophospholipids(297);Diacylglycerophosphocholines [GP0101](11);Diacylglycerophosphoethanolamines [GP0201](5);1-(1Z-alkenyl),2-acylglycerophosphoethanolamines [GP0203](1)
54874	FNBP1L	formin binding protein 1-like	0.208333	0.95559	5	0.07616	0.02534	3.00552	0.15185	0.03443	4.4104	Lipids(15);Glycerophosphoserines [GP03](4)	Glycerophospholipids(15);Diacylglycerophosphoserines [GP0301](4)
5279	PIGC	phosphatidylinositol glycan anchor biosynthesis, class C	0.153374	0.839204	25	0.24042	0.03675	6.54204	0.07838	0.05568	1.40769	Lipids(71);Ceramides [SP02](1);Neutral glycosphingolipids [SP05](1)	Glycerophospholipids(46);Sphingolipids(25);N-acylsphinganines (dihydroceramides) [SP0202](1);Simple Glc series [SP0501](1)
23683	PRKD3	protein kinase D3	0.152778	0.810107	11	0.37146	0.04166	8.91647	0.05421	0.06985	0.776092	Lipids(98);Diradylglycerols [GL02](12)	Glycerolipids(98);Diacylglycerols [GL0201](12)
1595	CYP51A1	cytochrome P450, family 51, subfamily A, polypeptide 1	1	1	1	0.53417	0.06132	8.71119	0.24278	0.0864	2.80995	Sterols [ST01](2)	Cholesterol and derivatives [ST0101](1);Ergosterols and C24-methyl derivatives [ST0103](1)
5579	PRKCB	protein kinase C, beta	0.152778	0.810107	11	0.0204	0.0001	204	0.01193	0.0067	1.7806	Lipids(98);Diradylglycerols [GL02](12)	Glycerolipids(98);Diacylglycerols [GL0201](12)
5578	PRKCA	protein kinase C, alpha	0.164948	0.882083	16	0.01555	0.0001	155.5	0.12728	0.00227	56.0705	Lipids(113);Diradylglycerols [GL02](12);Glycerophosphoserines [GP03](4)	Glycerolipids(98);Glycerophospholipids(15);Diacylglycerols [GL0201](12);Diacylglycerophosphoserines [GP0301](4)
5582	PRKCG	protein kinase C, gamma	0.152778	0.810107	11	0.03925	0.0001	392.5	0.00928	0.00484	1.91736	Lipids(98);Diradylglycerols [GL02](12)	Glycerolipids(98);Diacylglycerols [GL0201](12)

## Sheet: cerebellum
						primate			rodent
			classifier lipid proportion	quantile classifier lipid prop.	classifier peaks	dN/dS long-living	dN/dS short-living	dN/dS long/short-living ratio	dN/dS long-living	dN/dS short-living	dN/dS long/short-living ratio	lipid classes	lipid subclasses
10087	COL4A3BP	collagen, type IV, alpha 3 (Goodpasture antigen) binding protein	0.0545455	0.795082	3	0.01979	0.9345	0.0211771	0.00822	0.03336	0.246403	Lipids(6)	Sphingolipids(6)
283455	KSR2	kinase suppressor of ras 2	0.0483871	0.704918	3	0.0001	0.07037	0.00142106	0.01129	0.02629	0.429441	Lipids(22);Diradylglycerols [GL02](2)	Glycerolipids(22);Diacylglycerols [GL0201](2)
142891	SAMD8	sterile alpha motif domain containing 8	0.0625	0.888525	1	0.0001	0.35273	0.000283503	0.04956	0.08515	0.582032	Lipids(1)	Sphingolipids(1)
9331	B4GALT6	UDP-Gal:betaGlcNAc beta 1,4- galactosyltransferase, polypeptide 6	0.0833333	0.954098	3	0.0001	0.05002	0.0019992	0.03094	0.05224	0.592266	Lipids(5)	Sphingolipids(5)
5283	PIGH	phosphatidylinositol glycan anchor biosynthesis, class H	0.0673077	0.94918	7	0.0001	0.07225	0.00138408	0.09463	0.15711	0.602317	Lipids(24);Glycerophosphoinositols [GP06](1)	Glycerophospholipids(17);Sphingolipids(7);Diacylglycerophosphoinositols [GP0601](1)
5894	RAF1	v-raf-1 murine leukemia viral oncogene homolog 1	0.0483871	0.704918	3	0.0001	0.06188	0.00161603	0.03763	0.0599	0.628214	Lipids(22);Diradylglycerols [GL02](2)	Glycerolipids(22);Diacylglycerols [GL0201](2)
337	APOA4	apolipoprotein A-IV	0.0483871	0.704918	12	0.07378	0.21365	0.345331	0.10241	0.21869	0.468288	Lipids(429)	Glycerolipids(262);Fatty Acid Esters(158);Lineolic Acids and Derivatives(9)
7225	TRPC6	transient receptor potential cation channel, subfamily C, member 6	0.0483871	0.704918	3	0.11253	0.59315	0.189716	0.03478	0.04977	0.698815	Lipids(22);Diradylglycerols [GL02](2)	Glycerolipids(22);Diacylglycerols [GL0201](2)
83394	PITPNM3	PITPNM family member 3	0.0639535	0.916393	11	0.0001	0.04768	0.00209732	0.03848	0.04233	0.909048	Lipids(67);Glycerophosphocholines [GP01](18);Glycerophosphoinositols [GP06](1)	Glycerophospholipids(67);Diacylglycerophosphocholines [GP0101](18);Diacylglycerophosphoinositols [GP0601](1)
84812	PLCD4	phospholipase C, delta 4	0.0638298	0.909836	6	0.11954	0.26046	0.458957	0.15891	0.33193	0.478746	Lipids(39);Diradylglycerols [GL02](2);Glycerophosphoinositols [GP06](1)	Glycerolipids(22);Glycerophospholipids(17);Diacylglycerols [GL0201](2);Diacylglycerophosphoinositols [GP0601](1)
166929	SGMS2	sphingomyelin synthase 2	0.0595745	0.859016	14	0.06365	0.25714	0.247531	0.06691	0.09575	0.698799	Lipids(78);Glycerophosphocholines [GP01](18);Diradylglycerols [GL02](2)	Glycerophospholipids(55);Glycerolipids(22);Diacylglycerophosphocholines [GP0101](18);Diacylglycerols [GL0201](2);Sphingolipids(1)
221955	DAGLB	diacylglycerol lipase, beta	0.0483871	0.704918	3	0.08177	0.52652	0.155303	0.1362	0.17198	0.791953	Lipids(22);Diradylglycerols [GL02](2)	Glycerolipids(22);Diacylglycerols [GL0201](2)
10125	RASGRP1	RAS guanyl releasing protein 1 (calcium and DAG-regulated)	0.0483871	0.704918	3	0.06625	0.15828	0.418562	0.05312	0.09132	0.581691	Lipids(22);Diradylglycerols [GL02](2)	Glycerolipids(22);Diacylglycerols [GL0201](2)
7222	TRPC3	transient receptor potential cation channel, subfamily C, member 3	0.0483871	0.704918	3	0.01622	0.04187	0.38739	0.03396	0.04873	0.696901	Lipids(22);Diradylglycerols [GL02](2)	Glycerolipids(22);Diacylglycerols [GL0201](2)
118987	PDZD8	PDZ domain containing 8	0.0508475	0.767213	3	0.18974	0.6025	0.314921	0.15153	0.19572	0.774218	Lipids(14);Diradylglycerols [GL02](2)	Glycerolipids(14);Diacylglycerols [GL0201](2)
79895	ATP8B4	ATPase, class I, type 8B, member 4	0.0491228	0.747541	14	0.23208	0.65242	0.355722	0.15594	0.20536	0.759349	Lipids(135);Glycerophosphocholines [GP01](18);Glycerophosphoethanolamines [GP02](1);Glycerophosphoinositols [GP06](1)	Glycerophospholipids(135);Diacylglycerophosphocholines [GP0101](18);Diacylglycerophosphoethanolamines [GP0201](1);Diacylglycerophosphoinositols [GP0601](1)
389072	PLEKHM3	pleckstrin homology domain containing, family M, member 3	0.0483871	0.704918	3	0.1512	0.64475	0.234509	0.07262	0.08173	0.888535	Lipids(22);Diradylglycerols [GL02](2)	Glycerolipids(22);Diacylglycerols [GL0201](2)
5330	PLCB2	phospholipase C, beta 2	0.0638298	0.909836	6	0.08625	0.21619	0.398955	0.1475	0.1852	0.796436	Lipids(39);Diradylglycerols [GL02](2);Glycerophosphoinositols [GP06](1)	Glycerolipids(22);Glycerophospholipids(17);Diacylglycerols [GL0201](2);Diacylglycerophosphoinositols [GP0601](1)
255189	PLA2G4F	phospholipase A2, group IVF	0.0596026	0.863934	9	0.14878	0.34253	0.434356	0.2195	0.28523	0.769554	Lipids(50);Glycerophosphocholines [GP01](18)	Glycerophospholipids(50);Diacylglycerophosphocholines [GP0101](18)
9487	PIGL	phosphatidylinositol glycan anchor biosynthesis, class L	0.0673077	0.94918	7	0.4047	1.40804	0.287421	0.46587	0.50491	0.922679	Lipids(24);Glycerophosphoinositols [GP06](1)	Glycerophospholipids(17);Sphingolipids(7);Diacylglycerophosphoinositols [GP0601](1)
5588	PRKCQ	protein kinase C, theta	0.0483871	0.704918	3	0.03415	0.0363	0.940771	0.06518	0.23659	0.275498	Lipids(22);Diradylglycerols [GL02](2)	Glycerolipids(22);Diacylglycerols [GL0201](2)
2583	B4GALNT1	beta-1,4-N-acetyl-galactosaminyl transferase 1	0.1	0.986885	1	0.03866	0.1315	0.293992	0.1355	0.14493	0.934934	Lipids(1)	Sphingolipids(1)
55650	PIGV	phosphatidylinositol glycan anchor biosynthesis, class V	0.0673077	0.94918	7	0.28047	0.34492	0.813145	0.25316	0.573	0.441815	Lipids(24);Glycerophosphoinositols [GP06](1)	Glycerophospholipids(17);Sphingolipids(7);Diacylglycerophosphoinositols [GP0601](1)
340485	ACER2	alkaline ceramidase 2	0.0517241	0.778689	3	0.25192	0.56142	0.448719	0.0389	0.04631	0.839991	Lipids(6)	Sphingolipids(6)
56994	CHPT1	choline phosphotransferase 1	0.0590909	0.845902	13	0.19669	0.33788	0.58213	0.13265	0.18645	0.711451	Lipids(77);Glycerophosphocholines [GP01](18);Diradylglycerols [GL02](2)	Glycerophospholipids(55);Glycerolipids(22);Diacylglycerophosphocholines [GP0101](18);Diacylglycerols [GL0201](2)
83593	RASSF5	Ras association (RalGDS/AF-6) domain family member 5	0.0508475	0.767213	3	0.08218	0.15059	0.54572	0.16744	0.22116	0.757099	Lipids(14);Diradylglycerols [GL02](2)	Glycerolipids(14);Diacylglycerols [GL0201](2)
7356	SCGB1A1	secretoglobin, family 1A, member 1 (uteroglobin)	0.0612245	0.881967	9	0.90007	1.20523	0.746804	0.36451	0.61799	0.589832	Lipids(50);Glycerophosphocholines [GP01](18)	Glycerophospholipids(50);Diacylglycerophosphocholines [GP0101](18)
84002	B3GNT5	UDP-GlcNAc:betaGal beta-1,3-N-acetylglucosaminyltransferase 5	0.0555556	0.829508	4	0.13932	0.16114	0.86459	0.14839	0.28464	0.521325	Lipids(7)	Sphingolipids(7)
81490	PTDSS2	phosphatidylserine synthase 2	0.0595238	0.855738	5	0.23927	0.2664	0.898161	0.06139	0.11544	0.531791	Lipids(22);Glycerophosphoinositols [GP06](1)	Glycerophospholipids(22);Diacylglycerophosphoinositols [GP0601](1)
23250	ATP11A	ATPase, class VI, type 11A	0.0491228	0.747541	14	0.03287	0.03472	0.946717	0.03436	0.06505	0.528209	Lipids(135);Glycerophosphocholines [GP01](18);Glycerophosphoethanolamines [GP02](1);Glycerophosphoinositols [GP06](1)	Glycerophospholipids(135);Diacylglycerophosphocholines [GP0101](18);Diacylglycerophosphoethanolamines [GP0201](1);Diacylglycerophosphoinositols [GP0601](1)
11113	CIT	citron (rho-interacting, serine/threonine kinase 21)	0.0483871	0.704918	3	0.02165	0.02731	0.79275	0.0268	0.03107	0.862568	Lipids(22);Diradylglycerols [GL02](2)	Glycerolipids(22);Diacylglycerols [GL0201](2)
5290	PIK3CA	phosphoinositide-3-kinase, catalytic, alpha polypeptide	0.09375	0.983607	3	0.0001	0.0001	1	0.00809	0.00964	0.839212	Lipids(17);Glycerophosphoinositols [GP06](1)	Glycerophospholipids(17);Diacylglycerophosphoinositols [GP0601](1)
50487	PLA2G3	phospholipase A2, group III	0.0488889	0.72459	11	0.59494	0.64973	0.915673	0.24705	0.25904	0.953714	Lipids(103);Glycerophosphocholines [GP01](18);Glycerophosphoethanolamines [GP02](1)	Glycerophospholipids(103);Diacylglycerophosphocholines [GP0101](18);Diacylglycerophosphoethanolamines [GP0201](1)
10026	PIGK	phosphatidylinositol glycan anchor biosynthesis, class K	0.0555556	0.829508	4	0.15928	0.17763	0.896695	0.05687	0.05725	0.993362	Lipids(7)	Sphingolipids(7)
7409	VAV1	vav 1 guanine nucleotide exchange factor	0.0508475	0.767213	3	0.04677	0.33099	0.141303	0.03441	0.03163	1.08789	Lipids(14);Diradylglycerols [GL02](2)	Glycerolipids(14);Diacylglycerols [GL0201](2)
3635	INPP5D	inositol polyphosphate-5-phosphatase, 145kDa	0.09375	0.983607	3	0.06487	0.34971	0.185497	0.08131	0.07342	1.10746	Lipids(17);Glycerophosphoinositols [GP06](1)	Glycerophospholipids(17);Diacylglycerophosphoinositols [GP0601](1)
9578	CDC42BPB	CDC42 binding protein kinase beta (DMPK-like)	0.0483871	0.704918	3	0.04272	0.18445	0.231607	0.04968	0.04462	1.1134	Lipids(22);Diradylglycerols [GL02](2)	Glycerolipids(22);Diacylglycerols [GL0201](2)
5580	PRKCD	protein kinase C, delta	0.0483871	0.704918	3	0.05467	0.16389	0.333577	0.06929	0.05873	1.17981	Lipids(22);Diradylglycerols [GL02](2)	Glycerolipids(22);Diacylglycerols [GL0201](2)
2717	GLA	galactosidase, alpha	0.0909091	0.960656	3	0.11432	0.25149	0.454571	0.2381	0.21851	1.08965	Lipids(4)	Sphingolipids(4)
10908	PNPLA6	patatin-like phospholipase domain containing 6	0.05625	0.834426	9	0.0229	0.15836	0.144607	0.04636	0.03304	1.40315	Lipids(50);Glycerophosphocholines [GP01](18)	Glycerophospholipids(50);Diacylglycerophosphocholines [GP0101](18)
5583	PRKCH	protein kinase C, eta	0.0483871	0.704918	3	0.04148	0.48797	0.0850052	0.03351	0.02218	1.51082	Lipids(22);Diradylglycerols [GL02](2)	Glycerolipids(22);Diacylglycerols [GL0201](2)
8436	SDPR	serum deprivation response	0.0595238	0.855738	5	0.08979	0.22683	0.395847	0.11239	0.09264	1.21319	Lipids(22);Glycerophosphoinositols [GP06](1)	Glycerophospholipids(22);Diacylglycerophosphoinositols [GP0601](1)
9842	PLEKHM1	pleckstrin homology domain containing, family M (with RUN domain) member 1	0.0483871	0.704918	3	0.11785	0.24571	0.47963	0.13929	0.11866	1.17386	Lipids(22);Diradylglycerols [GL02](2)	Glycerolipids(22);Diacylglycerols [GL0201](2)
85465	EPT1	ethanolaminephosphotransferase 1 (CDP-ethanolamine-specific)	0.0514706	0.770492	7	0.04751	0.07669	0.619507	0.14729	0.14032	1.04967	Lipids(63);Glycerophosphoethanolamines [GP02](1)	Glycerophospholipids(63);Diacylglycerophosphoethanolamines [GP0201](1)
948	CD36	CD36 molecule (thrombospondin receptor)	0.0483871	0.704918	12	0.25355	0.4019	0.630878	0.1117	0.10437	1.07023	Lipids(429)	Glycerolipids(262);Fatty Acid Esters(158);Lineolic Acids and Derivatives(9)
57580	PREX1	phosphatidylinositol-3,4,5-trisphosphate-dependent Rac exchange factor 1	0.09375	0.983607	3	0.09586	0.16528	0.579985	0.0446	0.03943	1.13112	Lipids(17);Glycerophosphoinositols [GP06](1)	Glycerophospholipids(17);Diacylglycerophosphoinositols [GP0601](1)
3929	LBP	lipopolysaccharide binding protein	0.0555556	0.829508	4	0.12047	0.30883	0.390085	0.33405	0.25274	1.32171	Lipids(7)	Sphingolipids(7)
51227	PIGP	phosphatidylinositol glycan anchor biosynthesis, class P	0.0555556	0.829508	4	0.0001	0.382	0.00026178	0.34592	0.19902	1.73812	Lipids(7)	Sphingolipids(7)
26207	PITPNC1	phosphatidylinositol transfer protein, cytoplasmic 1	0.09375	0.983607	3	0.05167	0.14786	0.349452	0.02814	0.02019	1.39376	Lipids(17);Glycerophosphoinositols [GP06](1)	Glycerophospholipids(17);Diacylglycerophosphoinositols [GP0601](1)
222236	NAPEPLD	N-acyl phosphatidylethanolamine phospholipase D	0.048951	0.72623	7	0.13882	0.65232	0.21281	0.291	0.1879	1.5487	Lipids(63);Glycerophosphoethanolamines [GP02](1)	Glycerophospholipids(63);Diacylglycerophosphoethanolamines [GP0201](1)
30814	PLA2G2E	phospholipase A2, group IIE	0.0488889	0.72459	11	0.04435	0.09371	0.473269	0.18677	0.14118	1.32292	Lipids(103);Glycerophosphocholines [GP01](18);Glycerophosphoethanolamines [GP02](1)	Glycerophospholipids(103);Diacylglycerophosphocholines [GP0101](18);Diacylglycerophosphoethanolamines [GP0201](1)
51761	ATP8A2	ATPase, aminophospholipid transporter, class I, type 8A, member 2	0.0491228	0.747541	14	0.01751	0.41866	0.0418239	0.09039	0.05132	1.7613	Lipids(135);Glycerophosphocholines [GP01](18);Glycerophosphoethanolamines [GP02](1);Glycerophosphoinositols [GP06](1)	Glycerophospholipids(135);Diacylglycerophosphocholines [GP0101](18);Diacylglycerophosphoethanolamines [GP0201](1);Diacylglycerophosphoinositols [GP0601](1)
115727	RASGRP4	RAS guanyl releasing protein 4	0.0483871	0.704918	3	0.07694	0.1028	0.748444	0.17594	0.16344	1.07648	Lipids(22);Diradylglycerols [GL02](2)	Glycerolipids(22);Diacylglycerols [GL0201](2)
410	ARSA	arylsulfatase A	0.125	1	2	0.08663	0.2237	0.38726	0.18459	0.12606	1.4643	Lipids(2)	Sphingolipids(2)
335	APOA1	apolipoprotein A-I	0.0483871	0.704918	12	0.13264	0.17576	0.754665	0.32823	0.28852	1.13763	Lipids(429)	Glycerolipids(262);Fatty Acid Esters(158);Lineolic Acids and Derivatives(9)
5332	PLCB4	phospholipase C, beta 4	0.0638298	0.909836	6	0.04572	0.15557	0.293887	0.03636	0.02261	1.60814	Lipids(39);Diradylglycerols [GL02](2);Glycerophosphoinositols [GP06](1)	Glycerolipids(22);Glycerophospholipids(17);Diacylglycerols [GL0201](2);Diacylglycerophosphoinositols [GP0601](1)
10451	VAV3	vav 3 guanine nucleotide exchange factor	0.0483871	0.704918	3	0.04955	0.63461	0.0780795	0.08688	0.04688	1.85324	Lipids(22);Diradylglycerols [GL02](2)	Glycerolipids(22);Diacylglycerols [GL0201](2)
57113	TRPC7	transient receptor potential cation channel, subfamily C, member 7	0.0483871	0.704918	3	0.05052	0.0583	0.866552	0.01488	0.01373	1.08376	Lipids(22);Diradylglycerols [GL02](2)	Glycerolipids(22);Diacylglycerols [GL0201](2)
5130	PCYT1A	phosphate cytidylyltransferase 1, choline, alpha	0.0582524	0.840984	12	0.0001	0.24467	0.000408714	0.06007	0.03041	1.97534	Lipids(72);Glycerophosphocholines [GP01](18);Diradylglycerols [GL02](2)	Glycerophospholipids(50);Glycerolipids(22);Diacylglycerophosphocholines [GP0101](18);Diacylglycerols [GL0201](2)
84720	PIGO	phosphatidylinositol glycan anchor biosynthesis, class O	0.0673077	0.94918	7	0.23431	0.34309	0.68294	0.22999	0.17407	1.32125	Lipids(24);Glycerophosphoinositols [GP06](1)	Glycerophospholipids(17);Sphingolipids(7);Diacylglycerophosphoinositols [GP0601](1)
51291	GMIP	GEM interacting protein	0.0483871	0.704918	3	0.17197	0.16972	1.01326	0.14418	0.14299	1.00832	Lipids(22);Diradylglycerols [GL02](2)	Glycerolipids(22);Diacylglycerols [GL0201](2)
10162	LPCAT3	lysophosphatidylcholine acyltransferase 3	0.060241	0.865574	10	0.30062	0.21937	1.37038	0.08741	0.13294	0.657515	Lipids(55);Glycerophosphocholines [GP01](18)	Glycerophospholipids(55);Diacylglycerophosphocholines [GP0101](18)
747	DAGLA	diacylglycerol lipase, alpha	0.0483871	0.704918	3	0.0001	0.21716	0.00046049	0.01821	0.00889	2.04837	Lipids(22);Diradylglycerols [GL02](2)	Glycerolipids(22);Diacylglycerols [GL0201](2)
51196	PLCE1	phospholipase C, epsilon 1	0.0638298	0.909836	6	0.25671	0.41015	0.625893	0.23674	0.16507	1.43418	Lipids(39);Diradylglycerols [GL02](2);Glycerophosphoinositols [GP06](1)	Glycerolipids(22);Glycerophospholipids(17);Diacylglycerols [GL0201](2);Diacylglycerophosphoinositols [GP0601](1)
51604	PIGT	phosphatidylinositol glycan anchor biosynthesis, class T	0.0673077	0.94918	7	0.0643	0.14927	0.430763	0.08287	0.05033	1.64653	Lipids(24);Glycerophosphoinositols [GP06](1)	Glycerophospholipids(17);Sphingolipids(7);Diacylglycerophosphoinositols [GP0601](1)
10400	PEMT	phosphatidylethanolamine N-methyltransferase	0.049505	0.74918	10	0.19501	0.38108	0.51173	0.42319	0.26861	1.57548	Lipids(98);Glycerophosphocholines [GP01](18);Glycerophosphoethanolamines [GP02](1)	Glycerophospholipids(98);Diacylglycerophosphocholines [GP0101](18);Diacylglycerophosphoethanolamines [GP0201](1)
151056	PLB1	phospholipase B1	0.0515971	0.772131	21	0.31878	0.34262	0.930419	0.43554	0.37599	1.15838	Lipids(483);Glycerophosphocholines [GP01](18);Triradylglycerols [GL03](2)	Glycerolipids(266);Fatty Acid Esters(158);Glycerophospholipids(50);Diacylglycerophosphocholines [GP0101](18);Lineolic Acids and Derivatives(9);Triacylglycerols [GL0301](2)
55512	SMPD3	sphingomyelin phosphodiesterase 3, neutral membrane (neutral sphingomyelinase II)	0.0487805	0.714754	6	0.01777	0.04022	0.44182	0.08995	0.05438	1.6541	Lipids(12)	Sphingolipids(7);Glycerophospholipids(5)
55561	CDC42BPG	CDC42 binding protein kinase gamma (DMPK-like)	0.0483871	0.704918	3	0.11394	0.13603	0.837609	0.14076	0.1116	1.26129	Lipids(22);Diradylglycerols [GL02](2)	Glycerolipids(22);Diacylglycerols [GL0201](2)
50807	ASAP1	ArfGAP with SH3 domain, ankyrin repeat and PH domain 1	0.09375	0.983607	3	0.06539	0.08983	0.727931	0.07596	0.05522	1.37559	Lipids(17);Glycerophosphoinositols [GP06](1)	Glycerophospholipids(17);Diacylglycerophosphoinositols [GP0601](1)
10347	ABCA7	ATP-binding cassette, sub-family A (ABC1), member 7	0.0545455	0.795082	3	0.15	0.14151	1.06	0.13602	0.12997	1.04655	Lipids(6)	Sphingolipids(6)
25865	PRKD2	protein kinase D2	0.0483871	0.704918	3	0.10493	0.41679	0.251757	0.04906	0.02616	1.87538	Lipids(22);Diradylglycerols [GL02](2)	Glycerolipids(22);Diacylglycerols [GL0201](2)
9488	PIGB	phosphatidylinositol glycan anchor biosynthesis, class B	0.0673077	0.94918	7	0.28608	0.20203	1.41603	0.17441	0.23866	0.730789	Lipids(24);Glycerophosphoinositols [GP06](1)	Glycerophospholipids(17);Sphingolipids(7);Diacylglycerophosphoinositols [GP0601](1)
23236	PLCB1	phospholipase C, beta 1 (phosphoinositide-specific)	0.0638298	0.909836	6	0.06525	0.11523	0.566259	0.04818	0.02991	1.61083	Lipids(39);Diradylglycerols [GL02](2);Glycerophosphoinositols [GP06](1)	Glycerolipids(22);Glycerophospholipids(17);Diacylglycerols [GL0201](2);Diacylglycerophosphoinositols [GP0601](1)
11214	AKAP13	A kinase (PRKA) anchor protein 13	0.0483871	0.704918	3	0.5138	0.49249	1.04327	0.4461	0.38267	1.16576	Lipids(22);Diradylglycerols [GL02](2)	Glycerolipids(22);Diacylglycerols [GL0201](2)
23556	PIGN	phosphatidylinositol glycan anchor biosynthesis, class N	0.0673077	0.94918	7	0.13107	0.32806	0.399531	0.27842	0.15382	1.81004	Lipids(24);Glycerophosphoinositols [GP06](1)	Glycerophospholipids(17);Sphingolipids(7);Diacylglycerophosphoinositols [GP0601](1)
1119	CHKA	choline kinase alpha	0.0612245	0.881967	9	0.07119	0.05959	1.19466	0.13122	0.12902	1.01705	Lipids(50);Glycerophosphocholines [GP01](18)	Glycerophospholipids(50);Diacylglycerophosphocholines [GP0101](18)
5319	PLA2G1B	phospholipase A2, group IB (pancreas)	0.0488889	0.72459	11	0.07551	0.26303	0.287078	0.13733	0.07112	1.93096	Lipids(103);Glycerophosphocholines [GP01](18);Glycerophosphoethanolamines [GP02](1)	Glycerophospholipids(103);Diacylglycerophosphocholines [GP0101](18);Diacylglycerophosphoethanolamines [GP0201](1)
57704	GBA2	glucosidase, beta (bile acid) 2	0.0547945	0.798361	4	0.38395	0.36122	1.06293	0.24739	0.21389	1.15662	Lipids(7)	Sphingolipids(7)
116519	APOA5	apolipoprotein A-V	0.0546875	0.796721	21	0.09707	0.10248	0.947209	0.16787	0.13125	1.27901	Lipids(479);Glycerophosphocholines [GP01](18)	Glycerolipids(262);Fatty Acid Esters(158);Glycerophospholipids(50);Diacylglycerophosphocholines [GP0101](18);Lineolic Acids and Derivatives(9)
129807	NEU4	sialidase 4	0.125	1	3	0.16857	0.14216	1.18578	0.15393	0.14754	1.04331	Lipids(3)	Sphingolipids(3)
10235	RASGRP2	RAS guanyl releasing protein 2 (calcium and DAG-regulated)	0.0483871	0.704918	3	0.06709	0.08471	0.791996	0.10777	0.07424	1.45164	Lipids(22);Diradylglycerols [GL02](2)	Glycerolipids(22);Diacylglycerols [GL0201](2)
4650	MYO9B	myosin IXB	0.0483871	0.704918	3	0.07754	0.07548	1.02729	0.08856	0.07275	1.21732	Lipids(22);Diradylglycerols [GL02](2)	Glycerolipids(22);Diacylglycerols [GL0201](2)
3938	LCT	lactase	0.111111	0.988525	3	0.23389	0.27676	0.8451	0.23313	0.16428	1.4191	Lipids(3)	Sphingolipids(3)
9651	PLCH2	phospholipase C, eta 2	0.0638298	0.909836	6	0.13813	0.15516	0.890242	0.13008	0.09421	1.38075	Lipids(39);Diradylglycerols [GL02](2);Glycerophosphoinositols [GP06](1)	Glycerolipids(22);Glycerophospholipids(17);Diacylglycerols [GL0201](2);Diacylglycerophosphoinositols [GP0601](1)
54849	DEF8	differentially expressed in FDCP 8 homolog (mouse)	0.0483871	0.704918	3	0.08247	0.12046	0.684626	0.15155	0.09542	1.58824	Lipids(22);Diradylglycerols [GL02](2)	Glycerolipids(22);Diacylglycerols [GL0201](2)
283748	PLA2G4D	phospholipase A2, group IVD (cytosolic)	0.0596026	0.863934	9	0.22028	0.26016	0.84671	0.38584	0.26654	1.44759	Lipids(50);Glycerophosphocholines [GP01](18)	Glycerophospholipids(50);Diacylglycerophosphocholines [GP0101](18)
57088	PLSCR4	phospholipid scramblase 4	0.0484848	0.711475	16	0.26142	0.16174	1.6163	0.16469	0.23515	0.700361	Lipids(140);Glycerophosphocholines [GP01](18);Glycerophosphoethanolamines [GP02](1);Glycerophosphoinositols [GP06](1)	Glycerophospholipids(140);Diacylglycerophosphocholines [GP0101](18);Diacylglycerophosphoethanolamines [GP0201](1);Diacylglycerophosphoinositols [GP0601](1)
4649	MYO9A	myosin IXA	0.0508475	0.767213	3	0.24138	0.29887	0.807642	0.17928	0.11841	1.51406	Lipids(14);Diradylglycerols [GL02](2)	Glycerolipids(14);Diacylglycerols [GL0201](2)
23526	HMHA1	histocompatibility (minor) HA-1	0.0483871	0.704918	3	0.13381	0.14509	0.922255	0.11363	0.08052	1.4112	Lipids(22);Diradylglycerols [GL02](2)	Glycerolipids(22);Diacylglycerols [GL0201](2)
4758	NEU1	sialidase 1 (lysosomal sialidase)	0.125	1	3	0.15657	0.1182	1.32462	0.11932	0.11753	1.01523	Lipids(3)	Sphingolipids(3)
113026	PLCD3	phospholipase C, delta 3	0.0557377	0.831148	17	0.04293	0.05215	0.823202	0.0747	0.04876	1.53199	Lipids(95);Glycerophosphocholines [GP01](18);Diradylglycerols [GL02](2);Glycerophosphoinositols [GP06](1)	Glycerophospholipids(72);Glycerolipids(22);Diacylglycerophosphocholines [GP0101](18);Diacylglycerols [GL0201](2);Diacylglycerophosphoinositols [GP0601](1);Sphingolipids(1)
57205	ATP10D	ATPase, class V, type 10D	0.0491228	0.747541	14	0.29985	0.36004	0.832824	0.23404	0.15309	1.52877	Lipids(135);Glycerophosphocholines [GP01](18);Glycerophosphoethanolamines [GP02](1);Glycerophosphoinositols [GP06](1)	Glycerophospholipids(135);Diacylglycerophosphocholines [GP0101](18);Diacylglycerophosphoethanolamines [GP0201](1);Diacylglycerophosphoinositols [GP0601](1)
5331	PLCB3	phospholipase C, beta 3 (phosphatidylinositol-specific)	0.0638298	0.909836	6	0.0644	0.06754	0.953509	0.06089	0.04263	1.42834	Lipids(39);Diradylglycerols [GL02](2);Glycerophosphoinositols [GP06](1)	Glycerolipids(22);Glycerophospholipids(17);Diacylglycerols [GL0201](2);Diacylglycerophosphoinositols [GP0601](1)
26279	PLA2G2D	phospholipase A2, group IID	0.0488889	0.72459	11	0.51203	0.64001	0.800034	0.41145	0.25496	1.61378	Lipids(103);Glycerophosphocholines [GP01](18);Glycerophosphoethanolamines [GP02](1)	Glycerophospholipids(103);Diacylglycerophosphocholines [GP0101](18);Diacylglycerophosphoethanolamines [GP0201](1)
23007	PLCH1	phospholipase C, eta 1	0.0638298	0.909836	6	0.2247	0.20047	1.12087	0.24144	0.17958	1.34447	Lipids(39);Diradylglycerols [GL02](2);Glycerophosphoinositols [GP06](1)	Glycerolipids(22);Glycerophospholipids(17);Diacylglycerols [GL0201](2);Diacylglycerophosphoinositols [GP0601](1)
23025	UNC13A	unc-13 homolog A (C. elegans)	0.0483871	0.704918	3	0.06694	0.0741	0.903374	0.02729	0.01717	1.5894	Lipids(22);Diradylglycerols [GL02](2)	Glycerolipids(22);Diacylglycerols [GL0201](2)
5293	PIK3CD	phosphoinositide-3-kinase, catalytic, delta polypeptide	0.09375	0.983607	3	0.01567	0.01411	1.11056	0.0281	0.02011	1.39731	Lipids(17);Glycerophosphoinositols [GP06](1)	Glycerophospholipids(17);Diacylglycerophosphoinositols [GP0601](1)
8476	CDC42BPA	CDC42 binding protein kinase alpha (DMPK-like)	0.0483871	0.704918	3	0.10862	0.08707	1.2475	0.05297	0.04143	1.27854	Lipids(22);Diradylglycerols [GL02](2)	Glycerolipids(22);Diacylglycerols [GL0201](2)
89869	PLCZ1	phospholipase C, zeta 1	0.0638298	0.909836	6	0.53692	0.3716	1.44489	0.23539	0.21703	1.0846	Lipids(39);Diradylglycerols [GL02](2);Glycerophosphoinositols [GP06](1)	Glycerolipids(22);Glycerophospholipids(17);Diacylglycerols [GL0201](2);Diacylglycerophosphoinositols [GP0601](1)
6610	SMPD2	sphingomyelin phosphodiesterase 2, neutral membrane (neutral sphingomyelinase)	0.0555556	0.829508	4	0.28135	0.2335	1.20493	0.28862	0.21783	1.32498	Lipids(7)	Sphingolipids(7)
2581	GALC	galactosylceramidase	0.0545455	0.795082	3	0.18667	0.25657	0.72756	0.2958	0.1641	1.80256	Lipids(6)	Sphingolipids(6)
2760	GM2A	GM2 ganglioside activator	0.0540541	0.783607	4	0.44404	0.35613	1.24685	0.30268	0.23336	1.29705	Lipids(7)	Sphingolipids(7)
54872	PIGG	phosphatidylinositol glycan anchor biosynthesis, class G	0.0673077	0.94918	7	0.21363	0.24052	0.888201	0.30309	0.18033	1.68075	Lipids(24);Glycerophosphoinositols [GP06](1)	Glycerophospholipids(17);Sphingolipids(7);Diacylglycerophosphoinositols [GP0601](1)
9744	ACAP1	ArfGAP with coiled-coil, ankyrin repeat and PH domains 1	0.0731707	0.95082	3	0.16659	0.09892	1.68409	0.10955	0.12243	0.894797	Lipids(17);Glycerophosphoinositols [GP06](1)	Glycerophospholipids(17);Diacylglycerophosphoinositols [GP0601](1)
5281	PIGF	phosphatidylinositol glycan anchor biosynthesis, class F	0.0673077	0.94918	7	0.11549	0.16004	0.721632	0.28803	0.15227	1.89157	Lipids(24);Glycerophosphoinositols [GP06](1)	Glycerophospholipids(17);Sphingolipids(7);Diacylglycerophosphoinositols [GP0601](1)
345	APOC3	apolipoprotein C-III	0.0483871	0.704918	12	0.30751	0.19485	1.57819	0.36525	0.34786	1.04999	Lipids(429)	Glycerolipids(262);Fatty Acid Esters(158);Lineolic Acids and Derivatives(9)
9468	PCYT1B	phosphate cytidylyltransferase 1, choline, beta	0.0612245	0.881967	9	0.32126	0.17669	1.81821	0.06994	0.08582	0.814962	Lipids(50);Glycerophosphocholines [GP01](18)	Glycerophospholipids(50);Diacylglycerophosphocholines [GP0101](18)
23659	PLA2G15	phospholipase A2, group XV	0.0559006	0.832787	9	0.0001	0.13583	0.000736214	0.24502	0.09256	2.64715	Lipids(45);Glycerophosphocholines [GP01](18)	Glycerophospholipids(45);Diacylglycerophosphocholines [GP0101](18)
11313	LYPLA2	lysophospholipase II	0.0555556	0.829508	9	0.0001	0.0001	1	0.03758	0.02273	1.65332	Lipids(45);Glycerophosphocholines [GP01](18)	Glycerophospholipids(45);Diacylglycerophosphocholines [GP0101](18)
125981	ACER1	alkaline ceramidase 1	0.0517241	0.778689	3	0.0308	0.19218	0.160266	0.21491	0.08551	2.51327	Lipids(6)	Sphingolipids(6)
339221	ENPP7	ectonucleotide pyrophosphatase/phosphodiesterase 7	0.056338	0.837705	4	0.13835	0.18206	0.759914	0.25343	0.13175	1.92357	Lipids(7)	Sphingolipids(7)
53947	A4GALT	alpha 1,4-galactosyltransferase	0.0769231	0.952459	3	0.11049	0.0725	1.524	0.1047	0.0892	1.17377	Lipids(3)	Sphingolipids(3)
5360	PLTP	phospholipid transfer protein	0.0491228	0.747541	14	0.3994	0.21543	1.85397	0.14011	0.15751	0.889531	Lipids(135);Glycerophosphocholines [GP01](18);Glycerophosphoethanolamines [GP02](1);Glycerophosphoinositols [GP06](1)	Glycerophospholipids(135);Diacylglycerophosphocholines [GP0101](18);Diacylglycerophosphoethanolamines [GP0201](1);Diacylglycerophosphoinositols [GP0601](1)
9475	ROCK2	Rho-associated, coiled-coil containing protein kinase 2	0.0483871	0.704918	3	0.08695	0.03485	2.49498	0.0328	0.10859	0.302054	Lipids(22);Diradylglycerols [GL02](2)	Glycerolipids(22);Diacylglycerols [GL0201](2)
389158	PLSCR5	phospholipid scramblase family, member 5	0.0484848	0.711475	16	0.46835	0.39665	1.18076	0.30205	0.18153	1.66391	Lipids(140);Glycerophosphocholines [GP01](18);Glycerophosphoethanolamines [GP02](1);Glycerophosphoinositols [GP06](1)	Glycerophospholipids(140);Diacylglycerophosphocholines [GP0101](18);Diacylglycerophosphoethanolamines [GP0201](1);Diacylglycerophosphoinositols [GP0601](1)
5335	PLCG1	phospholipase C, gamma 1	0.0638298	0.909836	6	0.00831	0.03287	0.252814	0.07967	0.02961	2.69065	Lipids(39);Diradylglycerols [GL02](2);Glycerophosphoinositols [GP06](1)	Glycerolipids(22);Glycerophospholipids(17);Diacylglycerols [GL0201](2);Diacylglycerophosphoinositols [GP0601](1)
673	BRAF	v-raf murine sarcoma viral oncogene homolog B1	0.0483871	0.704918	3	0.03634	0.4537	0.080097	0.14663	0.05108	2.8706	Lipids(22);Diradylglycerols [GL02](2)	Glycerolipids(22);Diacylglycerols [GL0201](2)
54947	LPCAT2	lysophosphatidylcholine acyltransferase 2	0.0595238	0.855738	10	0.2576	0.22312	1.15454	0.13334	0.07274	1.8331	Lipids(55);Glycerophosphocholines [GP01](18)	Glycerophospholipids(55);Diacylglycerophosphocholines [GP0101](18)
57605	PITPNM2	phosphatidylinositol transfer protein, membrane-associated 2	0.0639535	0.916393	11	0.05759	0.03759	1.53206	0.0813	0.05579	1.45725	Lipids(67);Glycerophosphocholines [GP01](18);Glycerophosphoinositols [GP06](1)	Glycerophospholipids(67);Diacylglycerophosphocholines [GP0101](18);Diacylglycerophosphoinositols [GP0601](1)
3073	HEXA	hexosaminidase A (alpha polypeptide)	0.0588235	0.844262	1	0.22467	0.1256	1.78877	0.14817	0.12302	1.20444	Lipids(1)	Sphingolipids(1)
9791	PTDSS1	phosphatidylserine synthase 1	0.0580357	0.839344	13	0.0001	0.04585	0.00218103	0.07986	0.02666	2.9955	Lipids(72);Glycerophosphocholines [GP01](18);Glycerophosphoinositols [GP06](1)	Glycerophospholipids(72);Diacylglycerophosphocholines [GP0101](18);Diacylglycerophosphoinositols [GP0601](1)
5336	PLCG2	phospholipase C, gamma 2 (phosphatidylinositol-specific)	0.0638298	0.909836	6	0.06325	0.11412	0.554241	0.0659	0.02674	2.46447	Lipids(39);Diradylglycerols [GL02](2);Glycerophosphoinositols [GP06](1)	Glycerolipids(22);Glycerophospholipids(17);Diacylglycerols [GL0201](2);Diacylglycerophosphoinositols [GP0601](1)
148229	ATP8B3	ATPase, aminophospholipid transporter, class I, type 8B, member 3	0.0491228	0.747541	14	0.20852	0.31193	0.668483	0.20181	0.08526	2.367	Lipids(135);Glycerophosphocholines [GP01](18);Glycerophosphoethanolamines [GP02](1);Glycerophosphoinositols [GP06](1)	Glycerophospholipids(135);Diacylglycerophosphocholines [GP0101](18);Diacylglycerophosphoethanolamines [GP0201](1);Diacylglycerophosphoinositols [GP0601](1)
5333	PLCD1	phospholipase C, delta 1	0.0638298	0.909836	6	0.0634	0.04425	1.43277	0.08378	0.05192	1.61364	Lipids(39);Diradylglycerols [GL02](2);Glycerophosphoinositols [GP06](1)	Glycerolipids(22);Glycerophospholipids(17);Diacylglycerols [GL0201](2);Diacylglycerophosphoinositols [GP0601](1)
9600	PITPNM1	phosphatidylinositol transfer protein, membrane-associated 1	0.0606061	0.870492	14	0.07289	0.04265	1.70903	0.07147	0.05228	1.36706	Lipids(89);Glycerophosphocholines [GP01](18);Diradylglycerols [GL02](2);Glycerophosphoinositols [GP06](1)	Glycerophospholipids(67);Glycerolipids(22);Diacylglycerophosphocholines [GP0101](18);Diacylglycerols [GL0201](2);Diacylglycerophosphoinositols [GP0601](1)
10577	NPC2	Niemann-Pick disease, type C2	0.0555556	0.829508	4	0.0001	0.0001	1	0.50193	0.24078	2.0846	Lipids(7)	Sphingolipids(7)
257068	PLCXD2	phosphatidylinositol-specific phospholipase C, X domain containing 2	0.09375	0.983607	3	0.04121	0.03819	1.07908	0.09461	0.04684	2.01985	Lipids(17);Glycerophosphoinositols [GP06](1)	Glycerophospholipids(17);Diacylglycerophosphoinositols [GP0601](1)
440279	UNC13C	unc-13 homolog C (C. elegans)	0.0483871	0.704918	3	0.14955	0.08841	1.69155	0.10393	0.07264	1.43075	Lipids(22);Diradylglycerols [GL02](2)	Glycerolipids(22);Diacylglycerols [GL0201](2)
3074	HEXB	hexosaminidase B (beta polypeptide)	0.0588235	0.844262	1	0.21313	0.64339	0.331261	0.59754	0.21079	2.83476	Lipids(1)	Sphingolipids(1)
23371	TENC1	tensin like C1 domain containing phosphatase (tensin 2)	0.0483871	0.704918	3	0.27662	0.20203	1.3692	0.21556	0.11988	1.79813	Lipids(22);Diradylglycerols [GL02](2)	Glycerolipids(22);Diacylglycerols [GL0201](2)
64283	RGNEF	190 kDa guanine nucleotide exchange factor	0.0483871	0.704918	3	0.41301	0.37832	1.09169	0.32239	0.14852	2.17068	Lipids(22);Diradylglycerols [GL02](2)	Glycerolipids(22);Diacylglycerols [GL0201](2)
9411	ARHGAP29	Rho GTPase activating protein 29	0.0483871	0.704918	3	0.34987	0.33711	1.03785	0.36366	0.16203	2.2444	Lipids(22);Diradylglycerols [GL02](2)	Glycerolipids(22);Diacylglycerols [GL0201](2)
342667	STAC2	SH3 and cysteine rich domain 2	0.0508475	0.767213	3	0.32803	0.23874	1.37401	0.08069	0.04206	1.91845	Lipids(14);Diradylglycerols [GL02](2)	Glycerolipids(14);Diacylglycerols [GL0201](2)
5294	PIK3CG	phosphoinositide-3-kinase, catalytic, gamma polypeptide	0.09375	0.983607	3	0.08353	0.06048	1.38112	0.05556	0.02871	1.93521	Lipids(17);Glycerophosphoinositols [GP06](1)	Glycerophospholipids(17);Diacylglycerophosphoinositols [GP0601](1)
9181	ARHGEF2	Rho/Rac guanine nucleotide exchange factor (GEF) 2	0.0483871	0.704918	3	0.26701	0.09358	2.85328	0.05244	0.10792	0.485915	Lipids(22);Diradylglycerols [GL02](2)	Glycerolipids(22);Diacylglycerols [GL0201](2)
3636	INPPL1	inositol polyphosphate phosphatase-like 1	0.0595238	0.855738	5	0.08423	0.09238	0.911777	0.07415	0.03036	2.44236	Lipids(22);Glycerophosphoinositols [GP06](1)	Glycerophospholipids(22);Diacylglycerophosphoinositols [GP0601](1)
6609	SMPD1	sphingomyelin phosphodiesterase 1, acid lysosomal	0.056338	0.837705	4	0.30764	0.14509	2.12034	0.23627	0.18634	1.26795	Lipids(7)	Sphingolipids(7)
5291	PIK3CB	phosphoinositide-3-kinase, catalytic, beta polypeptide	0.09375	0.983607	3	0.05121	0.03441	1.48823	0.06352	0.03291	1.93011	Lipids(17);Glycerophosphoinositols [GP06](1)	Glycerophospholipids(17);Diacylglycerophosphoinositols [GP0601](1)
7368	UGT8	UDP glycosyltransferase 8	0.0869565	0.955738	2	0.16301	0.06614	2.46462	0.08844	0.08743	1.01155	Lipids(2)	Sphingolipids(2)
5306	PITPNA	phosphatidylinositol transfer protein, alpha	0.0639535	0.916393	11	0.02342	0.11132	0.210384	0.03201	0.00968	3.30682	Lipids(67);Glycerophosphocholines [GP01](18);Glycerophosphoinositols [GP06](1)	Glycerophospholipids(67);Diacylglycerophosphocholines [GP0101](18);Diacylglycerophosphoinositols [GP0601](1)
4759	NEU2	sialidase 2 (cytosolic sialidase)	0.125	1	3	0.18359	0.07282	2.52115	0.22117	0.21332	1.0368	Lipids(3)	Sphingolipids(3)
91012	CERS5	ceramide synthase 5	0.0535714	0.781967	3	0.29689	0.10797	2.74975	0.26742	0.32822	0.814758	Lipids(6)	Sphingolipids(6)
10317	B3GALT5	UDP-Gal:betaGlcNAc beta 1,3-galactosyltransferase, polypeptide 5	0.0555556	0.829508	4	0.17178	0.39625	0.433514	0.3052	0.09716	3.14121	Lipids(7)	Sphingolipids(7)
90809	TMEM55B	transmembrane protein 55B	0.09375	0.983607	3	0.0001	0.0001	1	0.12641	0.04908	2.57559	Lipids(17);Glycerophosphoinositols [GP06](1)	Glycerophospholipids(17);Diacylglycerophosphoinositols [GP0601](1)
5244	ABCB4	ATP-binding cassette, sub-family B (MDR/TAP), member 4	0.0612245	0.881967	9	0.20898	0.59868	0.349068	0.34858	0.10483	3.32519	Lipids(50);Glycerophosphocholines [GP01](18)	Glycerophospholipids(50);Diacylglycerophosphocholines [GP0101](18)
5205	ATP8B1	ATPase, aminophospholipid transporter, class I, type 8B, member 1	0.0491228	0.747541	14	0.23772	0.40089	0.592981	0.08799	0.02824	3.11579	Lipids(135);Glycerophosphocholines [GP01](18);Glycerophosphoethanolamines [GP02](1);Glycerophosphoinositols [GP06](1)	Glycerophospholipids(135);Diacylglycerophosphocholines [GP0101](18);Diacylglycerophosphoethanolamines [GP0201](1);Diacylglycerophosphoinositols [GP0601](1)
57048	PLSCR3	phospholipid scramblase 3	0.0484848	0.711475	16	0.07874	0.04491	1.75328	0.12385	0.06245	1.98319	Lipids(140);Glycerophosphocholines [GP01](18);Glycerophosphoethanolamines [GP02](1);Glycerophosphoinositols [GP06](1)	Glycerophospholipids(140);Diacylglycerophosphocholines [GP0101](18);Diacylglycerophosphoethanolamines [GP0201](1);Diacylglycerophosphoinositols [GP0601](1)
51365	PLA1A	phospholipase A1 member A	0.0595238	0.855738	5	0.38298	0.43233	0.885851	0.28829	0.09972	2.89099	Lipids(22);Glycerophosphoinositols [GP06](1)	Glycerophospholipids(22);Diacylglycerophosphoinositols [GP0601](1)
5590	PRKCZ	protein kinase C, zeta	0.0483871	0.704918	3	0.07846	0.19937	0.39354	0.10127	0.02875	3.52243	Lipids(22);Diradylglycerols [GL02](2)	Glycerolipids(22);Diacylglycerols [GL0201](2)
9091	PIGQ	phosphatidylinositol glycan anchor biosynthesis, class Q	0.0673077	0.94918	7	0.1233	0.19475	0.633119	0.3142	0.09568	3.28386	Lipids(24);Glycerophosphoinositols [GP06](1)	Glycerophospholipids(17);Sphingolipids(7);Diacylglycerophosphoinositols [GP0601](1)
9926	LPGAT1	lysophosphatidylglycerol acyltransferase 1	0.0666667	0.918033	3	0.59326	0.27356	2.16867	0.29385	0.16285	1.80442	Lipids(20)	Glycerophospholipids(20)
93183	PIGM	phosphatidylinositol glycan anchor biosynthesis, class M	0.0673077	0.94918	7	0.1023	0.19476	0.525262	0.27243	0.07423	3.67008	Lipids(24);Glycerophosphoinositols [GP06](1)	Glycerophospholipids(17);Sphingolipids(7);Diacylglycerophosphoinositols [GP0601](1)
5584	PRKCI	protein kinase C, iota	0.0483871	0.704918	3	0.09813	0.1745	0.56235	0.04989	0.01355	3.68192	Lipids(22);Diradylglycerols [GL02](2)	Glycerolipids(22);Diacylglycerols [GL0201](2)
25780	RASGRP3	RAS guanyl releasing protein 3 (calcium and DAG-regulated)	0.0508475	0.767213	3	0.09127	0.03664	2.49099	0.10549	0.05988	1.76169	Lipids(14);Diradylglycerols [GL02](2)	Glycerolipids(14);Diacylglycerols [GL0201](2)
369	ARAF	v-raf murine sarcoma 3611 viral oncogene homolog	0.0483871	0.704918	3	0.43231	0.13207	3.27334	0.05255	0.04967	1.05798	Lipids(22);Diradylglycerols [GL02](2)	Glycerolipids(22);Diacylglycerols [GL0201](2)
55738	ARFGAP1	ADP-ribosylation factor GTPase activating protein 1	0.0612245	0.881967	9	0.1453	0.11107	1.30818	0.24931	0.08234	3.02781	Lipids(50);Glycerophosphocholines [GP01](18)	Glycerophospholipids(50);Diacylglycerophosphocholines [GP0101](18)
246329	STAC3	SH3 and cysteine rich domain 3	0.0483871	0.704918	3	0.19677	0.05492	3.58285	0.08033	0.10208	0.786932	Lipids(22);Diradylglycerols [GL02](2)	Glycerolipids(22);Diacylglycerols [GL0201](2)
57198	ATP8B2	ATPase, class I, type 8B, member 2	0.0491228	0.747541	14	0.04916	0.01441	3.41152	0.04268	0.04441	0.961045	Lipids(135);Glycerophosphocholines [GP01](18);Glycerophosphoethanolamines [GP02](1);Glycerophosphoinositols [GP06](1)	Glycerophospholipids(135);Diacylglycerophosphocholines [GP0101](18);Diacylglycerophosphoethanolamines [GP0201](1);Diacylglycerophosphoinositols [GP0601](1)
94005	PIGS	phosphatidylinositol glycan anchor biosynthesis, class S	0.0673077	0.94918	7	0.20575	0.11318	1.8179	0.10954	0.04251	2.57681	Lipids(24);Glycerophosphoinositols [GP06](1)	Glycerophospholipids(17);Sphingolipids(7);Diacylglycerophosphoinositols [GP0601](1)
8869	ST3GAL5	ST3 beta-galactoside alpha-2,3-sialyltransferase 5	0.1	0.986885	1	0.32007	0.11269	2.84027	0.33286	0.19892	1.67334	Lipids(1)	Sphingolipids(1)
284098	PIGW	phosphatidylinositol glycan anchor biosynthesis, class W	0.0673077	0.94918	7	0.75105	0.29292	2.56401	0.50153	0.2507	2.00052	Lipids(24);Glycerophosphoinositols [GP06](1)	Glycerophospholipids(17);Sphingolipids(7);Diacylglycerophosphoinositols [GP0601](1)
79888	LPCAT1	lysophosphatidylcholine acyltransferase 1	0.0591716	0.847541	10	0.16711	0.08248	2.02607	0.18929	0.0682	2.77551	Lipids(55);Glycerophosphocholines [GP01](18)	Glycerophospholipids(55);Diacylglycerophosphocholines [GP0101](18)
259230	SGMS1	sphingomyelin synthase 1	0.0595745	0.859016	14	0.0001	0.0001	1	0.13916	0.03429	4.05833	Lipids(78);Glycerophosphocholines [GP01](18);Diradylglycerols [GL02](2)	Glycerophospholipids(55);Glycerolipids(22);Diacylglycerophosphocholines [GP0101](18);Diacylglycerols [GL0201](2);Sphingolipids(1)
7410	VAV2	vav 2 guanine nucleotide exchange factor	0.0483871	0.704918	3	0.05792	0.01571	3.68682	0.02642	0.01615	1.63591	Lipids(22);Diradylglycerols [GL02](2)	Glycerolipids(22);Diacylglycerols [GL0201](2)
23760	PITPNB	phosphatidylinositol transfer protein, beta	0.0639535	0.916393	11	0.0001	0.0001	1	0.19532	0.04364	4.47571	Lipids(67);Glycerophosphocholines [GP01](18);Glycerophosphoinositols [GP06](1)	Glycerophospholipids(67);Diacylglycerophosphocholines [GP0101](18);Diacylglycerophosphoinositols [GP0601](1)
29127	RACGAP1	Rac GTPase activating protein 1	0.0508475	0.767213	3	0.79771	0.18389	4.33797	0.23289	0.19588	1.18894	Lipids(14);Diradylglycerols [GL02](2)	Glycerolipids(14);Diacylglycerols [GL0201](2)
345557	PLCXD3	phosphatidylinositol-specific phospholipase C, X domain containing 3	0.09375	0.983607	3	0.15773	0.04405	3.5807	0.03052	0.01468	2.07902	Lipids(17);Glycerophosphoinositols [GP06](1)	Glycerophospholipids(17);Diacylglycerophosphoinositols [GP0601](1)
128869	PIGU	phosphatidylinositol glycan anchor biosynthesis, class U	0.0673077	0.94918	7	0.1128	0.04376	2.5777	0.14702	0.04688	3.13609	Lipids(24);Glycerophosphoinositols [GP06](1)	Glycerophospholipids(17);Sphingolipids(7);Diacylglycerophosphoinositols [GP0601](1)
8733	GPAA1	glycosylphosphatidylinositol anchor attachment protein 1 homolog (yeast)	0.0555556	0.829508	4	0.10891	0.02342	4.6503	0.08826	0.07831	1.12706	Lipids(7)	Sphingolipids(7)
80772	GLTPD1	glycolipid transfer protein domain containing 1	0.0555556	0.829508	4	0.1903	0.03762	5.05848	0.12123	0.16788	0.722123	Lipids(7)	Sphingolipids(7)
58488	PCTP	phosphatidylcholine transfer protein	0.0621118	0.885246	10	0.4187	0.14584	2.87095	0.33573	0.1114	3.01373	Lipids(55);Glycerophosphocholines [GP01](18)	Glycerophospholipids(55);Diacylglycerophosphocholines [GP0101](18)
84725	PLEKHA8	pleckstrin homology domain containing, family A (phosphoinositide binding specific) member 8	0.0673077	0.94918	7	0.38445	0.07912	4.85907	0.09302	0.07274	1.2788	Lipids(24);Glycerophosphoinositols [GP06](1)	Glycerophospholipids(17);Sphingolipids(7);Diacylglycerophosphoinositols [GP0601](1)
1124	CHN2	chimerin (chimaerin) 2	0.0508475	0.767213	3	0.6282	0.11329	5.54506	0.09568	0.09528	1.0042	Lipids(14);Diradylglycerols [GL02](2)	Glycerolipids(14);Diacylglycerols [GL0201](2)
5168	ENPP2	ectonucleotide pyrophosphatase/phosphodiesterase 2	0.0909091	0.960656	3	0.11999	0.01862	6.44415	0.06514	0.06869	0.948319	Lipids(6)	Glycerophospholipids(6)
5322	PLA2G5	phospholipase A2, group V	0.0488889	0.72459	11	0.53599	0.4013	1.33563	0.90729	0.1392	6.51789	Lipids(103);Glycerophosphocholines [GP01](18);Glycerophosphoethanolamines [GP02](1)	Glycerophospholipids(103);Diacylglycerophosphocholines [GP0101](18);Diacylglycerophosphoethanolamines [GP0201](1)
5279	PIGC	phosphatidylinositol glycan anchor biosynthesis, class C	0.0673077	0.94918	7	0.24042	0.03675	6.54204	0.07838	0.05568	1.40769	Lipids(24);Glycerophosphoinositols [GP06](1)	Glycerophospholipids(17);Sphingolipids(7);Diacylglycerophosphoinositols [GP0601](1)
23683	PRKD3	protein kinase D3	0.0483871	0.704918	3	0.37146	0.04166	8.91647	0.05421	0.06985	0.776092	Lipids(22);Diradylglycerols [GL02](2)	Glycerolipids(22);Diacylglycerols [GL0201](2)
5728	PTEN	phosphatase and tensin homolog	0.09375	0.983607	3	0.0001	0.0001	1	0.07025	0.00774	9.07623	Lipids(17);Glycerophosphoinositols [GP06](1)	Glycerophospholipids(17);Diacylglycerophosphoinositols [GP0601](1)
201164	PLD6	phospholipase D family, member 6	0.0612245	0.881967	9	0.24474	0.02931	8.35005	0.17476	0.08443	2.06988	Lipids(50);Glycerophosphocholines [GP01](18)	Glycerophospholipids(50);Diacylglycerophosphocholines [GP0101](18)
348	APOE	apolipoprotein E	0.0483871	0.704918	12	5.20001	0.10395	50.0241	0.11763	0.10406	1.13041	Lipids(429)	Glycerolipids(262);Fatty Acid Esters(158);Lineolic Acids and Derivatives(9)
10079	ATP9A	ATPase, class II, type 9A	0.0491228	0.747541	14	0.01111	0.0001	111.1	0.01464	0.02653	0.551828	Lipids(135);Glycerophosphocholines [GP01](18);Glycerophosphoethanolamines [GP02](1);Glycerophosphoinositols [GP06](1)	Glycerophospholipids(135);Diacylglycerophosphocholines [GP0101](18);Diacylglycerophosphoethanolamines [GP0201](1);Diacylglycerophosphoinositols [GP0601](1)
5579	PRKCB	protein kinase C, beta	0.0483871	0.704918	3	0.0204	0.0001	204	0.01193	0.0067	1.7806	Lipids(22);Diradylglycerols [GL02](2)	Glycerolipids(22);Diacylglycerols [GL0201](2)
5582	PRKCG	protein kinase C, gamma	0.0483871	0.704918	3	0.03925	0.0001	392.5	0.00928	0.00484	1.91736	Lipids(22);Diradylglycerols [GL02](2)	Glycerolipids(22);Diacylglycerols [GL0201](2)
55529	TMEM55A	transmembrane protein 55A	0.09375	0.983607	3	0.05369	0.0001	536.9	0.13426	0.05822	2.30608	Lipids(17);Glycerophosphoinositols [GP06](1)	Glycerophospholipids(17);Diacylglycerophosphoinositols [GP0601](1)

## Sheet: non-neural
						primate			rodent
			classifier lipid proportion	quantile classifier lipid prop.	classifier peaks	dN/dS long-living	dN/dS short-living	dN/dS long/short-living ratio	dN/dS long-living	dN/dS short-living	dN/dS long/short-living ratio	lipid classes	lipid subclasses
10087	COL4A3BP	collagen, type IV, alpha 3 (Goodpasture antigen) binding protein	0.191919	0.857546	19	0.01979	0.9345	0.0211771	0.00822	0.03336	0.246403	Lipids(31)	Sphingolipids(31)
283455	KSR2	kinase suppressor of ras 2	0.137681	0.657264	19	0.0001	0.07037	0.00142106	0.01129	0.02629	0.429441	Lipids(157);Diradylglycerols [GL02](17)	Glycerolipids(153);Diacylglycerols [GL0201](17);Eicosanoids(4)
85365	ALG2	asparagine-linked glycosylation 2, alpha-1,3-mannosyltransferase homolog (S. cerevisiae)	0.142857	0.703808	1	0.06197	0.25834	0.239878	0.08717	0.25864	0.337032	Polyprenols [PR03](1)	Dolichols [PR0307](1)
9331	B4GALT6	UDP-Gal:betaGlcNAc beta 1,4- galactosyltransferase, polypeptide 6	0.202899	0.873061	14	0.0001	0.05002	0.0019992	0.03094	0.05224	0.592266	Lipids(22)	Sphingolipids(22)
5894	RAF1	v-raf-1 murine leukemia viral oncogene homolog 1	0.137681	0.657264	19	0.0001	0.06188	0.00161603	0.03763	0.0599	0.628214	Lipids(157);Diradylglycerols [GL02](17)	Glycerolipids(153);Diacylglycerols [GL0201](17);Eicosanoids(4)
6258	RXRG	retinoid X receptor, gamma	0.5	0.980254	3	0.01967	0.03594	0.547301	0.0272	0.12564	0.216492	Lipids(3)	Prenol Lipids(3)
8526	DGKE	diacylglycerol kinase, epsilon 64kDa	0.148936	0.7433	21	0.02452	0.62252	0.0393883	0.0622	0.08295	0.749849	Lipids(158);Diradylglycerols [GL02](17);Glycerophosphates [GP10](3)	Glycerolipids(153);Diacylglycerols [GL0201](17);Eicosanoids(4);Diacylglycerophosphates [GP1001](2);Fatty Acid Esters(1);Monoacylglycerophosphates [GP1005](1)
5037	PEBP1	phosphatidylethanolamine binding protein 1	0.156177	0.77292	67	0.0001	0.18371	0.000544336	0.07646	0.08877	0.861327	Lipids(528);Glycerophosphocholines [GP01](37);Glycerophosphoethanolamines [GP02](10)	Glycerophospholipids(528);Diacylglycerophosphocholines [GP0101](36);Diacylglycerophosphoethanolamines [GP0201](10);1-alkyl,2-acylglycerophosphocholines [GP0102](1)
7225	TRPC6	transient receptor potential cation channel, subfamily C, member 6	0.137681	0.657264	19	0.11253	0.59315	0.189716	0.03478	0.04977	0.698815	Lipids(157);Diradylglycerols [GL02](17)	Glycerolipids(153);Diacylglycerols [GL0201](17);Eicosanoids(4)
83394	PITPNM3	PITPNM family member 3	0.144092	0.71086	50	0.0001	0.04768	0.00209732	0.03848	0.04233	0.909048	Lipids(381);Glycerophosphocholines [GP01](37)	Glycerophospholipids(381);Diacylglycerophosphocholines [GP0101](36);1-alkyl,2-acylglycerophosphocholines [GP0102](1)
55326	AGPAT5	1-acylglycerol-3-phosphate O-acyltransferase 5 (lysophosphatidic acid acyltransferase, epsilon)	0.428571	0.930889	3	0.04511	0.08298	0.543625	0.17419	0.46263	0.376521	Glycerophosphates [GP10](3);Lipids(2)	Diacylglycerophosphates [GP1001](2);Fatty Acid Esters(2);Monoacylglycerophosphates [GP1005](1)
301	ANXA1	annexin A1	0.5	0.980254	1	0.03069	0.10012	0.306532	0.09182	0.14397	0.637772	Lipids(1)	Steroids and Steroid Derivatives(1)
166929	SGMS2	sphingomyelin synthase 2	0.14053	0.667137	69	0.06365	0.25714	0.247531	0.06691	0.09575	0.698799	Lipids(519);Glycerophosphocholines [GP01](37);Diradylglycerols [GL02](17)	Glycerophospholipids(359);Glycerolipids(153);Diacylglycerophosphocholines [GP0101](36);Diacylglycerols [GL0201](17);Eicosanoids(4);Sphingolipids(3);1-alkyl,2-acylglycerophosphocholines [GP0102](1)
221955	DAGLB	diacylglycerol lipase, beta	0.137681	0.657264	19	0.08177	0.52652	0.155303	0.1362	0.17198	0.791953	Lipids(157);Diradylglycerols [GL02](17)	Glycerolipids(153);Diacylglycerols [GL0201](17);Eicosanoids(4)
10125	RASGRP1	RAS guanyl releasing protein 1 (calcium and DAG-regulated)	0.137681	0.657264	19	0.06625	0.15828	0.418562	0.05312	0.09132	0.581691	Lipids(157);Diradylglycerols [GL02](17)	Glycerolipids(153);Diacylglycerols [GL0201](17);Eicosanoids(4)
157310	PEBP4	phosphatidylethanolamine-binding protein 4	0.156177	0.77292	67	0.32335	0.56001	0.5774	0.23487	0.51756	0.453802	Lipids(528);Glycerophosphocholines [GP01](37);Glycerophosphoethanolamines [GP02](10)	Glycerophospholipids(528);Diacylglycerophosphocholines [GP0101](36);Diacylglycerophosphoethanolamines [GP0201](10);1-alkyl,2-acylglycerophosphocholines [GP0102](1)
5914	RARA	retinoic acid receptor, alpha	0.5	0.980254	1	0.02436	0.07342	0.33179	0.07956	0.11219	0.709154	Lipids(1)	Prenol Lipids(1)
7222	TRPC3	transient receptor potential cation channel, subfamily C, member 3	0.137681	0.657264	19	0.01622	0.04187	0.38739	0.03396	0.04873	0.696901	Lipids(157);Diradylglycerols [GL02](17)	Glycerolipids(153);Diacylglycerols [GL0201](17);Eicosanoids(4)
79895	ATP8B4	ATPase, class I, type 8B, member 4	0.147664	0.734838	79	0.23208	0.65242	0.355722	0.15594	0.20536	0.759349	Lipids(607);Glycerophosphocholines [GP01](37);Glycerophosphoethanolamines [GP02](10);Glycerophosphates [GP10](2)	Glycerophospholipids(606);Diacylglycerophosphocholines [GP0101](36);Diacylglycerophosphoethanolamines [GP0201](10);Diacylglycerophosphates [GP1001](2);1-alkyl,2-acylglycerophosphocholines [GP0102](1);Fatty Acid Esters(1)
389072	PLEKHM3	pleckstrin homology domain containing, family M, member 3	0.137681	0.657264	19	0.1512	0.64475	0.234509	0.07262	0.08173	0.888535	Lipids(157);Diradylglycerols [GL02](17)	Glycerolipids(153);Diacylglycerols [GL0201](17);Eicosanoids(4)
56895	AGPAT4	1-acylglycerol-3-phosphate O-acyltransferase 4 (lysophosphatidic acid acyltransferase, delta)	0.428571	0.930889	3	0.08723	0.47295	0.184438	0.07313	0.07453	0.981216	Glycerophosphates [GP10](3);Lipids(2)	Diacylglycerophosphates [GP1001](2);Fatty Acid Esters(2);Monoacylglycerophosphates [GP1005](1)
9885	OSBPL2	oxysterol binding protein-like 2	0.5	0.980254	2	0.04539	0.11378	0.398928	0.05991	0.07458	0.803298	Glycerophosphates [GP10](2);Lipids(1)	Diacylglycerophosphates [GP1001](2);Fatty Acid Esters(1)
255189	PLA2G4F	phospholipase A2, group IVF	0.153846	0.765867	46	0.14878	0.34253	0.434356	0.2195	0.28523	0.769554	Lipids(331);Glycerophosphocholines [GP01](37);Fatty Acids and Conjugates [FA01](1)	Glycerophospholipids(331);Diacylglycerophosphocholines [GP0101](36);1-alkyl,2-acylglycerophosphocholines [GP0102](1);Straight chain fatty acids [FA0101](1)
5747	PTK2	PTK2 protein tyrosine kinase 2	1	1	1	0.07899	0.33759	0.233982	0.05977	0.06131	0.974882	Glycerophosphates [GP10](1);Lipids(1)	Fatty Acid Esters(1);Monoacylglycerophosphates [GP1005](1)
5588	PRKCQ	protein kinase C, theta	0.137681	0.657264	19	0.03415	0.0363	0.940771	0.06518	0.23659	0.275498	Lipids(157);Diradylglycerols [GL02](17)	Glycerolipids(153);Diacylglycerols [GL0201](17);Eicosanoids(4)
2822	GPLD1	glycosylphosphatidylinositol specific phospholipase D1	0.666667	0.987306	2	0.13313	0.51624	0.257884	0.18369	0.18961	0.968778	Glycerophosphates [GP10](3);Lipids(1)	Diacylglycerophosphates [GP1001](2);Fatty Acid Esters(1);Monoacylglycerophosphates [GP1005](1)
2583	B4GALNT1	beta-1,4-N-acetyl-galactosaminyl transferase 1	0.142857	0.703808	4	0.03866	0.1315	0.293992	0.1355	0.14493	0.934934	Lipids(4)	Sphingolipids(4)
340485	ACER2	alkaline ceramidase 2	0.18018	0.846262	20	0.25192	0.56142	0.448719	0.0389	0.04631	0.839991	Lipids(31);Fatty Acids and Conjugates [FA01](1)	Sphingolipids(31);Straight chain fatty acids [FA0101](1)
56994	CHPT1	choline phosphotransferase 1	0.146608	0.712271	67	0.19669	0.33788	0.58213	0.13265	0.18645	0.711451	Lipids(516);Glycerophosphocholines [GP01](37);Diradylglycerols [GL02](17)	Glycerophospholipids(359);Glycerolipids(153);Diacylglycerophosphocholines [GP0101](36);Diacylglycerols [GL0201](17);Eicosanoids(4);1-alkyl,2-acylglycerophosphocholines [GP0102](1)
7356	SCGB1A1	secretoglobin, family 1A, member 1 (uteroglobin)	0.157343	0.787024	45	0.90007	1.20523	0.746804	0.36451	0.61799	0.589832	Lipids(331);Glycerophosphocholines [GP01](37)	Glycerophospholipids(331);Diacylglycerophosphocholines [GP0101](36);1-alkyl,2-acylglycerophosphocholines [GP0102](1)
84647	PLA2G12B	phospholipase A2, group XIIB	0.162907	0.830748	65	0.04184	0.07299	0.573229	0.09441	0.1221	0.773219	Lipids(470);Glycerophosphocholines [GP01](36);Glycerophosphoethanolamines [GP02](10)	Glycerophospholipids(470);Diacylglycerophosphocholines [GP0101](36);Diacylglycerophosphoethanolamines [GP0201](10)
84002	B3GNT5	UDP-GlcNAc:betaGal beta-1,3-N-acetylglucosaminyltransferase 5	0.158192	0.816643	28	0.13932	0.16114	0.86459	0.14839	0.28464	0.521325	Lipids(42)	Sphingolipids(42)
56052	ALG1	asparagine-linked glycosylation 1, beta-1,4-mannosyltransferase homolog (S. cerevisiae)	0.5	0.980254	1	0.29067	0.43168	0.673346	0.14954	0.20891	0.715811	Lipids(1)	Prenol Lipids(1)
23259	DDHD2	DDHD domain containing 2	0.5	0.980254	2	0.15127	0.3634	0.416263	0.13122	0.13403	0.979035	Glycerophosphates [GP10](2);Lipids(1)	Diacylglycerophosphates [GP1001](2);Fatty Acid Esters(1)
1609	DGKQ	diacylglycerol kinase, theta 110kDa	0.148936	0.7433	21	0.10231	0.13121	0.779742	0.10698	0.17078	0.62642	Lipids(158);Diradylglycerols [GL02](17);Glycerophosphates [GP10](3)	Glycerolipids(153);Diacylglycerols [GL0201](17);Eicosanoids(4);Diacylglycerophosphates [GP1001](2);Fatty Acid Esters(1);Monoacylglycerophosphates [GP1005](1)
139189	DGKK	diacylglycerol kinase, kappa	0.147887	0.736248	21	0.19836	0.4208	0.471388	0.28513	0.30472	0.935711	Lipids(158);Diradylglycerols [GL02](17);Glycerophosphates [GP10](2)	Glycerolipids(153);Diacylglycerols [GL0201](17);Eicosanoids(4);Diacylglycerophosphates [GP1001](2);Fatty Acid Esters(1)
23250	ATP11A	ATPase, class VI, type 11A	0.147664	0.734838	79	0.03287	0.03472	0.946717	0.03436	0.06505	0.528209	Lipids(607);Glycerophosphocholines [GP01](37);Glycerophosphoethanolamines [GP02](10);Glycerophosphates [GP10](2)	Glycerophospholipids(606);Diacylglycerophosphocholines [GP0101](36);Diacylglycerophosphoethanolamines [GP0201](10);Diacylglycerophosphates [GP1001](2);1-alkyl,2-acylglycerophosphocholines [GP0102](1);Fatty Acid Esters(1)
788	SLC25A20	solute carrier family 25 (carnitine/acylcarnitine translocase), member 20	0.2	0.87165	1	0.06571	0.09601	0.684408	0.08521	0.10529	0.809289	Lipids(1)	Fatty Acid Esters(1)
5562	PRKAA1	protein kinase, AMP-activated, alpha 1 catalytic subunit	0.259259	0.888575	7	0.04781	0.05686	0.840837	0.10984	0.15564	0.705731	Lipids(7)	Sphingolipids(7)
23646	PLD3	phospholipase D family, member 3	0.153191	0.758815	72	0.06694	0.11192	0.598106	0.04522	0.0455	0.993846	Lipids(556);Glycerophosphocholines [GP01](37);Glycerophosphoethanolamines [GP02](10)	Glycerophospholipids(556);Diacylglycerophosphocholines [GP0101](36);Diacylglycerophosphoethanolamines [GP0201](10);1-alkyl,2-acylglycerophosphocholines [GP0102](1)
11113	CIT	citron (rho-interacting, serine/threonine kinase 21)	0.137681	0.657264	19	0.02165	0.02731	0.79275	0.0268	0.03107	0.862568	Lipids(157);Diradylglycerols [GL02](17)	Glycerolipids(153);Diacylglycerols [GL0201](17);Eicosanoids(4)
10585	POMT1	protein-O-mannosyltransferase 1	0.142857	0.703808	1	0.13543	0.13796	0.981661	0.0834	0.09653	0.86398	Polyprenols [PR03](1)	Dolichols [PR0307](1)
50487	PLA2G3	phospholipase A2, group III	0.157428	0.794076	71	0.59494	0.64973	0.915673	0.24705	0.25904	0.953714	Lipids(533);Glycerophosphocholines [GP01](37);Glycerophosphoethanolamines [GP02](10);Fatty Acids and Conjugates [FA01](1)	Glycerophospholipids(533);Diacylglycerophosphocholines [GP0101](36);Diacylglycerophosphoethanolamines [GP0201](10);1-alkyl,2-acylglycerophosphocholines [GP0102](1);Straight chain fatty acids [FA0101](1)
10026	PIGK	phosphatidylinositol glycan anchor biosynthesis, class K	0.158192	0.816643	28	0.15928	0.17763	0.896695	0.05687	0.05725	0.993362	Lipids(42)	Sphingolipids(42)
29880	ALG5	asparagine-linked glycosylation 5, dolichyl-phosphate beta-glucosyltransferase homolog (S. cerevisiae)	0.142857	0.703808	1	0.03386	0.34419	0.0983759	0.12837	0.12656	1.0143	Polyprenols [PR03](1)	Dolichols [PR0307](1)
9578	CDC42BPB	CDC42 binding protein kinase beta (DMPK-like)	0.137681	0.657264	19	0.04272	0.18445	0.231607	0.04968	0.04462	1.1134	Lipids(157);Diradylglycerols [GL02](17)	Glycerolipids(153);Diacylglycerols [GL0201](17);Eicosanoids(4)
8611	PPAP2A	phosphatidic acid phosphatase type 2A	0.147651	0.716502	22	0.0001	0.52116	0.00019188	0.2809	0.20697	1.3572	Lipids(159);Diradylglycerols [GL02](17);Glycerophosphates [GP10](3)	Glycerolipids(153);Diacylglycerols [GL0201](17);Eicosanoids(4);Diacylglycerophosphates [GP1001](2);Fatty Acid Esters(2);Monoacylglycerophosphates [GP1005](1)
5580	PRKCD	protein kinase C, delta	0.137681	0.657264	19	0.05467	0.16389	0.333577	0.06929	0.05873	1.17981	Lipids(157);Diradylglycerols [GL02](17)	Glycerolipids(153);Diacylglycerols [GL0201](17);Eicosanoids(4)
4128	MAOA	monoamine oxidase A	0.4	0.923836	2	0.06589	0.31205	0.211152	0.15744	0.11838	1.32995	Lipids(2)	Steroids and Steroid Derivatives(2)
2717	GLA	galactosidase, alpha	0.254237	0.887165	15	0.11432	0.25149	0.454571	0.2381	0.21851	1.08965	Lipids(17)	Sphingolipids(16);Glycerolipids(1)
10908	PNPLA6	patatin-like phospholipase domain containing 6	0.151815	0.748942	46	0.0229	0.15836	0.144607	0.04636	0.03304	1.40315	Lipids(331);Glycerophosphocholines [GP01](37);Fatty Acids and Conjugates [FA01](1)	Glycerophospholipids(331);Diacylglycerophosphocholines [GP0101](36);1-alkyl,2-acylglycerophosphocholines [GP0102](1);Straight chain fatty acids [FA0101](1)
5583	PRKCH	protein kinase C, eta	0.137681	0.657264	19	0.04148	0.48797	0.0850052	0.03351	0.02218	1.51082	Lipids(157);Diradylglycerols [GL02](17)	Glycerolipids(153);Diacylglycerols [GL0201](17);Eicosanoids(4)
8813	DPM1	dolichyl-phosphate mannosyltransferase polypeptide 1, catalytic subunit	0.142857	0.703808	1	0.11349	0.33766	0.336107	0.11153	0.08616	1.29445	Polyprenols [PR03](1)	Dolichols [PR0307](1)
10196	PRMT3	protein arginine methyltransferase 3	0.5	0.980254	1	0.1329	0.40862	0.325241	0.14054	0.10634	1.32161	Steroids [ST02](1)	C18 steroids (estrogens) and derivatives [ST0201](1)
9842	PLEKHM1	pleckstrin homology domain containing, family M (with RUN domain) member 1	0.137681	0.657264	19	0.11785	0.24571	0.47963	0.13929	0.11866	1.17386	Lipids(157);Diradylglycerols [GL02](17)	Glycerolipids(153);Diacylglycerols [GL0201](17);Eicosanoids(4)
3294	HSD17B2	hydroxysteroid (17-beta) dehydrogenase 2	0.333333	0.918195	1	0.43446	0.70237	0.618563	0.39837	0.3822	1.04231	Steroids [ST02](1)	C18 steroids (estrogens) and derivatives [ST0201](1)
85465	EPT1	ethanolaminephosphotransferase 1 (CDP-ethanolamine-specific)	0.142857	0.703808	32	0.04751	0.07669	0.619507	0.14729	0.14032	1.04967	Lipids(197);Glycerophosphoethanolamines [GP02](10)	Glycerophospholipids(197);Diacylglycerophosphoethanolamines [GP0201](10)
149998	LIPI	lipase, member I	0.6	0.985896	3	0.24434	1.17684	0.207624	0.43479	0.29411	1.47832	Glycerophosphates [GP10](3);Lipids(2)	Diacylglycerophosphates [GP1001](2);Fatty Acid Esters(2);Monoacylglycerophosphates [GP1005](1)
9249	DHRS3	dehydrogenase/reductase (SDR family) member 3	0.5	0.980254	1	0.16924	0.13736	1.23209	0.09436	0.20045	0.470741	Isoprenoids [PR01](1)	Retinoids [PR0109](1)
200879	LIPH	lipase, member H	0.6	0.985896	3	0.60338	1.10389	0.546594	0.22488	0.19436	1.15703	Glycerophosphates [GP10](3);Lipids(2)	Diacylglycerophosphates [GP1001](2);Fatty Acid Esters(2);Monoacylglycerophosphates [GP1005](1)
3929	LBP	lipopolysaccharide binding protein	0.158192	0.816643	28	0.12047	0.30883	0.390085	0.33405	0.25274	1.32171	Lipids(42)	Sphingolipids(42)
51227	PIGP	phosphatidylinositol glycan anchor biosynthesis, class P	0.158192	0.816643	28	0.0001	0.382	0.00026178	0.34592	0.19902	1.73812	Lipids(42)	Sphingolipids(42)
195814	SDR16C5	short chain dehydrogenase/reductase family 16C, member 5	0.5	0.980254	1	0.32153	0.66045	0.486835	0.22149	0.17462	1.26841	Isoprenoids [PR01](1)	Retinoids [PR0109](1)
222236	NAPEPLD	N-acyl phosphatidylethanolamine phospholipase D	0.149123	0.746121	34	0.13882	0.65232	0.21281	0.291	0.1879	1.5487	Lipids(198);Glycerophosphoethanolamines [GP02](10);Glycerophosphates [GP10](2)	Glycerophospholipids(197);Diacylglycerophosphoethanolamines [GP0201](10);Diacylglycerophosphates [GP1001](2);Fatty Acid Esters(1)
122618	PLD4	phospholipase D family, member 4	0.153191	0.758815	72	0.19356	0.3342	0.579174	0.17173	0.14417	1.19116	Lipids(556);Glycerophosphocholines [GP01](37);Glycerophosphoethanolamines [GP02](10)	Glycerophospholipids(556);Diacylglycerophosphocholines [GP0101](36);Diacylglycerophosphoethanolamines [GP0201](10);1-alkyl,2-acylglycerophosphocholines [GP0102](1)
51478	HSD17B7	hydroxysteroid (17-beta) dehydrogenase 7	0.285714	0.894217	2	0.15789	0.15308	1.03142	0.20282	0.26872	0.754763	Lipids(1);Steroids [ST02](1)	C18 steroids (estrogens) and derivatives [ST0201](1);Prenol Lipids(1)
163404	LPPR5	lipid phosphate phosphatase-related protein type 5	0.5	0.980254	2	0.0001	0.07575	0.00132013	0.11146	0.06228	1.78966	Glycerophosphates [GP10](2);Lipids(1)	Diacylglycerophosphates [GP1001](2);Fatty Acid Esters(1)
30814	PLA2G2E	phospholipase A2, group IIE	0.157428	0.794076	71	0.04435	0.09371	0.473269	0.18677	0.14118	1.32292	Lipids(533);Glycerophosphocholines [GP01](37);Glycerophosphoethanolamines [GP02](10);Fatty Acids and Conjugates [FA01](1)	Glycerophospholipids(533);Diacylglycerophosphocholines [GP0101](36);Diacylglycerophosphoethanolamines [GP0201](10);1-alkyl,2-acylglycerophosphocholines [GP0102](1);Straight chain fatty acids [FA0101](1)
51761	ATP8A2	ATPase, aminophospholipid transporter, class I, type 8A, member 2	0.147664	0.734838	79	0.01751	0.41866	0.0418239	0.09039	0.05132	1.7613	Lipids(607);Glycerophosphocholines [GP01](37);Glycerophosphoethanolamines [GP02](10);Glycerophosphates [GP10](2)	Glycerophospholipids(606);Diacylglycerophosphocholines [GP0101](36);Diacylglycerophosphoethanolamines [GP0201](10);Diacylglycerophosphates [GP1001](2);1-alkyl,2-acylglycerophosphocholines [GP0102](1);Fatty Acid Esters(1)
115727	RASGRP4	RAS guanyl releasing protein 4	0.137681	0.657264	19	0.07694	0.1028	0.748444	0.17594	0.16344	1.07648	Lipids(157);Diradylglycerols [GL02](17)	Glycerolipids(153);Diacylglycerols [GL0201](17);Eicosanoids(4)
410	ARSA	arylsulfatase A	0.214286	0.878702	6	0.08663	0.2237	0.38726	0.18459	0.12606	1.4643	Lipids(6)	Sphingolipids(6)
64577	ALDH8A1	aldehyde dehydrogenase 8 family, member A1	0.5	0.980254	1	0.15952	0.39557	0.403266	0.12504	0.08202	1.52451	Isoprenoids [PR01](1)	Retinoids [PR0109](1)
10451	VAV3	vav 3 guanine nucleotide exchange factor	0.137681	0.657264	19	0.04955	0.63461	0.0780795	0.08688	0.04688	1.85324	Lipids(157);Diradylglycerols [GL02](17)	Glycerolipids(153);Diacylglycerols [GL0201](17);Eicosanoids(4)
57113	TRPC7	transient receptor potential cation channel, subfamily C, member 7	0.137681	0.657264	19	0.05052	0.0583	0.866552	0.01488	0.01373	1.08376	Lipids(157);Diradylglycerols [GL02](17)	Glycerolipids(153);Diacylglycerols [GL0201](17);Eicosanoids(4)
114876	OSBPL1A	oxysterol binding protein-like 1A	0.5	0.980254	2	0.2396	0.1468	1.63215	0.08918	0.26465	0.336973	Glycerophosphates [GP10](2);Lipids(1)	Diacylglycerophosphates [GP1001](2);Fatty Acid Esters(1)
4129	MAOB	monoamine oxidase B	0.4	0.923836	2	0.04679	0.30313	0.154356	0.23714	0.13058	1.81605	Lipids(2)	Steroids and Steroid Derivatives(2)
29929	ALG6	asparagine-linked glycosylation 6, alpha-1,3-glucosyltransferase homolog (S. cerevisiae)	0.142857	0.703808	1	0.15574	0.11496	1.35473	0.17042	0.27458	0.620657	Polyprenols [PR03](1)	Dolichols [PR0307](1)
5130	PCYT1A	phosphate cytidylyltransferase 1, choline, alpha	0.149038	0.744711	62	0.0001	0.24467	0.000408714	0.06007	0.03041	1.97534	Lipids(488);Glycerophosphocholines [GP01](37);Diradylglycerols [GL02](17)	Glycerophospholipids(331);Glycerolipids(153);Diacylglycerophosphocholines [GP0101](36);Diacylglycerols [GL0201](17);Eicosanoids(4);1-alkyl,2-acylglycerophosphocholines [GP0102](1)
10998	SLC27A5	solute carrier family 27 (fatty acid transporter), member 5	0.2	0.87165	2	0.21351	0.18961	1.12605	0.26059	0.30046	0.867303	Bile acids and derivatives [ST04](2)	C24 bile acids, alcohols, and derivatives [ST0401](1);C27 bile acids, alcohols, and derivatives [ST0403](1)
54344	DPM3	dolichyl-phosphate mannosyltransferase polypeptide 3	0.142857	0.703808	1	0.12477	0.35591	0.350566	0.12599	0.0766	1.64478	Polyprenols [PR03](1)	Dolichols [PR0307](1)
51291	GMIP	GEM interacting protein	0.137681	0.657264	19	0.17197	0.16972	1.01326	0.14418	0.14299	1.00832	Lipids(157);Diradylglycerols [GL02](17)	Glycerolipids(153);Diacylglycerols [GL0201](17);Eicosanoids(4)
6820	SULT2B1	sulfotransferase family, cytosolic, 2B, member 1	0.142857	0.703808	1	0.14893	0.35303	0.421862	0.20606	0.12853	1.60321	Steroid conjugates [ST05](1)	Sulfates [ST0502](1)
10162	LPCAT3	lysophosphatidylcholine acyltransferase 3	0.156977	0.777151	54	0.30062	0.21937	1.37038	0.08741	0.13294	0.657515	Lipids(364);Glycerophosphocholines [GP01](38)	Glycerophospholipids(364);Diacylglycerophosphocholines [GP0101](36);1-alkyl,2-acylglycerophosphocholines [GP0102](1);Monoacylglycerophosphocholines [GP0105](1)
1384	CRAT	carnitine O-acetyltransferase	0.333333	0.918195	1	0.04899	0.06733	0.72761	0.07261	0.05567	1.30429	Lipids(1)	Fatty Acid Esters(1)
747	DAGLA	diacylglycerol lipase, alpha	0.137681	0.657264	19	0.0001	0.21716	0.00046049	0.01821	0.00889	2.04837	Lipids(157);Diradylglycerols [GL02](17)	Glycerolipids(153);Diacylglycerols [GL0201](17);Eicosanoids(4)
10400	PEMT	phosphatidylethanolamine N-methyltransferase	0.160622	0.822285	62	0.19501	0.38108	0.51173	0.42319	0.26861	1.57548	Lipids(501);Glycerophosphocholines [GP01](37);Glycerophosphoethanolamines [GP02](10)	Glycerophospholipids(501);Diacylglycerophosphocholines [GP0101](36);Diacylglycerophosphoethanolamines [GP0201](10);1-alkyl,2-acylglycerophosphocholines [GP0102](1)
151056	PLB1	phospholipase B1	0.139742	0.660085	141	0.31878	0.34262	0.930419	0.43554	0.37599	1.15838	Lipids(4226);Triradylglycerols [GL03](46);Glycerophosphocholines [GP01](38);Fatty Acids and Conjugates [FA01](1)	Glycerolipids(3309);Fatty Acid Esters(544);Glycerophospholipids(336);Triacylglycerols [GL0301](46);Lineolic Acids and Derivatives(37);Diacylglycerophosphocholines [GP0101](36);1-alkyl,2-acylglycerophosphocholines [GP0102](1);Monoacylglycerophosphocholines [GP0105](1);Straight chain fatty acids [FA0101](1)
55561	CDC42BPG	CDC42 binding protein kinase gamma (DMPK-like)	0.137681	0.657264	19	0.11394	0.13603	0.837609	0.14076	0.1116	1.26129	Lipids(157);Diradylglycerols [GL02](17)	Glycerolipids(153);Diacylglycerols [GL0201](17);Eicosanoids(4)
10347	ABCA7	ATP-binding cassette, sub-family A (ABC1), member 7	0.191919	0.857546	19	0.15	0.14151	1.06	0.13602	0.12997	1.04655	Lipids(31)	Sphingolipids(31)
25865	PRKD2	protein kinase D2	0.137681	0.657264	19	0.10493	0.41679	0.251757	0.04906	0.02616	1.87538	Lipids(157);Diradylglycerols [GL02](17)	Glycerolipids(153);Diacylglycerols [GL0201](17);Eicosanoids(4)
3931	LCAT	lecithin-cholesterol acyltransferase	0.143921	0.705219	58	0.06908	0.04719	1.46387	0.14732	0.21841	0.674511	Lipids(364);Glycerophosphocholines [GP01](37);Sterols [ST01](5)	Glycerophospholipids(364);Diacylglycerophosphocholines [GP0101](36);Steryl esters [ST0102](5);1-alkyl,2-acylglycerophosphocholines [GP0102](1)
11216	AKAP10	A kinase (PRKA) anchor protein 10	0.5	0.980254	1	0.16067	0.15253	1.05337	0.25509	0.22808	1.11842	Isoprenoids [PR01](1)	Retinoids [PR0109](1)
11214	AKAP13	A kinase (PRKA) anchor protein 13	0.137681	0.657264	19	0.5138	0.49249	1.04327	0.4461	0.38267	1.16576	Lipids(157);Diradylglycerols [GL02](17)	Glycerolipids(153);Diacylglycerols [GL0201](17);Eicosanoids(4)
1119	CHKA	choline kinase alpha	0.157343	0.787024	45	0.07119	0.05959	1.19466	0.13122	0.12902	1.01705	Lipids(331);Glycerophosphocholines [GP01](37)	Glycerophospholipids(331);Diacylglycerophosphocholines [GP0101](36);1-alkyl,2-acylglycerophosphocholines [GP0102](1)
5319	PLA2G1B	phospholipase A2, group IB (pancreas)	0.157428	0.794076	71	0.07551	0.26303	0.287078	0.13733	0.07112	1.93096	Lipids(533);Glycerophosphocholines [GP01](37);Glycerophosphoethanolamines [GP02](10);Fatty Acids and Conjugates [FA01](1)	Glycerophospholipids(533);Diacylglycerophosphocholines [GP0101](36);Diacylglycerophosphoethanolamines [GP0201](10);1-alkyl,2-acylglycerophosphocholines [GP0102](1);Straight chain fatty acids [FA0101](1)
57704	GBA2	glucosidase, beta (bile acid) 2	0.158192	0.816643	28	0.38395	0.36122	1.06293	0.24739	0.21389	1.15662	Lipids(42)	Sphingolipids(42)
51205	ACP6	acid phosphatase 6, lysophosphatidic	0.152174	0.751763	7	0.30001	0.42966	0.69825	0.42646	0.28006	1.52275	Lipids(15);Glycerophosphates [GP10](1)	Glycerolipids(6);Lineolic Acids and Derivatives(4);Eicosanoids(2);Fatty Amides(2);Fatty Acid Esters(1);Monoacylglycerophosphates [GP1005](1)
116519	APOA5	apolipoprotein A-V	0.139344	0.658674	136	0.09707	0.10248	0.947209	0.16787	0.13125	1.27901	Lipids(4161);Glycerophosphocholines [GP01](37);Triradylglycerols [GL03](2)	Glycerolipids(3249);Fatty Acid Esters(544);Glycerophospholipids(331);Lineolic Acids and Derivatives(37);Diacylglycerophosphocholines [GP0101](36);Triacylglycerols [GL0301](2);1-alkyl,2-acylglycerophosphocholines [GP0102](1)
129807	NEU4	sialidase 4	0.173913	0.836389	8	0.16857	0.14216	1.18578	0.15393	0.14754	1.04331	Lipids(8)	Sphingolipids(8)
116987	AGAP1	ArfGAP with GTPase domain, ankyrin repeat and PH domain 1	0.5	0.980254	2	0.02191	0.04261	0.514199	0.03017	0.01755	1.71909	Glycerophosphates [GP10](2);Lipids(1)	Diacylglycerophosphates [GP1001](2);Fatty Acid Esters(1)
10235	RASGRP2	RAS guanyl releasing protein 2 (calcium and DAG-regulated)	0.137681	0.657264	19	0.06709	0.08471	0.791996	0.10777	0.07424	1.45164	Lipids(157);Diradylglycerols [GL02](17)	Glycerolipids(153);Diacylglycerols [GL0201](17);Eicosanoids(4)
4650	MYO9B	myosin IXB	0.137681	0.657264	19	0.07754	0.07548	1.02729	0.08856	0.07275	1.21732	Lipids(157);Diradylglycerols [GL02](17)	Glycerolipids(153);Diacylglycerols [GL0201](17);Eicosanoids(4)
3938	LCT	lactase	0.174603	0.8378	11	0.23389	0.27676	0.8451	0.23313	0.16428	1.4191	Lipids(11)	Sphingolipids(11)
54849	DEF8	differentially expressed in FDCP 8 homolog (mouse)	0.137681	0.657264	19	0.08247	0.12046	0.684626	0.15155	0.09542	1.58824	Lipids(157);Diradylglycerols [GL02](17)	Glycerolipids(153);Diacylglycerols [GL0201](17);Eicosanoids(4)
283748	PLA2G4D	phospholipase A2, group IVD (cytosolic)	0.153846	0.765867	46	0.22028	0.26016	0.84671	0.38584	0.26654	1.44759	Lipids(331);Glycerophosphocholines [GP01](37);Fatty Acids and Conjugates [FA01](1)	Glycerophospholipids(331);Diacylglycerophosphocholines [GP0101](36);1-alkyl,2-acylglycerophosphocholines [GP0102](1);Straight chain fatty acids [FA0101](1)
10825	NEU3	sialidase 3 (membrane sialidase)	0.142857	0.703808	1	0.237	0.25077	0.945089	0.61146	0.44226	1.38258	Lipids(1)	Sphingolipids(1)
23526	HMHA1	histocompatibility (minor) HA-1	0.137681	0.657264	19	0.13381	0.14509	0.922255	0.11363	0.08052	1.4112	Lipids(157);Diradylglycerols [GL02](17)	Glycerolipids(153);Diacylglycerols [GL0201](17);Eicosanoids(4)
29954	POMT2	protein-O-mannosyltransferase 2	0.142857	0.703808	1	0.15297	0.19819	0.771835	0.20403	0.13023	1.56669	Polyprenols [PR03](1)	Dolichols [PR0307](1)
4758	NEU1	sialidase 1 (lysosomal sialidase)	0.183673	0.849083	9	0.15657	0.1182	1.32462	0.11932	0.11753	1.01523	Lipids(9)	Sphingolipids(9)
57205	ATP10D	ATPase, class V, type 10D	0.147664	0.734838	79	0.29985	0.36004	0.832824	0.23404	0.15309	1.52877	Lipids(607);Glycerophosphocholines [GP01](37);Glycerophosphoethanolamines [GP02](10);Glycerophosphates [GP10](2)	Glycerophospholipids(606);Diacylglycerophosphocholines [GP0101](36);Diacylglycerophosphoethanolamines [GP0201](10);Diacylglycerophosphates [GP1001](2);1-alkyl,2-acylglycerophosphocholines [GP0102](1);Fatty Acid Esters(1)
26279	PLA2G2D	phospholipase A2, group IID	0.156733	0.77574	71	0.51203	0.64001	0.800034	0.41145	0.25496	1.61378	Lipids(533);Glycerophosphocholines [GP01](37);Glycerophosphoethanolamines [GP02](10);Fatty Acids and Conjugates [FA01](1)	Glycerophospholipids(533);Diacylglycerophosphocholines [GP0101](36);Diacylglycerophosphoethanolamines [GP0201](10);1-alkyl,2-acylglycerophosphocholines [GP0102](1);Straight chain fatty acids [FA0101](1)
5915	RARB	retinoic acid receptor, beta	0.5	0.980254	1	0.14823	0.17342	0.854746	0.16265	0.10267	1.5842	Lipids(1)	Prenol Lipids(1)
55750	AGK	acylglycerol kinase	0.148936	0.7433	28	0.12256	0.10445	1.17338	0.10368	0.08007	1.29487	Lipids(173);Diradylglycerols [GL02](17);Glycerophosphates [GP10](3)	Glycerolipids(159);Diacylglycerols [GL0201](17);Eicosanoids(6);Lineolic Acids and Derivatives(4);Diacylglycerophosphates [GP1001](2);Fatty Acid Esters(2);Fatty Amides(2);Monoacylglycerophosphates [GP1005](1)
374569	ASPG	asparaginase homolog (S. cerevisiae)	0.176471	0.840621	6	0.15083	0.22802	0.661477	0.27594	0.15128	1.82403	Lipids(5);Fatty Acids and Conjugates [FA01](1);Glycerophosphocholines [GP01](1)	Glycerophospholipids(5);Monoacylglycerophosphocholines [GP0105](1);Straight chain fatty acids [FA0101](1)
23025	UNC13A	unc-13 homolog A (C. elegans)	0.137681	0.657264	19	0.06694	0.0741	0.903374	0.02729	0.01717	1.5894	Lipids(157);Diradylglycerols [GL02](17)	Glycerolipids(153);Diacylglycerols [GL0201](17);Eicosanoids(4)
6257	RXRB	retinoid X receptor, beta	0.571429	0.981664	4	0.0001	0.0001	1	0.17626	0.116	1.51948	Lipids(4)	Prenol Lipids(4)
8476	CDC42BPA	CDC42 binding protein kinase alpha (DMPK-like)	0.137681	0.657264	19	0.10862	0.08707	1.2475	0.05297	0.04143	1.27854	Lipids(157);Diradylglycerols [GL02](17)	Glycerolipids(153);Diacylglycerols [GL0201](17);Eicosanoids(4)
6610	SMPD2	sphingomyelin phosphodiesterase 2, neutral membrane (neutral sphingomyelinase)	0.162651	0.829337	27	0.28135	0.2335	1.20493	0.28862	0.21783	1.32498	Lipids(41)	Sphingolipids(41)
2581	GALC	galactosylceramidase	0.195876	0.863188	19	0.18667	0.25657	0.72756	0.2958	0.1641	1.80256	Lipids(31)	Sphingolipids(31)
2760	GM2A	GM2 ganglioside activator	0.153846	0.765867	28	0.44404	0.35613	1.24685	0.30268	0.23336	1.29705	Lipids(42)	Sphingolipids(42)
51805	COQ3	coenzyme Q3 homolog, methyltransferase (S. cerevisiae)	0.181818	0.847673	2	0.66191	0.41917	1.5791	0.40274	0.4152	0.96999	Lipids(2)	Prenol Lipids(2)
7941	PLA2G7	phospholipase A2, group VII (platelet-activating factor acetylhydrolase, plasma)	0.294118	0.899859	5	0.55827	0.36432	1.53236	0.36553	0.34491	1.05978	Lipids(5);Glycerophosphocholines [GP01](1)	Glycerophospholipids(5);Monoacylglycerophosphocholines [GP0105](1)
23527	ACAP2	ArfGAP with coiled-coil, ankyrin repeat and PH domains 2	0.5	0.980254	2	0.02939	0.03214	0.914437	0.06464	0.03772	1.71368	Glycerophosphates [GP10](2);Lipids(1)	Diacylglycerophosphates [GP1001](2);Fatty Acid Esters(1)
10005	ACOT8	acyl-CoA thioesterase 8	0.176471	0.840621	3	0.15517	0.19727	0.786587	0.23714	0.12845	1.84617	Fatty Acids and Conjugates [FA01](2);Bile acids and derivatives [ST04](1)	Unsaturated fatty acids [FA0103](2);C24 bile acids, alcohols, and derivatives [ST0401](1)
9468	PCYT1B	phosphate cytidylyltransferase 1, choline, beta	0.157343	0.787024	45	0.32126	0.17669	1.81821	0.06994	0.08582	0.814962	Lipids(331);Glycerophosphocholines [GP01](37)	Glycerophospholipids(331);Diacylglycerophosphocholines [GP0101](36);1-alkyl,2-acylglycerophosphocholines [GP0102](1)
23659	PLA2G15	phospholipase A2, group XV	0.16	0.819464	48	0.0001	0.13583	0.000736214	0.24502	0.09256	2.64715	Lipids(301);Glycerophosphocholines [GP01](36)	Glycerophospholipids(301);Diacylglycerophosphocholines [GP0101](36)
11313	LYPLA2	lysophospholipase II	0.15534	0.768688	48	0.0001	0.0001	1	0.03758	0.02273	1.65332	Lipids(301);Glycerophosphocholines [GP01](36)	Glycerophospholipids(301);Diacylglycerophosphocholines [GP0101](36)
125981	ACER1	alkaline ceramidase 1	0.18018	0.846262	20	0.0308	0.19218	0.160266	0.21491	0.08551	2.51327	Lipids(31);Fatty Acids and Conjugates [FA01](1)	Sphingolipids(31);Straight chain fatty acids [FA0101](1)
5338	PLD2	phospholipase D2	0.157895	0.795487	75	0.18484	0.20154	0.917138	0.18752	0.10628	1.7644	Lipids(558);Glycerophosphocholines [GP01](37);Glycerophosphoethanolamines [GP02](10);Glycerophosphates [GP10](3)	Glycerophospholipids(556);Diacylglycerophosphocholines [GP0101](36);Diacylglycerophosphoethanolamines [GP0201](10);Diacylglycerophosphates [GP1001](2);Fatty Acid Esters(2);1-alkyl,2-acylglycerophosphocholines [GP0102](1);Monoacylglycerophosphates [GP1005](1)
339221	ENPP7	ectonucleotide pyrophosphatase/phosphodiesterase 7	0.162651	0.829337	27	0.13835	0.18206	0.759914	0.25343	0.13175	1.92357	Lipids(41)	Sphingolipids(41)
53947	A4GALT	alpha 1,4-galactosyltransferase	0.269841	0.891396	17	0.11049	0.0725	1.524	0.1047	0.0892	1.17377	Lipids(17)	Sphingolipids(17)
8398	PLA2G6	phospholipase A2, group VI (cytosolic, calcium-independent)	0.160976	0.825106	66	0.14676	0.25599	0.573304	0.12211	0.05727	2.13218	Lipids(505);Glycerophosphocholines [GP01](37);Glycerophosphoethanolamines [GP02](10);Fatty Acids and Conjugates [FA01](1)	Glycerophospholipids(505);Diacylglycerophosphocholines [GP0101](36);Diacylglycerophosphoethanolamines [GP0201](10);1-alkyl,2-acylglycerophosphocholines [GP0102](1);Straight chain fatty acids [FA0101](1)
8613	PPAP2B	phosphatidic acid phosphatase type 2B	0.147651	0.716502	22	0.05272	0.12272	0.429596	0.09225	0.04036	2.28568	Lipids(159);Diradylglycerols [GL02](17);Glycerophosphates [GP10](3)	Glycerolipids(153);Diacylglycerols [GL0201](17);Eicosanoids(4);Diacylglycerophosphates [GP1001](2);Fatty Acid Esters(2);Monoacylglycerophosphates [GP1005](1)
5360	PLTP	phospholipid transfer protein	0.147664	0.734838	79	0.3994	0.21543	1.85397	0.14011	0.15751	0.889531	Lipids(607);Glycerophosphocholines [GP01](37);Glycerophosphoethanolamines [GP02](10);Glycerophosphates [GP10](2)	Glycerophospholipids(606);Diacylglycerophosphocholines [GP0101](36);Diacylglycerophosphoethanolamines [GP0201](10);Diacylglycerophosphates [GP1001](2);1-alkyl,2-acylglycerophosphocholines [GP0102](1);Fatty Acid Esters(1)
9475	ROCK2	Rho-associated, coiled-coil containing protein kinase 2	0.137681	0.657264	19	0.08695	0.03485	2.49498	0.0328	0.10859	0.302054	Lipids(157);Diradylglycerols [GL02](17)	Glycerolipids(153);Diacylglycerols [GL0201](17);Eicosanoids(4)
57121	LPAR5	lysophosphatidic acid receptor 5	1	1	1	0.1763	0.13832	1.27458	0.11978	0.07593	1.57751	Glycerophosphates [GP10](1);Lipids(1)	Fatty Acid Esters(1);Monoacylglycerophosphates [GP1005](1)
23566	LPAR3	lysophosphatidic acid receptor 3	1	1	1	0.11716	0.17362	0.674807	0.10563	0.04757	2.22052	Glycerophosphates [GP10](1);Lipids(1)	Fatty Acid Esters(1);Monoacylglycerophosphates [GP1005](1)
22841	RAB11FIP2	RAB11 family interacting protein 2 (class I)	0.5	0.980254	2	0.13895	0.25778	0.539026	0.16618	0.07007	2.37163	Glycerophosphates [GP10](2);Lipids(1)	Diacylglycerophosphates [GP1001](2);Fatty Acid Esters(1)
673	BRAF	v-raf murine sarcoma viral oncogene homolog B1	0.137681	0.657264	19	0.03634	0.4537	0.080097	0.14663	0.05108	2.8706	Lipids(157);Diradylglycerols [GL02](17)	Glycerolipids(153);Diacylglycerols [GL0201](17);Eicosanoids(4)
56894	AGPAT3	1-acylglycerol-3-phosphate O-acyltransferase 3	0.428571	0.930889	3	0.0375	0.33455	0.112091	0.08134	0.02853	2.85103	Glycerophosphates [GP10](3);Lipids(2)	Diacylglycerophosphates [GP1001](2);Fatty Acid Esters(2);Monoacylglycerophosphates [GP1005](1)
54947	LPCAT2	lysophosphatidylcholine acyltransferase 2	0.16035	0.820874	55	0.2576	0.22312	1.15454	0.13334	0.07274	1.8331	Lipids(365);Glycerophosphocholines [GP01](38);Glycerophosphates [GP10](1)	Glycerophospholipids(364);Diacylglycerophosphocholines [GP0101](36);1-alkyl,2-acylglycerophosphocholines [GP0102](1);Fatty Acid Esters(1);Monoacylglycerophosphates [GP1005](1);Monoacylglycerophosphocholines [GP0105](1)
57605	PITPNM2	phosphatidylinositol transfer protein, membrane-associated 2	0.144092	0.71086	50	0.05759	0.03759	1.53206	0.0813	0.05579	1.45725	Lipids(381);Glycerophosphocholines [GP01](37)	Glycerophospholipids(381);Diacylglycerophosphocholines [GP0101](36);1-alkyl,2-acylglycerophosphocholines [GP0102](1)
3073	HEXA	hexosaminidase A (alpha polypeptide)	0.233333	0.881523	7	0.22467	0.1256	1.78877	0.14817	0.12302	1.20444	Lipids(7)	Sphingolipids(7)
9890	LPPR4	lipid phosphate phosphatase-related protein type 4	0.6	0.985896	3	0.03099	0.01526	2.0308	0.03404	0.03528	0.964853	Glycerophosphates [GP10](3);Lipids(2)	Diacylglycerophosphates [GP1001](2);Fatty Acid Esters(2);Monoacylglycerophosphates [GP1005](1)
148229	ATP8B3	ATPase, aminophospholipid transporter, class I, type 8B, member 3	0.147664	0.734838	79	0.20852	0.31193	0.668483	0.20181	0.08526	2.367	Lipids(607);Glycerophosphocholines [GP01](37);Glycerophosphoethanolamines [GP02](10);Glycerophosphates [GP10](2)	Glycerophospholipids(606);Diacylglycerophosphocholines [GP0101](36);Diacylglycerophosphoethanolamines [GP0201](10);Diacylglycerophosphates [GP1001](2);1-alkyl,2-acylglycerophosphocholines [GP0102](1);Fatty Acid Esters(1)
8706	B3GALNT1	beta-1,3-N-acetylgalactosaminyltransferase 1 (globoside blood group)	0.5	0.980254	4	0.10955	0.20101	0.544998	0.13643	0.0547	2.49415	Lipids(4)	Sphingolipids(4)
253558	LCLAT1	lysocardiolipin acyltransferase 1	0.210526	0.874471	4	0.4537	0.2038	2.2262	0.08537	0.10459	0.816235	Lipids(6);Glycerophosphates [GP10](3)	Glycerophospholipids(4);Diacylglycerophosphates [GP1001](2);Fatty Acid Esters(2);Monoacylglycerophosphates [GP1005](1)
9600	PITPNM1	phosphatidylinositol transfer protein, membrane-associated 1	0.140461	0.664316	67	0.07289	0.04265	1.70903	0.07147	0.05228	1.36706	Lipids(538);Glycerophosphocholines [GP01](37);Diradylglycerols [GL02](17)	Glycerophospholipids(381);Glycerolipids(153);Diacylglycerophosphocholines [GP0101](36);Diacylglycerols [GL0201](17);Eicosanoids(4);1-alkyl,2-acylglycerophosphocholines [GP0102](1)
10577	NPC2	Niemann-Pick disease, type C2	0.158192	0.816643	28	0.0001	0.0001	1	0.50193	0.24078	2.0846	Lipids(42)	Sphingolipids(42)
8818	DPM2	dolichyl-phosphate mannosyltransferase polypeptide 2, regulatory subunit	0.142857	0.703808	1	0.27272	0.16375	1.66547	0.17437	0.12245	1.42401	Polyprenols [PR03](1)	Dolichols [PR0307](1)
1591	CYP24A1	cytochrome P450, family 24, subfamily A, polypeptide 1	0.2	0.87165	4	0.11691	0.58276	0.200614	0.27575	0.09466	2.91306	Lipids(4);Secosteroids [ST03](4)	Steroids and Steroid Derivatives(4);Vitamin D2 and derivatives [ST0301](2);Vitamin D3 and derivatives [ST0302](2)
440279	UNC13C	unc-13 homolog C (C. elegans)	0.137681	0.657264	19	0.14955	0.08841	1.69155	0.10393	0.07264	1.43075	Lipids(157);Diradylglycerols [GL02](17)	Glycerolipids(153);Diacylglycerols [GL0201](17);Eicosanoids(4)
2185	PTK2B	PTK2B protein tyrosine kinase 2 beta	1	1	1	0.04979	0.04286	1.16169	0.06161	0.03117	1.97658	Glycerophosphates [GP10](1);Lipids(1)	Fatty Acid Esters(1);Monoacylglycerophosphates [GP1005](1)
7421	VDR	vitamin D (1,25- dihydroxyvitamin D3) receptor	0.2	0.87165	3	0.09556	0.19012	0.50263	0.20229	0.07667	2.63845	Secosteroids [ST03](2);Lipids(1)	Vitamin D3 and derivatives [ST0302](2);Steroids and Steroid Derivatives(1)
80821	DDHD1	DDHD domain containing 1	0.5	0.980254	2	0.1262	0.08811	1.4323	0.18697	0.10939	1.70921	Glycerophosphates [GP10](2);Lipids(1)	Diacylglycerophosphates [GP1001](2);Fatty Acid Esters(1)
3074	HEXB	hexosaminidase B (beta polypeptide)	0.233333	0.881523	7	0.21313	0.64339	0.331261	0.59754	0.21079	2.83476	Lipids(7)	Sphingolipids(7)
23371	TENC1	tensin like C1 domain containing phosphatase (tensin 2)	0.137681	0.657264	19	0.27662	0.20203	1.3692	0.21556	0.11988	1.79813	Lipids(157);Diradylglycerols [GL02](17)	Glycerolipids(153);Diacylglycerols [GL0201](17);Eicosanoids(4)
6256	RXRA	retinoid X receptor, alpha	0.5	0.980254	3	0.0001	0.0001	1	0.02227	0.01026	2.17057	Lipids(3)	Prenol Lipids(3)
57171	DOLPP1	dolichyl pyrophosphate phosphatase 1	0.142857	0.703808	1	0.31613	0.20931	1.51034	0.07721	0.04646	1.66186	Polyprenols [PR03](1)	Dolichols [PR0307](1)
5321	PLA2G4A	phospholipase A2, group IVA (cytosolic, calcium-dependent)	0.155844	0.770099	72	0.12768	0.31692	0.402878	0.06883	0.02463	2.79456	Lipids(533);Glycerophosphocholines [GP01](38);Glycerophosphoethanolamines [GP02](10);Fatty Acids and Conjugates [FA01](1)	Glycerophospholipids(533);Diacylglycerophosphocholines [GP0101](36);Diacylglycerophosphoethanolamines [GP0201](10);1-alkyl,2-acylglycerophosphocholines [GP0102](1);Monoacylglycerophosphocholines [GP0105](1);Straight chain fatty acids [FA0101](1)
5959	RDH5	retinol dehydrogenase 5 (11-cis/9-cis)	0.5	0.980254	1	0.11096	0.15982	0.694281	0.33889	0.1336	2.5366	Isoprenoids [PR01](2)	Retinoids [PR0109](2)
64283	RGNEF	190 kDa guanine nucleotide exchange factor	0.137681	0.657264	19	0.41301	0.37832	1.09169	0.32239	0.14852	2.17068	Lipids(157);Diradylglycerols [GL02](17)	Glycerolipids(153);Diacylglycerols [GL0201](17);Eicosanoids(4)
9411	ARHGAP29	Rho GTPase activating protein 29	0.137681	0.657264	19	0.34987	0.33711	1.03785	0.36366	0.16203	2.2444	Lipids(157);Diradylglycerols [GL02](17)	Glycerolipids(153);Diacylglycerols [GL0201](17);Eicosanoids(4)
9181	ARHGEF2	Rho/Rac guanine nucleotide exchange factor (GEF) 2	0.137681	0.657264	19	0.26701	0.09358	2.85328	0.05244	0.10792	0.485915	Lipids(157);Diradylglycerols [GL02](17)	Glycerolipids(153);Diacylglycerols [GL0201](17);Eicosanoids(4)
10229	COQ7	coenzyme Q7 homolog, ubiquinone (yeast)	0.333333	0.918195	2	0.29939	0.20422	1.46602	0.18986	0.10111	1.87776	Lipids(2)	Prenol Lipids(2)
6609	SMPD1	sphingomyelin phosphodiesterase 1, acid lysosomal	0.162651	0.829337	27	0.30764	0.14509	2.12034	0.23627	0.18634	1.26795	Lipids(41)	Sphingolipids(41)
79053	ALG8	asparagine-linked glycosylation 8, alpha-1,3-glucosyltransferase homolog (S. cerevisiae)	0.142857	0.703808	1	0.71706	0.38287	1.87286	0.21808	0.1406	1.55107	Polyprenols [PR03](1)	Dolichols [PR0307](1)
8705	B3GALT4	UDP-Gal:betaGlcNAc beta 1,3-galactosyltransferase, polypeptide 4	0.142857	0.703808	1	0.14828	0.07786	1.90444	0.18546	0.12067	1.53692	Lipids(1)	Sphingolipids(1)
84274	COQ5	coenzyme Q5 homolog, methyltransferase (S. cerevisiae)	0.5	0.980254	1	0.46335	0.25775	1.79767	0.30172	0.18195	1.65826	Lipids(1)	Prenol Lipids(1)
1040	CDS1	CDP-diacylglycerol synthase (phosphatidate cytidylyltransferase) 1	0.14	0.662906	21	0.11556	0.35004	0.330134	0.06212	0.01987	3.12632	Lipids(158);Diradylglycerols [GL02](17);Glycerophosphates [GP10](3)	Glycerolipids(153);Diacylglycerols [GL0201](17);Eicosanoids(4);Diacylglycerophosphates [GP1001](2);Fatty Acid Esters(1);Monoacylglycerophosphates [GP1005](1)
5306	PITPNA	phosphatidylinositol transfer protein, alpha	0.144092	0.71086	50	0.02342	0.11132	0.210384	0.03201	0.00968	3.30682	Lipids(381);Glycerophosphocholines [GP01](37)	Glycerophospholipids(381);Diacylglycerophosphocholines [GP0101](36);1-alkyl,2-acylglycerophosphocholines [GP0102](1)
116986	AGAP2	ArfGAP with GTPase domain, ankyrin repeat and PH domain 2	0.5	0.980254	2	0.20121	0.07979	2.52174	0.05607	0.05464	1.02617	Glycerophosphates [GP10](2);Lipids(1)	Diacylglycerophosphates [GP1001](2);Fatty Acid Esters(1)
4759	NEU2	sialidase 2 (cytosolic sialidase)	0.173913	0.836389	8	0.18359	0.07282	2.52115	0.22117	0.21332	1.0368	Lipids(8)	Sphingolipids(8)
91012	CERS5	ceramide synthase 5	0.191919	0.857546	19	0.29689	0.10797	2.74975	0.26742	0.32822	0.814758	Lipids(31)	Sphingolipids(31)
10317	B3GALT5	UDP-Gal:betaGlcNAc beta 1,3-galactosyltransferase, polypeptide 5	0.158192	0.816643	28	0.17178	0.39625	0.433514	0.3052	0.09716	3.14121	Lipids(42)	Sphingolipids(42)
84814	PPAPDC3	phosphatidic acid phosphatase type 2 domain containing 3	0.5	0.980254	2	0.21106	0.08059	2.61894	0.04032	0.04045	0.996786	Glycerophosphates [GP10](2);Lipids(1)	Diacylglycerophosphates [GP1001](2);Fatty Acid Esters(1)
5244	ABCB4	ATP-binding cassette, sub-family B (MDR/TAP), member 4	0.157343	0.787024	45	0.20898	0.59868	0.349068	0.34858	0.10483	3.32519	Lipids(331);Glycerophosphocholines [GP01](37)	Glycerophospholipids(331);Diacylglycerophosphocholines [GP0101](36);1-alkyl,2-acylglycerophosphocholines [GP0102](1)
7923	HSD17B8	hydroxysteroid (17-beta) dehydrogenase 8	0.333333	0.918195	1	0.53331	0.54011	0.98741	0.43286	0.16008	2.70402	Steroids [ST02](1)	C18 steroids (estrogens) and derivatives [ST0201](1)
5205	ATP8B1	ATPase, aminophospholipid transporter, class I, type 8B, member 1	0.147664	0.734838	79	0.23772	0.40089	0.592981	0.08799	0.02824	3.11579	Lipids(607);Glycerophosphocholines [GP01](37);Glycerophosphoethanolamines [GP02](10);Glycerophosphates [GP10](2)	Glycerophospholipids(606);Diacylglycerophosphocholines [GP0101](36);Diacylglycerophosphoethanolamines [GP0201](10);Diacylglycerophosphates [GP1001](2);1-alkyl,2-acylglycerophosphocholines [GP0102](1);Fatty Acid Esters(1)
5051	PAFAH2	platelet-activating factor acetylhydrolase 2, 40kDa	0.294118	0.899859	5	0.96488	0.37642	2.56331	0.3033	0.25185	1.20429	Lipids(5);Glycerophosphocholines [GP01](2)	Glycerophospholipids(5);1-alkyl,2-acylglycerophosphocholines [GP0102](1);Monoacylglycerophosphocholines [GP0105](1)
5590	PRKCZ	protein kinase C, zeta	0.137681	0.657264	19	0.07846	0.19937	0.39354	0.10127	0.02875	3.52243	Lipids(157);Diradylglycerols [GL02](17)	Glycerolipids(153);Diacylglycerols [GL0201](17);Eicosanoids(4)
9971	NR1H4	nuclear receptor subfamily 1, group H, member 4	0.5	0.980254	1	0.15775	0.08648	1.82412	0.11329	0.05265	2.15176	Bile acids and derivatives [ST04](1)	C24 bile acids, alcohols, and derivatives [ST0401](1)
5050	PAFAH1B3	platelet-activating factor acetylhydrolase 1b, catalytic subunit 3 (29kDa)	0.294118	0.899859	5	0.03329	0.04283	0.777259	0.10899	0.03322	3.28085	Lipids(5);Glycerophosphocholines [GP01](2)	Glycerophospholipids(5);1-alkyl,2-acylglycerophosphocholines [GP0102](1);Monoacylglycerophosphocholines [GP0105](1)
5584	PRKCI	protein kinase C, iota	0.137681	0.657264	19	0.09813	0.1745	0.56235	0.04989	0.01355	3.68192	Lipids(157);Diradylglycerols [GL02](17)	Glycerolipids(153);Diacylglycerols [GL0201](17);Eicosanoids(4)
254531	LPCAT4	lysophosphatidylcholine acyltransferase 4	0.333333	0.918195	1	0.1174	0.17833	0.65833	0.22706	0.06185	3.67114	Glycerophosphates [GP10](1);Lipids(1)	Fatty Acid Esters(1);Monoacylglycerophosphates [GP1005](1)
369	ARAF	v-raf murine sarcoma 3611 viral oncogene homolog	0.137681	0.657264	19	0.43231	0.13207	3.27334	0.05255	0.04967	1.05798	Lipids(157);Diradylglycerols [GL02](17)	Glycerolipids(153);Diacylglycerols [GL0201](17);Eicosanoids(4)
55738	ARFGAP1	ADP-ribosylation factor GTPase activating protein 1	0.157343	0.787024	45	0.1453	0.11107	1.30818	0.24931	0.08234	3.02781	Lipids(331);Glycerophosphocholines [GP01](37)	Glycerophospholipids(331);Diacylglycerophosphocholines [GP0101](36);1-alkyl,2-acylglycerophosphocholines [GP0102](1)
246329	STAC3	SH3 and cysteine rich domain 3	0.137681	0.657264	19	0.19677	0.05492	3.58285	0.08033	0.10208	0.786932	Lipids(157);Diradylglycerols [GL02](17)	Glycerolipids(153);Diacylglycerols [GL0201](17);Eicosanoids(4)
57198	ATP8B2	ATPase, class I, type 8B, member 2	0.147664	0.734838	79	0.04916	0.01441	3.41152	0.04268	0.04441	0.961045	Lipids(607);Glycerophosphocholines [GP01](37);Glycerophosphoethanolamines [GP02](10);Glycerophosphates [GP10](2)	Glycerophospholipids(606);Diacylglycerophosphocholines [GP0101](36);Diacylglycerophosphoethanolamines [GP0201](10);Diacylglycerophosphates [GP1001](2);1-alkyl,2-acylglycerophosphocholines [GP0102](1);Fatty Acid Esters(1)
1594	CYP27B1	cytochrome P450, family 27, subfamily B, polypeptide 1	0.25	0.885755	4	0.37325	0.11954	3.12239	0.21476	0.16873	1.2728	Secosteroids [ST03](4)	Vitamin D2 and derivatives [ST0301](2);Vitamin D3 and derivatives [ST0302](2)
1312	COMT	catechol-O-methyltransferase	0.333333	0.918195	1	0.21715	0.17897	1.21333	0.18704	0.05767	3.24328	Steroids [ST02](1)	C18 steroids (estrogens) and derivatives [ST0201](1)
1798	DPAGT1	dolichyl-phosphate (UDP-N-acetylglucosamine) N-acetylglucosaminephosphotransferase 1 (GlcNAc-1-P transferase)	0.142857	0.703808	1	0.37904	0.12242	3.09623	0.10849	0.07812	1.38876	Polyprenols [PR03](1)	Dolichols [PR0307](1)
8869	ST3GAL5	ST3 beta-galactoside alpha-2,3-sialyltransferase 5	0.142857	0.703808	4	0.32007	0.11269	2.84027	0.33286	0.19892	1.67334	Lipids(4)	Sphingolipids(4)
50700	RDH8	retinol dehydrogenase 8 (all-trans)	0.5	0.980254	1	0.20005	0.0644	3.10637	0.14241	0.08996	1.58304	Isoprenoids [PR01](1)	Retinoids [PR0109](1)
157506	RDH10	retinol dehydrogenase 10 (all-trans)	0.333333	0.918195	4	0.0001	0.0001	1	0.08089	0.02136	3.78699	Lipids(3);Isoprenoids [PR01](1)	Sphingolipids(3);Retinoids [PR0109](1)
79888	LPCAT1	lysophosphatidylcholine acyltransferase 1	0.15942	0.818054	55	0.16711	0.08248	2.02607	0.18929	0.0682	2.77551	Lipids(365);Glycerophosphocholines [GP01](38);Glycerophosphates [GP10](1)	Glycerophospholipids(364);Diacylglycerophosphocholines [GP0101](36);1-alkyl,2-acylglycerophosphocholines [GP0102](1);Fatty Acid Esters(1);Monoacylglycerophosphates [GP1005](1);Monoacylglycerophosphocholines [GP0105](1)
10555	AGPAT2	1-acylglycerol-3-phosphate O-acyltransferase 2 (lysophosphatidic acid acyltransferase, beta)	0.428571	0.930889	3	0.1317	0.03377	3.89991	0.10638	0.10399	1.02298	Glycerophosphates [GP10](3);Lipids(2)	Diacylglycerophosphates [GP1001](2);Fatty Acid Esters(2);Monoacylglycerophosphates [GP1005](1)
259230	SGMS1	sphingomyelin synthase 1	0.14053	0.667137	69	0.0001	0.0001	1	0.13916	0.03429	4.05833	Lipids(519);Glycerophosphocholines [GP01](37);Diradylglycerols [GL02](17)	Glycerophospholipids(359);Glycerolipids(153);Diacylglycerophosphocholines [GP0101](36);Diacylglycerols [GL0201](17);Eicosanoids(4);Sphingolipids(3);1-alkyl,2-acylglycerophosphocholines [GP0102](1)
84513	PPAPDC1B	phosphatidic acid phosphatase type 2 domain containing 1B	0.5	0.980254	2	0.84558	0.18321	4.61536	0.09674	0.13893	0.696322	Glycerophosphates [GP10](2);Lipids(1)	Diacylglycerophosphates [GP1001](2);Fatty Acid Esters(1)
5337	PLD1	phospholipase D1, phosphatidylcholine-specific	0.153191	0.758815	72	0.19838	0.13019	1.52377	0.17311	0.04558	3.79794	Lipids(556);Glycerophosphocholines [GP01](37);Glycerophosphoethanolamines [GP02](10)	Glycerophospholipids(556);Diacylglycerophosphocholines [GP0101](36);Diacylglycerophosphoethanolamines [GP0201](10);1-alkyl,2-acylglycerophosphocholines [GP0102](1)
7410	VAV2	vav 2 guanine nucleotide exchange factor	0.137681	0.657264	19	0.05792	0.01571	3.68682	0.02642	0.01615	1.63591	Lipids(157);Diradylglycerols [GL02](17)	Glycerolipids(153);Diacylglycerols [GL0201](17);Eicosanoids(4)
8630	HSD17B6	hydroxysteroid (17-beta) dehydrogenase 6 homolog (mouse)	0.4	0.923836	2	1.2805	0.49065	2.6098	0.65989	0.2422	2.72457	Isoprenoids [PR01](1);Steroids [ST02](1)	C18 steroids (estrogens) and derivatives [ST0201](1);Retinoids [PR0109](1)
23760	PITPNB	phosphatidylinositol transfer protein, beta	0.144092	0.71086	50	0.0001	0.0001	1	0.19532	0.04364	4.47571	Lipids(381);Glycerophosphocholines [GP01](37)	Glycerophospholipids(381);Diacylglycerophosphocholines [GP0101](36);1-alkyl,2-acylglycerophosphocholines [GP0102](1)
5995	RGR	retinal G protein coupled receptor	0.5	0.980254	1	0.07734	0.01896	4.07911	0.17828	0.10913	1.63365	Isoprenoids [PR01](1)	Retinoids [PR0109](1)
8733	GPAA1	glycosylphosphatidylinositol anchor attachment protein 1 homolog (yeast)	0.158192	0.816643	28	0.10891	0.02342	4.6503	0.08826	0.07831	1.12706	Lipids(42)	Sphingolipids(42)
80772	GLTPD1	glycolipid transfer protein domain containing 1	0.158192	0.816643	28	0.1903	0.03762	5.05848	0.12123	0.16788	0.722123	Lipids(42)	Sphingolipids(42)
58488	PCTP	phosphatidylcholine transfer protein	0.152905	0.753173	50	0.4187	0.14584	2.87095	0.33573	0.1114	3.01373	Lipids(359);Glycerophosphocholines [GP01](37)	Glycerophospholipids(359);Diacylglycerophosphocholines [GP0101](36);1-alkyl,2-acylglycerophosphocholines [GP0102](1)
9170	LPAR2	lysophosphatidic acid receptor 2	1	1	1	0.09377	0.01772	5.29176	0.04283	0.0645	0.664031	Glycerophosphates [GP10](1);Lipids(1)	Fatty Acid Esters(1);Monoacylglycerophosphates [GP1005](1)
5916	RARG	retinoic acid receptor, gamma	0.5	0.980254	1	0.09643	0.02147	4.49138	0.06057	0.03873	1.5639	Lipids(1)	Prenol Lipids(1)
9162	DGKI	diacylglycerol kinase, iota	0.148936	0.7433	21	0.04646	0.04621	1.00541	0.20559	0.0395	5.20481	Lipids(158);Diradylglycerols [GL02](17);Glycerophosphates [GP10](3)	Glycerolipids(153);Diacylglycerols [GL0201](17);Eicosanoids(4);Diacylglycerophosphates [GP1001](2);Fatty Acid Esters(1);Monoacylglycerophosphates [GP1005](1)
403313	PPAPDC2	phosphatidic acid phosphatase type 2 domain containing 2	0.5	0.980254	2	0.13537	0.02413	5.61003	0.06683	0.1004	0.665637	Glycerophosphates [GP10](2);Lipids(1)	Diacylglycerophosphates [GP1001](2);Fatty Acid Esters(1)
1545	CYP1B1	cytochrome P450, family 1, subfamily B, polypeptide 1	0.153846	0.765867	2	0.70199	0.1354	5.18456	0.20116	0.15115	1.33086	Octadecanoids [FA02](3);Steroids [ST02](1)	Other Octadecanoids [FA0200](3);C18 steroids (estrogens) and derivatives [ST0201](1)
10390	CEPT1	choline/ethanolamine phosphotransferase 1	0.153191	0.758815	72	0.0001	0.18089	0.000552822	0.14276	0.0214	6.67103	Lipids(556);Glycerophosphocholines [GP01](37);Glycerophosphoethanolamines [GP02](10)	Glycerophospholipids(556);Diacylglycerophosphocholines [GP0101](36);Diacylglycerophosphoethanolamines [GP0201](10);1-alkyl,2-acylglycerophosphocholines [GP0102](1)
5322	PLA2G5	phospholipase A2, group V	0.157428	0.794076	71	0.53599	0.4013	1.33563	0.90729	0.1392	6.51789	Lipids(533);Glycerophosphocholines [GP01](37);Glycerophosphoethanolamines [GP02](10);Fatty Acids and Conjugates [FA01](1)	Glycerophospholipids(533);Diacylglycerophosphocholines [GP0101](36);Diacylglycerophosphoethanolamines [GP0201](10);1-alkyl,2-acylglycerophosphocholines [GP0102](1);Straight chain fatty acids [FA0101](1)
79087	ALG12	asparagine-linked glycosylation 12, alpha-1,6-mannosyltransferase homolog (S. cerevisiae)	0.142857	0.703808	1	0.45419	0.0616	7.37321	0.10162	0.16663	0.609854	Polyprenols [PR03](1)	Dolichols [PR0307](1)
10195	ALG3	asparagine-linked glycosylation 3, alpha-1,3- mannosyltransferase homolog (S. cerevisiae)	0.142857	0.703808	1	0.54929	0.08035	6.83622	0.13808	0.11488	1.20195	Polyprenols [PR03](1)	Dolichols [PR0307](1)
23683	PRKD3	protein kinase D3	0.137681	0.657264	19	0.37146	0.04166	8.91647	0.05421	0.06985	0.776092	Lipids(157);Diradylglycerols [GL02](17)	Glycerolipids(153);Diacylglycerols [GL0201](17);Eicosanoids(4)
10161	LPAR6	lysophosphatidic acid receptor 6	1	1	1	0.14411	0.3566	0.404122	0.12879	0.01302	9.89171	Glycerophosphates [GP10](1);Lipids(1)	Fatty Acid Esters(1);Monoacylglycerophosphates [GP1005](1)
476	ATP1A1	ATPase, Na+/K+ transporting, alpha 1 polypeptide	0.25	0.885755	2	0.13079	0.02002	6.53297	0.13454	0.03485	3.86055	Lipids(2)	Steroids and Steroid Derivatives(2)
201164	PLD6	phospholipase D family, member 6	0.157343	0.787024	45	0.24474	0.02931	8.35005	0.17476	0.08443	2.06988	Lipids(331);Glycerophosphocholines [GP01](37)	Glycerophospholipids(331);Diacylglycerophosphocholines [GP0101](36);1-alkyl,2-acylglycerophosphocholines [GP0102](1)
79796	ALG9	asparagine-linked glycosylation 9, alpha-1,2-mannosyltransferase homolog (S. cerevisiae)	0.142857	0.703808	1	0.32867	0.01978	16.6163	0.17668	0.06831	2.58644	Polyprenols [PR03](1)	Dolichols [PR0307](1)
5144	PDE4D	phosphodiesterase 4D, cAMP-specific	0.5	0.980254	2	0.68132	0.3943	1.72792	0.59439	0.02362	25.1647	Glycerophosphates [GP10](2);Lipids(1)	Diacylglycerophosphates [GP1001](2);Fatty Acid Esters(1)
10079	ATP9A	ATPase, class II, type 9A	0.147664	0.734838	79	0.01111	0.0001	111.1	0.01464	0.02653	0.551828	Lipids(607);Glycerophosphocholines [GP01](37);Glycerophosphoethanolamines [GP02](10);Glycerophosphates [GP10](2)	Glycerophospholipids(606);Diacylglycerophosphocholines [GP0101](36);Diacylglycerophosphoethanolamines [GP0201](10);Diacylglycerophosphates [GP1001](2);1-alkyl,2-acylglycerophosphocholines [GP0102](1);Fatty Acid Esters(1)
5579	PRKCB	protein kinase C, beta	0.137681	0.657264	19	0.0204	0.0001	204	0.01193	0.0067	1.7806	Lipids(157);Diradylglycerols [GL02](17)	Glycerolipids(153);Diacylglycerols [GL0201](17);Eicosanoids(4)
137964	AGPAT6	1-acylglycerol-3-phosphate O-acyltransferase 6 (lysophosphatidic acid acyltransferase, zeta)	0.4	0.923836	2	0.03163	0.0001	316.3	0.01383	0.0127	1.08898	Glycerophosphates [GP10](3);Lipids(1)	Diacylglycerophosphates [GP1001](2);Fatty Acid Esters(1);Monoacylglycerophosphates [GP1005](1)
5582	PRKCG	protein kinase C, gamma	0.137681	0.657264	19	0.03925	0.0001	392.5	0.00928	0.00484	1.91736	Lipids(157);Diradylglycerols [GL02](17)	Glycerolipids(153);Diacylglycerols [GL0201](17);Eicosanoids(4)
22845	DOLK	dolichol kinase	0.142857	0.703808	1	0.05549	0.0001	554.9	0.11151	0.03523	3.1652	Polyprenols [PR03](1)	Dolichols [PR0307](1)
8760	CDS2	CDP-diacylglycerol synthase (phosphatidate cytidylyltransferase) 2	0.14	0.662906	21	0.0642	0.0001	642	0.08701	0.02899	3.00138	Lipids(158);Diradylglycerols [GL02](17);Glycerophosphates [GP10](3)	Glycerolipids(153);Diacylglycerols [GL0201](17);Eicosanoids(4);Diacylglycerophosphates [GP1001](2);Fatty Acid Esters(1);Monoacylglycerophosphates [GP1005](1)
10554	AGPAT1	1-acylglycerol-3-phosphate O-acyltransferase 1 (lysophosphatidic acid acyltransferase, alpha)	0.428571	0.930889	3	0.07031	0.0001	703.1	0.07075	0.07236	0.97775	Glycerophosphates [GP10](3);Lipids(2)	Diacylglycerophosphates [GP1001](2);Fatty Acid Esters(2);Monoacylglycerophosphates [GP1005](1)
5048	PAFAH1B1	platelet-activating factor acetylhydrolase 1b, regulatory subunit 1 (45kDa)	0.333333	0.918195	1	0.13088	0.04893	2.67484	0.08195	0.0001	819.5	Glycerophosphocholines [GP01](1)	1-alkyl,2-acylglycerophosphocholines [GP0102](1)
79947	DHDDS	dehydrodolichyl diphosphate synthase	1	1	1	0.09708	0.0001	970.8	0.17556	0.07199	2.43867	Lipids(1)	Prenol Lipids(1)
1902	LPAR1	lysophosphatidic acid receptor 1	1	1	1	0.09753	0.0001	975.3	0.02811	0.02455	1.14501	Glycerophosphates [GP10](1);Lipids(1)	Fatty Acid Esters(1);Monoacylglycerophosphates [GP1005](1)
5049	PAFAH1B2	platelet-activating factor acetylhydrolase 1b, catalytic subunit 2 (30kDa)	0.294118	0.899859	5	0.19968	0.0001	1996.8	0.11629	0.02393	4.85959	Lipids(5);Glycerophosphocholines [GP01](2)	Glycerophospholipids(5);1-alkyl,2-acylglycerophosphocholines [GP0102](1);Monoacylglycerophosphocholines [GP0105](1)

## Sheet: brain
						primate			rodent
			classifier lipid proportion	quantile classifier lipid prop.	classifier peaks	dN/dS long-living	dN/dS short-living	dN/dS long/short-living ratio	dN/dS long-living	dN/dS short-living	dN/dS long/short-living ratio	lipid classes	lipid subclasses
10087	COL4A3BP	collagen, type IV, alpha 3 (Goodpasture antigen) binding protein	0.107143	0.839884	15	0.01979	0.9345	0.0211771	0.00822	0.03336	0.246403	Lipids(22);Ceramides [SP02](1);Neutral glycosphingolipids [SP05](1)	Sphingolipids(22);N-acylsphinganines (dihydroceramides) [SP0202](1);Simple Glc series [SP0501](1)
283455	KSR2	kinase suppressor of ras 2	0.104478	0.813683	14	0.0001	0.07037	0.00142106	0.01129	0.02629	0.429441	Lipids(120);Diradylglycerols [GL02](14)	Glycerolipids(120);Diacylglycerols [GL0201](14)
142891	SAMD8	sterile alpha motif domain containing 8	0.137255	0.94032	7	0.0001	0.35273	0.000283503	0.04956	0.08515	0.582032	Lipids(7)	Sphingolipids(7)
9331	B4GALT6	UDP-Gal:betaGlcNAc beta 1,4- galactosyltransferase, polypeptide 6	0.12766	0.933042	12	0.0001	0.05002	0.0019992	0.03094	0.05224	0.592266	Lipids(18);Neutral glycosphingolipids [SP05](1)	Sphingolipids(18);Simple Glc series [SP0501](1)
5283	PIGH	phosphatidylinositol glycan anchor biosynthesis, class H	0.11985	0.902475	32	0.0001	0.07225	0.00138408	0.09463	0.15711	0.602317	Lipids(95);Ceramides [SP02](1);Glycerophosphoinositols [GP06](1);Neutral glycosphingolipids [SP05](1)	Glycerophospholipids(63);Sphingolipids(32);Diacylglycerophosphoinositols [GP0601](1);N-acylsphinganines (dihydroceramides) [SP0202](1);Simple Glc series [SP0501](1)
5894	RAF1	v-raf-1 murine leukemia viral oncogene homolog 1	0.104478	0.813683	14	0.0001	0.06188	0.00161603	0.03763	0.0599	0.628214	Lipids(120);Diradylglycerols [GL02](14)	Glycerolipids(120);Diacylglycerols [GL0201](14)
337	APOA4	apolipoprotein A-IV	0.104545	0.822416	69	0.07378	0.21365	0.345331	0.10241	0.21869	0.468288	Lipids(2393);Triradylglycerols [GL03](3)	Glycerolipids(2024);Fatty Acid Esters(344);Lineolic Acids and Derivatives(25);Triacylglycerols [GL0301](3)
7225	TRPC6	transient receptor potential cation channel, subfamily C, member 6	0.104478	0.813683	14	0.11253	0.59315	0.189716	0.03478	0.04977	0.698815	Lipids(120);Diradylglycerols [GL02](14)	Glycerolipids(120);Diacylglycerols [GL0201](14)
84812	PLCD4	phospholipase C, delta 4	0.104478	0.813683	21	0.11954	0.26046	0.458957	0.15891	0.33193	0.478746	Lipids(183);Diradylglycerols [GL02](14);Glycerophosphoinositols [GP06](1)	Glycerolipids(120);Glycerophospholipids(63);Diacylglycerols [GL0201](14);Diacylglycerophosphoinositols [GP0601](1)
221955	DAGLB	diacylglycerol lipase, beta	0.104478	0.813683	14	0.08177	0.52652	0.155303	0.1362	0.17198	0.791953	Lipids(120);Diradylglycerols [GL02](14)	Glycerolipids(120);Diacylglycerols [GL0201](14)
27235	COQ2	coenzyme Q2 homolog, prenyltransferase (yeast)	1	1	1	0.12731	1.63376	0.0779245	0.21193	0.23073	0.918519	Lipids(1)	Prenol Lipids(1)
10125	RASGRP1	RAS guanyl releasing protein 1 (calcium and DAG-regulated)	0.104478	0.813683	14	0.06625	0.15828	0.418562	0.05312	0.09132	0.581691	Lipids(120);Diradylglycerols [GL02](14)	Glycerolipids(120);Diacylglycerols [GL0201](14)
7222	TRPC3	transient receptor potential cation channel, subfamily C, member 3	0.104478	0.813683	14	0.01622	0.04187	0.38739	0.03396	0.04873	0.696901	Lipids(120);Diradylglycerols [GL02](14)	Glycerolipids(120);Diacylglycerols [GL0201](14)
118987	PDZD8	PDZ domain containing 8	0.112903	0.868996	14	0.18974	0.6025	0.314921	0.15153	0.19572	0.774218	Lipids(75);Diradylglycerols [GL02](14)	Glycerolipids(75);Diacylglycerols [GL0201](14)
389072	PLEKHM3	pleckstrin homology domain containing, family M, member 3	0.104478	0.813683	14	0.1512	0.64475	0.234509	0.07262	0.08173	0.888535	Lipids(120);Diradylglycerols [GL02](14)	Glycerolipids(120);Diacylglycerols [GL0201](14)
5330	PLCB2	phospholipase C, beta 2	0.104478	0.813683	21	0.08625	0.21619	0.398955	0.1475	0.1852	0.796436	Lipids(183);Diradylglycerols [GL02](14);Glycerophosphoinositols [GP06](1)	Glycerolipids(120);Glycerophospholipids(63);Diacylglycerols [GL0201](14);Diacylglycerophosphoinositols [GP0601](1)
9487	PIGL	phosphatidylinositol glycan anchor biosynthesis, class L	0.11985	0.902475	32	0.4047	1.40804	0.287421	0.46587	0.50491	0.922679	Lipids(95);Ceramides [SP02](1);Glycerophosphoinositols [GP06](1);Neutral glycosphingolipids [SP05](1)	Glycerophospholipids(63);Sphingolipids(32);Diacylglycerophosphoinositols [GP0601](1);N-acylsphinganines (dihydroceramides) [SP0202](1);Simple Glc series [SP0501](1)
5588	PRKCQ	protein kinase C, theta	0.104478	0.813683	14	0.03415	0.0363	0.940771	0.06518	0.23659	0.275498	Lipids(120);Diradylglycerols [GL02](14)	Glycerolipids(120);Diacylglycerols [GL0201](14)
2583	B4GALNT1	beta-1,4-N-acetyl-galactosaminyl transferase 1	0.162162	0.957787	6	0.03866	0.1315	0.293992	0.1355	0.14493	0.934934	Lipids(6)	Sphingolipids(6)
55650	PIGV	phosphatidylinositol glycan anchor biosynthesis, class V	0.11985	0.902475	32	0.28047	0.34492	0.813145	0.25316	0.573	0.441815	Lipids(95);Ceramides [SP02](1);Glycerophosphoinositols [GP06](1);Neutral glycosphingolipids [SP05](1)	Glycerophospholipids(63);Sphingolipids(32);Diacylglycerophosphoinositols [GP0601](1);N-acylsphinganines (dihydroceramides) [SP0202](1);Simple Glc series [SP0501](1)
56994	CHPT1	choline phosphotransferase 1	0.104348	0.707424	48	0.19669	0.33788	0.58213	0.13265	0.18645	0.711451	Lipids(332);Glycerophosphocholines [GP01](29);Diradylglycerols [GL02](14)	Glycerophospholipids(212);Glycerolipids(120);Diacylglycerophosphocholines [GP0101](29);Diacylglycerols [GL0201](14)
83593	RASSF5	Ras association (RalGDS/AF-6) domain family member 5	0.112903	0.868996	14	0.08218	0.15059	0.54572	0.16744	0.22116	0.757099	Lipids(75);Diradylglycerols [GL02](14)	Glycerolipids(75);Diacylglycerols [GL0201](14)
84002	B3GNT5	UDP-GlcNAc:betaGal beta-1,3-N-acetylglucosaminyltransferase 5	0.125	0.930131	25	0.13932	0.16114	0.86459	0.14839	0.28464	0.521325	Lipids(32);Ceramides [SP02](1);Neutral glycosphingolipids [SP05](1)	Sphingolipids(32);N-acylsphinganines (dihydroceramides) [SP0202](1);Simple Glc series [SP0501](1)
6470	SHMT1	serine hydroxymethyltransferase 1 (soluble)	0.5	0.997089	1	0.10194	0.19248	0.529613	0.08035	0.08999	0.892877	Lipids(1)	Alkyl Glycosides(1)
5562	PRKAA1	protein kinase, AMP-activated, alpha 1 catalytic subunit	0.136364	0.937409	3	0.04781	0.05686	0.840837	0.10984	0.15564	0.705731	Lipids(2);Neutral glycosphingolipids [SP05](1)	Sphingolipids(2);Simple Glc series [SP0501](1)
54884	RETSAT	retinol saturase (all-trans-retinol 13,14-reductase)	0.333333	0.991266	1	0.28039	0.37819	0.7414	0.1846	0.21445	0.860807	Isoprenoids [PR01](1)	Retinoids [PR0109](1)
11113	CIT	citron (rho-interacting, serine/threonine kinase 21)	0.104478	0.813683	14	0.02165	0.02731	0.79275	0.0268	0.03107	0.862568	Lipids(120);Diradylglycerols [GL02](14)	Glycerolipids(120);Diacylglycerols [GL0201](14)
6121	RPE65	retinal pigment epithelium-specific protein 65kDa	0.25	0.981077	1	0.19458	0.2017	0.9647	0.08804	0.10735	0.820121	Isoprenoids [PR01](1)	Retinoids [PR0109](1)
5290	PIK3CA	phosphoinositide-3-kinase, catalytic, alpha polypeptide	0.104478	0.813683	7	0.0001	0.0001	1	0.00809	0.00964	0.839212	Lipids(63);Glycerophosphoinositols [GP06](1)	Glycerophospholipids(63);Diacylglycerophosphoinositols [GP0601](1)
10026	PIGK	phosphatidylinositol glycan anchor biosynthesis, class K	0.125	0.930131	25	0.15928	0.17763	0.896695	0.05687	0.05725	0.993362	Lipids(32);Ceramides [SP02](1);Neutral glycosphingolipids [SP05](1)	Sphingolipids(32);N-acylsphinganines (dihydroceramides) [SP0202](1);Simple Glc series [SP0501](1)
7409	VAV1	vav 1 guanine nucleotide exchange factor	0.112903	0.868996	14	0.04677	0.33099	0.141303	0.03441	0.03163	1.08789	Lipids(75);Diradylglycerols [GL02](14)	Glycerolipids(75);Diacylglycerols [GL0201](14)
3635	INPP5D	inositol polyphosphate-5-phosphatase, 145kDa	0.104478	0.813683	7	0.06487	0.34971	0.185497	0.08131	0.07342	1.10746	Lipids(63);Glycerophosphoinositols [GP06](1)	Glycerophospholipids(63);Diacylglycerophosphoinositols [GP0601](1)
9578	CDC42BPB	CDC42 binding protein kinase beta (DMPK-like)	0.104478	0.813683	14	0.04272	0.18445	0.231607	0.04968	0.04462	1.1134	Lipids(120);Diradylglycerols [GL02](14)	Glycerolipids(120);Diacylglycerols [GL0201](14)
5580	PRKCD	protein kinase C, delta	0.104478	0.813683	14	0.05467	0.16389	0.333577	0.06929	0.05873	1.17981	Lipids(120);Diradylglycerols [GL02](14)	Glycerolipids(120);Diacylglycerols [GL0201](14)
2717	GLA	galactosidase, alpha	0.111111	0.852984	10	0.11432	0.25149	0.454571	0.2381	0.21851	1.08965	Lipids(12)	Sphingolipids(12)
5583	PRKCH	protein kinase C, eta	0.104478	0.813683	14	0.04148	0.48797	0.0850052	0.03351	0.02218	1.51082	Lipids(120);Diradylglycerols [GL02](14)	Glycerolipids(120);Diacylglycerols [GL0201](14)
9842	PLEKHM1	pleckstrin homology domain containing, family M (with RUN domain) member 1	0.104478	0.813683	14	0.11785	0.24571	0.47963	0.13929	0.11866	1.17386	Lipids(120);Diradylglycerols [GL02](14)	Glycerolipids(120);Diacylglycerols [GL0201](14)
9023	CH25H	cholesterol 25-hydroxylase	0.2	0.969432	1	0.14096	0.22332	0.631202	0.11971	0.11484	1.04241	Sterols [ST01](2)	Cholesterol and derivatives [ST0101](2)
948	CD36	CD36 molecule (thrombospondin receptor)	0.104545	0.822416	69	0.25355	0.4019	0.630878	0.1117	0.10437	1.07023	Lipids(2393);Triradylglycerols [GL03](3)	Glycerolipids(2024);Fatty Acid Esters(344);Lineolic Acids and Derivatives(25);Triacylglycerols [GL0301](3)
9249	DHRS3	dehydrogenase/reductase (SDR family) member 3	0.25	0.981077	1	0.16924	0.13736	1.23209	0.09436	0.20045	0.470741	Isoprenoids [PR01](1)	Retinoids [PR0109](1)
57580	PREX1	phosphatidylinositol-3,4,5-trisphosphate-dependent Rac exchange factor 1	0.104478	0.813683	7	0.09586	0.16528	0.579985	0.0446	0.03943	1.13112	Lipids(63);Glycerophosphoinositols [GP06](1)	Glycerophospholipids(63);Diacylglycerophosphoinositols [GP0601](1)
3929	LBP	lipopolysaccharide binding protein	0.125	0.930131	25	0.12047	0.30883	0.390085	0.33405	0.25274	1.32171	Lipids(32);Ceramides [SP02](1);Neutral glycosphingolipids [SP05](1)	Sphingolipids(32);N-acylsphinganines (dihydroceramides) [SP0202](1);Simple Glc series [SP0501](1)
51227	PIGP	phosphatidylinositol glycan anchor biosynthesis, class P	0.125	0.930131	25	0.0001	0.382	0.00026178	0.34592	0.19902	1.73812	Lipids(32);Ceramides [SP02](1);Neutral glycosphingolipids [SP05](1)	Sphingolipids(32);N-acylsphinganines (dihydroceramides) [SP0202](1);Simple Glc series [SP0501](1)
26207	PITPNC1	phosphatidylinositol transfer protein, cytoplasmic 1	0.104478	0.813683	7	0.05167	0.14786	0.349452	0.02814	0.02019	1.39376	Lipids(63);Glycerophosphoinositols [GP06](1)	Glycerophospholipids(63);Diacylglycerophosphoinositols [GP0601](1)
195814	SDR16C5	short chain dehydrogenase/reductase family 16C, member 5	0.25	0.981077	1	0.32153	0.66045	0.486835	0.22149	0.17462	1.26841	Isoprenoids [PR01](1)	Retinoids [PR0109](1)
115727	RASGRP4	RAS guanyl releasing protein 4	0.104478	0.813683	14	0.07694	0.1028	0.748444	0.17594	0.16344	1.07648	Lipids(120);Diradylglycerols [GL02](14)	Glycerolipids(120);Diacylglycerols [GL0201](14)
410	ARSA	arylsulfatase A	0.146341	0.947598	6	0.08663	0.2237	0.38726	0.18459	0.12606	1.4643	Lipids(6)	Sphingolipids(6)
335	APOA1	apolipoprotein A-I	0.105581	0.828239	70	0.13264	0.17576	0.754665	0.32823	0.28852	1.13763	Lipids(2393);Triradylglycerols [GL03](3);Sterols [ST01](2)	Glycerolipids(2024);Fatty Acid Esters(344);Lineolic Acids and Derivatives(25);Triacylglycerols [GL0301](3);Cholesterol and derivatives [ST0101](2)
5332	PLCB4	phospholipase C, beta 4	0.104478	0.813683	21	0.04572	0.15557	0.293887	0.03636	0.02261	1.60814	Lipids(183);Diradylglycerols [GL02](14);Glycerophosphoinositols [GP06](1)	Glycerolipids(120);Glycerophospholipids(63);Diacylglycerols [GL0201](14);Diacylglycerophosphoinositols [GP0601](1)
10451	VAV3	vav 3 guanine nucleotide exchange factor	0.104478	0.813683	14	0.04955	0.63461	0.0780795	0.08688	0.04688	1.85324	Lipids(120);Diradylglycerols [GL02](14)	Glycerolipids(120);Diacylglycerols [GL0201](14)
57113	TRPC7	transient receptor potential cation channel, subfamily C, member 7	0.104478	0.813683	14	0.05052	0.0583	0.866552	0.01488	0.01373	1.08376	Lipids(120);Diradylglycerols [GL02](14)	Glycerolipids(120);Diacylglycerols [GL0201](14)
5130	PCYT1A	phosphate cytidylyltransferase 1, choline, alpha	0.103687	0.703057	45	0.0001	0.24467	0.000408714	0.06007	0.03041	1.97534	Lipids(317);Glycerophosphocholines [GP01](29);Diradylglycerols [GL02](14)	Glycerophospholipids(197);Glycerolipids(120);Diacylglycerophosphocholines [GP0101](29);Diacylglycerols [GL0201](14)
84720	PIGO	phosphatidylinositol glycan anchor biosynthesis, class O	0.11985	0.902475	32	0.23431	0.34309	0.68294	0.22999	0.17407	1.32125	Lipids(95);Ceramides [SP02](1);Glycerophosphoinositols [GP06](1);Neutral glycosphingolipids [SP05](1)	Glycerophospholipids(63);Sphingolipids(32);Diacylglycerophosphoinositols [GP0601](1);N-acylsphinganines (dihydroceramides) [SP0202](1);Simple Glc series [SP0501](1)
51291	GMIP	GEM interacting protein	0.104478	0.813683	14	0.17197	0.16972	1.01326	0.14418	0.14299	1.00832	Lipids(120);Diradylglycerols [GL02](14)	Glycerolipids(120);Diacylglycerols [GL0201](14)
6820	SULT2B1	sulfotransferase family, cytosolic, 2B, member 1	0.111111	0.852984	1	0.14893	0.35303	0.421862	0.20606	0.12853	1.60321	Sterols [ST01](2)	Cholesterol and derivatives [ST0101](2)
747	DAGLA	diacylglycerol lipase, alpha	0.104478	0.813683	14	0.0001	0.21716	0.00046049	0.01821	0.00889	2.04837	Lipids(120);Diradylglycerols [GL02](14)	Glycerolipids(120);Diacylglycerols [GL0201](14)
51196	PLCE1	phospholipase C, epsilon 1	0.104478	0.813683	21	0.25671	0.41015	0.625893	0.23674	0.16507	1.43418	Lipids(183);Diradylglycerols [GL02](14);Glycerophosphoinositols [GP06](1)	Glycerolipids(120);Glycerophospholipids(63);Diacylglycerols [GL0201](14);Diacylglycerophosphoinositols [GP0601](1)
51604	PIGT	phosphatidylinositol glycan anchor biosynthesis, class T	0.11985	0.902475	32	0.0643	0.14927	0.430763	0.08287	0.05033	1.64653	Lipids(95);Ceramides [SP02](1);Glycerophosphoinositols [GP06](1);Neutral glycosphingolipids [SP05](1)	Glycerophospholipids(63);Sphingolipids(32);Diacylglycerophosphoinositols [GP0601](1);N-acylsphinganines (dihydroceramides) [SP0202](1);Simple Glc series [SP0501](1)
55512	SMPD3	sphingomyelin phosphodiesterase 3, neutral membrane (neutral sphingomyelinase II)	0.108209	0.842795	29	0.01777	0.04022	0.44182	0.08995	0.05438	1.6541	Lipids(49);Glycerophosphoserines [GP03](4);Ceramides [SP02](1);Neutral glycosphingolipids [SP05](1)	Sphingolipids(29);Glycerophospholipids(20);Diacylglycerophosphoserines [GP0301](4);N-acylsphinganines (dihydroceramides) [SP0202](1);Simple Glc series [SP0501](1)
7108	TM7SF2	transmembrane 7 superfamily member 2	1	1	1	0.17302	0.18678	0.92633	0.13987	0.1193	1.17242	Sterols [ST01](2)	Cholesterol and derivatives [ST0101](1);Ergosterols and C24-methyl derivatives [ST0103](1)
55561	CDC42BPG	CDC42 binding protein kinase gamma (DMPK-like)	0.104478	0.813683	14	0.11394	0.13603	0.837609	0.14076	0.1116	1.26129	Lipids(120);Diradylglycerols [GL02](14)	Glycerolipids(120);Diacylglycerols [GL0201](14)
50807	ASAP1	ArfGAP with SH3 domain, ankyrin repeat and PH domain 1	0.104478	0.813683	7	0.06539	0.08983	0.727931	0.07596	0.05522	1.37559	Lipids(63);Glycerophosphoinositols [GP06](1)	Glycerophospholipids(63);Diacylglycerophosphoinositols [GP0601](1)
10347	ABCA7	ATP-binding cassette, sub-family A (ABC1), member 7	0.107143	0.839884	15	0.15	0.14151	1.06	0.13602	0.12997	1.04655	Lipids(22);Ceramides [SP02](1);Neutral glycosphingolipids [SP05](1)	Sphingolipids(22);N-acylsphinganines (dihydroceramides) [SP0202](1);Simple Glc series [SP0501](1)
25865	PRKD2	protein kinase D2	0.104478	0.813683	14	0.10493	0.41679	0.251757	0.04906	0.02616	1.87538	Lipids(120);Diradylglycerols [GL02](14)	Glycerolipids(120);Diacylglycerols [GL0201](14)
9488	PIGB	phosphatidylinositol glycan anchor biosynthesis, class B	0.11985	0.902475	32	0.28608	0.20203	1.41603	0.17441	0.23866	0.730789	Lipids(95);Ceramides [SP02](1);Glycerophosphoinositols [GP06](1);Neutral glycosphingolipids [SP05](1)	Glycerophospholipids(63);Sphingolipids(32);Diacylglycerophosphoinositols [GP0601](1);N-acylsphinganines (dihydroceramides) [SP0202](1);Simple Glc series [SP0501](1)
4048	LTA4H	leukotriene A4 hydrolase	0.166667	0.962154	1	0.18595	0.5461	0.340505	0.12446	0.06847	1.81773	Eicosanoids [FA03](1)	Leukotrienes [FA0302](1)
23236	PLCB1	phospholipase C, beta 1 (phosphoinositide-specific)	0.104478	0.813683	21	0.06525	0.11523	0.566259	0.04818	0.02991	1.61083	Lipids(183);Diradylglycerols [GL02](14);Glycerophosphoinositols [GP06](1)	Glycerolipids(120);Glycerophospholipids(63);Diacylglycerols [GL0201](14);Diacylglycerophosphoinositols [GP0601](1)
11214	AKAP13	A kinase (PRKA) anchor protein 13	0.104478	0.813683	14	0.5138	0.49249	1.04327	0.4461	0.38267	1.16576	Lipids(120);Diradylglycerols [GL02](14)	Glycerolipids(120);Diacylglycerols [GL0201](14)
23556	PIGN	phosphatidylinositol glycan anchor biosynthesis, class N	0.11985	0.902475	32	0.13107	0.32806	0.399531	0.27842	0.15382	1.81004	Lipids(95);Ceramides [SP02](1);Glycerophosphoinositols [GP06](1);Neutral glycosphingolipids [SP05](1)	Glycerophospholipids(63);Sphingolipids(32);Diacylglycerophosphoinositols [GP0601](1);N-acylsphinganines (dihydroceramides) [SP0202](1);Simple Glc series [SP0501](1)
57704	GBA2	glucosidase, beta (bile acid) 2	0.123762	0.905386	25	0.38395	0.36122	1.06293	0.24739	0.21389	1.15662	Lipids(32);Ceramides [SP02](1);Neutral glycosphingolipids [SP05](1)	Sphingolipids(32);N-acylsphinganines (dihydroceramides) [SP0202](1);Simple Glc series [SP0501](1)
116519	APOA5	apolipoprotein A-V	0.104145	0.704512	98	0.09707	0.10248	0.947209	0.16787	0.13125	1.27901	Lipids(2590);Glycerophosphocholines [GP01](29);Triradylglycerols [GL03](3)	Glycerolipids(2024);Fatty Acid Esters(344);Glycerophospholipids(197);Diacylglycerophosphocholines [GP0101](29);Lineolic Acids and Derivatives(25);Triacylglycerols [GL0301](3)
129807	NEU4	sialidase 4	0.15942	0.954876	11	0.16857	0.14216	1.18578	0.15393	0.14754	1.04331	Lipids(11)	Sphingolipids(11)
10235	RASGRP2	RAS guanyl releasing protein 2 (calcium and DAG-regulated)	0.104478	0.813683	14	0.06709	0.08471	0.791996	0.10777	0.07424	1.45164	Lipids(120);Diradylglycerols [GL02](14)	Glycerolipids(120);Diacylglycerols [GL0201](14)
4650	MYO9B	myosin IXB	0.104478	0.813683	14	0.07754	0.07548	1.02729	0.08856	0.07275	1.21732	Lipids(120);Diradylglycerols [GL02](14)	Glycerolipids(120);Diacylglycerols [GL0201](14)
3938	LCT	lactase	0.142857	0.943231	11	0.23389	0.27676	0.8451	0.23313	0.16428	1.4191	Lipids(11)	Sphingolipids(11)
9651	PLCH2	phospholipase C, eta 2	0.104478	0.813683	21	0.13813	0.15516	0.890242	0.13008	0.09421	1.38075	Lipids(183);Diradylglycerols [GL02](14);Glycerophosphoinositols [GP06](1)	Glycerolipids(120);Glycerophospholipids(63);Diacylglycerols [GL0201](14);Diacylglycerophosphoinositols [GP0601](1)
54849	DEF8	differentially expressed in FDCP 8 homolog (mouse)	0.104478	0.813683	14	0.08247	0.12046	0.684626	0.15155	0.09542	1.58824	Lipids(120);Diradylglycerols [GL02](14)	Glycerolipids(120);Diacylglycerols [GL0201](14)
4649	MYO9A	myosin IXA	0.112903	0.868996	14	0.24138	0.29887	0.807642	0.17928	0.11841	1.51406	Lipids(75);Diradylglycerols [GL02](14)	Glycerolipids(75);Diacylglycerols [GL0201](14)
10825	NEU3	sialidase 3 (membrane sialidase)	0.333333	0.991266	1	0.237	0.25077	0.945089	0.61146	0.44226	1.38258	Lipids(1)	Sphingolipids(1)
23526	HMHA1	histocompatibility (minor) HA-1	0.104478	0.813683	14	0.13381	0.14509	0.922255	0.11363	0.08052	1.4112	Lipids(120);Diradylglycerols [GL02](14)	Glycerolipids(120);Diacylglycerols [GL0201](14)
4758	NEU1	sialidase 1 (lysosomal sialidase)	0.157143	0.951965	11	0.15657	0.1182	1.32462	0.11932	0.11753	1.01523	Lipids(11)	Sphingolipids(11)
5331	PLCB3	phospholipase C, beta 3 (phosphatidylinositol-specific)	0.104478	0.813683	21	0.0644	0.06754	0.953509	0.06089	0.04263	1.42834	Lipids(183);Diradylglycerols [GL02](14);Glycerophosphoinositols [GP06](1)	Glycerolipids(120);Glycerophospholipids(63);Diacylglycerols [GL0201](14);Diacylglycerophosphoinositols [GP0601](1)
10858	CYP46A1	cytochrome P450, family 46, subfamily A, polypeptide 1	0.2	0.969432	1	0.19107	0.08457	2.25931	0.0262	0.14123	0.185513	Sterols [ST01](2)	Cholesterol and derivatives [ST0101](2)
23007	PLCH1	phospholipase C, eta 1	0.104478	0.813683	21	0.2247	0.20047	1.12087	0.24144	0.17958	1.34447	Lipids(183);Diradylglycerols [GL02](14);Glycerophosphoinositols [GP06](1)	Glycerolipids(120);Glycerophospholipids(63);Diacylglycerols [GL0201](14);Diacylglycerophosphoinositols [GP0601](1)
23025	UNC13A	unc-13 homolog A (C. elegans)	0.104478	0.813683	14	0.06694	0.0741	0.903374	0.02729	0.01717	1.5894	Lipids(120);Diradylglycerols [GL02](14)	Glycerolipids(120);Diacylglycerols [GL0201](14)
5293	PIK3CD	phosphoinositide-3-kinase, catalytic, delta polypeptide	0.104478	0.813683	7	0.01567	0.01411	1.11056	0.0281	0.02011	1.39731	Lipids(63);Glycerophosphoinositols [GP06](1)	Glycerophospholipids(63);Diacylglycerophosphoinositols [GP0601](1)
8476	CDC42BPA	CDC42 binding protein kinase alpha (DMPK-like)	0.104478	0.813683	14	0.10862	0.08707	1.2475	0.05297	0.04143	1.27854	Lipids(120);Diradylglycerols [GL02](14)	Glycerolipids(120);Diacylglycerols [GL0201](14)
89869	PLCZ1	phospholipase C, zeta 1	0.104478	0.813683	21	0.53692	0.3716	1.44489	0.23539	0.21703	1.0846	Lipids(183);Diradylglycerols [GL02](14);Glycerophosphoinositols [GP06](1)	Glycerolipids(120);Glycerophospholipids(63);Diacylglycerols [GL0201](14);Diacylglycerophosphoinositols [GP0601](1)
6610	SMPD2	sphingomyelin phosphodiesterase 2, neutral membrane (neutral sphingomyelinase)	0.11399	0.870451	22	0.28135	0.2335	1.20493	0.28862	0.21783	1.32498	Lipids(29);Ceramides [SP02](1);Neutral glycosphingolipids [SP05](1)	Sphingolipids(29);N-acylsphinganines (dihydroceramides) [SP0202](1);Simple Glc series [SP0501](1)
2581	GALC	galactosylceramidase	0.107143	0.839884	15	0.18667	0.25657	0.72756	0.2958	0.1641	1.80256	Lipids(22);Ceramides [SP02](1);Neutral glycosphingolipids [SP05](1)	Sphingolipids(22);N-acylsphinganines (dihydroceramides) [SP0202](1);Simple Glc series [SP0501](1)
2760	GM2A	GM2 ganglioside activator	0.125604	0.931587	26	0.44404	0.35613	1.24685	0.30268	0.23336	1.29705	Lipids(33);Ceramides [SP02](1);Neutral glycosphingolipids [SP05](1)	Sphingolipids(33);N-acylsphinganines (dihydroceramides) [SP0202](1);Simple Glc series [SP0501](1)
54872	PIGG	phosphatidylinositol glycan anchor biosynthesis, class G	0.11985	0.902475	32	0.21363	0.24052	0.888201	0.30309	0.18033	1.68075	Lipids(95);Ceramides [SP02](1);Glycerophosphoinositols [GP06](1);Neutral glycosphingolipids [SP05](1)	Glycerophospholipids(63);Sphingolipids(32);Diacylglycerophosphoinositols [GP0601](1);N-acylsphinganines (dihydroceramides) [SP0202](1);Simple Glc series [SP0501](1)
5281	PIGF	phosphatidylinositol glycan anchor biosynthesis, class F	0.11985	0.902475	32	0.11549	0.16004	0.721632	0.28803	0.15227	1.89157	Lipids(95);Ceramides [SP02](1);Glycerophosphoinositols [GP06](1);Neutral glycosphingolipids [SP05](1)	Glycerophospholipids(63);Sphingolipids(32);Diacylglycerophosphoinositols [GP0601](1);N-acylsphinganines (dihydroceramides) [SP0202](1);Simple Glc series [SP0501](1)
345	APOC3	apolipoprotein C-III	0.104545	0.822416	69	0.30751	0.19485	1.57819	0.36525	0.34786	1.04999	Lipids(2393);Triradylglycerols [GL03](3)	Glycerolipids(2024);Fatty Acid Esters(344);Lineolic Acids and Derivatives(25);Triacylglycerols [GL0301](3)
339221	ENPP7	ectonucleotide pyrophosphatase/phosphodiesterase 7	0.115183	0.873362	22	0.13835	0.18206	0.759914	0.25343	0.13175	1.92357	Lipids(29);Ceramides [SP02](1);Neutral glycosphingolipids [SP05](1)	Sphingolipids(29);N-acylsphinganines (dihydroceramides) [SP0202](1);Simple Glc series [SP0501](1)
50814	NSDHL	NAD(P) dependent steroid dehydrogenase-like	0.333333	0.991266	1	0.22349	0.23448	0.95313	0.20661	0.11901	1.73607	Sterols [ST01](1)	Cholesterol and derivatives [ST0101](1)
53947	A4GALT	alpha 1,4-galactosyltransferase	0.116505	0.874818	12	0.11049	0.0725	1.524	0.1047	0.0892	1.17377	Lipids(12)	Sphingolipids(12)
10682	EBP	emopamil binding protein (sterol isomerase)	0.125	0.930131	1	0.08183	0.29194	0.280297	0.52251	0.21442	2.43685	Sterols [ST01](2)	Cholesterol and derivatives [ST0101](2)
9475	ROCK2	Rho-associated, coiled-coil containing protein kinase 2	0.104478	0.813683	14	0.08695	0.03485	2.49498	0.0328	0.10859	0.302054	Lipids(120);Diradylglycerols [GL02](14)	Glycerolipids(120);Diacylglycerols [GL0201](14)
5335	PLCG1	phospholipase C, gamma 1	0.104478	0.813683	21	0.00831	0.03287	0.252814	0.07967	0.02961	2.69065	Lipids(183);Diradylglycerols [GL02](14);Glycerophosphoinositols [GP06](1)	Glycerolipids(120);Glycerophospholipids(63);Diacylglycerols [GL0201](14);Diacylglycerophosphoinositols [GP0601](1)
673	BRAF	v-raf murine sarcoma viral oncogene homolog B1	0.104478	0.813683	14	0.03634	0.4537	0.080097	0.14663	0.05108	2.8706	Lipids(120);Diradylglycerols [GL02](14)	Glycerolipids(120);Diacylglycerols [GL0201](14)
158835	AWAT2	acyl-CoA wax alcohol acyltransferase 2	0.104895	0.825328	15	0.50726	1.002	0.506248	0.54918	0.22396	2.45213	Lipids(120);Diradylglycerols [GL02](14);Isoprenoids [PR01](2)	Glycerolipids(120);Diacylglycerols [GL0201](14);Retinoids [PR0109](2)
3073	HEXA	hexosaminidase A (alpha polypeptide)	0.132075	0.935953	7	0.22467	0.1256	1.78877	0.14817	0.12302	1.20444	Lipids(7)	Sphingolipids(7)
5336	PLCG2	phospholipase C, gamma 2 (phosphatidylinositol-specific)	0.104478	0.813683	21	0.06325	0.11412	0.554241	0.0659	0.02674	2.46447	Lipids(183);Diradylglycerols [GL02](14);Glycerophosphoinositols [GP06](1)	Glycerolipids(120);Glycerophospholipids(63);Diacylglycerols [GL0201](14);Diacylglycerophosphoinositols [GP0601](1)
8706	B3GALNT1	beta-1,3-N-acetylgalactosaminyltransferase 1 (globoside blood group)	0.105263	0.826783	2	0.10955	0.20101	0.544998	0.13643	0.0547	2.49415	Lipids(2)	Sphingolipids(2)
5333	PLCD1	phospholipase C, delta 1	0.104478	0.813683	21	0.0634	0.04425	1.43277	0.08378	0.05192	1.61364	Lipids(183);Diradylglycerols [GL02](14);Glycerophosphoinositols [GP06](1)	Glycerolipids(120);Glycerophospholipids(63);Diacylglycerols [GL0201](14);Diacylglycerophosphoinositols [GP0601](1)
6095	RORA	RAR-related orphan receptor A	0.333333	0.991266	1	0.17163	0.09695	1.77029	0.17904	0.13746	1.30249	Sterols [ST01](2)	Cholesterol and derivatives [ST0101](2)
9600	PITPNM1	phosphatidylinositol transfer protein, membrane-associated 1	0.10352	0.700146	50	0.07289	0.04265	1.70903	0.07147	0.05228	1.36706	Lipids(380);Glycerophosphocholines [GP01](29);Diradylglycerols [GL02](14);Glycerophosphoinositols [GP06](1)	Glycerophospholipids(260);Glycerolipids(120);Diacylglycerophosphocholines [GP0101](29);Diacylglycerols [GL0201](14);Diacylglycerophosphoinositols [GP0601](1)
10577	NPC2	Niemann-Pick disease, type C2	0.125	0.930131	25	0.0001	0.0001	1	0.50193	0.24078	2.0846	Lipids(32);Ceramides [SP02](1);Neutral glycosphingolipids [SP05](1)	Sphingolipids(32);N-acylsphinganines (dihydroceramides) [SP0202](1);Simple Glc series [SP0501](1)
257068	PLCXD2	phosphatidylinositol-specific phospholipase C, X domain containing 2	0.104478	0.813683	7	0.04121	0.03819	1.07908	0.09461	0.04684	2.01985	Lipids(63);Glycerophosphoinositols [GP06](1)	Glycerophospholipids(63);Diacylglycerophosphoinositols [GP0601](1)
440279	UNC13C	unc-13 homolog C (C. elegans)	0.104478	0.813683	14	0.14955	0.08841	1.69155	0.10393	0.07264	1.43075	Lipids(120);Diradylglycerols [GL02](14)	Glycerolipids(120);Diacylglycerols [GL0201](14)
3074	HEXB	hexosaminidase B (beta polypeptide)	0.132075	0.935953	7	0.21313	0.64339	0.331261	0.59754	0.21079	2.83476	Lipids(7)	Sphingolipids(7)
23371	TENC1	tensin like C1 domain containing phosphatase (tensin 2)	0.104478	0.813683	14	0.27662	0.20203	1.3692	0.21556	0.11988	1.79813	Lipids(120);Diradylglycerols [GL02](14)	Glycerolipids(120);Diacylglycerols [GL0201](14)
5959	RDH5	retinol dehydrogenase 5 (11-cis/9-cis)	0.25	0.981077	1	0.11096	0.15982	0.694281	0.33889	0.1336	2.5366	Isoprenoids [PR01](2)	Retinoids [PR0109](2)
64283	RGNEF	190 kDa guanine nucleotide exchange factor	0.104478	0.813683	14	0.41301	0.37832	1.09169	0.32239	0.14852	2.17068	Lipids(120);Diradylglycerols [GL02](14)	Glycerolipids(120);Diacylglycerols [GL0201](14)
9411	ARHGAP29	Rho GTPase activating protein 29	0.104478	0.813683	14	0.34987	0.33711	1.03785	0.36366	0.16203	2.2444	Lipids(120);Diradylglycerols [GL02](14)	Glycerolipids(120);Diacylglycerols [GL0201](14)
342667	STAC2	SH3 and cysteine rich domain 2	0.112903	0.868996	14	0.32803	0.23874	1.37401	0.08069	0.04206	1.91845	Lipids(75);Diradylglycerols [GL02](14)	Glycerolipids(75);Diacylglycerols [GL0201](14)
5294	PIK3CG	phosphoinositide-3-kinase, catalytic, gamma polypeptide	0.104478	0.813683	7	0.08353	0.06048	1.38112	0.05556	0.02871	1.93521	Lipids(63);Glycerophosphoinositols [GP06](1)	Glycerophospholipids(63);Diacylglycerophosphoinositols [GP0601](1)
9181	ARHGEF2	Rho/Rac guanine nucleotide exchange factor (GEF) 2	0.104478	0.813683	14	0.26701	0.09358	2.85328	0.05244	0.10792	0.485915	Lipids(120);Diradylglycerols [GL02](14)	Glycerolipids(120);Diacylglycerols [GL0201](14)
6609	SMPD1	sphingomyelin phosphodiesterase 1, acid lysosomal	0.115183	0.873362	22	0.30764	0.14509	2.12034	0.23627	0.18634	1.26795	Lipids(29);Ceramides [SP02](1);Neutral glycosphingolipids [SP05](1)	Sphingolipids(29);N-acylsphinganines (dihydroceramides) [SP0202](1);Simple Glc series [SP0501](1)
158833	AWAT1	acyl-CoA wax alcohol acyltransferase 1	0.104895	0.825328	15	0.44998	0.15688	2.86831	0.15923	0.29054	0.548048	Lipids(120);Diradylglycerols [GL02](14);Isoprenoids [PR01](2)	Glycerolipids(120);Diacylglycerols [GL0201](14);Retinoids [PR0109](2)
5291	PIK3CB	phosphoinositide-3-kinase, catalytic, beta polypeptide	0.104478	0.813683	7	0.05121	0.03441	1.48823	0.06352	0.03291	1.93011	Lipids(63);Glycerophosphoinositols [GP06](1)	Glycerophospholipids(63);Diacylglycerophosphoinositols [GP0601](1)
8705	B3GALT4	UDP-Gal:betaGlcNAc beta 1,3-galactosyltransferase, polypeptide 4	0.333333	0.991266	1	0.14828	0.07786	1.90444	0.18546	0.12067	1.53692	Lipids(1)	Sphingolipids(1)
7368	UGT8	UDP glycosyltransferase 8	0.125	0.930131	7	0.16301	0.06614	2.46462	0.08844	0.08743	1.01155	Lipids(6);Ceramides [SP02](1)	Sphingolipids(6);N-acylsphinganines (dihydroceramides) [SP0202](1)
4759	NEU2	sialidase 2 (cytosolic sialidase)	0.15942	0.954876	11	0.18359	0.07282	2.52115	0.22117	0.21332	1.0368	Lipids(11)	Sphingolipids(11)
91012	CERS5	ceramide synthase 5	0.106383	0.83115	15	0.29689	0.10797	2.74975	0.26742	0.32822	0.814758	Lipids(22);Ceramides [SP02](1);Neutral glycosphingolipids [SP05](1)	Sphingolipids(22);N-acylsphinganines (dihydroceramides) [SP0202](1);Simple Glc series [SP0501](1)
10317	B3GALT5	UDP-Gal:betaGlcNAc beta 1,3-galactosyltransferase, polypeptide 5	0.125	0.930131	25	0.17178	0.39625	0.433514	0.3052	0.09716	3.14121	Lipids(32);Ceramides [SP02](1);Neutral glycosphingolipids [SP05](1)	Sphingolipids(32);N-acylsphinganines (dihydroceramides) [SP0202](1);Simple Glc series [SP0501](1)
90809	TMEM55B	transmembrane protein 55B	0.104478	0.813683	7	0.0001	0.0001	1	0.12641	0.04908	2.57559	Lipids(63);Glycerophosphoinositols [GP06](1)	Glycerophospholipids(63);Diacylglycerophosphoinositols [GP0601](1)
5590	PRKCZ	protein kinase C, zeta	0.104478	0.813683	14	0.07846	0.19937	0.39354	0.10127	0.02875	3.52243	Lipids(120);Diradylglycerols [GL02](14)	Glycerolipids(120);Diacylglycerols [GL0201](14)
9091	PIGQ	phosphatidylinositol glycan anchor biosynthesis, class Q	0.11985	0.902475	32	0.1233	0.19475	0.633119	0.3142	0.09568	3.28386	Lipids(95);Ceramides [SP02](1);Glycerophosphoinositols [GP06](1);Neutral glycosphingolipids [SP05](1)	Glycerophospholipids(63);Sphingolipids(32);Diacylglycerophosphoinositols [GP0601](1);N-acylsphinganines (dihydroceramides) [SP0202](1);Simple Glc series [SP0501](1)
9926	LPGAT1	lysophosphatidylglycerol acyltransferase 1	0.147059	0.949054	10	0.59326	0.27356	2.16867	0.29385	0.16285	1.80442	Lipids(51);Glycerophosphoglycerols [GP04](1)	Glycerophospholipids(51);Diacylglycerophosphoglycerols [GP0401](1)
93183	PIGM	phosphatidylinositol glycan anchor biosynthesis, class M	0.11985	0.902475	32	0.1023	0.19476	0.525262	0.27243	0.07423	3.67008	Lipids(95);Ceramides [SP02](1);Glycerophosphoinositols [GP06](1);Neutral glycosphingolipids [SP05](1)	Glycerophospholipids(63);Sphingolipids(32);Diacylglycerophosphoinositols [GP0601](1);N-acylsphinganines (dihydroceramides) [SP0202](1);Simple Glc series [SP0501](1)
5584	PRKCI	protein kinase C, iota	0.104478	0.813683	14	0.09813	0.1745	0.56235	0.04989	0.01355	3.68192	Lipids(120);Diradylglycerols [GL02](14)	Glycerolipids(120);Diacylglycerols [GL0201](14)
25780	RASGRP3	RAS guanyl releasing protein 3 (calcium and DAG-regulated)	0.112903	0.868996	14	0.09127	0.03664	2.49099	0.10549	0.05988	1.76169	Lipids(75);Diradylglycerols [GL02](14)	Glycerolipids(75);Diacylglycerols [GL0201](14)
369	ARAF	v-raf murine sarcoma 3611 viral oncogene homolog	0.104478	0.813683	14	0.43231	0.13207	3.27334	0.05255	0.04967	1.05798	Lipids(120);Diradylglycerols [GL02](14)	Glycerolipids(120);Diacylglycerols [GL0201](14)
246329	STAC3	SH3 and cysteine rich domain 3	0.104478	0.813683	14	0.19677	0.05492	3.58285	0.08033	0.10208	0.786932	Lipids(120);Diradylglycerols [GL02](14)	Glycerolipids(120);Diacylglycerols [GL0201](14)
94005	PIGS	phosphatidylinositol glycan anchor biosynthesis, class S	0.11985	0.902475	32	0.20575	0.11318	1.8179	0.10954	0.04251	2.57681	Lipids(95);Ceramides [SP02](1);Glycerophosphoinositols [GP06](1);Neutral glycosphingolipids [SP05](1)	Glycerophospholipids(63);Sphingolipids(32);Diacylglycerophosphoinositols [GP0601](1);N-acylsphinganines (dihydroceramides) [SP0202](1);Simple Glc series [SP0501](1)
1594	CYP27B1	cytochrome P450, family 27, subfamily B, polypeptide 1	0.111111	0.852984	1	0.37325	0.11954	3.12239	0.21476	0.16873	1.2728	Secosteroids [ST03](1)	Vitamin D3 and derivatives [ST0302](1)
8869	ST3GAL5	ST3 beta-galactoside alpha-2,3-sialyltransferase 5	0.162162	0.957787	6	0.32007	0.11269	2.84027	0.33286	0.19892	1.67334	Lipids(6)	Sphingolipids(6)
284098	PIGW	phosphatidylinositol glycan anchor biosynthesis, class W	0.11985	0.902475	32	0.75105	0.29292	2.56401	0.50153	0.2507	2.00052	Lipids(95);Ceramides [SP02](1);Glycerophosphoinositols [GP06](1);Neutral glycosphingolipids [SP05](1)	Glycerophospholipids(63);Sphingolipids(32);Diacylglycerophosphoinositols [GP0601](1);N-acylsphinganines (dihydroceramides) [SP0202](1);Simple Glc series [SP0501](1)
4056	LTC4S	leukotriene C4 synthase	0.166667	0.962154	1	0.07059	0.02929	2.41004	0.20248	0.09077	2.23069	Eicosanoids [FA03](1)	Leukotrienes [FA0302](1)
1374	CPT1A	carnitine palmitoyltransferase 1A (liver)	0.103604	0.701601	69	0.22628	0.14224	1.59083	0.15374	0.04966	3.09585	Lipids(2393);Triradylglycerols [GL03](19)	Glycerolipids(2024);Fatty Acid Esters(344);Lineolic Acids and Derivatives(25);Triacylglycerols [GL0301](19)
50700	RDH8	retinol dehydrogenase 8 (all-trans)	0.25	0.981077	1	0.20005	0.0644	3.10637	0.14241	0.08996	1.58304	Isoprenoids [PR01](1)	Retinoids [PR0109](1)
157506	RDH10	retinol dehydrogenase 10 (all-trans)	0.4	0.992722	2	0.0001	0.0001	1	0.08089	0.02136	3.78699	Isoprenoids [PR01](1);Lipids(1)	Retinoids [PR0109](1);Sphingolipids(1)
7410	VAV2	vav 2 guanine nucleotide exchange factor	0.104478	0.813683	14	0.05792	0.01571	3.68682	0.02642	0.01615	1.63591	Lipids(120);Diradylglycerols [GL02](14)	Glycerolipids(120);Diacylglycerols [GL0201](14)
29127	RACGAP1	Rac GTPase activating protein 1	0.112903	0.868996	14	0.79771	0.18389	4.33797	0.23289	0.19588	1.18894	Lipids(75);Diradylglycerols [GL02](14)	Glycerolipids(75);Diacylglycerols [GL0201](14)
345557	PLCXD3	phosphatidylinositol-specific phospholipase C, X domain containing 3	0.104478	0.813683	7	0.15773	0.04405	3.5807	0.03052	0.01468	2.07902	Lipids(63);Glycerophosphoinositols [GP06](1)	Glycerophospholipids(63);Diacylglycerophosphoinositols [GP0601](1)
128869	PIGU	phosphatidylinositol glycan anchor biosynthesis, class U	0.11985	0.902475	32	0.1128	0.04376	2.5777	0.14702	0.04688	3.13609	Lipids(95);Ceramides [SP02](1);Glycerophosphoinositols [GP06](1);Neutral glycosphingolipids [SP05](1)	Glycerophospholipids(63);Sphingolipids(32);Diacylglycerophosphoinositols [GP0601](1);N-acylsphinganines (dihydroceramides) [SP0202](1);Simple Glc series [SP0501](1)
8733	GPAA1	glycosylphosphatidylinositol anchor attachment protein 1 homolog (yeast)	0.125	0.930131	25	0.10891	0.02342	4.6503	0.08826	0.07831	1.12706	Lipids(32);Ceramides [SP02](1);Neutral glycosphingolipids [SP05](1)	Sphingolipids(32);N-acylsphinganines (dihydroceramides) [SP0202](1);Simple Glc series [SP0501](1)
80772	GLTPD1	glycolipid transfer protein domain containing 1	0.125	0.930131	25	0.1903	0.03762	5.05848	0.12123	0.16788	0.722123	Lipids(32);Ceramides [SP02](1);Neutral glycosphingolipids [SP05](1)	Sphingolipids(32);N-acylsphinganines (dihydroceramides) [SP0202](1);Simple Glc series [SP0501](1)
19	ABCA1	ATP-binding cassette, sub-family A (ABC1), member 1	0.333333	0.991266	1	0.23098	0.09152	2.52382	0.14312	0.0431	3.32065	Sterols [ST01](2)	Cholesterol and derivatives [ST0101](2)
84725	PLEKHA8	pleckstrin homology domain containing, family A (phosphoinositide binding specific) member 8	0.11985	0.902475	32	0.38445	0.07912	4.85907	0.09302	0.07274	1.2788	Lipids(95);Ceramides [SP02](1);Glycerophosphoinositols [GP06](1);Neutral glycosphingolipids [SP05](1)	Glycerophospholipids(63);Sphingolipids(32);Diacylglycerophosphoinositols [GP0601](1);N-acylsphinganines (dihydroceramides) [SP0202](1);Simple Glc series [SP0501](1)
6472	SHMT2	serine hydroxymethyltransferase 2 (mitochondrial)	0.5	0.997089	1	0.3144	0.41206	0.762996	0.23652	0.04128	5.72965	Lipids(1)	Alkyl Glycosides(1)
1124	CHN2	chimerin (chimaerin) 2	0.112903	0.868996	14	0.6282	0.11329	5.54506	0.09568	0.09528	1.0042	Lipids(75);Diradylglycerols [GL02](14)	Glycerolipids(75);Diacylglycerols [GL0201](14)
5168	ENPP2	ectonucleotide pyrophosphatase/phosphodiesterase 2	0.111111	0.852984	6	0.11999	0.01862	6.44415	0.06514	0.06869	0.948319	Lipids(14)	Glycerophospholipids(14)
5279	PIGC	phosphatidylinositol glycan anchor biosynthesis, class C	0.11985	0.902475	32	0.24042	0.03675	6.54204	0.07838	0.05568	1.40769	Lipids(95);Ceramides [SP02](1);Glycerophosphoinositols [GP06](1);Neutral glycosphingolipids [SP05](1)	Glycerophospholipids(63);Sphingolipids(32);Diacylglycerophosphoinositols [GP0601](1);N-acylsphinganines (dihydroceramides) [SP0202](1);Simple Glc series [SP0501](1)
23683	PRKD3	protein kinase D3	0.104478	0.813683	14	0.37146	0.04166	8.91647	0.05421	0.06985	0.776092	Lipids(120);Diradylglycerols [GL02](14)	Glycerolipids(120);Diacylglycerols [GL0201](14)
5728	PTEN	phosphatase and tensin homolog	0.104478	0.813683	7	0.0001	0.0001	1	0.07025	0.00774	9.07623	Lipids(63);Glycerophosphoinositols [GP06](1)	Glycerophospholipids(63);Diacylglycerophosphoinositols [GP0601](1)
1595	CYP51A1	cytochrome P450, family 51, subfamily A, polypeptide 1	0.5	0.997089	1	0.53417	0.06132	8.71119	0.24278	0.0864	2.80995	Sterols [ST01](2)	Cholesterol and derivatives [ST0101](1);Ergosterols and C24-methyl derivatives [ST0103](1)
348	APOE	apolipoprotein E	0.104545	0.822416	69	5.20001	0.10395	50.0241	0.11763	0.10406	1.13041	Lipids(2393);Triradylglycerols [GL03](3)	Glycerolipids(2024);Fatty Acid Esters(344);Lineolic Acids and Derivatives(25);Triacylglycerols [GL0301](3)
5579	PRKCB	protein kinase C, beta	0.104478	0.813683	14	0.0204	0.0001	204	0.01193	0.0067	1.7806	Lipids(120);Diradylglycerols [GL02](14)	Glycerolipids(120);Diacylglycerols [GL0201](14)
5582	PRKCG	protein kinase C, gamma	0.104478	0.813683	14	0.03925	0.0001	392.5	0.00928	0.00484	1.91736	Lipids(120);Diradylglycerols [GL02](14)	Glycerolipids(120);Diacylglycerols [GL0201](14)
55529	TMEM55A	transmembrane protein 55A	0.104478	0.813683	7	0.05369	0.0001	536.9	0.13426	0.05822	2.30608	Lipids(63);Glycerophosphoinositols [GP06](1)	Glycerophospholipids(63);Diacylglycerophosphoinositols [GP0601](1)
