# Supplementary material for: Lipidome determinants of maximal lifespan in mammals
Source: Sci Rep. 2017 Jan 31;7:5. doi: 10.1038/s41598-017-00037-7 (PMC5428381; doi:10.1038/s41598-017-00037-7)
Supplement: Supplementary file 11 — Supplementary Information [file 41598_2017_37_MOESM11_ESM.xls]

## Sheet: all
			liver	muscle	kidney	heart	cortex	cerebellum	sum of tissues
283455	KSR2	kinase suppressor of ras 2	1	1	0	1	1	1	5
5894	RAF1	v-raf-1 murine leukemia viral oncogene homolog 1	1	1	0	1	1	1	5
7225	TRPC6	transient receptor potential cation channel, subfamily C, member 6	1	1	0	1	1	1	5
221955	DAGLB	diacylglycerol lipase, beta	1	1	0	1	1	1	5
10125	RASGRP1	RAS guanyl releasing protein 1 (calcium and DAG-regulated)	1	1	0	1	1	1	5
7222	TRPC3	transient receptor potential cation channel, subfamily C, member 3	1	1	0	1	1	1	5
389072	PLEKHM3	pleckstrin homology domain containing, family M, member 3	1	1	0	1	1	1	5
5588	PRKCQ	protein kinase C, theta	1	1	0	1	1	1	5
11113	CIT	citron (rho-interacting, serine/threonine kinase 21)	1	1	0	1	1	1	5
9578	CDC42BPB	CDC42 binding protein kinase beta (DMPK-like)	1	1	0	1	1	1	5
5580	PRKCD	protein kinase C, delta	1	1	0	1	1	1	5
5583	PRKCH	protein kinase C, eta	1	1	0	1	1	1	5
9842	PLEKHM1	pleckstrin homology domain containing, family M (with RUN domain) member 1	1	1	0	1	1	1	5
115727	RASGRP4	RAS guanyl releasing protein 4	1	1	0	1	1	1	5
410	ARSA	arylsulfatase A	1	1	1	0	1	1	5
10451	VAV3	vav 3 guanine nucleotide exchange factor	1	1	0	1	1	1	5
57113	TRPC7	transient receptor potential cation channel, subfamily C, member 7	1	1	0	1	1	1	5
51291	GMIP	GEM interacting protein	1	1	0	1	1	1	5
747	DAGLA	diacylglycerol lipase, alpha	1	1	0	1	1	1	5
55561	CDC42BPG	CDC42 binding protein kinase gamma (DMPK-like)	1	1	0	1	1	1	5
25865	PRKD2	protein kinase D2	1	1	0	1	1	1	5
11214	AKAP13	A kinase (PRKA) anchor protein 13	1	1	0	1	1	1	5
129807	NEU4	sialidase 4	1	1	1	0	1	1	5
10235	RASGRP2	RAS guanyl releasing protein 2 (calcium and DAG-regulated)	1	1	0	1	1	1	5
4650	MYO9B	myosin IXB	1	1	0	1	1	1	5
54849	DEF8	differentially expressed in FDCP 8 homolog (mouse)	1	1	0	1	1	1	5
23526	HMHA1	histocompatibility (minor) HA-1	1	1	0	1	1	1	5
23025	UNC13A	unc-13 homolog A (C. elegans)	1	1	0	1	1	1	5
8476	CDC42BPA	CDC42 binding protein kinase alpha (DMPK-like)	1	1	0	1	1	1	5
9475	ROCK2	Rho-associated, coiled-coil containing protein kinase 2	1	1	0	1	1	1	5
673	BRAF	v-raf murine sarcoma viral oncogene homolog B1	1	1	0	1	1	1	5
440279	UNC13C	unc-13 homolog C (C. elegans)	1	1	0	1	1	1	5
23371	TENC1	tensin like C1 domain containing phosphatase (tensin 2)	1	1	0	1	1	1	5
64283	RGNEF	190 kDa guanine nucleotide exchange factor	1	1	0	1	1	1	5
9411	ARHGAP29	Rho GTPase activating protein 29	1	1	0	1	1	1	5
9181	ARHGEF2	Rho/Rac guanine nucleotide exchange factor (GEF) 2	1	1	0	1	1	1	5
4759	NEU2	sialidase 2 (cytosolic sialidase)	1	1	1	0	1	1	5
5590	PRKCZ	protein kinase C, zeta	1	1	0	1	1	1	5
5584	PRKCI	protein kinase C, iota	1	1	0	1	1	1	5
369	ARAF	v-raf murine sarcoma 3611 viral oncogene homolog	1	1	0	1	1	1	5
246329	STAC3	SH3 and cysteine rich domain 3	1	1	0	1	1	1	5
7410	VAV2	vav 2 guanine nucleotide exchange factor	1	1	0	1	1	1	5
23683	PRKD3	protein kinase D3	1	1	0	1	1	1	5
5579	PRKCB	protein kinase C, beta	1	1	0	1	1	1	5
5582	PRKCG	protein kinase C, gamma	1	1	0	1	1	1	5
9331	B4GALT6	UDP-Gal:betaGlcNAc beta 1,4- galactosyltransferase, polypeptide 6	1	0	1	0	1	1	4
5283	PIGH	phosphatidylinositol glycan anchor biosynthesis, class H	1	0	1	0	1	1	4
118987	PDZD8	PDZ domain containing 8	1	0	0	1	1	1	4
9487	PIGL	phosphatidylinositol glycan anchor biosynthesis, class L	1	0	1	0	1	1	4
55650	PIGV	phosphatidylinositol glycan anchor biosynthesis, class V	1	0	1	0	1	1	4
83593	RASSF5	Ras association (RalGDS/AF-6) domain family member 5	1	0	0	1	1	1	4
84002	B3GNT5	UDP-GlcNAc:betaGal beta-1,3-N-acetylglucosaminyltransferase 5	1	0	1	0	1	1	4
347516	DGAT2L6	diacylglycerol O-acyltransferase 2-like 6	1	1	0	1	1	0	4
10026	PIGK	phosphatidylinositol glycan anchor biosynthesis, class K	1	0	1	0	1	1	4
7409	VAV1	vav 1 guanine nucleotide exchange factor	1	0	0	1	1	1	4
2717	GLA	galactosidase, alpha	1	1	1	0	0	1	4
3929	LBP	lipopolysaccharide binding protein	1	0	1	0	1	1	4
51227	PIGP	phosphatidylinositol glycan anchor biosynthesis, class P	1	0	1	0	1	1	4
84720	PIGO	phosphatidylinositol glycan anchor biosynthesis, class O	1	0	1	0	1	1	4
51604	PIGT	phosphatidylinositol glycan anchor biosynthesis, class T	1	0	1	0	1	1	4
5587	PRKD1	protein kinase D1	1	1	0	1	1	0	4
9488	PIGB	phosphatidylinositol glycan anchor biosynthesis, class B	1	0	1	0	1	1	4
23556	PIGN	phosphatidylinositol glycan anchor biosynthesis, class N	1	0	1	0	1	1	4
57704	GBA2	glucosidase, beta (bile acid) 2	1	0	1	0	1	1	4
3938	LCT	lactase	1	0	1	0	1	1	4
4649	MYO9A	myosin IXA	1	0	0	1	1	1	4
4758	NEU1	sialidase 1 (lysosomal sialidase)	1	1	0	0	1	1	4
55750	AGK	acylglycerol kinase	1	1	1	1	0	0	4
6610	SMPD2	sphingomyelin phosphodiesterase 2, neutral membrane (neutral sphingomyelinase)	1	0	1	0	1	1	4
2760	GM2A	GM2 ganglioside activator	1	0	1	0	1	1	4
54872	PIGG	phosphatidylinositol glycan anchor biosynthesis, class G	1	0	1	0	1	1	4
5281	PIGF	phosphatidylinositol glycan anchor biosynthesis, class F	1	0	1	0	1	1	4
339221	ENPP7	ectonucleotide pyrophosphatase/phosphodiesterase 7	1	0	1	0	1	1	4
158835	AWAT2	acyl-CoA wax alcohol acyltransferase 2	1	1	0	1	1	0	4
3073	HEXA	hexosaminidase A (alpha polypeptide)	1	0	1	0	1	1	4
8706	B3GALNT1	beta-1,3-N-acetylgalactosaminyltransferase 1 (globoside blood group)	1	1	1	0	1	0	4
10577	NPC2	Niemann-Pick disease, type C2	1	0	1	0	1	1	4
3074	HEXB	hexosaminidase B (beta polypeptide)	1	0	1	0	1	1	4
342667	STAC2	SH3 and cysteine rich domain 2	1	0	0	1	1	1	4
6609	SMPD1	sphingomyelin phosphodiesterase 1, acid lysosomal	1	0	1	0	1	1	4
158833	AWAT1	acyl-CoA wax alcohol acyltransferase 1	1	1	0	1	1	0	4
7368	UGT8	UDP glycosyltransferase 8	1	1	0	0	1	1	4
10317	B3GALT5	UDP-Gal:betaGlcNAc beta 1,3-galactosyltransferase, polypeptide 5	1	0	1	0	1	1	4
9091	PIGQ	phosphatidylinositol glycan anchor biosynthesis, class Q	1	0	1	0	1	1	4
93183	PIGM	phosphatidylinositol glycan anchor biosynthesis, class M	1	0	1	0	1	1	4
25780	RASGRP3	RAS guanyl releasing protein 3 (calcium and DAG-regulated)	1	0	0	1	1	1	4
94005	PIGS	phosphatidylinositol glycan anchor biosynthesis, class S	1	0	1	0	1	1	4
284098	PIGW	phosphatidylinositol glycan anchor biosynthesis, class W	1	0	1	0	1	1	4
29127	RACGAP1	Rac GTPase activating protein 1	1	0	0	1	1	1	4
128869	PIGU	phosphatidylinositol glycan anchor biosynthesis, class U	1	0	1	0	1	1	4
8733	GPAA1	glycosylphosphatidylinositol anchor attachment protein 1 homolog (yeast)	1	0	1	0	1	1	4
80772	GLTPD1	glycolipid transfer protein domain containing 1	1	0	1	0	1	1	4
84725	PLEKHA8	pleckstrin homology domain containing, family A (phosphoinositide binding specific) member 8	1	0	1	0	1	1	4
1124	CHN2	chimerin (chimaerin) 2	1	0	0	1	1	1	4
5279	PIGC	phosphatidylinositol glycan anchor biosynthesis, class C	1	0	1	0	1	1	4
10087	COL4A3BP	collagen, type IV, alpha 3 (Goodpasture antigen) binding protein	1	0	1	0	0	1	3
142891	SAMD8	sterile alpha motif domain containing 8	1	0	0	0	1	1	3
1606	DGKA	diacylglycerol kinase, alpha 80kDa	1	0	0	1	1	0	3
8526	DGKE	diacylglycerol kinase, epsilon 64kDa	1	1	0	1	0	0	3
84812	PLCD4	phospholipase C, delta 4	1	0	0	1	0	1	3
5330	PLCB2	phospholipase C, beta 2	1	0	0	1	0	1	3
2583	B4GALNT1	beta-1,4-N-acetyl-galactosaminyl transferase 1	1	0	0	0	1	1	3
340485	ACER2	alkaline ceramidase 2	1	0	1	0	0	1	3
1608	DGKG	diacylglycerol kinase, gamma 90kDa	1	0	0	1	1	0	3
1609	DGKQ	diacylglycerol kinase, theta 110kDa	1	1	0	1	0	0	3
139189	DGKK	diacylglycerol kinase, kappa	1	1	0	1	0	0	3
5562	PRKAA1	protein kinase, AMP-activated, alpha 1 catalytic subunit	1	0	1	0	1	0	3
8611	PPAP2A	phosphatidic acid phosphatase type 2A	1	1	0	1	0	0	3
5332	PLCB4	phospholipase C, beta 4	1	0	0	1	0	1	3
5130	PCYT1A	phosphate cytidylyltransferase 1, choline, alpha	1	0	0	1	0	1	3
51196	PLCE1	phospholipase C, epsilon 1	1	0	0	1	0	1	3
10347	ABCA7	ATP-binding cassette, sub-family A (ABC1), member 7	1	0	1	0	0	1	3
23236	PLCB1	phospholipase C, beta 1 (phosphoinositide-specific)	1	0	0	1	0	1	3
9651	PLCH2	phospholipase C, eta 2	1	0	0	1	0	1	3
5331	PLCB3	phospholipase C, beta 3 (phosphatidylinositol-specific)	1	0	0	1	0	1	3
23007	PLCH1	phospholipase C, eta 1	1	0	0	1	0	1	3
89869	PLCZ1	phospholipase C, zeta 1	1	0	0	1	0	1	3
2581	GALC	galactosylceramidase	1	0	1	0	0	1	3
7941	PLA2G7	phospholipase A2, group VII (platelet-activating factor acetylhydrolase, plasma)	1	1	1	0	0	0	3
125981	ACER1	alkaline ceramidase 1	1	0	1	0	0	1	3
53947	A4GALT	alpha 1,4-galactosyltransferase	1	0	1	0	0	1	3
8527	DGKD	diacylglycerol kinase, delta 130kDa	1	0	0	1	1	0	3
8613	PPAP2B	phosphatidic acid phosphatase type 2B	1	1	0	1	0	0	3
57104	PNPLA2	patatin-like phospholipase domain containing 2	1	1	0	1	0	0	3
5335	PLCG1	phospholipase C, gamma 1	1	0	0	1	0	1	3
5336	PLCG2	phospholipase C, gamma 2 (phosphatidylinositol-specific)	1	0	0	1	0	1	3
5333	PLCD1	phospholipase C, delta 1	1	0	0	1	0	1	3
91012	CERS5	ceramide synthase 5	1	0	1	0	0	1	3
5051	PAFAH2	platelet-activating factor acetylhydrolase 2, 40kDa	1	1	1	0	0	0	3
5050	PAFAH1B3	platelet-activating factor acetylhydrolase 1b, catalytic subunit 3 (29kDa)	1	1	1	0	0	0	3
8869	ST3GAL5	ST3 beta-galactoside alpha-2,3-sialyltransferase 5	1	0	0	0	1	1	3
157506	RDH10	retinol dehydrogenase 10 (all-trans)	1	0	1	0	1	0	3
1607	DGKB	diacylglycerol kinase, beta 90kDa	1	0	0	1	1	0	3
9162	DGKI	diacylglycerol kinase, iota	1	1	0	1	0	0	3
5578	PRKCA	protein kinase C, alpha	1	0	0	1	1	0	3
5049	PAFAH1B2	platelet-activating factor acetylhydrolase 1b, catalytic subunit 2 (30kDa)	1	1	1	0	0	0	3
50487	PLA2G3	phospholipase A2, group III	0	1	0	1	0	1	3
30814	PLA2G2E	phospholipase A2, group IIE	0	1	0	1	0	1	3
10400	PEMT	phosphatidylethanolamine N-methyltransferase	0	1	0	1	0	1	3
5319	PLA2G1B	phospholipase A2, group IB (pancreas)	0	1	0	1	0	1	3
26279	PLA2G2D	phospholipase A2, group IID	0	1	0	1	0	1	3
8398	PLA2G6	phospholipase A2, group VI (cytosolic, calcium-independent)	0	1	1	1	0	0	3
1594	CYP27B1	cytochrome P450, family 27, subfamily B, polypeptide 1	0	1	1	0	1	0	3
5322	PLA2G5	phospholipase A2, group V	0	1	0	1	0	1	3
79895	ATP8B4	ATPase, class I, type 8B, member 4	0	0	1	1	0	1	3
23250	ATP11A	ATPase, class VI, type 11A	0	0	1	1	0	1	3
23646	PLD3	phospholipase D family, member 3	0	0	1	1	1	0	3
85465	EPT1	ethanolaminephosphotransferase 1 (CDP-ethanolamine-specific)	0	0	1	1	0	1	3
222236	NAPEPLD	N-acyl phosphatidylethanolamine phospholipase D	0	0	1	1	0	1	3
122618	PLD4	phospholipase D family, member 4	0	0	1	1	1	0	3
51761	ATP8A2	ATPase, aminophospholipid transporter, class I, type 8A, member 2	0	0	1	1	0	1	3
57205	ATP10D	ATPase, class V, type 10D	0	0	1	1	0	1	3
5360	PLTP	phospholipid transfer protein	0	0	1	1	0	1	3
148229	ATP8B3	ATPase, aminophospholipid transporter, class I, type 8B, member 3	0	0	1	1	0	1	3
5205	ATP8B1	ATPase, aminophospholipid transporter, class I, type 8B, member 1	0	0	1	1	0	1	3
9926	LPGAT1	lysophosphatidylglycerol acyltransferase 1	0	0	1	0	1	1	3
57198	ATP8B2	ATPase, class I, type 8B, member 2	0	0	1	1	0	1	3
5337	PLD1	phospholipase D1, phosphatidylcholine-specific	0	0	1	1	1	0	3
10390	CEPT1	choline/ethanolamine phosphotransferase 1	0	0	1	1	1	0	3
10079	ATP9A	ATPase, class II, type 9A	0	0	1	1	0	1	3
56994	CHPT1	choline phosphotransferase 1	0	0	0	1	1	1	3
6258	RXRG	retinoid X receptor, gamma	1	1	0	0	0	0	2
9489	PGS1	phosphatidylglycerophosphate synthase 1	1	0	0	1	0	0	2
51478	HSD17B7	hydroxysteroid (17-beta) dehydrogenase 7	1	0	1	0	0	0	2
8525	DGKZ	diacylglycerol kinase, zeta	1	0	0	1	0	0	2
10825	NEU3	sialidase 3 (membrane sialidase)	1	0	0	0	1	0	2
374569	ASPG	asparaginase homolog (S. cerevisiae)	1	0	1	0	0	0	2
6257	RXRB	retinoid X receptor, beta	1	1	0	0	0	0	2
10005	ACOT8	acyl-CoA thioesterase 8	1	0	1	0	0	0	2
6256	RXRA	retinoid X receptor, alpha	1	1	0	0	0	0	2
10229	COQ7	coenzyme Q7 homolog, ubiquinone (yeast)	1	0	1	0	0	0	2
8705	B3GALT4	UDP-Gal:betaGlcNAc beta 1,3-galactosyltransferase, polypeptide 4	1	0	0	0	1	0	2
1040	CDS1	CDP-diacylglycerol synthase (phosphatidate cytidylyltransferase) 1	1	0	0	1	0	0	2
8630	HSD17B6	hydroxysteroid (17-beta) dehydrogenase 6 homolog (mouse)	1	0	1	0	0	0	2
1545	CYP1B1	cytochrome P450, family 1, subfamily B, polypeptide 1	1	0	1	0	0	0	2
10423	CDIPT	CDP-diacylglycerol--inositol 3-phosphatidyltransferase	1	0	0	1	0	0	2
8760	CDS2	CDP-diacylglycerol synthase (phosphatidate cytidylyltransferase) 2	1	0	0	1	0	0	2
1593	CYP27A1	cytochrome P450, family 27, subfamily A, polypeptide 1	0	1	0	0	1	0	2
84647	PLA2G12B	phospholipase A2, group XIIB	0	1	0	1	0	0	2
133121	ENPP6	ectonucleotide pyrophosphatase/phosphodiesterase 6	0	1	1	0	0	0	2
4128	MAOA	monoamine oxidase A	0	1	1	0	0	0	2
4129	MAOB	monoamine oxidase B	0	1	1	0	0	0	2
10998	SLC27A5	solute carrier family 27 (fatty acid transporter), member 5	0	1	1	0	0	0	2
51205	ACP6	acid phosphatase 6, lysophosphatidic	0	1	1	0	0	0	2
2194	FASN	fatty acid synthase	0	1	1	0	0	0	2
1591	CYP24A1	cytochrome P450, family 24, subfamily A, polypeptide 1	0	1	1	0	0	0	2
7421	VDR	vitamin D (1,25- dihydroxyvitamin D3) receptor	0	1	1	0	0	0	2
5037	PEBP1	phosphatidylethanolamine binding protein 1	0	0	1	1	0	0	2
83394	PITPNM3	PITPNM family member 3	0	0	1	0	0	1	2
157310	PEBP4	phosphatidylethanolamine-binding protein 4	0	0	1	1	0	0	2
255189	PLA2G4F	phospholipase A2, group IVF	0	0	1	0	0	1	2
7356	SCGB1A1	secretoglobin, family 1A, member 1 (uteroglobin)	0	0	1	0	0	1	2
10908	PNPLA6	patatin-like phospholipase domain containing 6	0	0	1	0	0	1	2
9249	DHRS3	dehydrogenase/reductase (SDR family) member 3	0	0	1	0	1	0	2
195814	SDR16C5	short chain dehydrogenase/reductase family 16C, member 5	0	0	1	0	1	0	2
10162	LPCAT3	lysophosphatidylcholine acyltransferase 3	0	0	1	0	0	1	2
1119	CHKA	choline kinase alpha	0	0	1	0	0	1	2
283748	PLA2G4D	phospholipase A2, group IVD (cytosolic)	0	0	1	0	0	1	2
9468	PCYT1B	phosphate cytidylyltransferase 1, choline, beta	0	0	1	0	0	1	2
23659	PLA2G15	phospholipase A2, group XV	0	0	1	0	0	1	2
11313	LYPLA2	lysophospholipase II	0	0	1	0	0	1	2
5338	PLD2	phospholipase D2	0	0	1	1	0	0	2
54947	LPCAT2	lysophosphatidylcholine acyltransferase 2	0	0	1	0	0	1	2
57605	PITPNM2	phosphatidylinositol transfer protein, membrane-associated 2	0	0	1	0	0	1	2
5321	PLA2G4A	phospholipase A2, group IVA (cytosolic, calcium-dependent)	0	0	1	1	0	0	2
5959	RDH5	retinol dehydrogenase 5 (11-cis/9-cis)	0	0	1	0	1	0	2
5306	PITPNA	phosphatidylinositol transfer protein, alpha	0	0	1	0	0	1	2
5244	ABCB4	ATP-binding cassette, sub-family B (MDR/TAP), member 4	0	0	1	0	0	1	2
55738	ARFGAP1	ADP-ribosylation factor GTPase activating protein 1	0	0	1	0	0	1	2
50700	RDH8	retinol dehydrogenase 8 (all-trans)	0	0	1	0	1	0	2
79888	LPCAT1	lysophosphatidylcholine acyltransferase 1	0	0	1	0	0	1	2
23760	PITPNB	phosphatidylinositol transfer protein, beta	0	0	1	0	0	1	2
58488	PCTP	phosphatidylcholine transfer protein	0	0	1	0	0	1	2
5168	ENPP2	ectonucleotide pyrophosphatase/phosphodiesterase 2	0	0	1	0	0	1	2
201164	PLD6	phospholipase D family, member 6	0	0	1	0	0	1	2
337	APOA4	apolipoprotein A-IV	0	0	0	1	0	1	2
166929	SGMS2	sphingomyelin synthase 2	0	0	0	1	0	1	2
948	CD36	CD36 molecule (thrombospondin receptor)	0	0	0	1	0	1	2
335	APOA1	apolipoprotein A-I	0	0	0	1	0	1	2
151056	PLB1	phospholipase B1	0	0	0	1	0	1	2
116519	APOA5	apolipoprotein A-V	0	0	0	1	0	1	2
345	APOC3	apolipoprotein C-III	0	0	0	1	0	1	2
9600	PITPNM1	phosphatidylinositol transfer protein, membrane-associated 1	0	0	0	1	0	1	2
259230	SGMS1	sphingomyelin synthase 1	0	0	0	1	0	1	2
348	APOE	apolipoprotein E	0	0	0	1	0	1	2
81490	PTDSS2	phosphatidylserine synthase 2	0	0	0	0	1	1	2
8436	SDPR	serum deprivation response	0	0	0	0	1	1	2
55512	SMPD3	sphingomyelin phosphodiesterase 3, neutral membrane (neutral sphingomyelinase II)	0	0	0	0	1	1	2
57088	PLSCR4	phospholipid scramblase 4	0	0	0	0	1	1	2
113026	PLCD3	phospholipase C, delta 3	0	0	0	0	1	1	2
389158	PLSCR5	phospholipid scramblase family, member 5	0	0	0	0	1	1	2
3636	INPPL1	inositol polyphosphate phosphatase-like 1	0	0	0	0	1	1	2
57048	PLSCR3	phospholipid scramblase 3	0	0	0	0	1	1	2
51365	PLA1A	phospholipase A1 member A	0	0	0	0	1	1	2
5914	RARA	retinoic acid receptor, alpha	1	0	0	0	0	0
788	SLC25A20	solute carrier family 25 (carnitine/acylcarnitine translocase), member 20	1	0	0	0	0	0
10196	PRMT3	protein arginine methyltransferase 3	1	0	0	0	0	0
3294	HSD17B2	hydroxysteroid (17-beta) dehydrogenase 2	1	0	0	0	0	0
1384	CRAT	carnitine O-acetyltransferase	1	0	0	0	0	0
5915	RARB	retinoic acid receptor, beta	1	0	0	0	0	0
84274	COQ5	coenzyme Q5 homolog, methyltransferase (S. cerevisiae)	1	0	0	0	0	0
7923	HSD17B8	hydroxysteroid (17-beta) dehydrogenase 8	1	0	0	0	0	0
1312	COMT	catechol-O-methyltransferase	1	0	0	0	0	0
5916	RARG	retinoic acid receptor, gamma	1	0	0	0	0	0
85365	ALG2	asparagine-linked glycosylation 2, alpha-1,3-mannosyltransferase homolog (S. cerevisiae)	0	1	0	0	0	0
5739	PTGIR	prostaglandin I2 (prostacyclin) receptor (IP)	0	1	0	0	0	0
10864	SLC22A7	solute carrier family 22 (organic anion transporter), member 7	0	1	0	0	0	0
10585	POMT1	protein-O-mannosyltransferase 1	0	1	0	0	0	0
5731	PTGER1	prostaglandin E receptor 1 (subtype EP1), 42kDa	0	1	0	0	0	0
29880	ALG5	asparagine-linked glycosylation 5, dolichyl-phosphate beta-glucosyltransferase homolog (S. cerevisiae)	0	1	0	0	0	0
8813	DPM1	dolichyl-phosphate mannosyltransferase polypeptide 1, catalytic subunit	0	1	0	0	0	0
84803	AGPAT9	1-acylglycerol-3-phosphate O-acyltransferase 9	0	1	0	0	0	0
6916	TBXAS1	thromboxane A synthase 1 (platelet)	0	1	0	0	0	0
3248	HPGD	hydroxyprostaglandin dehydrogenase 15-(NAD)	0	1	0	0	0	0
29929	ALG6	asparagine-linked glycosylation 6, alpha-1,3-glucosyltransferase homolog (S. cerevisiae)	0	1	0	0	0	0
54344	DPM3	dolichyl-phosphate mannosyltransferase polypeptide 3	0	1	0	0	0	0
5733	PTGER3	prostaglandin E receptor 3 (subtype EP3)	0	1	0	0	0	0
29954	POMT2	protein-O-mannosyltransferase 2	0	1	0	0	0	0
5743	PTGS2	prostaglandin-endoperoxide synthase 2 (prostaglandin G/H synthase and cyclooxygenase)	0	1	0	0	0	0
5742	PTGS1	prostaglandin-endoperoxide synthase 1 (prostaglandin G/H synthase and cyclooxygenase)	0	1	0	0	0	0
729359	PLIN4	perilipin 4	0	1	0	0	0	0
5732	PTGER2	prostaglandin E receptor 2 (subtype EP2), 53kDa	0	1	0	0	0	0
5734	PTGER4	prostaglandin E receptor 4 (subtype EP4)	0	1	0	0	0	0
8818	DPM2	dolichyl-phosphate mannosyltransferase polypeptide 2, regulatory subunit	0	1	0	0	0	0
57171	DOLPP1	dolichyl pyrophosphate phosphatase 1	0	1	0	0	0	0
79053	ALG8	asparagine-linked glycosylation 8, alpha-1,3-glucosyltransferase homolog (S. cerevisiae)	0	1	0	0	0	0
5740	PTGIS	prostaglandin I2 (prostacyclin) synthase	0	1	0	0	0	0
126410	CYP4F22	cytochrome P450, family 4, subfamily F, polypeptide 22	0	1	0	0	0	0
80142	PTGES2	prostaglandin E synthase 2	0	1	0	0	0	0
1798	DPAGT1	dolichyl-phosphate (UDP-N-acetylglucosamine) N-acetylglucosaminephosphotransferase 1 (GlcNAc-1-P transferase)	0	1	0	0	0	0
79087	ALG12	asparagine-linked glycosylation 12, alpha-1,6-mannosyltransferase homolog (S. cerevisiae)	0	1	0	0	0	0
10195	ALG3	asparagine-linked glycosylation 3, alpha-1,3- mannosyltransferase homolog (S. cerevisiae)	0	1	0	0	0	0
79796	ALG9	asparagine-linked glycosylation 9, alpha-1,2-mannosyltransferase homolog (S. cerevisiae)	0	1	0	0	0	0
22845	DOLK	dolichol kinase	0	1	0	0	0	0
5048	PAFAH1B1	platelet-activating factor acetylhydrolase 1b, regulatory subunit 1 (45kDa)	0	1	0	0	0	0
9536	PTGES	prostaglandin E synthase	0	1	0	0	0	0
79947	DHDDS	dehydrodolichyl diphosphate synthase	0	1	0	0	0	0
27306	HPGDS	hematopoietic prostaglandin D synthase	0	1	0	0	0	0
10728	PTGES3	prostaglandin E synthase 3 (cytosolic)	0	1	0	0	0	0
55326	AGPAT5	1-acylglycerol-3-phosphate O-acyltransferase 5 (lysophosphatidic acid acyltransferase, epsilon)	0	0	1	0	0	0
301	ANXA1	annexin A1	0	0	1	0	0	0
56895	AGPAT4	1-acylglycerol-3-phosphate O-acyltransferase 4 (lysophosphatidic acid acyltransferase, delta)	0	0	1	0	0	0
9885	OSBPL2	oxysterol binding protein-like 2	0	0	1	0	0	0
5747	PTK2	PTK2 protein tyrosine kinase 2	0	0	1	0	0	0
2822	GPLD1	glycosylphosphatidylinositol specific phospholipase D1	0	0	1	0	0	0
56052	ALG1	asparagine-linked glycosylation 1, beta-1,4-mannosyltransferase homolog (S. cerevisiae)	0	0	1	0	0	0
23259	DDHD2	DDHD domain containing 2	0	0	1	0	0	0
149998	LIPI	lipase, member I	0	0	1	0	0	0
200879	LIPH	lipase, member H	0	0	1	0	0	0
163404	LPPR5	lipid phosphate phosphatase-related protein type 5	0	0	1	0	0	0
64577	ALDH8A1	aldehyde dehydrogenase 8 family, member A1	0	0	1	0	0	0
54995	OXSM	3-oxoacyl-ACP synthase, mitochondrial	0	0	1	0	0	0
114876	OSBPL1A	oxysterol binding protein-like 1A	0	0	1	0	0	0
350	APOH	apolipoprotein H (beta-2-glycoprotein I)	0	0	1	0	0	0
6820	SULT2B1	sulfotransferase family, cytosolic, 2B, member 1	0	0	1	0	0	0
1583	CYP11A1	cytochrome P450, family 11, subfamily A, polypeptide 1	0	0	1	0	0	0
10999	SLC27A4	solute carrier family 27 (fatty acid transporter), member 4	0	0	1	0	0	0
11216	AKAP10	A kinase (PRKA) anchor protein 10	0	0	1	0	0	0
204851	HIPK1	homeodomain interacting protein kinase 1	0	0	1	0	0	0
116987	AGAP1	ArfGAP with GTPase domain, ankyrin repeat and PH domain 1	0	0	1	0	0	0
91703	ACY3	aspartoacylase (aminocyclase) 3	0	0	1	0	0	0
29785	CYP2S1	cytochrome P450, family 2, subfamily S, polypeptide 1	0	0	1	0	0	0
28965	SLC27A6	solute carrier family 27 (fatty acid transporter), member 6	0	0	1	0	0	0
54675	CRLS1	cardiolipin synthase 1	0	0	1	0	0	0
51805	COQ3	coenzyme Q3 homolog, methyltransferase (S. cerevisiae)	0	0	1	0	0	0
23527	ACAP2	ArfGAP with coiled-coil, ankyrin repeat and PH domains 2	0	0	1	0	0	0
3291	HSD11B2	hydroxysteroid (11-beta) dehydrogenase 2	0	0	1	0	0	0
57121	LPAR5	lysophosphatidic acid receptor 5	0	0	1	0	0	0
23566	LPAR3	lysophosphatidic acid receptor 3	0	0	1	0	0	0
22841	RAB11FIP2	RAB11 family interacting protein 2 (class I)	0	0	1	0	0	0
56894	AGPAT3	1-acylglycerol-3-phosphate O-acyltransferase 3	0	0	1	0	0	0
9890	LPPR4	lipid phosphate phosphatase-related protein type 4	0	0	1	0	0	0
253558	LCLAT1	lysocardiolipin acyltransferase 1	0	0	1	0	0	0
11000	SLC27A3	solute carrier family 27 (fatty acid transporter), member 3	0	0	1	0	0	0
5468	PPARG	peroxisome proliferator-activated receptor gamma	0	0	1	0	0	0
2185	PTK2B	PTK2B protein tyrosine kinase 2 beta	0	0	1	0	0	0
80821	DDHD1	DDHD domain containing 1	0	0	1	0	0	0
116986	AGAP2	ArfGAP with GTPase domain, ankyrin repeat and PH domain 2	0	0	1	0	0	0
84814	PPAPDC3	phosphatidic acid phosphatase type 2 domain containing 3	0	0	1	0	0	0
9971	NR1H4	nuclear receptor subfamily 1, group H, member 4	0	0	1	0	0	0
590	BCHE	butyrylcholinesterase	0	0	1	0	0	0
1580	CYP4B1	cytochrome P450, family 4, subfamily B, polypeptide 1	0	0	1	0	0	0
254531	LPCAT4	lysophosphatidylcholine acyltransferase 4	0	0	1	0	0	0
10555	AGPAT2	1-acylglycerol-3-phosphate O-acyltransferase 2 (lysophosphatidic acid acyltransferase, beta)	0	0	1	0	0	0
84513	PPAPDC1B	phosphatidic acid phosphatase type 2 domain containing 1B	0	0	1	0	0	0
5995	RGR	retinal G protein coupled receptor	0	0	1	0	0	0
9170	LPAR2	lysophosphatidic acid receptor 2	0	0	1	0	0	0
403313	PPAPDC2	phosphatidic acid phosphatase type 2 domain containing 2	0	0	1	0	0	0
10161	LPAR6	lysophosphatidic acid receptor 6	0	0	1	0	0	0
476	ATP1A1	ATPase, Na+/K+ transporting, alpha 1 polypeptide	0	0	1	0	0	0
5144	PDE4D	phosphodiesterase 4D, cAMP-specific	0	0	1	0	0	0
137964	AGPAT6	1-acylglycerol-3-phosphate O-acyltransferase 6 (lysophosphatidic acid acyltransferase, zeta)	0	0	1	0	0	0
10554	AGPAT1	1-acylglycerol-3-phosphate O-acyltransferase 1 (lysophosphatidic acid acyltransferase, alpha)	0	0	1	0	0	0
1902	LPAR1	lysophosphatidic acid receptor 1	0	0	1	0	0	0
84649	DGAT2	diacylglycerol O-acyltransferase 2	0	0	0	1	0	0
8513	LIPF	lipase, gastric	0	0	0	1	0	0
1375	CPT1B	carnitine palmitoyltransferase 1B (muscle)	0	0	0	1	0	0
11343	MGLL	monoglyceride lipase	0	0	0	1	0	0
9388	LIPG	lipase, endothelial	0	0	0	1	0	0
3990	LIPC	lipase, hepatic	0	0	0	1	0	0
4547	MTTP	microsomal triglyceride transfer protein	0	0	0	1	0	0
5408	PNLIPRP2	pancreatic lipase-related protein 2	0	0	0	1	0	0
1376	CPT2	carnitine palmitoyltransferase 2	0	0	0	1	0	0
80339	PNPLA3	patatin-like phospholipase domain containing 3	0	0	0	1	0	0
80168	MOGAT2	monoacylglycerol O-acyltransferase 2	0	0	0	1	0	0
84188	FAR1	fatty acyl CoA reductase 1	0	0	0	1	0	0
3991	LIPE	lipase, hormone-sensitive	0	0	0	1	0	0
8694	DGAT1	diacylglycerol O-acyltransferase 1	0	0	0	1	0	0
5034	P4HB	prolyl 4-hydroxylase, beta polypeptide	0	0	0	1	0	0
376497	SLC27A1	solute carrier family 27 (fatty acid transporter), member 1	0	0	0	1	0	0
1374	CPT1A	carnitine palmitoyltransferase 1A (liver)	0	0	0	1	0	0
5407	PNLIPRP1	pancreatic lipase-related protein 1	0	0	0	1	0	0
3988	LIPA	lipase A, lysosomal acid, cholesterol esterase	0	0	0	1	0	0
4023	LPL	lipoprotein lipase	0	0	0	1	0	0
256987	SERINC5	serine incorporator 5	0	0	0	0	1	0
23048	FNBP1	formin binding protein 1	0	0	0	0	1	0
27235	COQ2	coenzyme Q2 homolog, prenyltransferase (yeast)	0	0	0	0	1	0
949	SCARB1	scavenger receptor class B, member 1	0	0	0	0	1	0
23210	JMJD6	jumonji domain containing 6	0	0	0	0	1	0
57515	SERINC1	serine incorporator 1	0	0	0	0	1	0
6470	SHMT1	serine hydroxymethyltransferase 1 (soluble)	0	0	0	0	1	0
54884	RETSAT	retinol saturase (all-trans-retinol 13,14-reductase)	0	0	0	0	1	0
546	ATRX	alpha thalassemia/mental retardation syndrome X-linked	0	0	0	0	1	0
6121	RPE65	retinal pigment epithelium-specific protein 65kDa	0	0	0	0	1	0
112464	PRKCDBP	protein kinase C, delta binding protein	0	0	0	0	1	0
8416	ANXA9	annexin A9	0	0	0	0	1	0
5286	PIK3C2A	phosphoinositide-3-kinase, class 2, alpha polypeptide	0	0	0	0	1	0
9023	CH25H	cholesterol 25-hydroxylase	0	0	0	0	1	0
7108	TM7SF2	transmembrane 7 superfamily member 2	0	0	0	0	1	0
9362	CPNE6	copine VI (neuronal)	0	0	0	0	1	0
4048	LTA4H	leukotriene A4 hydrolase	0	0	0	0	1	0
9322	TRIP10	thyroid hormone receptor interactor 10	0	0	0	0	1	0
10858	CYP46A1	cytochrome P450, family 46, subfamily A, polypeptide 1	0	0	0	0	1	0
1581	CYP7A1	cytochrome P450, family 7, subfamily A, polypeptide 1	0	0	0	0	1	0
50814	NSDHL	NAD(P) dependent steroid dehydrogenase-like	0	0	0	0	1	0
10682	EBP	emopamil binding protein (sterol isomerase)	0	0	0	0	1	0
6095	RORA	RAR-related orphan receptor A	0	0	0	0	1	0
619189	SERINC4	serine incorporator 4	0	0	0	0	1	0
58191	CXCL16	chemokine (C-X-C motif) ligand 16	0	0	0	0	1	0
122970	ACOT4	acyl-CoA thioesterase 4	0	0	0	0	1	0
4056	LTC4S	leukotriene C4 synthase	0	0	0	0	1	0
19	ABCA1	ATP-binding cassette, sub-family A (ABC1), member 1	0	0	0	0	1	0
6472	SHMT2	serine hydroxymethyltransferase 2 (mitochondrial)	0	0	0	0	1	0
54874	FNBP1L	formin binding protein 1-like	0	0	0	0	1	0
1595	CYP51A1	cytochrome P450, family 51, subfamily A, polypeptide 1	0	0	0	0	1	0
5290	PIK3CA	phosphoinositide-3-kinase, catalytic, alpha polypeptide	0	0	0	0	0	1
3635	INPP5D	inositol polyphosphate-5-phosphatase, 145kDa	0	0	0	0	0	1
57580	PREX1	phosphatidylinositol-3,4,5-trisphosphate-dependent Rac exchange factor 1	0	0	0	0	0	1
26207	PITPNC1	phosphatidylinositol transfer protein, cytoplasmic 1	0	0	0	0	0	1
50807	ASAP1	ArfGAP with SH3 domain, ankyrin repeat and PH domain 1	0	0	0	0	0	1
5293	PIK3CD	phosphoinositide-3-kinase, catalytic, delta polypeptide	0	0	0	0	0	1
9744	ACAP1	ArfGAP with coiled-coil, ankyrin repeat and PH domains 1	0	0	0	0	0	1
9791	PTDSS1	phosphatidylserine synthase 1	0	0	0	0	0	1
257068	PLCXD2	phosphatidylinositol-specific phospholipase C, X domain containing 2	0	0	0	0	0	1
5294	PIK3CG	phosphoinositide-3-kinase, catalytic, gamma polypeptide	0	0	0	0	0	1
5291	PIK3CB	phosphoinositide-3-kinase, catalytic, beta polypeptide	0	0	0	0	0	1
90809	TMEM55B	transmembrane protein 55B	0	0	0	0	0	1
345557	PLCXD3	phosphatidylinositol-specific phospholipase C, X domain containing 3	0	0	0	0	0	1
5728	PTEN	phosphatase and tensin homolog	0	0	0	0	0	1
55529	TMEM55A	transmembrane protein 55A	0	0	0	0	0	1

## Sheet: neg.selected
			liver	muscle	kidney	heart	cortex	cerebellum	sum of tissues
283455	KSR2	kinase suppressor of ras 2	1	1	0	1	1	1	5
5894	RAF1	v-raf-1 murine leukemia viral oncogene homolog 1	1	1	0	1	1	1	5
7225	TRPC6	transient receptor potential cation channel, subfamily C, member 6	1	1	0	1	1	1	5
221955	DAGLB	diacylglycerol lipase, beta	1	1	0	1	1	1	5
10125	RASGRP1	RAS guanyl releasing protein 1 (calcium and DAG-regulated)	1	1	0	1	1	1	5
7222	TRPC3	transient receptor potential cation channel, subfamily C, member 3	1	1	0	1	1	1	5
389072	PLEKHM3	pleckstrin homology domain containing, family M, member 3	1	1	0	1	1	1	5
5588	PRKCQ	protein kinase C, theta	1	1	0	1	1	1	5
11113	CIT	citron (rho-interacting, serine/threonine kinase 21)	1	1	0	1	1	1	5
9331	B4GALT6	UDP-Gal:betaGlcNAc beta 1,4- galactosyltransferase, polypeptide 6	1	0	1	0	1	1	4
5283	PIGH	phosphatidylinositol glycan anchor biosynthesis, class H	1	0	1	0	1	1	4
118987	PDZD8	PDZ domain containing 8	1	0	0	1	1	1	4
9487	PIGL	phosphatidylinositol glycan anchor biosynthesis, class L	1	0	1	0	1	1	4
55650	PIGV	phosphatidylinositol glycan anchor biosynthesis, class V	1	0	1	0	1	1	4
83593	RASSF5	Ras association (RalGDS/AF-6) domain family member 5	1	0	0	1	1	1	4
84002	B3GNT5	UDP-GlcNAc:betaGal beta-1,3-N-acetylglucosaminyltransferase 5	1	0	1	0	1	1	4
347516	DGAT2L6	diacylglycerol O-acyltransferase 2-like 6	1	1	0	1	1	0	4
10026	PIGK	phosphatidylinositol glycan anchor biosynthesis, class K	1	0	1	0	1	1	4
10087	COL4A3BP	collagen, type IV, alpha 3 (Goodpasture antigen) binding protein	1	0	1	0	0	1	3
142891	SAMD8	sterile alpha motif domain containing 8	1	0	0	0	1	1	3
1606	DGKA	diacylglycerol kinase, alpha 80kDa	1	0	0	1	1	0	3
8526	DGKE	diacylglycerol kinase, epsilon 64kDa	1	1	0	1	0	0	3
84812	PLCD4	phospholipase C, delta 4	1	0	0	1	0	1	3
5330	PLCB2	phospholipase C, beta 2	1	0	0	1	0	1	3
2583	B4GALNT1	beta-1,4-N-acetyl-galactosaminyl transferase 1	1	0	0	0	1	1	3
340485	ACER2	alkaline ceramidase 2	1	0	1	0	0	1	3
1608	DGKG	diacylglycerol kinase, gamma 90kDa	1	0	0	1	1	0	3
1609	DGKQ	diacylglycerol kinase, theta 110kDa	1	1	0	1	0	0	3
139189	DGKK	diacylglycerol kinase, kappa	1	1	0	1	0	0	3
5562	PRKAA1	protein kinase, AMP-activated, alpha 1 catalytic subunit	1	0	1	0	1	0	3
50487	PLA2G3	phospholipase A2, group III	0	1	0	1	0	1	3
79895	ATP8B4	ATPase, class I, type 8B, member 4	0	0	1	1	0	1	3
23250	ATP11A	ATPase, class VI, type 11A	0	0	1	1	0	1	3
23646	PLD3	phospholipase D family, member 3	0	0	1	1	1	0	3
56994	CHPT1	choline phosphotransferase 1	0	0	0	1	1	1	3
6258	RXRG	retinoid X receptor, gamma	1	1	0	0	0	0	2
1593	CYP27A1	cytochrome P450, family 27, subfamily A, polypeptide 1	0	1	0	0	1	0	2
84647	PLA2G12B	phospholipase A2, group XIIB	0	1	0	1	0	0	2
133121	ENPP6	ectonucleotide pyrophosphatase/phosphodiesterase 6	0	1	1	0	0	0	2
5037	PEBP1	phosphatidylethanolamine binding protein 1	0	0	1	1	0	0	2
83394	PITPNM3	PITPNM family member 3	0	0	1	0	0	1	2
157310	PEBP4	phosphatidylethanolamine-binding protein 4	0	0	1	1	0	0	2
255189	PLA2G4F	phospholipase A2, group IVF	0	0	1	0	0	1	2
7356	SCGB1A1	secretoglobin, family 1A, member 1 (uteroglobin)	0	0	1	0	0	1	2
337	APOA4	apolipoprotein A-IV	0	0	0	1	0	1	2
166929	SGMS2	sphingomyelin synthase 2	0	0	0	1	0	1	2
81490	PTDSS2	phosphatidylserine synthase 2	0	0	0	0	1	1	2
5914	RARA	retinoic acid receptor, alpha	1	0	0	0	0	0	1
788	SLC25A20	solute carrier family 25 (carnitine/acylcarnitine translocase), member 20	1	0	0	0	0	0	1
85365	ALG2	asparagine-linked glycosylation 2, alpha-1,3-mannosyltransferase homolog (S. cerevisiae)	0	1	0	0	0	0	1
5739	PTGIR	prostaglandin I2 (prostacyclin) receptor (IP)	0	1	0	0	0	0	1
10864	SLC22A7	solute carrier family 22 (organic anion transporter), member 7	0	1	0	0	0	0	1
10585	POMT1	protein-O-mannosyltransferase 1	0	1	0	0	0	0	1
5731	PTGER1	prostaglandin E receptor 1 (subtype EP1), 42kDa	0	1	0	0	0	0	1
55326	AGPAT5	1-acylglycerol-3-phosphate O-acyltransferase 5 (lysophosphatidic acid acyltransferase, epsilon)	0	0	1	0	0	0	1
301	ANXA1	annexin A1	0	0	1	0	0	0	1
56895	AGPAT4	1-acylglycerol-3-phosphate O-acyltransferase 4 (lysophosphatidic acid acyltransferase, delta)	0	0	1	0	0	0	1
9885	OSBPL2	oxysterol binding protein-like 2	0	0	1	0	0	0	1
5747	PTK2	PTK2 protein tyrosine kinase 2	0	0	1	0	0	0	1
2822	GPLD1	glycosylphosphatidylinositol specific phospholipase D1	0	0	1	0	0	0	1
56052	ALG1	asparagine-linked glycosylation 1, beta-1,4-mannosyltransferase homolog (S. cerevisiae)	0	0	1	0	0	0	1
23259	DDHD2	DDHD domain containing 2	0	0	1	0	0	0	1
256987	SERINC5	serine incorporator 5	0	0	0	0	1	0	1
23048	FNBP1	formin binding protein 1	0	0	0	0	1	0	1
27235	COQ2	coenzyme Q2 homolog, prenyltransferase (yeast)	0	0	0	0	1	0	1
949	SCARB1	scavenger receptor class B, member 1	0	0	0	0	1	0	1
23210	JMJD6	jumonji domain containing 6	0	0	0	0	1	0	1
6470	SHMT1	serine hydroxymethyltransferase 1 (soluble)	0	0	0	0	1	0	1
54884	RETSAT	retinol saturase (all-trans-retinol 13,14-reductase)	0	0	0	0	1	0	1
546	ATRX	alpha thalassemia/mental retardation syndrome X-linked	0	0	0	0	1	0	1
6121	RPE65	retinal pigment epithelium-specific protein 65kDa	0	0	0	0	1	0	1
112464	PRKCDBP	protein kinase C, delta binding protein	0	0	0	0	1	0	1
