# Supplementary material for: Lipidome determinants of maximal lifespan in mammals
Source: Sci Rep. 2017 Jan 31;7:5. doi: 10.1038/s41598-017-00037-7 (PMC5428381; doi:10.1038/s41598-017-00037-7)
Supplement: Supplementary file 12 — Supplementary Information [file 41598_2017_37_MOESM12_ESM.xls]

## Sheet: liver
	GO	p-value	enzymes
GO:0007205	BP: activation of protein kinase C activity by G-protein coupled receptor protein signaling pathway	1.34441e-05	DGKK;DGKG;DGKQ;DGKA;DGKE
GO:0007411	BP: axon guidance	0.002	RAF1;PRKCQ;TRPC3;TRPC6
GO:0007596	BP: blood coagulation	8.54339e-07	RAF1;PRKCQ;TRPC3;TRPC6;DGKK;DGKG;RASGRP1;DGKQ;DGKA;DGKE;DAGLB
GO:0006501	BP: C-terminal protein lipidation	0.005	PIGH;PIGK;PIGL;PIGV
GO:0035556	BP: intracellular signal transduction	1.86064e-08	CIT;PRKCQ;PLCB2;RASSF5;DGKK;DGKG;DGKQ;DGKA;DGKE;PLCD4;PDZD8;KSR2;PLEKHM3
GO:0030182	BP: neuron differentiation	0.006	PRKCQ;RXRG
GO:0030168	BP: platelet activation	1.21801e-07	RAF1;PRKCQ;TRPC3;TRPC6;DGKK;DGKG;RASGRP1;DGKQ;DGKA;DGKE;DAGLB
GO:0006468	BP: protein phosphorylation	0.005	RARA;RAF1;PRKAA1;COL4A3BP;PRKCQ
GO:0032526	BP: response to retinoic acid	0.004	RARA;ACER2;RXRG
GO:0005794	CC: Golgi apparatus	0.00242652	COL4A3BP;B4GALNT1;PLCB2;ACER2;B4GALT6;B3GNT5;RASGRP1
GO:0005622	CC: intracellular	0.009	PRKAA1;PRKCQ;B3GNT5;DGKK;DGKA
GO:0005524	MF: ATP binding	0.003	CIT;RAF1;PRKAA1;PRKCQ;DGKK;DGKG;DGKQ;DGKA;DGKE;KSR2
GO:0005261	MF: cation channel activity	0.004	TRPC3;TRPC6
GO:0004143	MF: diacylglycerol kinase activity	3.52772e-06	DGKK;DGKG;DGKQ;DGKA;DGKE
GO:0004674	MF: protein serine/threonine kinase activity	0.001	CIT;RAF1;PRKAA1;PRKCQ;KSR2

## Sheet: muscle
	GO	p-value	enzymes
GO:0007205	BP: activation of protein kinase C activity by G-protein coupled receptor protein signaling pathway	0.007	DGKK;DGKQ;DGKE
GO:0007411	BP: axon guidance	4.55577e-05	RAF1;PRKCQ;TRPC3;TRPC6
GO:0007596	BP: blood coagulation	8.87502e-08	RAF1;PRKCQ;TRPC3;TRPC6;DGKK;RASGRP1;DGKQ;PTGIR;DGKE;DAGLB
GO:0035556	BP: intracellular signal transduction	0.001	CIT;PRKCQ;DGKK;DGKQ;DGKE;KSR2;PLEKHM3
GO:0030182	BP: neuron differentiation	0.008	PRKCQ;RXRG
GO:0030168	BP: platelet activation	1.40034e-08	RAF1;PRKCQ;TRPC3;TRPC6;DGKK;RASGRP1;DGKQ;PTGIR;DGKE;DAGLB
GO:0005886	CC: plasma membrane	2.51281e-05	RAF1;PRKCQ;PLA2G3;TRPC3;TRPC6;DGKK;RASGRP1;DGKQ;PTGER1;PTGIR;DGKE;DAGLB;SLC22A7;ENPP6
GO:0005261	MF: cation channel activity	0.001	TRPC3;TRPC6
GO:0004143	MF: diacylglycerol kinase activity	0.002	DGKK;DGKQ;DGKE
GO:0046872	MF: metal ion binding	0.002	CIT;RAF1;PRKCQ;POMT1;CYP27A1;DGKK;DGKQ;DGKE;RXRG;DAGLB;KSR2;PLEKHM3
GO:0004674	MF: protein serine/threonine kinase activity	0.001	CIT;RAF1;PRKCQ;KSR2

## Sheet: kidney
	GO	p-value	enzymes
GO:0006501	BP: C-terminal protein lipidation	0.002	PIGH;PIGK;PIGL;PIGV
GO:0044267	BP: cellular protein metabolic process	9.30291e-05	B4GALT6;PIGH;PIGK;ALG1;PIGL;PIGV
GO:0006506	BP: GPI anchor biosynthetic process	0.008	PIGH;PIGL;PIGV
GO:0043687	BP: post-translational protein modification	6.67848e-05	B4GALT6;PIGH;PIGK;ALG1;PIGL;PIGV
GO:0003841	MF: 1-acylglycerol-3-phosphate O-acyltransferase activity	0.009	AGPAT5;AGPAT4
GO:0019834	MF: phospholipase A2 inhibitor activity	0.001	SCGB1A1;ANXA1
GO:0004630	MF: phospholipase D activity	0.009	PLD3;GPLD1
GO:0004672	MF: protein kinase activity	0.007	PRKAA1;COL4A3BP;PTK2
GO:0016757	MF: transferase activity, transferring glycosyl groups	0.001	B4GALT6;PIGH;ALG1;B3GNT5

## Sheet: heart
	GO	p-value	enzymes
GO:0007205	BP: activation of protein kinase C activity by G-protein coupled receptor protein signaling pathway	6.01817e-06	DGKK;DGKG;DGKQ;DGKA;DGKE
GO:0007411	BP: axon guidance	0.002	RAF1;PRKCQ;TRPC3;TRPC6
GO:0007596	BP: blood coagulation	1.57557e-07	RAF1;PRKCQ;TRPC3;TRPC6;DGKK;DGKG;RASGRP1;DGKQ;DGKA;DGKE;DAGLB
GO:0035556	BP: intracellular signal transduction	2.24961e-09	CIT;PRKCQ;PLCB2;RASSF5;DGKK;DGKG;DGKQ;DGKA;DGKE;PLCD4;PDZD8;KSR2;PLEKHM3
GO:0030168	BP: platelet activation	2.15028e-08	RAF1;PRKCQ;TRPC3;TRPC6;DGKK;DGKG;RASGRP1;DGKQ;DGKA;DGKE;DAGLB
GO:0005886	CC: plasma membrane	0.003	RAF1;PRKCQ;PLCB2;SGMS2;PLA2G3;TRPC3;TRPC6;DGKK;DGKG;RASGRP1;DGKQ;DGKA;DGKE;DAGLB
GO:0005524	MF: ATP binding	8.67744e-06	CIT;RAF1;PEBP1;PRKCQ;ATP11A;ATP8B4;DGKK;DGKG;DGKQ;DGKA;DGKE;KSR2
GO:0005509	MF: calcium ion binding	0.001	PLCB2;PLA2G3;DGKG;RASGRP1;DGKA;PLCD4;PLA2G12B
GO:0005261	MF: cation channel activity	0.003	TRPC3;TRPC6
GO:0004143	MF: diacylglycerol kinase activity	1.56085e-06	DGKK;DGKG;DGKQ;DGKA;DGKE
GO:0000166	MF: nucleotide binding	0.003	CIT;RAF1;PEBP1;PRKCQ;ATP11A;ATP8B4;DGKK;DGKG;DGKQ;DGKA;DGKE
GO:0004674	MF: protein serine/threonine kinase activity	0.007	CIT;RAF1;PRKCQ;KSR2
GO:0016740	MF: transferase activity	0.005	CHPT1;SGMS2;DGKK;DGKG;DGKQ;DGKA;DGKE

## Sheet: cortex
	GO	p-value	enzymes
GO:0007411	BP: axon guidance	0.001	RAF1;PRKCQ;TRPC3;TRPC6
GO:0007596	BP: blood coagulation	0.005	RAF1;PRKCQ;TRPC3;TRPC6;DGKG;RASGRP1;DGKA;DAGLB
GO:0006501	BP: C-terminal protein lipidation	0.007	PIGH;PIGK;PIGL;PIGV
GO:0035556	BP: intracellular signal transduction	0.003	CIT;PRKCQ;RASSF5;DGKG;DGKA;PDZD8;KSR2;PLEKHM3
GO:0030168	BP: platelet activation	0.001	RAF1;PRKCQ;TRPC3;TRPC6;DGKG;RASGRP1;DGKA;DAGLB
GO:0043654	BP: recognition of apoptotic cell	0.001	JMJD6;SCARB1
GO:0005261	MF: cation channel activity	0.005	TRPC3;TRPC6
GO:0004674	MF: protein serine/threonine kinase activity	0.001	CIT;RAF1;PRKAA1;PRKCQ;KSR2

## Sheet: cerebellum
	GO	p-value	enzymes
GO:0007411	BP: axon guidance	0.005	RAF1;PRKCQ;TRPC3;TRPC6
GO:0006501	BP: C-terminal protein lipidation	0.008	PIGH;PIGK;PIGL;PIGV
GO:0035556	BP: intracellular signal transduction	0.002	CIT;PRKCQ;PLCB2;RASSF5;PLCD4;PDZD8;KSR2;PLEKHM3
GO:0055088	BP: lipid homeostasis	0.009	COL4A3BP;APOA4
GO:0006686	BP: sphingomyelin biosynthetic process	0.007	SAMD8;SGMS2
GO:0005794	CC: Golgi apparatus	8.63773e-05	COL4A3BP;CHPT1;B4GALNT1;PLCB2;ACER2;B4GALT6;B3GNT5;SGMS2;RASGRP1
GO:0000139	CC: Golgi membrane	5.18571e-05	CHPT1;B4GALNT1;ACER2;B4GALT6;B3GNT5;SGMS2;RASGRP1
GO:0030173	CC: integral to Golgi membrane	0.004	B4GALNT1;ACER2;SGMS2
GO:0005261	MF: cation channel activity	0.003	TRPC3;TRPC6
GO:0004674	MF: protein serine/threonine kinase activity	0.004	CIT;RAF1;PRKCQ;KSR2

## Sheet: non-neural
	GO	p-value	enzymes
GO:0007411	BP: axon guidance	0.000110048	RAF1;PRKCQ;PTK2;TRPC3;TRPC6
GO:0007596	BP: blood coagulation	0.000147112	RAF1;PRKCQ;PTK2;TRPC3;TRPC6;DGKK;RASGRP1;DGKQ;DGKE;DAGLB
GO:0032689	BP: negative regulation of interferon-gamma production	0.005	RARA;SCGB1A1
GO:0030168	BP: platelet activation	0.001	RAF1;PRKCQ;TRPC3;TRPC6;DGKK;RASGRP1;DGKQ;DGKE;DAGLB
GO:0006468	BP: protein phosphorylation	0.003	RARA;RAF1;PRKAA1;COL4A3BP;PRKCQ;PTK2
GO:0032526	BP: response to retinoic acid	0.006	RARA;ACER2;RXRG
GO:0005794	CC: Golgi apparatus	0.006	COL4A3BP;PEBP1;CHPT1;B4GALNT1;ACER2;B4GALT6;B3GNT5;SGMS2;RASGRP1
GO:0000139	CC: Golgi membrane	0.002	CHPT1;B4GALNT1;ACER2;B4GALT6;B3GNT5;SGMS2;RASGRP1
GO:0030173	CC: integral to Golgi membrane	0.003	B4GALNT1;ACER2;SGMS2
GO:0005524	MF: ATP binding	0.004	CIT;RAF1;PRKAA1;PEBP1;PRKCQ;PTK2;ATP11A;ATP8B4;DGKK;DGKQ;DGKE;KSR2
GO:0005261	MF: cation channel activity	0.007	TRPC3;TRPC6
GO:0019834	MF: phospholipase A2 inhibitor activity	0.001	SCGB1A1;ANXA1
GO:0004672	MF: protein kinase activity	0.002	RAF1;PRKAA1;COL4A3BP;PTK2
GO:0004674	MF: protein serine/threonine kinase activity	0.004	CIT;RAF1;PRKAA1;PRKCQ;KSR2
GO:0016757	MF: transferase activity, transferring glycosyl groups	0.004	B4GALT6;POMT1;ALG1;B3GNT5;ALG2

## Sheet: brain
	GO	p-value	enzymes
GO:0007411	BP: axon guidance	0.002	RAF1;PRKCQ;TRPC3;TRPC6
GO:0006501	BP: C-terminal protein lipidation	0.003	PIGH;PIGK;PIGL;PIGV
GO:0044267	BP: cellular protein metabolic process	0.004	B4GALT6;PIGH;PIGK;PIGL;PIGV
GO:0035556	BP: intracellular signal transduction	0.001	CIT;PRKCQ;PLCB2;RASSF5;PLCD4;PDZD8;KSR2;PLEKHM3
GO:0055088	BP: lipid homeostasis	0.009	COL4A3BP;APOA4
GO:0030168	BP: platelet activation	0.009	RAF1;PRKCQ;TRPC3;TRPC6;RASGRP1;DAGLB
GO:0043687	BP: post-translational protein modification	0.008	B4GALT6;PIGH;PIGK;PIGL;PIGV
GO:0005794	CC: Golgi apparatus	0.008	COL4A3BP;CHPT1;B4GALNT1;PLCB2;B4GALT6;B3GNT5;RASGRP1
GO:0000139	CC: Golgi membrane	0.007	CHPT1;B4GALNT1;B4GALT6;B3GNT5;RASGRP1
GO:0005261	MF: cation channel activity	0.006	TRPC3;TRPC6
GO:0008378	MF: galactosyltransferase activity	0.007	B4GALT6;B3GNT5
GO:0004674	MF: protein serine/threonine kinase activity	0.003	CIT;RAF1;PRKAA1;PRKCQ;KSR2
