# Supplementary material for: Lipidome determinants of maximal lifespan in mammals
Source: Sci Rep. 2017 Jan 31;7:5. doi: 10.1038/s41598-017-00037-7 (PMC5428381; doi:10.1038/s41598-017-00037-7)
Supplement: Supplementary file 13 — Supplementary Information [file 41598_2017_37_MOESM13_ESM.xls]

## Sheet: primate dNdS
enzyme ID	H.sap	M.mul
5037	0.0001	0.18371
157310	0.32335	0.56001
100137049
8398	0.14676	0.25599
5337	0.19838	0.13019
23646	0.06694	0.11192
10390	0.0001	0.18089
5338	0.18484	0.20154
122618	0.19356	0.3342
63874
222236	0.13882	0.65232
85465	0.04751	0.07669
10400	0.19501	0.38108
283748	0.22028	0.26016
123745
8605
10908	0.0229	0.15836
5322	0.53599	0.4013
64600
30814	0.04435	0.09371
50487	0.59494	0.64973
5319	0.07551	0.26303
26279	0.51203	0.64001
84647	0.04184	0.07299
11313	0.0001	0.0001
10434
1178
7356	0.90007	1.20523
201164	0.24474	0.02931
5244	0.20898	0.59868
9468	0.32126	0.17669
81579
5320	1.15764	0.36193
23120	0.21642	0.29095
23200
57194	0.11939	0.10746
23250	0.03287	0.03472
148229	0.20852	0.31193
57198	0.04916	0.01441
57205	0.29985	0.36004
58488	0.4187	0.14584
391013
9227	0.0001	0.04959
56624	0.15779	0.31504
8399
54947	0.2576	0.22312
166929	0.06365	0.25714
3931	0.06908	0.04719
57605	0.05759	0.03759
7357	0.0001	0.0001
10396	0.03792	0.01554
57047
5359	0.53566	0.26871
23760	0.0001	0.0001
5205	0.23772	0.40089
1119	0.07119	0.05959
622	0.06254	0.22962
259230	0.0001	0.0001
55738	0.1453	0.11107
10079	0.01111	0.0001
5130	0.0001	0.24467
83394	0.0001	0.04768
427
10715
340485	0.25192	0.56142
125981	0.0308	0.19218
5321	0.12768	0.31692
10162	0.30062	0.21937
79888	0.16711	0.08248
9514	0.05036	0.0326
2194	0.13567	0.13606
5360	0.3994	0.21543
51761	0.01751	0.41866
79895	0.23208	0.65242
57088	0.26142	0.16174
286410	0.11441	0.06647
255189	0.14878	0.34253
23659	0.0001	0.13583
389158	0.46835	0.39665
56994	0.19669	0.33788
2629
653365
3820	0.63425	0.82679
91012	0.29689	0.10797
10347	0.15	0.14151
5241	0.2315	0.36102
57048	0.07874	0.04491
5306	0.02342	0.11132
9791	0.0001	0.04585
2581	0.18667	0.25657
8439	0.17035	0.38428
54995	0.18061	0.27452
23761
8611	0.0001	0.52116
8877	0.08136	0.38787
123099	0.0184	0.03831
8879	0.0001	0.24714
64781	0.12385	0.29825
55331	0.8127	0.16464
1593	0.08354	0.24365
9600	0.07289	0.04265
6716	0.35733	0.4358
219	0.08083	0.06679
501
223	0.12437	0.12791
23007	0.2247	0.20047
113026	0.04293	0.05215
80270	0.08329	0.48228
9420	0.47072	0.17596
5336	0.06325	0.11412
6715	0.37979	0.68462
1595	0.53417	0.06132
3938	0.23389	0.27676
253558	0.4537	0.2038
4056	0.07059	0.02929
2720	0.25626	0.40306
4353	0.17152	0.10888
4048	0.18595	0.5461
4047	0.13373	0.03195
7364
7365
6609	0.30764	0.14509
6610	0.28135	0.2335
9488	0.28608	0.20203
909
911	0.57017	0.6347
79001	0.53477	0.61054
51205	0.30001	0.42966
133121	0.08294	0.10113
9091	0.1233	0.19475
2760	0.44404	0.35613
93183	0.1023	0.19476
54600
7363
2677	0.40023	0.14622
5737	0.14822	0.06244
8644
2717	0.11432	0.25149
5168	0.11999	0.01862
5733	0.27566	0.51234
58191	2.76385	1.06623
23210	0.03132	0.39349
546	0.09468	0.1097
9362	0.06076	0.04356
23048	0.15454	0.45165
112464	0.45216	0.52569
256987	0.05707	0.33714
4240
9926	0.59326	0.27356
5286	0.1188	0.36151
8904
9322	0.06617	0.05115
54874	0.07616	0.02534
57515	0.0001	0.0001
85477	0.12408	0.13774
619189	0.29457	0.53967
8416	0.28432	0.79192
949	0.0515	0.43956
81490	0.23927	0.2664
55627	0.01457	0.68228
51365	0.38298	0.43233
8436	0.08979	0.22683
6307
4729	0.16151	0.0001
414	0.23442	0.11703
1374	0.22628	0.14224
1376	0.16439	0.11831
5034	0.08333	0.58696
1375	0.16812	0.12444
80339	0.28287	0.29285
4023	0.06145	0.0001
116519	0.09707	0.10248
8513	0.231	0.50256
9388	0.19539	0.10845
4759	0.18359	0.07282
129807	0.16857	0.14216
4758	0.15657	0.1182
4547	0.28684	0.16101
345	0.30751	0.19485
337	0.07378	0.21365
3988	0.462	0.07055
1056
11343	0.62574	0.58725
3991	0.50983	0.29069
84649	0.04747	0.24336
5406	0.45183	0.30008
5407	0.24466	0.14833
5408	0.69487	0.66536
3990	0.30379	0.1738
8694	0.12838	0.10411
376497	0.09029	0.04618
410	0.08663	0.2237
415	0.09759	0.35014
335	0.13264	0.17576
348	5.20001	0.10395
948	0.25355	0.4019
151056	0.31878	0.34262
1066
338	0.53812	0.44537
80168	0.18515	0.12332
116255	0.46592	0.28756
346606	0.13403	0.32914
1071	0.40877	0.311
7368	0.16301	0.06614
8228	0.68018	0.2823
9331	0.0001	0.05002
53947	0.11049	0.0725
350	0.21412	0.5678
54675	0.45425	0.73336
55750	0.12256	0.10445
8612
8613	0.05272	0.12272
26301
9487	0.4047	1.40804
5277	0.56303	0.58721
5283	0.0001	0.07225
51227	0.0001	0.382
5279	0.24042	0.03675
339221	0.13835	0.18206
10087	0.01979	0.9345
913	0.60065	0.87726
10577	0.0001	0.0001
912	0.99538	0.21457
284098	0.75105	0.29292
54965
80235
84002	0.13932	0.16114
55512	0.01777	0.04022
10317	0.17178	0.39625
5281	0.11549	0.16004
54872	0.21363	0.24052
23556	0.13107	0.32806
84720	0.23431	0.34309
94005	0.20575	0.11318
51604	0.0643	0.14927
128869	0.1128	0.04376
55650	0.28047	0.34492
84992
84725	0.38445	0.07912
57704	0.38395	0.36122
10026	0.15928	0.17763
8733	0.10891	0.02342
388323
80772	0.1903	0.03762
3929	0.12047	0.30883
910	0.25299	0.4956
51228
27087
5660	0.10107	0.06999
142891	0.0001	0.35273
8435	0.15888	0.24522
6646	0.17846	0.27109
57552	0.09683	0.10344
10423	0.85155	0.03224
9651	0.13813	0.15516
9162	0.04646	0.04621
23683	0.37146	0.04166
8760	0.0642	0.0001
5582	0.03925	0.0001
5579	0.0204	0.0001
5578	0.01555	0.0001
5335	0.00831	0.03287
1606	0.05994	0.40128
5583	0.04148	0.48797
5584	0.09813	0.1745
1608	0.11625	0.30371
5333	0.0634	0.04425
8526	0.02452	0.62252
1609	0.10231	0.13121
5330	0.08625	0.21619
5331	0.0644	0.06754
5581	0.0001	0.01383
5588	0.03415	0.0363
5590	0.07846	0.19937
5580	0.05467	0.16389
8525	0.27691	0.23635
5587	0.07585	0.04744
5332	0.04572	0.15557
8527	0.01715	0.14645
9489	0.03637	0.13932
158833	0.44998	0.15688
139189	0.19836	0.4208
158835	0.50726	1.002
646409
347516	0.61163	0.64284
160851
221955	0.08177	0.52652
1040	0.11556	0.35004
84812	0.11954	0.26046
25865	0.10493	0.41679
23236	0.06525	0.11523
51196	0.25671	0.41015
747	0.0001	0.21716
1607	0.39032	0.11664
119548	0.65332	1.43988
9578	0.04272	0.18445
9475	0.08695	0.03485
5894	0.0001	0.06188
283455	0.0001	0.07037
23371	0.27662	0.20203
57104	0.20208	0.16571
6093
55561	0.11394	0.13603
673	0.03634	0.4537
8844	0.05496	0.03768
89869	0.53692	0.3716
11214	0.5138	0.49249
369	0.43231	0.13207
11113	0.02165	0.02731
8476	0.10862	0.08707
246329	0.19677	0.05492
51291	0.17197	0.16972
11186
54849	0.08247	0.12046
9411	0.34987	0.33711
389072	0.1512	0.64475
23526	0.13381	0.14509
7410	0.05792	0.01571
64283	0.41301	0.37832
9842	0.11785	0.24571
342667	0.32803	0.23874
57113	0.05052	0.0583
10125	0.06625	0.15828
1124	0.6282	0.11329
9693
54212	0.23388	0.03181
10235	0.06709	0.08471
7222	0.01622	0.04187
1123
10497
10451	0.04955	0.63461
4650	0.07754	0.07548
4649	0.24138	0.29887
83593	0.08218	0.15059
7225	0.11253	0.59315
118987	0.18974	0.6025
7409	0.04677	0.33099
9181	0.26701	0.09358
440279	0.14955	0.08841
440456
6769
23025	0.06694	0.0741
29127	0.79771	0.18389
25780	0.09127	0.03664
115727	0.07694	0.1028
3636	0.08423	0.09238
5562	0.04781	0.05686
1576
1559
1557
1571
64816
1545	0.70199	0.1354
1562
1572
260293
1555
1577
1553
1551
1580	0.41372	0.1909
199974
1544	0.3234	0.13407
1588	0.30859	0.08114
1558
29785	0.15282	0.60657
1573	0.35623	0.26426
1549
1548
1543
1565
84803	0.14824	0.61497
729359	0.27066	0.21922
344
6389
6390	0.13732	0.12062
4723	0.06692	0.02927
4719	0.06584	0.25782
4720	0.20689	0.18851
4722
374291	0.68126	0.80188
4728	0.03461	0.09149
1644	0.16646	0.1927
26	0.19229	0.20884
4128	0.06589	0.31205
2166
158584
2180	0.19812	0.6898
5538	0.16596	0.09131
10005	0.15517	0.19727
10965
11332
570
2181	0.1322	0.02725
2182	0.05487	0.02723
23305	0.76913	0.29243
51703	0.38232	0.42506
11000	0.67836	0.3539
10999	0.09901	0.3316
28965	0.52362	0.64541
98
590	0.57887	0.24467
91703	0.19657	0.15795
443
23491
50640	0.35085	0.215
221223
29124
374569	0.15083	0.22802
97
8824
95
5468	0.2111	0.0785
204851	0.33502	0.34593
55301
9374	0.06258	0.45477
122970	0.3911	0.24041
23205	0.10957	0.10031
81616	0.37927	0.24404
284486	0.48899	0.96634
641371
117145
6718	0.15022	0.05842
1718
10682	0.08183	0.29194
1717
6309	0.19995	0.37546
3158	0.5663	0.19548
6342	0.13905	0.09235
1583	0.30879	0.31053
1581	0.27161	0.17637
10858	0.19107	0.08457
9023	0.14096	0.22332
19	0.23098	0.09152
5243	0.35687	0.3559
6095	0.17163	0.09695
9429	0.22993	0.19964
6820	0.14893	0.35303
412	0.42207	0.20113
50814	0.22349	0.23448
51478	0.15789	0.15308
2110	0.07467	0.06281
163404	0.0001	0.07575
196051
149998	0.24434	1.17684
9890	0.03099	0.01526
403313	0.13537	0.02413
84814	0.21106	0.08059
84513	0.84558	0.18321
80821	0.1262	0.08811
200879	0.60338	1.10389
10555	0.1317	0.03377
137964	0.03163	0.0001
56894	0.0375	0.33455
56895	0.08723	0.47295
2822	0.13313	0.51624
55326	0.04511	0.08298
10554	0.07031	0.0001
23259	0.15127	0.3634
116986	0.20121	0.07979
9885	0.04539	0.11378
116987	0.02191	0.04261
114876	0.2396	0.1468
22841	0.13895	0.25778
9744	0.16659	0.09892
23527	0.02939	0.03214
5144	0.68132	0.3943
3284
8869	0.32007	0.11269
3074	0.21313	0.64339
3073	0.22467	0.1256
2583	0.03866	0.1315
3290	0.61797	0.12055
1582	0.63094	0.26141
1622	0.35915	0.48981
6010	0.05688	0.02113
84188	0.05711	0.08994
55711
1594	0.37325	0.11954
1591	0.11691	0.58276
7421	0.09556	0.19012
120227	0.64067	0.2163
51302	0.29966	0.33815
51805	0.66191	0.41917
6580	0.28875	0.34792
1135	0.09825	0.04719
5293	0.01567	0.01411
5291	0.05121	0.03441
5290	0.0001	0.0001
5294	0.08353	0.06048
5728	0.0001	0.0001
3635	0.06487	0.34971
5289
257068	0.04121	0.03819
26207	0.05167	0.14786
55344
345557	0.15773	0.04405
57580	0.09586	0.16528
55529	0.05369	0.0001
90809	0.0001	0.0001
93492
50807	0.06539	0.08983
7108	0.17302	0.18678
10229	0.29939	0.20422
6402	0.37872	0.4492
284217	0.26986	0.29825
6403	0.2594	0.61199
4155	0.60789	0.7766
92949
6489
10825	0.237	0.25077
8705	0.14828	0.07786
8202	0.1185	0.18841
6874	0.02925	0.24077
23054	0.27486	0.12899
5007
1586	0.51134	0.14248
1109
54884	0.28039	0.37819
157506	0.0001	0.0001
8813	0.11349	0.33766
224	0.11501	0.30701
217	0.03478	0.08092
10998	0.21351	0.18961
3283
1589	0.0989	0.15085
1645	0.45364	0.27642
1646
1584
1585
2172	0.25933	0.09557
6555	0.25679	0.32363
10599
28234
8714	0.27556	0.19449
8647	0.22975	0.28428
6554	0.24774	0.22899
6579
28231	0.26778	0.13446
10161	0.14411	0.3566
254531	0.1174	0.17833
1902	0.09753	0.0001
2846	0.05391	0.02431
57121	0.1763	0.13832
9170	0.09377	0.01772
23566	0.11716	0.17362
2185	0.04979	0.04286
5747	0.07899	0.33759
8540
5959	0.11096	0.15982
125
126
128	0.08584	0.04703
124
130
131	0.14031	0.1157
127	0.16826	0.11373
9249	0.16924	0.13736
8630	1.2805	0.49065
51109
50700	0.20005	0.0644
195814	0.32153	0.66045
6121	0.19458	0.2017
51251	0.04191	0.03291
115024	0.09705	0.13255
129607	0.32006	0.11792
476	0.13079	0.02002
353189	0.25292	0.68392
57107	0.40002	0.05249
23590	0.32525	0.16705
113612
53630
216	0.03816	0.10031
8854
5995	0.07734	0.01896
64577	0.15952	0.39557
11216	0.16067	0.15253
220	0.16846	0.0422
83875	0.42214	0.3112
85365	0.06197	0.25834
10585	0.13543	0.13796
29954	0.15297	0.19819
29880	0.03386	0.34419
1798	0.37904	0.12242
57171	0.31613	0.20931
10195	0.54929	0.08035
79053	0.71706	0.38287
84920
22845	0.05549	0.0001
144245
29929	0.15574	0.11496
79087	0.45419	0.0616
79796	0.32867	0.01978
8818	0.27272	0.16375
54344	0.12477	0.35591
80142	0.25373	0.08893
3248	0.0001	0.15831
874	0.05967	0.11572
9536	0.09671	0.0001
5734	0.14399	0.10059
5732	0.21157	0.11465
5731	0.09331	0.09486
10864	0.14981	0.38527
10659	0.45722	0.79268
873	0.13847	0.30601
10728	0.39086	0.0001
27306	0.17255	0.0001
5729	0.40638	0.2332
5730
5742	0.10729	0.0916
5740	0.15715	0.06541
6916	0.13568	0.19161
5743	0.16136	0.10663
5739	0.05938	0.13408
4051
8529
11283
57834
126410	0.37001	0.15176
6915
3269	0.25744	0.2605
552
367
185	0.73288	0.24745
4306	0.1501	0.49335
6446	0.3671	0.27021
79083	0.3156	0.61425
1956
1490	0.17201	0.32785
2335	0.11257	0.1383
4879	0.63102	0.17361
133	0.0001	0.27251
10202	0.43757	0.27888
3291	0.11979	0.67258
1384	0.04899	0.06733
788	0.06571	0.09601
23173	0.27721	0.02429
10988	0.39675	0.04834
6470	0.10194	0.19248
6472	0.3144	0.41206
10449	0.2346	0.15832
30	0.07001	0.07378
3032	0.09234	0.13966
4329	0.53776	0.15684
33	0.51046	0.40881
35	0.0615	0.01689
34	0.14392	0.19048
51	0.24734	0.09211
8309	0.1766	0.57708
3712	0.62125	0.32094
8310	0.21257	0.41312
2639	0.30843	0.09874
594	0.09529	0.04559
593	0.04462	0.01235
6319	0.35663	0.21503
1962	0.37216	0.42848
1892
3030	0.19141	0.13953
57678	0.12561	0.14464
51102	0.54174	0.07447
55825	0.96083	0.59253
8443	0.21901	0.26671
36	0.12955	0.36016
11001	0.34398	0.15721
5465	0.62349	0.0001
5467	0.0001	0.13221
2170
1629	0.28974	0.23359
80724	0.34222	0.27665
84129
116285
27034	0.58589	0.23612
28976	0.23953	0.52746
10249	0.50699	0.3943
92292
219970
10455	0.54614	0.27727
132949	0.28251	0.39984
37	0.20843	0.5365
55289
123876
348158
6296	0.47351	0.32968
54988	0.1946	0.41571
283927	0.66128	1.37359
341392	0.41731	0.40479
150763
51531	0.37884	0.29913
23597	0.04809	0.64907
197322
80221	0.57726	0.30294
26027	0.07652	0.11767
64746	0.0746	0.18073
79777	0.65111	0.32237
91452	0.22146	0.48008
84320	0.127	0.05461
414149
2169	0.12773	0.10421
2990
54578
10720
10941
54490
54575
54576
54577
54579
54657
54658
54659
7366
7367
79799
2941	0.25901	0.10279
3293	0.45937	0.27251
1669
5916	0.09643	0.02147
5914	0.02436	0.07342
5915	0.14823	0.17342
6257	0.0001	0.0001
10994	0.06081	0.1009
1579
4843
1244	0.50402	0.37949
190	0.34977	0.22756
301	0.03069	0.10012
7941	0.55827	0.36432
5050	0.03329	0.04283
5049	0.19968	0.0001
5051	0.96488	0.37642
10257
4363
9356	0.20632	0.13552
85320	0.35856	0.59498
28232	0.09939	0.12916
11309	0.40651	0.21563
6566	0.47716	0.14808
53919	0.11688	0.10913
389396	0.24528	0.45519
10196	0.1329	0.40862
1312	0.21715	0.17897
3294	0.43446	0.70237
7923	0.53331	0.54011
3292
51144
2099	0.11886	0.03087
6822	1.84328	0.27109
79947	0.09708	0.0001
284541
2100	0.65193	0.36831
84274	0.46335	0.25775
1345	1.36346	0.59617
1351	2.03059	1.00131
1329
1327	0.24024	0.44053
1340	0.03308	0.29266
1350
9377	1.14682	0.11385
2235	0.28379	0.18412
1346	0.15864	0.13954
1349
1339	0.04764	0.20238
240	0.04784	0.08146
246	0.24296	0.2758
6258	0.01967	0.03594
6256	0.0001	0.0001
56413	0.19085	0.08769
1241	0.22311	0.27479
2882	0.11236	0.12316
2880	0.11479	0.06288
257202	0.46496	0.13287
2876	0.02242	0.026
2879	0.01336	0.01345
2878	0.12256	0.22678
2877	0.0001	0.09838
242	0.0412	0.10235
247
239	0.53154	0.12256
5446	0.25352	0.28576
3156	0.07712	0.12709
3683	0.1733	0.32908
3066
54677	0.43411	0.20485
7099	0.95551	0.51489
4057	0.39527	0.79817
9415
7442	0.21788	0.07975
6785	0.52765	0.11076
3992	0.18974	0.48176
6546	0.18094	0.26942
11145	0.1756	0.14971
2053	0.30762	0.31914
90	0.0001	0.02582
5595	0.03544	0.45271
5879
5054	0.11104	0.05407
6347	0.13131	0.0001
387	0.0001	0.15259
7124	0.37064	0.11938
3458	0.35419	0.3777
3689	0.0694	0.19518
3569	0.08989	0.47554
3383	1.09781	0.46765
4318	0.56078	0.22838
7422
650
3576	0.14751	0.32145
4314	0.15025	0.31507
183	0.3394	0.21142
1305	0.18872	0.56422
958	0.55666	0.78633
4050	0.1293	0.15819
5048	0.13088	0.04893
9971	0.15775	0.08648
1382	0.09275	0.0001
1381	0.0001	0.0001
9612
5918
2864
10901
124056	0.34119	0.40007
2222	0.11052	0.13317
27235	0.12731	1.63376
4129	0.04679	0.30313
8856	0.23635	0.13634
1728	0.31773	0.28522
56052	0.29067	0.43168
51573	0.0254	0.18312
56261	0.03932	0.35328
375775
255043
8706	0.10955	0.20101
213	0.44419	0.31961
112724
165140	0.11002	0.11387
6578	0.1679	0.13726
231	0.10327	0.10291
57016
6652	0.35902	0.2135
2994
2645	0.15412	0.02305
3099	0.07213	0.01677
3101	0.21895	0.17122
64087	0.35489	0.62358
56922	0.37407	0.038
23395	0.18269	0.29582
51520	0.10784	0.18155
549
2531	0.07557	0.032
56848	0.15158	0.3804
130367	0.09666	0.17665
29956	0.03566	0.63935
204219	0.30702	0.50056
79603	0.31991	0.21637
253782	0.0001	0.07347
81537	0.07659	0.39724
6898	0.2058	0.3424
883	0.34187	0.42785
56267	0.17446	0.6579
55256	0.0997	0.02813
259307	0.12663	0.16747
6462	1.42872	0.79587
126129	0.08011	0.21137
2161	0.6316	0.23202
7274	0.04295	0.39052
6647	0.75895	0.65156
2939
2950	0.07571	0.07051
2947	0.18822	0.0507
5516	0.0001	0.0001
5515	0.0001	0.02887
9446	0.05794	0.3463
284904
266629	0.0774	0.02091
10558
3162	0.09597	0.27067
2729	0.06502	0.04396
13
9453	0.03861	0.06159
2224
2342	0.09169	0.0001
2339	0.10863	0.59594
1352	0.28461	0.43858
5045	0.04728	0.09064
9970	0.16748	0.21292
8608
10826
1268	0.0001	0.0001
8424	0.06645	0.76335
64174	0.31042	0.2221
10004	0.051	0.12172
2798	0.62514	0.36653
114814
1181	0.10269	0.15169
4017	0.04132	0.19445
51550	0.16035	0.33323
8479	0.74859	0.52668
641372
1262	0.26822	0.34365
6783	0.17042	0.45018
1592	0.1424	0.0001
5947
51004	0.49048	0.21256
51170	0.38096	0.34279
6582	0.36467	0.88355
6581	0.13565	0.48509
55867
3359	0.08066	0.07348
1129	0.07819	0.08004

## Sheet: rodent dNdS
enzyme ID	H.gla	M.mus
5037	0.07646	0.08877
157310	0.23487	0.51756
100137049	0.17413	0.1319
8398	0.12211	0.05727
5337	0.17311	0.04558
23646	0.04522	0.0455
10390	0.14276	0.0214
5338	0.18752	0.10628
122618	0.17173	0.14417
63874	0.02492	0.02227
222236	0.291	0.1879
85465	0.14729	0.14032
10400	0.42319	0.26861
283748	0.38584	0.26654
123745	0.23328	0.22668
8605
10908	0.04636	0.03304
5322	0.90729	0.1392
64600	0.30121	0.31051
30814	0.18677	0.14118
50487	0.24705	0.25904
5319	0.13733	0.07112
26279	0.41145	0.25496
84647	0.09441	0.1221
11313	0.03758	0.02273
10434	0.14325	0.10862
1178
7356	0.36451	0.61799
201164	0.17476	0.08443
5244	0.34858	0.10483
9468	0.06994	0.08582
81579	0.16658	0.06482
5320
23120
23200	0.10926	0.09629
57194
23250	0.03436	0.06505
148229	0.20181	0.08526
57198	0.04268	0.04441
57205	0.23404	0.15309
58488	0.33573	0.1114
391013
9227
56624
8399	0.24519	0.28831
54947	0.13334	0.07274
166929	0.06691	0.09575
3931	0.14732	0.21841
57605	0.0813	0.05579
7357
10396	0.07265	0.01616
57047
5359
23760	0.19532	0.04364
5205	0.08799	0.02824
1119	0.13122	0.12902
622
259230	0.13916	0.03429
55738	0.24931	0.08234
10079	0.01464	0.02653
5130	0.06007	0.03041
83394	0.03848	0.04233
427	0.27628	0.21867
10715	0.10759	0.06241
340485	0.0389	0.04631
125981	0.21491	0.08551
5321	0.06883	0.02463
10162	0.08741	0.13294
79888	0.18929	0.0682
9514
2194	0.15664	0.08409
5360	0.14011	0.15751
51761	0.09039	0.05132
79895	0.15594	0.20536
57088	0.16469	0.23515
286410
255189	0.2195	0.28523
23659	0.24502	0.09256
389158	0.30205	0.18153
56994	0.13265	0.18645
2629	0.15659	0.14516
653365
3820
91012	0.26742	0.32822
10347	0.13602	0.12997
5241	0.34943	0.11138
57048	0.12385	0.06245
5306	0.03201	0.00968
9791	0.07986	0.02666
2581	0.2958	0.1641
8439	0.22983	0.09647
54995	0.16876	0.132
23761	0.06675	0.08301
8611	0.2809	0.20697
8877	0.33817	0.19057
123099	0.04437	0.03857
8879	0.19364	0.15367
64781	0.07752	0.09499
55331	0.10523	0.17029
1593	0.27856	0.31125
9600	0.07147	0.05228
6716	0.36987	0.22866
219	0.17802	0.03702
501	0.26112	0.16706
223	0.15821	0.23873
23007	0.24144	0.17958
113026	0.0747	0.04876
80270	0.14891	0.10578
9420	0.59445	0.34056
5336	0.0659	0.02674
6715	0.21035	0.22069
1595	0.24278	0.0864
3938	0.23313	0.16428
253558	0.08537	0.10459
4056	0.20248	0.09077
2720
4353	0.10804	0.11705
4048	0.12446	0.06847
4047	0.13276	0.08876
7364
7365
6609	0.23627	0.18634
6610	0.28862	0.21783
9488	0.17441	0.23866
909
911
79001	0.87145	0.19858
51205	0.42646	0.28006
133121	0.1526	0.27471
9091	0.3142	0.09568
2760	0.30268	0.23336
93183	0.27243	0.07423
54600
7363
2677	0.09464	0.23811
5737	0.09976	0.10429
8644
2717	0.2381	0.21851
5168	0.06514	0.06869
5733	0.24248	0.16543
58191	0.9399	0.91195
23210	0.01618	0.01731
546	0.16006	0.19162
9362	0.043	0.0579
23048	0.04045	0.06398
112464	0.13016	0.13463
256987	0.04478	0.22123
4240	0.12853	0.14157
9926	0.29385	0.16285
5286	0.14457	0.12893
8904
9322	0.05117	0.05587
54874	0.15185	0.03443
57515	0.01883	0.07847
85477
619189	0.66599	0.23234
8416	0.21826	0.20896
949	0.09401	0.10616
81490	0.06139	0.11544
55627
51365	0.28829	0.09972
8436	0.11239	0.09264
6307	0.43828	0.08095
4729	0.09582	0.0821
414
1374	0.15374	0.04966
1376	0.18295	0.11304
5034	0.09969	0.02551
1375	0.08569	0.09393
80339	0.32465	0.15408
4023	0.08894	0.07396
116519	0.16787	0.13125
8513	0.19893	0.16125
9388	0.23249	0.36457
4759	0.22117	0.21332
129807	0.15393	0.14754
4758	0.11932	0.11753
4547	0.15354	0.1506
345	0.36525	0.34786
337	0.10241	0.21869
3988	0.51442	0.20422
1056
11343	0.18874	0.14739
3991	0.32805	0.18209
84649	0.05688	0.04848
5406
5407	0.4493	0.12261
5408	0.33611	0.18204
3990	0.20029	0.23874
8694	0.31396	0.11891
376497	0.07149	0.0321
410	0.18459	0.12606
415
335	0.32823	0.28852
348	0.11763	0.10406
948	0.1117	0.10437
151056	0.43554	0.37599
1066
338
80168	0.20913	0.12213
116255
346606
1071
7368	0.08844	0.08743
8228
9331	0.03094	0.05224
53947	0.1047	0.0892
350	0.29753	0.18094
54675	0.45339	0.26236
55750	0.10368	0.08007
8612	0.08314	0.0738
8613	0.09225	0.04036
26301	0.30969	0.16116
9487	0.46587	0.50491
5277
5283	0.09463	0.15711
51227	0.34592	0.19902
5279	0.07838	0.05568
339221	0.25343	0.13175
10087	0.00822	0.03336
913
10577	0.50193	0.24078
912
284098	0.50153	0.2507
54965	0.5189	0.19429
80235	0.17549	0.22013
84002	0.14839	0.28464
55512	0.08995	0.05438
10317	0.3052	0.09716
5281	0.28803	0.15227
54872	0.30309	0.18033
23556	0.27842	0.15382
84720	0.22999	0.17407
94005	0.10954	0.04251
51604	0.08287	0.05033
128869	0.14702	0.04688
55650	0.25316	0.573
84992
84725	0.09302	0.07274
57704	0.24739	0.21389
10026	0.05687	0.05725
8733	0.08826	0.07831
388323	0.18488	0.30563
80772	0.12123	0.16788
3929	0.33405	0.25274
910
51228	0.05359	0.03656
27087	0.01307	0.00476
5660
142891	0.04956	0.08515
8435	0.33977	0.16125
6646	0.33457	0.07737
57552	0.10886	0.10256
10423	0.17009	0.08673
9651	0.13008	0.09421
9162	0.20559	0.0395
23683	0.05421	0.06985
8760	0.08701	0.02899
5582	0.00928	0.00484
5579	0.01193	0.0067
5578	0.12728	0.00227
5335	0.07967	0.02961
1606	0.11817	0.23075
5583	0.03351	0.02218
5584	0.04989	0.01355
1608	0.10871	0.11366
5333	0.08378	0.05192
8526	0.0622	0.08295
1609	0.10698	0.17078
5330	0.1475	0.1852
5331	0.06089	0.04263
5581
5588	0.06518	0.23659
5590	0.10127	0.02875
5580	0.06929	0.05873
8525	0.07703	0.09569
5587	0.06814	0.13293
5332	0.03636	0.02261
8527	0.11491	0.04433
9489	0.09863	0.08404
158833	0.15923	0.29054
139189	0.28513	0.30472
158835	0.54918	0.22396
646409
347516	0.40265	0.43256
160851
221955	0.1362	0.17198
1040	0.06212	0.01987
84812	0.15891	0.33193
25865	0.04906	0.02616
23236	0.04818	0.02991
51196	0.23674	0.16507
747	0.01821	0.00889
1607	0.06849	0.02915
119548
9578	0.04968	0.04462
9475	0.0328	0.10859
5894	0.03763	0.0599
283455	0.01129	0.02629
23371	0.21556	0.11988
57104	0.11413	0.07547
6093	0.03822	0.0367
55561	0.14076	0.1116
673	0.14663	0.05108
8844
89869	0.23539	0.21703
11214	0.4461	0.38267
369	0.05255	0.04967
11113	0.0268	0.03107
8476	0.05297	0.04143
246329	0.08033	0.10208
51291	0.14418	0.14299
11186	0.10301	0.06479
54849	0.15155	0.09542
9411	0.36366	0.16203
389072	0.07262	0.08173
23526	0.11363	0.08052
7410	0.02642	0.01615
64283	0.32239	0.14852
9842	0.13929	0.11866
342667	0.08069	0.04206
57113	0.01488	0.01373
10125	0.05312	0.09132
1124	0.09568	0.09528
9693	0.12924	0.02582
54212
10235	0.10777	0.07424
7222	0.03396	0.04873
1123	0.05337	0.41937
10497
10451	0.08688	0.04688
4650	0.08856	0.07275
4649	0.17928	0.11841
83593	0.16744	0.22116
7225	0.03478	0.04977
118987	0.15153	0.19572
7409	0.03441	0.03163
9181	0.05244	0.10792
440279	0.10393	0.07264
440456
6769	0.09182	0.1903
23025	0.02729	0.01717
29127	0.23289	0.19588
25780	0.10549	0.05988
115727	0.17594	0.16344
3636	0.07415	0.03036
5562	0.10984	0.15564
1576
1559
1557
1571	0.15337	0.136
64816
1545	0.20116	0.15115
1562
1572
260293
1555
1577
1553
1551
1580	0.26611	0.13118
199974
1544
1588
1558
29785	0.31487	0.15365
1573
1549
1548
1543	0.16611	0.15489
1565
84803	0.16352	0.10028
729359	0.26488	0.18897
344
6389	0.13571	0.04407
6390	0.07382	0.05976
4723	0.05052	0.04824
4719	0.08266	0.11861
4720	0.05283	0.07103
4722	0.14403	0.20634
374291	0.33737	0.14336
4728	0.07954	0.05595
1644	0.09397	0.0694
26
4128	0.15744	0.11838
2166	0.32822	0.40165
158584
2180	0.14513	0.19806
5538	0.28948	0.19008
10005	0.23714	0.12845
10965
11332	0.09874	0.09014
570	0.59367	0.36168
2181	0.17908	0.07121
2182	0.02856	0.05172
23305	0.12084	0.14412
51703	0.39009	0.21236
11000	0.16645	0.13704
10999	0.10851	0.06113
28965	0.23716	0.15541
98
590	0.27971	0.16297
91703	0.24794	0.24615
443	0.10179	0.17597
23491
50640	0.16538	0.17027
221223
29124
374569	0.27594	0.15128
97	0.57597	0.25157
8824
95	0.21721	0.12315
5468	0.04133	0.09326
204851	0.11131	0.09208
55301	0.39213	0.31487
9374	0.12632	0.05828
122970	0.35882	0.12565
23205	0.09421	0.07262
81616
284486	0.11482	0.20399
641371
117145	0.36229	0.4371
6718	0.32215	0.21883
1718	0.03624	0.02342
10682	0.52251	0.21442
1717	0.10201	0.04671
6309
3158	0.15661	0.07046
6342	0.24451	0.06888
1583	0.16688	0.15942
1581	0.14479	0.14536
10858	0.0262	0.14123
9023	0.11971	0.11484
19	0.14312	0.0431
5243	0.21785	0.23244
6095	0.17904	0.13746
9429
6820	0.20606	0.12853
412
50814	0.20661	0.11901
51478	0.20282	0.26872
2110	0.06715	0.07562
163404	0.11146	0.06228
196051
149998	0.43479	0.29411
9890	0.03404	0.03528
403313	0.06683	0.1004
84814	0.04032	0.04045
84513	0.09674	0.13893
80821	0.18697	0.10939
200879	0.22488	0.19436
10555	0.10638	0.10399
137964	0.01383	0.0127
56894	0.08134	0.02853
56895	0.07313	0.07453
2822	0.18369	0.18961
55326	0.17419	0.46263
10554	0.07075	0.07236
23259	0.13122	0.13403
116986	0.05607	0.05464
9885	0.05991	0.07458
116987	0.03017	0.01755
114876	0.08918	0.26465
22841	0.16618	0.07007
9744	0.10955	0.12243
23527	0.06464	0.03772
5144	0.59439	0.02362
3284
8869	0.33286	0.19892
3074	0.59754	0.21079
3073	0.14817	0.12302
2583	0.1355	0.14493
3290	0.3941	0.13371
1582
1622	0.18556	0.22094
6010	0.04027	0.03592
84188	0.05945	0.02225
55711	0.12726	0.14788
1594	0.21476	0.16873
1591	0.27575	0.09466
7421	0.20229	0.07667
120227	0.22646	0.15735
51302	0.39794	0.23596
51805	0.40274	0.4152
6580	0.24509	0.22355
1135	0.11319	0.08465
5293	0.0281	0.02011
5291	0.06352	0.03291
5290	0.00809	0.00964
5294	0.05556	0.02871
5728	0.07025	0.00774
3635	0.08131	0.07342
5289
257068	0.09461	0.04684
26207	0.02814	0.02019
55344	0.06655	0.07257
345557	0.03052	0.01468
57580	0.0446	0.03943
55529	0.13426	0.05822
90809	0.12641	0.04908
93492
50807	0.07596	0.05522
7108	0.13987	0.1193
10229	0.18986	0.10111
6402	0.2933	0.26078
284217	0.15339	0.19412
6403	0.32611	0.2457
4155	0.12265	0.75683
92949	0.25868	0.10418
6489	0.1615	0.1292
10825	0.61146	0.44226
8705	0.18546	0.12067
8202	0.17101	0.13063
6874
23054	0.26215	0.22428
5007	0.09353	0.20167
1586	0.42461	0.25663
1109
54884	0.1846	0.21445
157506	0.08089	0.02136
8813	0.11153	0.08616
224	0.37034	0.14286
217	0.06862	0.01589
10998	0.26059	0.30046
3283	0.27829	0.25017
1589	0.22836	0.1543
1645
1646
1584	0.24588	0.29176
1585
2172	0.18174	0.05652
6555	0.27394	0.14986
10599
28234
8714	0.17968	0.14547
8647	0.21518	0.32714
6554	0.29239	0.16867
6579
28231	0.17032	0.21894
10161	0.12879	0.01302
254531	0.22706	0.06185
1902	0.02811	0.02455
2846
57121	0.11978	0.07593
9170	0.04283	0.0645
23566	0.10563	0.04757
2185	0.06161	0.03117
5747	0.05977	0.06131
8540	0.1264	0.07912
5959	0.33889	0.1336
125
126
128
124
130
131
127
9249	0.09436	0.20045
8630	0.65989	0.2422
51109	0.32044	0.13092
50700	0.14241	0.08996
195814	0.22149	0.17462
6121	0.08804	0.10735
51251	0.18578	0.06015
115024	0.08924	0.15113
129607	0.25697	0.26599
476	0.13454	0.03485
353189
57107	0.34321	0.157
23590	0.16906	0.24967
113612	0.16442	0.22009
53630	0.11978	0.08837
216
8854	0.02781	0.02947
5995	0.17828	0.10913
64577	0.12504	0.08202
11216	0.25509	0.22808
220	0.0727	0.02922
83875	0.3548	0.16704
85365	0.08717	0.25864
10585	0.0834	0.09653
29954	0.20403	0.13023
29880	0.12837	0.12656
1798	0.10849	0.07812
57171	0.07721	0.04646
10195	0.13808	0.11488
79053	0.21808	0.1406
84920
22845	0.11151	0.03523
144245
29929	0.17042	0.27458
79087	0.10162	0.16663
79796	0.17668	0.06831
8818	0.17437	0.12245
54344	0.12599	0.0766
80142	0.06079	0.07094
3248	0.20575	0.10677
874
9536	0.09986	0.13586
5734	0.10158	0.06191
5732	0.15536	0.15495
5731	0.0587	0.06335
10864	0.23598	0.27495
10659
873
10728	0.03764	0.03006
27306	0.18955	0.17406
5729
5730	0.25829	0.15392
5742	0.12032	0.09333
5740	0.20283	0.16731
6916	0.27902	0.2364
5743	0.10718	0.1182
5739	0.0749	0.25894
4051
8529
11283
57834
126410	0.09078	0.07382
6915	0.15816	0.0795
3269	0.15961	0.12367
552	0.13234	0.08121
367
185
4306
6446	0.10906	0.14453
79083	0.23498	0.24253
1956
1490	0.10321	0.03552
2335
4879	0.23475	0.46566
133	0.29601	0.28601
10202	0.45672	0.21066
3291	0.43613	0.16527
1384	0.07261	0.05567
788	0.08521	0.10529
23173
10988	0.01738	0.04038
6470	0.08035	0.08999
6472	0.23652	0.04128
10449	0.27562	0.08928
30
3032	0.11942	0.10327
4329	0.15319	0.05333
33	0.51955	0.08367
35	0.05042	0.05334
34	0.13918	0.03258
51	0.17455	0.09397
8309	0.28057	0.30683
3712	0.10863	0.28012
8310	0.24134	0.20356
2639	0.17169	0.08251
594
593	0.22408	0.04476
6319
1962	0.24506	0.18146
1892	0.1763	0.08746
3030	0.13653	0.11192
57678	0.18375	0.05369
51102	0.23486	0.17194
55825	0.45412	0.36048
8443	0.23636	0.19408
36	0.30599	0.11546
11001	0.12993	0.11893
5465	0.05573	0.03388
5467	0.06365	0.0418
2170	0.14505	0.08169
1629	0.2598	0.09494
80724
84129	0.36025	0.1534
116285
27034	0.21952	0.13411
28976
10249
92292
219970
10455
132949	0.35843	0.30217
37	0.1963	0.17514
55289	0.40899	0.24679
123876
348158
6296	0.27866	0.13176
54988	0.24017	0.14613
283927	0.47114	0.40046
341392
150763	0.26083	0.18226
51531	0.29979	0.33231
23597	0.20263	0.33107
197322	0.17616	0.17851
80221	0.14998	0.172
26027	0.10676	0.08796
64746	0.10789	0.1493
79777	0.29339	0.30059
91452	0.31972	0.24039
84320	0.33649	0.1683
414149
2169
2990	0.10543	0.14921
54578
10720
10941
54490
54575
54576
54577
54579
54657
54658
54659
7366
7367
79799
2941	6.5714	0.15913
3293	0.62357	0.38282
1669
5916	0.06057	0.03873
5914	0.07956	0.11219
5915	0.16265	0.10267
6257	0.17626	0.116
10994	0.15465	0.15146
1579
4843	0.19709	0.13801
1244	0.3204	0.20565
190	0.18242	0.19779
301	0.09182	0.14397
7941	0.36553	0.34491
5050	0.10899	0.03322
5049	0.11629	0.02393
5051	0.3033	0.25185
10257	0.23428	0.08062
4363	0.09535	0.05298
9356	0.16229	0.08299
85320
28232	0.05861	0.02487
11309	0.15316	0.17348
6566	0.46235	0.08449
53919	0.25486	0.25024
389396	0.18019	0.17358
10196	0.14054	0.10634
1312	0.18704	0.05767
3294	0.39837	0.3822
7923	0.43286	0.16008
3292	0.16642	0.12141
51144	0.34226	0.31633
2099
6822
79947	0.17556	0.07199
284541
2100
84274	0.30172	0.18195
1345	0.23238	0.1636
1351	0.33624	0.18216
1329
1327	0.19269	0.07047
1340	0.06315	0.06407
1350	0.1025	0.02797
9377	0.06207	0.11794
2235	0.2106	0.11878
1346	0.31668	0.07005
1349	0.3584	0.36923
1339	0.14238	0.08662
240	0.0325	0.03458
246
6258	0.0272	0.12564
6256	0.02227	0.01026
56413	0.2633	0.14238
1241	0.315	0.21204
2882	0.12481	0.084
2880	0.2926	0.29261
257202	0.20487	0.31328
2876	0.05514	0.10146
2879	0.08565	0.05675
2878	0.08286	0.02345
2877	0.02967	0.05434
242	0.1614	0.0804
247
239	0.40558	0.15493
5446	0.3254	0.25488
3156	0.06114	0.05332
3683	0.30562	0.25657
3066	0.00608	0.00222
54677	0.13388	0.14824
7099	0.57153	0.4149
4057	0.15591	0.26333
9415	0.06213	0.10352
7442	0.10875	0.07835
6785	0.06153	0.04655
3992	0.0712	0.08019
6546	0.08112	0.0917
11145	0.01952	0.19094
2053	0.16866	0.33155
90	0.03819	0.01565
5595	0.10406	0.01786
5879	0.0001	0.0001
5054	0.15597	0.1138
6347	0.53333	0.52881
387	0.10518	0.01459
7124	0.28986	0.07757
3458	0.70183	0.74721
3689	0.09714	0.07235
3569
3383	0.37925	0.23485
4318	0.10338	0.16796
7422	0.42031	0.34845
650
3576
4314	0.42016	0.29982
183	0.25218	0.18393
1305	0.20197	0.16056
958	0.67675	0.28597
4050	0.19656	0.23886
5048	0.08195	0.0001
9971	0.11329	0.05265
1382	0.02286	0.08133
1381	0.00928	0.00594
9612	0.10405	0.05646
5918	0.41615	0.22237
2864	0.25084	0.07792
10901	0.21182	0.20954
124056	0.21254	0.25018
2222	0.11916	0.12611
27235	0.21193	0.23073
4129	0.23714	0.13058
8856	0.2629	0.1163
1728	0.28752	0.12605
56052	0.14954	0.20891
51573	0.17004	0.13542
56261	0.07634	0.08153
375775	0.42722	0.09216
255043	0.29825	0.31994
8706	0.13643	0.0547
213	0.37285	0.16053
112724	0.18193	0.1207
165140
6578	0.19782	0.16197
231	0.11962	0.06137
57016
6652	0.07214	0.15247
2994
2645	0.05731	0.05003
3099	0.04708	0.03046
3101	0.15532	0.13165
64087	0.1049	0.18387
56922	0.16895	0.13998
23395	0.10792	0.16044
51520	0.14569	0.08339
549	0.14914	0.03791
2531	0.12988	0.06845
56848	0.26651	0.22537
130367	0.32391	0.16706
29956	0.07064	0.13012
204219	0.41313	0.22237
79603	0.33047	0.19288
253782	0.08392	0.08613
81537	0.37644	0.1645
6898	0.18145	0.04971
883
56267	0.16729	0.19292
55256	0.05576	0.11886
259307	0.19273	0.09827
6462	0.49517	0.62627
126129	0.14277	0.10518
2161	0.16896	0.16897
7274	0.27573	0.09487
6647	0.21142	0.17227
2939
2950	0.30662	0.16773
2947
5516	0.01707	0.13125
5515	0.0001	0.00707
9446	0.26126	0.1973
284904	0.16562	0.27579
266629	0.08875	0.0264
10558	0.20162	0.09687
3162	0.11499	0.11487
2729	0.0903	0.06098
13
9453	0.10463	0.05371
2224	0.18158	0.17968
2342	0.09598	0.04357
2339
1352	0.26585	0.1603
5045	0.04882	0.06147
9970	0.34414	0.34808
8608
10826
1268	0.03683	0.01804
8424	0.10044	0.12709
64174	0.38514	0.15854
10004	0.24781	0.13116
2798	0.46552	0.22249
114814
1181	0.06045	0.03882
4017
51550	0.26504	0.22657
8479	0.4294	0.487
641372	0.32837	0.48063
1262	0.08266	0.05969
6783
1592	0.08227	0.06014
5947	0.13046	0.08284
51004	0.2029	0.12426
51170	0.20611	0.12643
6582	0.22732	0.10858
6581	0.11244	0.12292
55867
3359	0.21475	0.09743
1129	0.0924	0.03235

## Sheet: ortholog_table
Mus.musculus.10090	Heterocephalus.glaber.10181	Callithrix.jacchus.9483	Macaca.mulatta.9544	Homo.sapiens.9606
67758	NA	100393374	NA	13
11303	101704546	100403133	716146	19
NA	101712557	100414302	714112	26
NA	NA	100412554	696743	30
11363	101698104	NA	711485	33
11364	101710282	100391471	705168	34
11409	101722158	100387870	698196	35
66885	101698912	100396089	707487	36
11370	101707761	100399197	714326	37
11430	101705097	100401745	705197	51
11477	101711343	100406595	697935	90
109652	101696409	NA	NA	95
66204	101720710	100387877	NA	97
75572	NA	100896941	716728	98
NA	NA	NA	707682	124
NA	NA	NA	707908	125
NA	NA	NA	711061	126
26876	NA	100394688	707367	127
11532	NA	100395052	707258	128
NA	NA	NA	707585	130
11529	NA	100389979	708520	131
11535	101705917	100387881	703305	133
11606	101717217	100389395	714203	183
NA	101714068	100406419	712773	185
11614	101720551	100405594	574154	190
11657	101725590	100391910	704892	213
11668	NA	100407242	702598	216
11669	101706449	100388478	713451	217
72535	101701236	100396105	716092	219
56847	101700669	100397394	694231	220
56752	101717741	100385191	695383	223
11671	101711406	100411274	703661	224
11677	101720124	100387387	705957	231
11684	101702123	100400641	713748	239
11689	101700210	100386217	707926	240
11686	101708945	100390364	721936	242
11687	NA	100388086	709212	246
NA	NA	100411880	NA	247
16952	101706820	100406874	702946	301
11806	101725714	100386212	696969	335
11808	101724709	100385258	702424	337
238055	NA	100399617	702937	338
11813	NA	100402333	NA	344
11814	101725083	100413593	696726	345
11816	101717206	100401608	714623	348
11818	101716619	100384972	718645	350
11835	NA	100401612	NA	367
11836	101723157	100387961	707169	369
11848	101710109	100393236	706455	387
11883	101722754	100405556	716500	410
NA	101716720	100414634	707799	412
NA	101698961	100408265	704070	414
NA	101710316	100408629	720575	415
11886	101724913	100409902	703699	427
11484	101719646	103793029	706170	443
11928	101697634	100393318	710368	476
110695	101711696	NA	702749	501
22589	101705766	100389280	705735	546
11992	101719138	100395264	704542	549
54140	101717487	100396206	NA	552
12012	101716142	NA	100429419	570
12038	101712877	100409326	700484	590
12039	101705928	100407780	704978	593
12040	NA	100402568	718472	594
71911	NA	100401313	709490	622
12156	NA	100408260	718330	650
109880	101702762	100403091	693554	673
269060	101702101	100385981	722350	747
57279	101725430	100385166	709029	788
12408	NA	100385429	699655	873
109857	NA	100386510	695769	874
70266	NA	100390682	717142	883
NA	NA	NA	NA	909
NA	NA	100393854	718955	910
NA	NA	100392273	717148	911
NA	NA	100393492	613268	912
NA	NA	100394213	718968	913
12491	101703900	100387385	574296	948
20778	101703927	100389325	712726	949
21939	101715501	100385800	707749	958
74596	101726280	100410174	706649	1040
12613	NA	NA	722291	1056
NA	101726140	NA	NA	1066
NA	101703105	100410300	710267	1071
NA	NA	NA	722491	1109
12660	101720091	100405900	710564	1119
108699	101716086	103787230	698697	1123
69993	101701673	100392207	697231	1124
243764	101714286	100411083	714886	1129
110902	101714975	100403598	712868	1135
NA	NA	NA	699418	1178
12724	101708110	100393718	704709	1181
16995	101721798	100397906	716055	1241
12780	101716089	100411692	574169	1244
233649	101697700	100410249	713010	1262
12801	101697935	100393865	574142	1268
12817	101710784	100411104	716986	1305
12846	101717730	100412305	712548	1312
12857	101705610	100404859	693811	1327
12859	101714602	100412088	707227	1329
12862	101720122	100393757	713995	1339
110323	101697786	100390127	692062	1340
12864	101716380	100399738	100428417	1345
12865	101715151	100412233	692060	1346
66142	101715696	100390732	NA	1349
12867	101713193	100415550	NA	1350
12868	101706868	100408082	718007	1351
70383	101726271	100414136	718301	1352
12894	101716055	100403111	709837	1374
12895	101724285	100403864	720697	1375
12896	101709766	100414414	714150	1376
12903	101703381	100385415	710048	1381
12904	101720307	100388419	718579	1382
12908	101706994	100391765	716908	1384
14219	101706835	100412819	714520	1490
13076	101712423	100393083	NA	1543
13077	NA	100392712	702755	1544
13078	101701066	100395270	710385	1545
NA	NA	NA	702954	1548
NA	NA	NA	NA	1549
NA	NA	NA	100144394	1551
NA	NA	NA	NA	1553
NA	NA	100405958	NA	1555
NA	NA	NA	NA	1557
NA	NA	NA	NA	1558
NA	101710504	NA	678686	1559
72303	NA	NA	701855	1562
NA	101722985	100385343	NA	1565
13106	101722366	100397922	NA	1571
NA	NA	NA	NA	1572
NA	101719725	100397287	693631	1573
NA	NA	100404344	NA	1576
NA	NA	NA	678692	1577
NA	NA	NA	709461	1579
13120	101725929	100413208	709290	1580
13122	101701685	100399021	698127	1581
13124	NA	100402181	717247	1582
13070	101704598	100389930	708065	1583
110115	101700701	NA	695793	1584
13072	NA	NA	695914	1585
13074	101726496	100400572	678693	1586
13075	101702005	100411557	678697	1588
13079	101717066	100395918	717020	1589
13081	101716773	100393283	698937	1591
13082	101699044	100388379	699519	1592
104086	101700018	100393783	700192	1593
13115	101700851	100388588	715747	1594
13121	101724157	100403815	703490	1595
13139	101696575	100405635	710559	1606
217480	101713287	100394266	715254	1607
110197	101726548	100390807	699967	1608
110524	101726134	100415079	696414	1609
13167	101705205	100402353	698652	1622
13171	101722423	100386196	711547	1629
13195	101697555	100402255	693677	1644
NA	NA	NA	711198	1645
NA	NA	NA	100430336	1646
NA	NA	100415641	722843	1669
13360	101703035	100414321	NA	1717
74754	101703975	100405876	NA	1718
18104	101711262	100405090	705635	1728
13478	101702241	100385013	703538	1798
93747	101697414	100390793	NA	1892
14745	101713333	100414340	709208	1902
NA	101723771	100412158	NA	1956
74147	101699730	100395397	701193	1962
13850	101715352	100402999	712926	2053
13982	NA	100385918	613025	2099
13983	NA	100415266	574110	2100
66841	101716036	100387442	701207	2110
58992	101720589	100412907	699875	2161
14073	101722224	100410110	708660	2166
14079	NA	100391780	705475	2169
14077	101702075	100411910	NA	2170
16204	101725952	100390094	695439	2172
14081	101704574	100386015	694871	2180
74205	101701097	100408902	706050	2181
50790	101717258	100411637	704908	2182
19229	101714384	100404210	712787	2185
14104	101698314	100402953	715708	2194
14137	101709374	100410988	696396	2222
110196	101721614	100392642	NA	2224
14151	101713398	100397929	695759	2235
14268	NA	100405983	613269	2335
14272	NA	100401677	712681	2339
110606	101703774	100392598	708129	2342
70750	101702019	100411116	700476	2531
14420	101721890	100412515	693322	2581
14421	101705101	100387150	715317	2583
14466	101704109	NA	719103	2629
270076	101718348	100401224	716935	2639
103988	101721664	100409392	699728	2645
56316	101703456	100412061	695628	2677
11605	101713601	100409841	703129	2717
NA	NA	100398909	709355	2720
14629	101718793	100404379	710508	2729
14667	101706300	NA	713375	2760
14715	101704341	100385305	711577	2798
14756	101724062	100385911	707782	2822
78134	NA	100395819	707170	2846
233081	101697043	100410637	708620	2864
14775	101710466	100392863	706732	2876
14776	101701418	100388368	708429	2877
14778	101701549	100395166	713057	2878
625249	101708875	100391793	705333	2879
14780	101698603	100397964	708014	2880
67305	101709505	100409268	715474	2882
NA	NA	NA	NA	2939
14860	101714626	NA	709666	2941
NA	101708562	100407453	700303	2947
225884	101712988	100398632	721704	2950
110006	101709573	100388630	NA	2990
NA	NA	NA	NA	2994
97212	101724137	100390439	695975	3030
231086	101725212	100393472	698025	3032
15182	101712029	100402327	NA	3066
15211	101718368	100414672	698251	3073
15212	101713145	100407865	704464	3074
15277	101722401	100396473	710479	3099
212032	101706410	100415061	698120	3101
15357	101717005	100403990	705479	3156
15360	101712063	100388055	713541	3158
15368	101708868	100414343	719266	3162
15446	101714528	100398196	697864	3248
15465	101715481	100411714	696359	3269
15492	101707488	NA	NA	3283
NA	NA	NA	NA	3284
15483	101716800	100401212	574322	3290
15484	101712460	100385196	574396	3291
15485	101720493	NA	710392	3292
15487	101712135	100414334	709843	3293
15486	101719685	100390710	714282	3294
15561	101714088	100402630	696912	3359
15894	101713679	100393866	712280	3383
15978	101700722	100388952	574282	3458
NA	101702602	100393440	705819	3569
NA	101707734	100390587	613028	3576
16331	101711777	100400043	717832	3635
16332	101698814	100396447	718421	3636
16408	101723643	100390790	711945	3683
16414	101703921	100402685	710577	3689
56357	101710885	100385129	702867	3712
NA	NA	100404412	100430783	3820
16803	101697726	100390723	706109	3929
16816	101700977	100389625	701872	3931
226413	101697396	100408648	707761	3938
16889	101713991	100398767	695240	3988
15450	101698662	100385971	701116	3990
16890	101709284	100387953	707997	3991
76267	101698014	100389579	722343	3992
NA	101700042	100413360	710151	4017
16956	101703016	100409187	712887	4023
16987	101713900	100409467	709227	4047
16993	101700383	100413464	713038	4048
16994	101716941	100397848	715518	4050
NA	NA	NA	NA	4051
17001	101722474	100385291	705233	4056
17002	101722340	100399865	713115	4057
17161	101725537	NA	708371	4128
109731	101724899	100403544	708468	4129
17196	101702488	100397069	710350	4155
17304	101697626	100415592	NA	4240
110784	NA	100405081	704789	4306
17392	101702569	100396218	703762	4314
17395	101717243	100415095	708084	4318
104776	101705709	100399116	698755	4329
17523	101707361	100408045	714246	4353
17250	101725452	100391747	717857	4363
17777	101702738	100389249	708832	4547
270163	101723038	100411674	701520	4649
17925	101725303	100389998	719690	4650
227197	101698993	100413081	706912	4719
226646	101701670	100415319	719935	4720
68349	101699222	100393702	NA	4722
17995	101726275	100409776	711412	4723
225887	101721961	100400083	710845	4728
72900	101710102	100392484	706067	4729
18010	101699194	100408501	716740	4758
23956	101698605	100404163	713979	4759
18126	101699617	100403192	NA	4843
18158	101718083	100391718	715053	4879
76303	101717301	NA	699325	5007
18453	101712215	100388463	714702	5034
23980	101708164	100407703	694697	5037
18550	101717888	100396662	715813	5045
18472	101709906	100392053	574255	5048
18475	101697537	100415752	703013	5049
18476	101713250	100414854	707570	5050
100163	101703371	100402368	719750	5051
18787	101703903	100385528	713883	5054
13026	101705565	100405078	100423651	5130
238871	101705115	100406670	712180	5144
18606	101710936	100397344	705287	5168
54670	101715035	100398880	695994	5205
18667	101723243	100395871	613024	5241
18669	101702843	100398256	574235	5243
18670	101717251	100398854	706683	5244
NA	101724876	100406085	712514	5277
67292	101700079	100405942	705657	5279
18701	101702704	100395749	714844	5281
110417	101719292	100401033	710780	5283
18704	101702206	100399595	697202	5286
NA	NA	100414570	693918	5289
18706	101711934	100403494	709959	5290
74769	101715249	100391655	716098	5291
18707	101712941	100398849	710552	5293
30955	101707055	100394268	698857	5294
18738	101720349	100404989	721228	5306
18778	101699902	100411811	696712	5319
18780	NA	100395844	704520	5320
18783	101704061	100402439	716635	5321
18784	101711308	100410471	704629	5322
18796	101708380	100386921	701951	5330
18797	101697744	100400803	717764	5331
18798	101696454	100410075	718418	5332
18799	101715010	100408597	696860	5333
18803	101705192	100397497	697069	5335
234779	101715321	100390347	714173	5336
18805	101700438	100397093	694963	5337
18806	101713528	100391217	721573	5338
NA	101709876	100408594	713232	5359
18830	101721295	100405842	708711	5360
69060	NA	100391752	706689	5406
18946	101711849	100392115	700015	5407
18947	101698796	100392481	706889	5408
269823	101697319	100408549	699236	5446
19013	101725514	100415661	613250	5465
19015	101722175	100399649	718861	5467
19016	101711078	100414099	574190	5468
19052	101707511	100398536	710326	5515
19053	101726191	100395261	695118	5516
19063	101718692	100403808	693377	5538
105787	101722998	100385413	695558	5562
18750	101716044	100391814	718412	5578
18751	101722702	100410136	701195	5579
18753	101718422	100395399	694656	5580
18754	NA	NA	714533	5581
18752	101698346	100404028	720263	5582
18755	101716769	100410970	704356	5583
18759	101697279	100399514	574352	5584
18760	101705616	100412986	716937	5587
18761	101724103	100415241	722559	5588
18762	101699303	100394749	710340	5590
26417	101702687	100404815	708938	5595
NA	101722989	100399482	709510	5660
19211	101714930	100393460	705121	5728
NA	101710975	100392714	707918	5729
19215	101699559	NA	707990	5730
19216	101713959	100396387	613251	5731
19217	101718143	100394168	708024	5732
19218	101717039	100410586	703398	5733
19219	101723705	100410649	695220	5734
19220	101698053	100403811	707535	5737
19222	101723810	100406451	716546	5739
19223	101700601	100403062	703407	5740
19224	101698854	100393715	698213	5742
19225	101704771	100407639	716671	5743
14083	101711587	100395283	700634	5747
19353	101706434	100404109	NA	5879
110157	101721841	100415300	694725	5894
19401	101722948	100410811	700206	5914
218772	101724485	100396363	700485	5915
19411	101722573	100403219	699532	5916
109222	101698009	100408118	NA	5918
19659	101719271	100388772	NA	5947
19682	101701578	100402026	709644	5959
57811	101705893	100385630	698258	5995
212541	101696995	103788338	702931	6010
19877	101710589	100394652	698223	6093
19883	101721524	100390648	704014	6095
19892	101716560	100397525	701764	6121
20181	101723948	100407498	722068	6256
20182	101723696	100414004	717368	6257
20183	101716819	100386851	694807	6258
20216	101703873	100386695	696622	6296
66234	101719361	100398666	NA	6307
235293	NA	100387284	706827	6309
NA	NA	100414566	710155	6319
20280	101705283	100388218	715765	6342
20296	101697988	100387612	574138	6347
66945	101697591	100400483	NA	6389
67680	101720891	100403702	699810	6390
20343	101703939	100413273	701419	6402
20344	101703222	100400365	701277	6403
20393	101708117	100389266	713082	6446
20415	101701053	100385931	716004	6462
20425	101726020	100394364	701186	6470
108037	101721429	100398260	714433	6472
20449	101696963	NA	706707	6489
20541	101711105	100412198	574193	6546
20493	101703071	100395505	712925	6554
20494	101696557	100394897	702376	6555
20501	101715009	100398254	706593	6566
24059	101721732	100392385	717411	6578
NA	101702734	NA	705434	6579
20517	101706844	100412933	703449	6580
20519	101704450	100413296	709454	6581
20518	101705648	100389525	708988	6582
20597	101699079	100400920	711248	6609
20598	101702568	100394711	698865	6610
20652	101725301	100387443	716989	6646
20655	101713304	100391925	574096	6647
20322	101699735	100405393	712784	6652
78925	101714960	100386366	695103	6715
94224	101708836	100415292	705676	6716
208665	101716388	100409275	709863	6718
20840	101697037	100404488	NA	6769
NA	101715367	100409935	708519	6783
83603	101701805	100396385	692070	6785
54200	101723933	100402576	718739	6820
NA	101704327	100413663	717600	6822
NA	101708033	100390606	720204	6874
234724	101698939	100410667	708005	6898
21390	101698956	100389992	NA	6915
21391	101697368	100405880	711748	6916
21898	101715916	100399012	574360	7099
73166	101699579	100410497	721985	7108
21926	101718432	100397484	715467	7124
22065	101719053	100387575	707586	7222
22068	101722559	100395510	703611	7225
50500	101723314	100404601	700876	7274
22287	101715477	100393208	718857	7356
22234	NA	100385999	707875	7357
NA	NA	NA	NA	7363
NA	NA	NA	NA	7364
NA	101708308	NA	NA	7365
NA	NA	NA	NA	7366
NA	NA	NA	NA	7367
22239	101702896	100396627	702979	7368
22324	101700388	100388432	100424246	7409
22325	101721831	100406408	713227	7410
22337	101710294	100399941	706964	7421
22339	101702403	100389629	NA	7422
193034	101720480	100410443	721455	7442
14979	101726130	100415565	718119	7923
27226	101716824	100385199	704566	7941
17979	101708253	100392051	705431	8202
NA	101719226	100385928	708139	8228
93732	101716015	100404475	701565	8309
80911	101719939	100394823	722634	8310
53357	101710669	100415535	700184	8398
26565	101696546	NA	717517	8399
71790	101713362	100412441	708704	8416
170442	101702765	100394422	699465	8424
223920	101718579	100412165	701171	8435
20324	101699335	100406104	694299	8436
18201	101706704	100399380	698508	8439
14712	101712069	100414247	713603	8443
226751	101704231	100412330	697811	8476
233876	101705207	100396333	708004	8479
67717	101702958	100394535	693586	8513
104418	101696881	100415148	713198	8525
56077	101708262	100395461	712450	8526
227333	101718894	100400766	714210	8527
NA	NA	NA	719317	8529
228061	101699622	100395942	702139	8540
NA	101713091	NA	718510	8605
NA	101698175	100388476	NA	8608
19012	101724889	100401080	706539	8611
50784	101725640	100410546	721004	8612
67916	101699454	100395846	715993	8613
27400	101699287	100387390	713549	8630
NA	NA	NA	NA	8644
27413	101716542	100404882	709261	8647
13350	101723650	100402659	701489	8694
54218	101722054	100386867	718178	8705
26879	101706281	100412790	703939	8706
76408	101717930	100414756	706339	8714
14731	101701181	100392749	699887	8733
110911	101714337	100415702	718026	8760
13480	101723294	100413774	701283	8813
13481	101716252	100388508	698709	8818
436059	NA	100400260	NA	8824
16706	NA	100403547	706388	8844
19378	101699741	NA	702235	8854
18171	101722589	100402185	574226	8856
20454	101699085	100399856	696842	8869
20698	101711606	100406587	710441	8877
20397	101719478	100403731	716245	8879
266692	101725787	100389040	NA	8904
12642	101713638	100405652	694532	9023
14755	101725434	100401289	696123	9091
320127	101706860	NA	709578	9162
53978	101721970	100391457	719844	9170
16800	101698496	100410054	719369	9181
79235	NA	100414604	698871	9227
20148	101707915	100386416	715548	9249
106628	101698955	100387456	703934	9322
56386	101726172	100415155	706068	9331
18399	101704127	100395724	718377	9356
12891	101706959	100404073	100430623	9362
54397	101713926	100413646	717212	9374
12858	101714403	100401281	692061	9377
16891	101720691	100400324	699477	9388
214137	101702972	100406112	708896	9411
56473	101726663	NA	719037	9415
13123	101721563	100385287	710188	9420
NA	NA	100411493	574307	9429
14873	101712139	100399847	716078	9446
14593	101698516	100411975	100425248	9453
236899	101699942	100388909	701760	9468
19878	101724195	100408337	708444	9475
327942	101703262	100415215	696605	9487
55981	101715263	NA	698122	9488
74451	101704870	100399203	710125	9489
53897	NA	100392008	715998	9514
64292	101703245	100384917	716657	9536
217866	101717464	100391859	695720	9578
18739	101699468	100408084	721716	9600
20602	101702626	100388592	706261	9612
269615	101725366	100396419	694686	9651
76089	101718791	100388886	704717	9693
216859	101718492	100403188	721824	9744
19210	101708774	100413392	701486	9791
353047	101701904	100396533	716464	9842
228983	101700610	100388542	699811	9885
229791	101715707	100400414	716103	9890
226856	101707603	100413524	711398	9926
12355	101699988	100385779	574249	9970
20186	101714263	100391012	695618	9971
381204	101702083	100413235	717018	10004
170789	101723404	100412346	717238	10005
329777	101707296	100399693	706143	10026
11981	101721413	100415211	710250	10079
68018	101718242	100403633	705834	10087
19419	101699646	100390905	703838	10125
67168	101703338	100398639	705081	10161
14792	101696621	100411203	714639	10162
208624	101714764	100390805	703087	10195
71974	101725286	100411685	701789	10196
71412	101706828	100402148	714453	10202
12850	101700328	100411103	693931	10229
19395	101714183	100896269	722044	10235
NA	101713466	100395000	701659	10249
239273	101705542	100391624	NA	10257
93961	101711866	100400626	715466	10317
27403	101721589	100393270	704976	10347
99712	101721378	100388578	702700	10390
11980	101725406	100404856	702630	10396
18618	101706125	100408388	699083	10400
52858	101714318	100398398	707141	10423
18777	101709662	100414469	693700	10434
52538	101721744	100402284	709350	10449
57257	101716743	100390165	694685	10451
NA	101722180	100412334	709579	10455
22249	101717680	100405414	697393	10497
55979	101712016	100412924	717174	10554
67512	101706478	100401440	709753	10555
268656	101716616	100394661	705324	10558
67963	101700822	100409286	699881	10577
99011	101719016	100401935	722387	10585
NA	NA	NA	705308	10599
14007	NA	100391960	714291	10659
13595	101701732	100398463	714315	10682
93898	101705418	100388794	NA	10715
NA	NA	NA	NA	10720
56351	101701326	100386433	713353	10728
50877	101704883	100402510	694310	10825
NA	NA	100393845	714763	10826
13116	101708822	NA	705843	10858
108114	101714841	100388070	699496	10864
28200	101708169	NA	NA	10901
50767	101724286	100407534	100426338	10908
94215	NA	NA	NA	10941
171210	NA	NA	697011	10965
56307	101705501	100409642	712400	10988
216136	101720799	100405461	718086	10994
26459	101724180	100394591	713713	10998
26569	101696617	100405669	722620	10999
26568	101711552	100400363	718424	11000
26458	101712294	100406495	715237	11001
12704	101704993	100403341	695846	11113
225845	101712273	100397916	722178	11145
56289	101707605	100407858	NA	11186
75547	101720563	NA	698172	11214
56697	101701260	100411633	710970	11216
NA	NA	NA	718335	11283
101488	101705991	100386092	694829	11309
26394	101714284	100385353	719074	11313
70025	101705865	100390157	703288	11332
23945	101707987	100414587	100429242	11343
74998	101724135	100397184	711468	22841
227697	101711037	100895983	717045	22845
269437	101717211	100386721	707243	23007
382018	101710593	100411765	720000	23025
14269	101698478	100386354	100424656	23048
56406	101706733	100397859	706903	23054
319767	NA	100407984	698170	23120
75624	NA	100395420	710537	23173
76295	101725306	100409912	NA	23200
94180	101705669	100414239	709676	23205
107817	101718399	100409011	711692	23210
18795	101725860	100409716	718387	23236
50770	101710735	100409661	712589	23250
72108	101705573	100387533	704290	23259
216739	101725324	100411250	706847	23305
209039	101715726	100411443	700813	23371
102436	101699853	100394551	714224	23395
NA	101724983	103789505	NA	23491
70719	101709827	NA	721173	23526
78618	101723627	100400228	705403	23527
27392	101698299	100393354	699219	23556
65086	101716212	100392576	710828	23566
56075	101697310	100413805	707598	23590
56360	101725922	100895886	697759	23597
18807	101722231	100389527	701083	23646
192654	101698711	100393262	702619	23659
75292	101696445	100397078	709647	23683
56305	101719462	100403862	713414	23760
320951	101703801	100400701	NA	23761
240168	101717811	100404102	707225	25780
101540	101721937	100407181	716736	25865
329910	101697756	100404788	715263	26027
71795	101712977	100403681	718773	26207
18782	101727479	100410833	704735	26279
227671	101726516	103795439	NA	26301
66948	101709235	100385977	677723	27034
76898	101710890	100391738	695293	27087
71883	101700791	100411613	707681	27235
54486	101706734	100399167	705227	27306
108115	101704872	100393876	699062	28231
108116	101718224	100386648	711301	28232
NA	101703116	100404555	NA	28234
225579	101702783	100393244	705005	28965
NA	101698399	100409076	704527	28976
NA	NA	NA	NA	29124
26934	101704773	100398861	711887	29127
74134	101700677	100406326	705884	29785
66248	101713618	100405365	694836	29880
320438	101713296	100413929	696323	29929
217734	101706534	100400916	705604	29954
76893	101716285	100412093	716180	29956
26970	101725417	100395483	704299	30814
237625	101708051	100396610	718321	50487
67452	101725854	100402856	700851	50640
235033	101710179	100399289	711496	50700
13196	101698673	100407033	695681	50807
18194	101716507	100398582	693333	50814
217707	101706068	100389329	698047	51004
26922	101724669	100403337	717425	51102
17252	101716314	103787305	711195	51109
56348	101717552	100399351	NA	51144
114664	101722437	100386262	701203	51170
74055	101706315	100385383	701758	51196
66659	101725554	100409212	710431	51205
56176	101721784	100394113	696305	51227
56356	101706102	100395247	NA	51228
107569	101716631	100410953	708743	51251
78816	101722577	100395102	720380	51291
56050	101717854	100414008	704242	51302
85031	101703405	100391282	712705	51365
15490	101712707	100410416	720399	51478
107045	101697750	100403982	706792	51520
74753	101725768	100399612	715609	51531
67236	101720127	100390414	709044	51550
56209	101701542	100412182	694849	51573
78928	101726322	100408743	710556	51604
433256	101720490	100415518	696404	51703
50769	101721978	100386296	709311	51761
230027	101715057	100393993	694215	51805
63857	101724039	100393264	NA	53630
58807	101703944	100404908	704740	53919
239559	101717743	100399258	710998	53947
71096	NA	NA	709244	54212
68563	101708315	100406791	717446	54344
NA	NA	NA	NA	54490
NA	101697239	NA	NA	54575
NA	NA	NA	NA	54576
NA	NA	NA	NA	54577
NA	101707823	NA	NA	54578
394433	NA	NA	NA	54579
NA	NA	NA	NA	54600
NA	NA	NA	NA	54657
394436	NA	NA	574210	54658
NA	NA	NA	NA	54659
66586	101720146	100406450	718265	54675
74114	101716437	100399460	706186	54677
23854	101725232	100394700	699856	54849
433931	101705380	100386023	714088	54872
214459	101705474	100405015	713578	54874
67442	101708622	100415049	695058	54884
270084	101696607	100389756	698605	54947
72084	101706286	100392990	NA	54965
272428	101711830	NA	696124	54988
71147	101725724	100398542	703382	54995
104923	101715211	100385518	722050	55256
74121	101715547	100399608	100427170	55289
99035	101699165	100402846	NA	55301
52123	101712496	100405296	716847	55326
66190	101714598	100395873	697832	55331
403178	101700896	100404030	NA	55344
58994	101722154	100396745	703384	55512
72519	101718072	100407390	696779	55529
240505	101709028	100411455	722039	55561
NA	NA	100393530	718018	55627
230801	101716849	100408293	714898	55650
330450	101701162	NA	710740	55711
228998	101712809	100396757	719734	55738
69923	101705295	100401650	694070	55750
111175	101720749	100398477	695174	55825
NA	101718699	NA	NA	55867
208211	101706108	100400085	710713	56052
74182	101716686	100403898	719117	56261
229905	101701445	100392205	694023	56267
57260	101721448	100414185	716012	56413
NA	101709668	100390425	703913	56624
56632	101720879	100387720	718088	56848
28169	101697430	100895056	713301	56894
68262	101701125	100414019	704132	56895
72039	101704843	100410272	708258	56922
212862	101711138	NA	696056	56994
NA	101706493	NA	NA	57016
18828	NA	100408595	NA	57047
70310	101719533	100402108	721831	57048
235527	101709290	100408968	713430	57088
66853	101701275	100408814	700824	57104
71365	101703636	100405832	698357	57107
26946	101701658	100397706	712863	57113
381810	101716148	100413340	713283	57121
57170	101708077	100413735	722572	57171
11982	NA	100387255	711435	57194
54667	101723838	100384935	716652	57198
231287	101716149	100413995	704458	57205
56442	101723894	100391797	713999	57515
320024	101703160	100395412	694200	57552
277360	101700961	100410552	714351	57580
19679	101717840	100411090	703969	57605
14732	101722717	100414806	696042	57678
230101	101719027	100404695	696062	57704
NA	NA	NA	NA	57834
66102	101722483	100408151	721566	58191
18559	101705722	100397625	707128	58488
105501	101706595	100386680	NA	63874
78038	101709282	100414949	701211	64087
319446	101699075	100391557	701570	64174
110596	101711331	100412793	703897	64283
237320	101721258	100403774	712386	64577
26971	101726523	100411195	100430900	64600
170760	101700366	100406431	699311	64746
223753	101720871	100389728	714480	64781
NA	NA	NA	709770	64816
27973	101712530	100386573	714412	79001
381903	101717763	100410610	699834	79053
171531	101717864	100406233	694820	79083
223774	101715432	100392255	715172	79087
67260	101715336	100414013	706728	79603
67131	101704271	100395455	715963	79777
102580	101720220	100409047	710567	79796
NA	NA	NA	NA	79799
210992	101709594	100393606	710144	79888
241633	101712888	100399705	716570	79895
67422	101711794	100405741	714635	79947
96979	101712155	100403135	697949	80142
233549	101699301	100414557	696347	80168
264895	101706188	100385335	702474	80221
239827	101714762	100403972	NA	80235
101502	101708818	100385140	714136	80270
116939	101728340	100406659	712340	80339
NA	101707314	100388120	711080	80724
79554	101716570	100410104	700679	80772
114874	101712889	100397054	694361	80821
27388	101716975	100412047	698582	81490
81535	101710628	100414910	709364	81537
66350	101706727	NA	697726	81579
78625	NA	100410793	698717	81616
327958	101706682	100385086	721726	83394
54354	101697054	100415559	695382	83593
170752	101704023	100397428	712095	83875
108105	101723270	100411350	705694	84002
102632	101712996	100406903	NA	84129
67420	101721496	100399954	699947	84188
52064	101726609	100385970	100430282	84274
72482	101726173	100414482	716418	84320
71910	101704950	100388977	704395	84513
69836	101702299	100394893	708031	84647
67800	101698712	100414192	696549	84649
56703	101713844	100404100	698588	84720
231999	101697553	100390167	696127	84725
231510	101723615	100401206	713204	84803
18802	101704999	100408539	699569	84812
227721	101721118	100403858	722411	84814
NA	101710247	NA	696470	84920
NA	101726015	103791950	NA	84992
NA	NA	100400129	716552	85320
56737	101717738	100388149	714850	85365
28042	101696807	100409429	698276	85465
20259	NA	100398485	693551	85477
114875	101709944	100406733	703293	89869
219024	101709122	100402264	100428001	90809
71949	101701089	100400191	713449	91012
74159	101723891	100411425	708235	91452
71670	101725542	103796426	711083	91703
NA	NA	NA	NA	92292
77739	101726085	100412298	NA	92949
67556	101724721	100404121	719582	93183
NA	NA	NA	NA	93492
276846	101709905	100409365	709115	94005
109042	101698436	100410977	712799	112464
108841	101716026	100406713	NA	112724
72469	101704621	100395085	715924	113026
71519	101708291	100385449	696076	113612
NA	NA	NA	NA	114814
64291	101708321	100403124	677867	114876
68106	101725218	100414651	708104	115024
233046	101708596	100390243	719595	115727
68393	NA	100408165	705924	116255
NA	NA	NA	NA	116285
66113	101723166	100412876	696484	116519
216439	101702971	100407586	715504	116986
347722	101714494	100404056	693652	116987
75778	101703857	100400243	711796	117145
107368	101725211	100396088	709084	118987
NA	NA	100391391	699762	119548
244209	101724787	100394527	698834	120227
104759	101698668	100406257	707527	122618
171282	101728312	100404918	697131	122970
70059	101706415	100409287	717222	123099
329502	101705849	100401154	100424593	123745
NA	101712192	NA	NA	123876
71893	101722685	100406503	694059	124056
171168	101702052	100411393	699093	125981
78070	101719936	100391686	719429	126129
320997	101706763	100410072	718303	126410
228812	101709494	100398931	707317	128869
22169	101712024	100410513	708602	129607
241159	101724302	100399808	702264	129807
433323	101701693	100407081	705674	130367
231326	101722777	100399643	695946	132949
320981	101700078	100412799	693950	133121
102247	101717224	NA	710363	137964
331374	101726645	100390728	695126	139189
67630	101722865	100400089	704361	142891
380959	NA	NA	NA	144245
67331	101723336	NA	721348	148229
320355	101711749	100395194	694591	149998
215456	101701339	100411698	NA	150763
665270	101699397	100400336	100424557	151056
73523	101701487	100397806	709242	157310
98711	101724742	100409203	695791	157506
NA	NA	103790254	705856	158584
245533	101703747	100411885	695011	158833
245532	101701856	100406942	696451	158835
380921	101698068	100386535	NA	160851
75769	101714854	100389313	710549	163404
NA	NA	100407973	713039	165140
74442	101712715	100400486	695947	166929
242285	101723971	100392998	696397	195814
381925	NA	100387419	704483	196051
257633	101708737	100389759	NA	197322
NA	NA	100415609	NA	199974
239759	101699015	100402179	701743	200879
194908	101713335	100395827	703931	201164
545975	101702770	100406591	693696	204219
15257	101713252	100411549	707856	204851
NA	NA	100395366	NA	219970
67935	NA	100390838	NA	221223
231871	101707060	100398065	717799	221955
242864	101722949	100398969	695318	222236
237611	101720733	100400060	714531	246329
225010	101705833	100412652	704859	253558
241447	101713278	100406593	704953	253782
99010	101703809	100407109	696388	254531
68255	101720540	100388681	699222	255043
271844	101706202	100391709	707690	255189
218442	101697204	100411726	710413	256987
433022	101704486	100413505	709171	257068
75512	101698217	100408129	100286832	257202
208449	101710267	100391389	704027	259230
14204	101710424	100393511	719114	259307
81906	NA	NA	NA	260293
380683	101719109	100391048	715876	266629
333050	101710530	100399468	694642	283455
78390	101717491	100400789	707592	283748
67528	101700009	100412454	715443	283927
70325	101702899	100414753	717088	284098
16772	101717328	100403734	722472	284217
66198	101702565	100393740	100430689	284486
NA	NA	NA	710881	284541
103655	101717397	NA	NA	284904
NA	101721324	100403060	695802	286410
238011	101723307	100407918	717416	339221
230379	101723877	100413010	712170	340485
NA	NA	100390897	722167	341392
217154	101713404	100404039	697044	342667
239318	101719592	100408490	696385	345557
100502916	NA	100415057	714110	346606
668257	101701284	100407670	694889	347516
NA	NA	NA	NA	348158
227394	NA	100397345	702748	353189
75406	101702397	100397239	721259	374291
104816	101706066	100400071	701755	374569
241274	101702884	100388626	NA	375775
26457	101712627	100402934	719140	376497
216871	101712536	100390496	709758	388323
241075	101708089	100411294	711125	389072
100504689	101710962	100408226	715634	389158
435528	101715973	100413288	708571	389396
NA	NA	100411545	NA	391013
74411	101714098	100411229	695188	403313
NA	101696333	100403204	NA	414149
208898	101722108	100397539	697368	440279
NA	NA	NA	NA	440456
574418	101722385	100396438	713207	619189
NA	NA	NA	NA	641371
217700	101709781	NA	697174	641372
NA	NA	NA	NA	646409
NA	NA	NA	NA	653365
57435	101729660	100390716	693610	729359
211429	101703792	NA	NA	100137049
